# Supplementary material for: CpG Island Definition and Methylation Mapping of the T2T-YAO Genome
Source: Genomics Proteomics Bioinformatics. 2024 Feb 1;22(2):qzae009. doi: 10.1093/gpbjnl/qzae009 (PMC12016031; doi:10.1093/gpbjnl/qzae009)
Supplement: qzae009_Supplementary_Data [file qzae009_supplementary_data.zip]

Archive with 16 entries (16 files):
- Figure S4.pdf
- Figure S5.pdf
- Supplementary Figure S1.jpeg
- Supplementary Figure S2.jpeg
- Supplementary Figure S3.jpeg
- Supplementary Figure S6.jpeg
- Supplementary Figure S7.jpeg
- Supplementary Figure S8.jpeg
- Supplementary Figure S9.jpeg
- Supplementary material captions.docx
- Supplementary Table S1.xlsx
- Supplementary Table S2.xlsx
- Supplementary Table S3.xlsx
- Supplementary Table S4.xlsx
- Supplementary Table S5.xlsx
- Supplementary Table S6.docx
