# Supplementary material for: CpG Island Definition and Methylation Mapping of the T2T-YAO Genome
Source: Genomics Proteomics Bioinformatics. 2024 Feb 1;22(2):qzae009. doi: 10.1093/gpbjnl/qzae009 (PMC12016031; doi:10.1093/gpbjnl/qzae009)
Supplement: qzae009_Supplementary_Data [file qzae009_supplementary_data.zip › Supplementary Table S1.xlsx]

## Sheet: Supplementary Table S1
Table S1 Similar sequences between the T2T-YAO-hp and T2T-CHM13 genomes
Note: "Start1" and "End1" define the starting and ending coordinates of these similar sequences in the T2T-CHM13 genome, with "Length1" indicating their lengths. Correspondingly, "Start2", "End2", and "Length2" provide the same information for the T2T-YAO-hp genome. "%IDY" reflects the similarity between the sequences. "COV R (%)" and "COV Q (%)" denote the proportion of the T2T-CHM13 reference s…
Start1	End1	Start2	End2	Length1	Length2	%IDY	COV R (%)	COV Q (%)	T2T-CHM13	T2T-YAO-hp
115076	196028	31715	112683	80953	80969	99.9	0.03	0.03	chr1	chr1
175997	302154	92646	218828	126158	126183	99.91	0.05	0.05	chr1	chr1
304805	407803	223296	326377	102999	103082	99.3	0.04	0.04	chr1	chr1
405553	507759	323911	426162	102207	102252	99.82	0.04	0.04	chr1	chr1
505946	568718	426746	489506	62773	62761	99.31	0.03	0.03	chr1	chr1
569975	613361	490212	533561	43387	43350	99.69	0.02	0.02	chr1	chr1
613253	621247	533885	541877	7995	7993	99.74	0	0	chr1	chr1
620743	631287	541544	552115	10545	10572	98.64	0	0	chr1	chr1
630160	669213	551710	590755	39054	39046	99.64	0.02	0.02	chr1	chr1
669086	678686	590674	600203	9601	9530	98.57	0	0	chr1	chr1
676988	720135	598966	642210	43148	43245	99.07	0.02	0.02	chr1	chr1
719023	728859	639422	649296	9837	9875	97.07	0	0	chr1	chr1
729107	797943	649048	717898	68837	68851	99.46	0.03	0.03	chr1	chr1
797578	860546	717323	780251	62969	62929	99.69	0.03	0.03	chr1	chr1
860162	965098	778971	883918	104937	104948	99.58	0.04	0.04	chr1	chr1
965355	978345	883853	896846	12991	12994	99.62	0.01	0.01	chr1	chr1
981408	1000242	900210	919029	18835	18820	99.59	0.01	0.01	chr1	chr1
1000242	1101461	919126	1020485	101220	101360	99.48	0.04	0.04	chr1	chr1
1101575	1414554	1020432	1333339	312980	312908	99.84	0.13	0.13	chr1	chr1
1416466	1521342	1334955	1439938	104877	104984	99.62	0.04	0.04	chr1	chr1
1521069	1542299	1439775	1461034	21231	21260	99.52	0.01	0.01	chr1	chr1
1545373	1558347	1464303	1477226	12975	12924	98.07	0.01	0.01	chr1	chr1
1557648	1647146	1475664	1565184	89499	89521	99.4	0.04	0.04	chr1	chr1
1646848	1717799	1564426	1635339	70952	70914	99.6	0.03	0.03	chr1	chr1
1716539	1745803	1633543	1662795	29265	29253	99.2	0.01	0.01	chr1	chr1
1735749	1764479	1652741	1681496	28731	28756	98.51	0.01	0.01	chr1	chr1
1761040	1830060	1680257	1749428	69021	69172	99.09	0.03	0.03	chr1	chr1
1830019	1881613	1749428	1800997	51595	51570	99.47	0.02	0.02	chr1	chr1
1880206	1891948	1799317	1811052	11743	11736	99.53	0	0	chr1	chr1
1891937	1909626	1810931	1828620	17690	17690	99.3	0.01	0.01	chr1	chr1
1909628	2034057	1828574	1952981	124430	124408	99.8	0.05	0.05	chr1	chr1
2034155	2076444	1952847	1995193	42290	42347	99.37	0.02	0.02	chr1	chr1
2076318	2101418	1995464	2020572	25101	25109	96.77	0.01	0.01	chr1	chr1
2093170	2118942	2014408	2040145	25773	25738	92.35	0.01	0.01	chr1	chr1
2104702	2145061	2049394	2089753	40360	40360	92.87	0.02	0.02	chr1	chr1
2135648	2156109	2082306	2102807	20462	20502	91.18	0.01	0.01	chr1	chr1
2156111	2178308	2102930	2125128	22198	22199	91.68	0.01	0.01	chr1	chr1
2161538	2199931	2112924	2151204	38394	38281	91.54	0.02	0.02	chr1	chr1
2195546	2210666	2298500	2313779	15121	15280	92	0.01	0.01	chr1	chr1
2203856	2214731	2259987	2270983	10876	10997	96.25	0	0	chr1	chr1
2233757	2247758	2314768	2328727	14002	13960	90.92	0.01	0.01	chr1	chr1
2239206	2261881	2318733	2341406	22676	22674	91.29	0.01	0.01	chr1	chr1
2276217	2349988	2342357	2416129	73772	73773	99.71	0.03	0.03	chr1	chr1
2352568	2360702	2418824	2426960	8135	8137	97.71	0	0	chr1	chr1
2359625	2451190	2426318	2517939	91566	91622	99.41	0.04	0.04	chr1	chr1
2450998	2461445	2517551	2527993	10448	10443	99.67	0	0	chr1	chr1
2461447	2476053	2527874	2542490	14607	14617	99.66	0.01	0.01	chr1	chr1
2477748	2612563	2544689	2679521	134816	134833	99.78	0.05	0.06	chr1	chr1
2606632	2665431	2673615	2732281	58800	58667	99.47	0.02	0.02	chr1	chr1
2670270	2685000	2736479	2751275	14731	14797	98.52	0.01	0.01	chr1	chr1
2683715	2791908	2750755	2858940	108194	108186	99.7	0.04	0.04	chr1	chr1
2791910	2884626	2859038	2951739	92717	92702	99.55	0.04	0.04	chr1	chr1
2884780	2913749	2951739	2980765	28970	29027	99.31	0.01	0.01	chr1	chr1
2913319	2983866	2980517	3051052	70548	70536	99.7	0.03	0.03	chr1	chr1
2982568	3010429	3049255	3077096	27862	27842	99.31	0.01	0.01	chr1	chr1
3009005	3087244	3077314	3155426	78240	78113	99.48	0.03	0.03	chr1	chr1
3087207	3098444	3155298	3166439	11238	11142	97.51	0	0	chr1	chr1
3098074	3153958	3165719	3221727	55885	56009	99.56	0.02	0.02	chr1	chr1
3153920	3204951	3221333	3272329	51032	50997	99.43	0.02	0.02	chr1	chr1
3205089	3218046	3270887	3283845	12958	12959	99.21	0.01	0.01	chr1	chr1
3217823	3244057	3283667	3309890	26235	26224	99.89	0.01	0.01	chr1	chr1
3244050	3344165	3309820	3409913	100116	100094	99.79	0.04	0.04	chr1	chr1
3334075	3485754	3399825	3551552	151680	151728	99.75	0.06	0.06	chr1	chr1
3485267	3511720	3551200	3577604	26454	26405	99.52	0.01	0.01	chr1	chr1
3511428	3529068	3578904	3596540	17641	17637	99.65	0.01	0.01	chr1	chr1
3528647	3578532	3596375	3646252	49886	49878	98.79	0.02	0.02	chr1	chr1
3576197	3589516	3644905	3658316	13320	13412	95.91	0.01	0.01	chr1	chr1
3588391	4113937	3656939	4182557	525547	525619	99.65	0.21	0.22	chr1	chr1
4113912	4147275	4182497	4215903	33364	33407	99.4	0.01	0.01	chr1	chr1
4146217	4180005	4215231	4249010	33789	33780	99.46	0.01	0.01	chr1	chr1
4179850	4196616	4248803	4265522	16767	16720	99.4	0.01	0.01	chr1	chr1
4196429	4522025	4265422	4591152	325597	325731	99.73	0.13	0.13	chr1	chr1
4501987	5398443	4571104	5467350	896457	896247	99.74	0.36	0.37	chr1	chr1
5398714	5531075	5467338	5599766	132362	132429	99.71	0.05	0.05	chr1	chr1
5532349	5538402	5600164	5606232	6054	6069	98.91	0	0	chr1	chr1
5537908	5685991	5605871	5753953	148084	148083	99.64	0.06	0.06	chr1	chr1
5685821	6282298	5753601	6350036	596478	596436	99.88	0.24	0.24	chr1	chr1
6282591	6469298	6350022	6536732	186708	186711	99.83	0.08	0.08	chr1	chr1
6469182	6644612	6536301	6711716	175431	175416	99.92	0.07	0.07	chr1	chr1
6644184	7039440	6710847	7106076	395257	395230	99.76	0.16	0.16	chr1	chr1
7040896	7080100	7106092	7145276	39205	39185	99.05	0.02	0.02	chr1	chr1
7079605	7143171	7144556	7208094	63567	63539	99.84	0.03	0.03	chr1	chr1
7123183	7361091	7188119	7426019	237909	237901	99.92	0.1	0.1	chr1	chr1
7360989	7394209	7425863	7459043	33221	33181	99.55	0.01	0.01	chr1	chr1
7396407	7863718	7460978	7928463	467312	467486	99.75	0.19	0.19	chr1	chr1
7863647	7919426	7928158	7983968	55780	55811	99.7	0.02	0.02	chr1	chr1
7919419	8445741	7984277	8510594	526323	526318	99.87	0.21	0.22	chr1	chr1
8445878	8611720	8510498	8676379	165843	165882	99.72	0.07	0.07	chr1	chr1
8611781	8704852	8676290	8769380	93072	93091	99.62	0.04	0.04	chr1	chr1
8704869	8845092	8769078	8909241	140224	140164	99.63	0.06	0.06	chr1	chr1
8844936	9071965	8909139	9136139	227030	227001	99.72	0.09	0.09	chr1	chr1
9073709	9128989	9135822	9191151	55281	55330	99.66	0.02	0.02	chr1	chr1
9128986	9329455	9191193	9391738	200470	200546	99.77	0.08	0.08	chr1	chr1
9339184	10288396	9391440	10340531	949213	949092	99.89	0.38	0.39	chr1	chr1
10288397	10361741	10340624	10413980	73345	73357	99.87	0.03	0.03	chr1	chr1
10361859	10465524	10413980	10517657	103666	103678	99.82	0.04	0.04	chr1	chr1
10465273	11066316	10521987	11122858	601044	600872	99.83	0.24	0.25	chr1	chr1
11066457	11139530	11122020	11195095	73074	73076	99.66	0.03	0.03	chr1	chr1
11119517	11586865	11175079	11642321	467349	467243	99.84	0.19	0.19	chr1	chr1
11586865	11683151	11642578	11738755	96287	96178	99.73	0.04	0.04	chr1	chr1
11683084	12306666	11738754	12362378	623583	623625	99.89	0.25	0.26	chr1	chr1
12306454	12360378	12361952	12415858	53925	53907	99.7	0.02	0.02	chr1	chr1
12360370	12562748	12416131	12618598	202379	202468	99.61	0.08	0.08	chr1	chr1
12562746	12670619	12755444	12647739	107874	107706	99.49	0.04	0.04	chr1	chr1
12803968	12825434	13003814	13025278	21467	21465	98.38	0.01	0.01	chr1	chr1
12826232	12969738	13025013	13168583	143507	143571	99.71	0.06	0.06	chr1	chr1
12969914	13010141	13168584	13208828	40228	40245	99.5	0.02	0.02	chr1	chr1
13009967	13047160	13208569	13245770	37194	37202	99.56	0.01	0.02	chr1	chr1
13047153	13146228	13245701	13344737	99076	99037	99.91	0.04	0.04	chr1	chr1
13126237	13551984	13324781	13750510	425748	425730	99.91	0.17	0.17	chr1	chr1
13554616	14081805	13751289	14278452	527190	527164	99.77	0.21	0.22	chr1	chr1
14061799	14482932	14258452	14679504	421134	421053	99.84	0.17	0.17	chr1	chr1
14483042	15270191	14679504	15466536	787150	787033	99.79	0.32	0.32	chr1	chr1
15270204	15473560	15470031	15673340	203357	203310	99.81	0.08	0.08	chr1	chr1
15473464	15522565	15682453	15731604	49102	49152	99.28	0.02	0.02	chr1	chr1
15522565	15588139	15731738	15797302	65575	65565	99.96	0.03	0.03	chr1	chr1
15568088	16010775	15777263	16219948	442688	442686	99.92	0.18	0.18	chr1	chr1
16081425	16121004	17084798	17045231	39580	39568	99.28	0.02	0.02	chr1	chr1
16114186	16131622	16589409	16572003	17437	17407	98.1	0.01	0.01	chr1	chr1
16158524	16168293	16685651	16675874	9770	9778	98.93	0	0	chr1	chr1
16214736	16444227	16239712	16469131	229492	229420	99.67	0.09	0.09	chr1	chr1
16467861	16693214	16401322	16176002	225354	225321	99.51	0.09	0.09	chr1	chr1
16648943	16718203	17142856	17212103	69261	69248	99.62	0.03	0.03	chr1	chr1
16698171	16977321	17192076	17471202	279151	279127	99.71	0.11	0.11	chr1	chr1
16976617	17053223	17470315	17546907	76607	76593	99.74	0.03	0.03	chr1	chr1
17052833	17166310	17546697	17660145	113478	113449	99.61	0.05	0.05	chr1	chr1
17166116	17761578	17659737	18255183	595463	595447	99.91	0.24	0.24	chr1	chr1
17741544	17870106	18235157	18363653	128563	128497	99.57	0.05	0.05	chr1	chr1
17869051	18101334	18363101	18595324	232284	232224	99.59	0.09	0.1	chr1	chr1
18101297	18150795	18595235	18644746	49499	49512	99.73	0.02	0.02	chr1	chr1
18150693	18286169	18644740	18780131	135477	135392	99.71	0.05	0.06	chr1	chr1
18286160	18746045	18780063	19240092	459886	460030	99.81	0.19	0.19	chr1	chr1
18745559	18880563	19240302	19375328	135005	135027	99.62	0.05	0.06	chr1	chr1
18883266	18969069	19376149	19461946	85804	85798	99.79	0.03	0.04	chr1	chr1
18969055	19309670	19461972	19802583	340616	340612	99.9	0.14	0.14	chr1	chr1
19289643	19466406	19782548	19959333	176764	176786	99.7	0.07	0.07	chr1	chr1
19466399	20078810	19959184	20571606	612412	612423	99.86	0.25	0.25	chr1	chr1
20078751	20412068	20571365	20904725	333318	333361	99.79	0.13	0.14	chr1	chr1
20412124	20433414	20904723	20925999	21291	21277	99.83	0.01	0.01	chr1	chr1
20423434	20449396	20916034	20941952	25963	25919	99.45	0.01	0.01	chr1	chr1
20449381	20539207	20941608	21031478	89827	89871	99.59	0.04	0.04	chr1	chr1
20539088	20634601	21031003	21126495	95514	95493	99.91	0.04	0.04	chr1	chr1
20634539	20992786	21126313	21484446	358248	358134	99.81	0.14	0.15	chr1	chr1
20992775	21214129	21484756	21706195	221355	221440	99.78	0.09	0.09	chr1	chr1
21215795	21257920	21707866	21749983	42126	42118	99.86	0.02	0.02	chr1	chr1
21257910	21284184	21752860	21779098	26275	26239	99.73	0.01	0.01	chr1	chr1
21284183	21350970	21779369	21846284	66788	66916	99.5	0.03	0.03	chr1	chr1
21350985	22394204	21846258	22889400	1043220	1043143	99.76	0.42	0.43	chr1	chr1
22394299	22580524	22889402	23075895	186226	186494	99.55	0.07	0.08	chr1	chr1
22579679	23489258	23075250	23984805	909580	909556	99.9	0.37	0.37	chr1	chr1
23489576	23538607	23984791	24033791	49032	49001	99.71	0.02	0.02	chr1	chr1
23538607	23719464	24033934	24214638	180858	180705	99.66	0.07	0.07	chr1	chr1
23721615	23824701	24214638	24317826	103087	103189	99.58	0.04	0.04	chr1	chr1
23824595	23839508	24317674	24332662	14914	14989	99.11	0.01	0.01	chr1	chr1
23839825	23914535	24332648	24407327	74711	74680	99.42	0.03	0.03	chr1	chr1
23914522	23961036	24407004	24453505	46515	46502	99.86	0.02	0.02	chr1	chr1
23940980	24453011	24433457	24945521	512032	512065	99.94	0.21	0.21	chr1	chr1
24433018	24638953	24925552	25131397	205936	205846	99.86	0.08	0.08	chr1	chr1
24638776	24658549	25131270	25151042	19774	19773	99.98	0.01	0.01	chr1	chr1
24658574	24948123	25151029	25440469	289550	289441	99.79	0.12	0.12	chr1	chr1
24948119	25003240	25440501	25495620	55122	55120	99.77	0.02	0.02	chr1	chr1
25003003	25588697	25495454	26081171	585695	585718	99.94	0.24	0.24	chr1	chr1
25578649	25605239	26071126	26097763	26591	26638	99.58	0.01	0.01	chr1	chr1
25595267	26000762	26087800	26493279	405496	405480	99.88	0.16	0.17	chr1	chr1
26001079	26043949	26493269	26536142	42871	42874	99.85	0.02	0.02	chr1	chr1
26043906	27215118	26536144	27707267	1171213	1171124	99.82	0.47	0.48	chr1	chr1
27214902	27378338	27706978	27870422	163437	163445	99.97	0.07	0.07	chr1	chr1
27358328	27763407	27850404	28255543	405080	405140	99.94	0.16	0.17	chr1	chr1
27763400	28898031	28255845	29390432	1134632	1134588	99.9	0.46	0.47	chr1	chr1
28898293	28942985	29390354	29435050	44693	44697	99.86	0.02	0.02	chr1	chr1
28942963	29395858	29435349	29888270	452896	452922	99.83	0.18	0.19	chr1	chr1
29395234	29615035	29887379	30107146	219802	219768	99.65	0.09	0.09	chr1	chr1
29604949	30248998	30097010	30741294	644050	644285	99.81	0.26	0.26	chr1	chr1
30254494	30505737	30741597	30992937	251244	251341	99.66	0.1	0.1	chr1	chr1
30504416	30624327	30992687	31112593	119912	119907	99.65	0.05	0.05	chr1	chr1
30628763	30824624	31117222	31313098	195862	195877	99.76	0.08	0.08	chr1	chr1
30824487	31029183	31313046	31517732	204697	204687	99.82	0.08	0.08	chr1	chr1
31029150	31104399	31517574	31592820	75250	75247	99.67	0.03	0.03	chr1	chr1
31104192	31240085	31592711	31728619	135894	135909	99.71	0.05	0.06	chr1	chr1
31239083	31285793	31727506	31774190	46711	46685	98.91	0.02	0.02	chr1	chr1
31287736	31352519	31772479	31837239	64784	64761	99.4	0.03	0.03	chr1	chr1
31352314	31404161	31836761	31888608	51848	51848	99.4	0.02	0.02	chr1	chr1
31394218	32784334	31878618	33268723	1390117	1390106	99.87	0.56	0.57	chr1	chr1
32764343	33006051	33248723	33490480	241709	241758	99.96	0.1	0.1	chr1	chr1
32986000	33255325	33470437	33739772	269326	269336	99.9	0.11	0.11	chr1	chr1
33255323	33310198	33739818	33794681	54876	54864	99.83	0.02	0.02	chr1	chr1
33310179	33850884	33794697	34335417	540706	540721	99.84	0.22	0.22	chr1	chr1
33850905	33942781	34335400	34427250	91877	91851	99.82	0.04	0.04	chr1	chr1
33942754	33964408	34427267	34448894	21655	21628	99.7	0.01	0.01	chr1	chr1
33964410	34498455	34449086	34983062	534046	533977	99.83	0.22	0.22	chr1	chr1
34509011	34701925	34983062	35176064	192915	193003	99.79	0.08	0.08	chr1	chr1
34691960	34904814	35166073	35378793	212855	212721	99.82	0.09	0.09	chr1	chr1
34884797	35019801	35358769	35493852	135005	135084	99.86	0.05	0.06	chr1	chr1
35024364	35123382	35499227	35598299	99019	99073	99.5	0.04	0.04	chr1	chr1
35123150	35751977	35597792	36226632	628828	628841	99.83	0.25	0.26	chr1	chr1
35751930	35871980	36226541	36346595	120051	120055	99.87	0.05	0.05	chr1	chr1
35871966	36130575	36346897	36605530	258610	258634	99.77	0.1	0.11	chr1	chr1
36130824	36407139	36605550	36881894	276316	276345	99.74	0.11	0.11	chr1	chr1
36407554	36551583	36882288	37026313	144030	144026	99.85	0.06	0.06	chr1	chr1
36551344	36822617	37026517	37297859	271274	271343	99.9	0.11	0.11	chr1	chr1
36822308	36992228	37296005	37465897	169921	169893	99.55	0.07	0.07	chr1	chr1
36992320	37209529	37465803	37682985	217210	217183	99.96	0.09	0.09	chr1	chr1
37189533	37607289	37663018	38080794	417757	417777	99.78	0.17	0.17	chr1	chr1
37607287	37641410	38080955	38115067	34124	34113	99.66	0.01	0.01	chr1	chr1
37641269	37784202	38114981	38257935	142934	142955	99.82	0.06	0.06	chr1	chr1
37784220	38370914	38257915	38844689	586695	586775	99.82	0.24	0.24	chr1	chr1
38350919	38813191	38824700	39286952	462273	462253	99.89	0.19	0.19	chr1	chr1
38812905	39532975	39288631	40008627	720071	719997	99.85	0.29	0.3	chr1	chr1
39533557	39653973	40008549	40128941	120417	120393	99.78	0.05	0.05	chr1	chr1
39654095	39877918	40128942	40352706	223824	223765	99.86	0.09	0.09	chr1	chr1
39877784	40366267	40352700	40841178	488484	488479	99.9	0.2	0.2	chr1	chr1
40366283	40427858	40841610	40903207	61576	61598	99.7	0.02	0.03	chr1	chr1
40427742	40686788	40902972	41161988	259047	259017	99.79	0.1	0.11	chr1	chr1
40686597	41546275	41161844	42021515	859679	859672	99.9	0.35	0.35	chr1	chr1
41526248	42037991	42001477	42513281	511744	511805	99.84	0.21	0.21	chr1	chr1
42037633	42148133	42512608	42623220	110501	110613	99.7	0.04	0.05	chr1	chr1
42148102	43262349	42623503	43737736	1114248	1114234	99.84	0.45	0.46	chr1	chr1
43262335	43303757	43738052	43779434	41423	41383	99.87	0.02	0.02	chr1	chr1
43293735	43463857	43769412	43939530	170123	170119	99.87	0.07	0.07	chr1	chr1
43464678	43613745	43940219	44089305	149068	149087	99.8	0.06	0.06	chr1	chr1
43614041	44021212	44089292	44496658	407172	407367	99.77	0.16	0.17	chr1	chr1
44001358	44687978	44476693	45163299	686621	686607	99.78	0.28	0.28	chr1	chr1
44687697	45201580	45162817	45676894	513884	514078	99.8	0.21	0.21	chr1	chr1
45201580	45369941	45677221	45845581	168362	168361	99.85	0.07	0.07	chr1	chr1
45369871	45390185	45845384	45865695	20315	20312	99.72	0.01	0.01	chr1	chr1
45390280	45585401	45865694	46060883	195122	195190	99.82	0.08	0.08	chr1	chr1
45584808	45777656	46059889	46252697	192849	192809	99.79	0.08	0.08	chr1	chr1
45777972	46119577	46252680	46594302	341606	341623	99.82	0.14	0.14	chr1	chr1
46119437	46462539	46594215	46937244	343103	343030	99.84	0.14	0.14	chr1	chr1
46462522	47565331	46937263	48040172	1102810	1102910	99.79	0.44	0.45	chr1	chr1
47565326	47622507	48040076	48097285	57182	57210	99.65	0.02	0.02	chr1	chr1
47621698	47855818	48096827	48331004	234121	234178	99.77	0.09	0.1	chr1	chr1
47835775	47879692	48310971	48354886	43918	43916	99.94	0.02	0.02	chr1	chr1
47859663	48071842	48334849	48547027	212180	212179	99.88	0.09	0.09	chr1	chr1
48071374	48230132	48546738	48705528	158759	158791	99.93	0.06	0.07	chr1	chr1
48210147	48273136	48685535	48748504	62990	62970	99.87	0.03	0.03	chr1	chr1
48261388	48334379	48736738	48809756	72992	73019	99.95	0.03	0.03	chr1	chr1
48314386	48651395	48789753	49126722	337010	336970	99.88	0.14	0.14	chr1	chr1
48631363	49191359	49106696	49666623	559997	559928	99.93	0.23	0.23	chr1	chr1
49171321	49364974	49646605	49840232	193654	193628	99.95	0.08	0.08	chr1	chr1
49345015	49712478	49820252	50187756	367464	367505	99.97	0.15	0.15	chr1	chr1
49692464	49827234	50167732	50302481	134771	134750	99.89	0.05	0.06	chr1	chr1
49826952	50081530	50301906	50556515	254579	254610	99.93	0.1	0.1	chr1	chr1
50061508	50166395	50536483	50641384	104888	104902	99.94	0.04	0.04	chr1	chr1
50166215	50261386	50641338	50736571	95172	95234	99.61	0.04	0.04	chr1	chr1
50261824	50443915	50737118	50919184	182092	182067	99.89	0.07	0.07	chr1	chr1
50444210	50961517	50919168	51436450	517308	517283	99.97	0.21	0.21	chr1	chr1
50961438	51142735	51436450	51617738	181298	181289	99.97	0.07	0.07	chr1	chr1
51122719	51470841	51597716	51945816	348123	348101	99.9	0.14	0.14	chr1	chr1
51450838	51727403	51925841	52202349	276566	276509	99.94	0.11	0.11	chr1	chr1
51727354	51742863	52202259	52217873	15510	15615	99.23	0.01	0.01	chr1	chr1
51732886	51788044	52207876	52263084	55159	55209	99.53	0.02	0.02	chr1	chr1
51787711	51864951	52267126	52344305	77241	77180	99.73	0.03	0.03	chr1	chr1
51865266	53166534	52344291	53645600	1301269	1301310	99.78	0.52	0.53	chr1	chr1
53164881	53232481	53644746	53712373	67601	67628	99.76	0.03	0.03	chr1	chr1
53232458	54393839	53712386	54873807	1161382	1161422	99.83	0.47	0.48	chr1	chr1
54393982	54445108	54873719	54924802	51127	51084	99.78	0.02	0.02	chr1	chr1
54445431	54516817	54924639	54995991	71387	71353	99.77	0.03	0.03	chr1	chr1
54516954	55437091	54995991	55916135	920138	920145	99.85	0.37	0.38	chr1	chr1
55417104	55545314	55896132	56024366	128211	128235	99.86	0.05	0.05	chr1	chr1
55549611	55686291	56028656	56165285	136681	136630	99.76	0.06	0.06	chr1	chr1
55686271	55854638	56166229	56334603	168368	168375	99.96	0.07	0.07	chr1	chr1
55854638	56248468	56334785	56728608	393831	393824	99.79	0.16	0.16	chr1	chr1
56248451	56514155	56732447	56998147	265705	265701	99.88	0.11	0.11	chr1	chr1
56514142	57274630	57000197	57760742	760489	760546	99.8	0.31	0.31	chr1	chr1
57274574	57484962	57760742	57971165	210389	210424	99.83	0.08	0.09	chr1	chr1
57484951	57517992	57971365	58004388	33042	33024	99.72	0.01	0.01	chr1	chr1
57518110	58607323	58004390	59093556	1089214	1089167	99.86	0.44	0.45	chr1	chr1
58607204	59284581	59093493	59770767	677378	677275	99.81	0.27	0.28	chr1	chr1
59284568	59964625	59771075	60451051	680058	679977	99.9	0.27	0.28	chr1	chr1
59964771	61189570	60451061	61675781	1224800	1224721	99.84	0.49	0.5	chr1	chr1
61189574	61272134	61675749	61758303	82561	82555	99.79	0.03	0.03	chr1	chr1
61272041	61496069	61760120	61984157	224029	224038	99.69	0.09	0.09	chr1	chr1
61496908	62016306	61984152	62503712	519399	519561	99.76	0.21	0.21	chr1	chr1
62015846	62156907	62503468	62644568	141062	141101	99.56	0.06	0.06	chr1	chr1
62156909	62739007	62644685	63226685	582099	582001	99.92	0.23	0.24	chr1	chr1
62719015	63572056	63206701	64059679	853042	852979	99.88	0.34	0.35	chr1	chr1
63551999	63624034	64039634	64111633	72036	72000	99.94	0.03	0.03	chr1	chr1
63604058	63826309	64091681	64313957	222252	222277	99.94	0.09	0.09	chr1	chr1
63806283	64115026	64293923	64602792	308744	308870	99.85	0.12	0.13	chr1	chr1
64115026	64260380	64602918	64748255	145355	145338	99.67	0.06	0.06	chr1	chr1
64262518	64274149	64748242	64759881	11632	11640	99.61	0	0	chr1	chr1
64274113	64370184	64759880	64855932	96072	96053	99.75	0.04	0.04	chr1	chr1
64370494	64420190	64855916	64905624	49697	49709	99.71	0.02	0.02	chr1	chr1
64420019	64612854	64905616	65098456	192836	192841	99.9	0.08	0.08	chr1	chr1
64612748	64741407	65098447	65227081	128660	128635	99.85	0.05	0.05	chr1	chr1
64740979	64984598	65226719	65470362	243620	243644	99.86	0.1	0.1	chr1	chr1
64984581	65321930	65470624	65808162	337350	337539	99.71	0.14	0.14	chr1	chr1
65321915	65467983	65808416	65954458	146069	146043	99.72	0.06	0.06	chr1	chr1
65467969	65491200	65954763	65977992	23232	23230	99.66	0.01	0.01	chr1	chr1
65491517	65547887	65977980	66034229	56371	56250	99.39	0.02	0.02	chr1	chr1
65547875	65675713	66034525	66162330	127839	127806	99.67	0.05	0.05	chr1	chr1
65676033	65929289	66162317	66415642	253257	253326	99.91	0.1	0.1	chr1	chr1
65909305	66537975	66395646	67024120	628671	628475	99.82	0.25	0.26	chr1	chr1
66538121	66613422	67024120	67099434	75302	75315	99.83	0.03	0.03	chr1	chr1
66613405	67036816	67099749	67523178	423412	423430	99.77	0.17	0.17	chr1	chr1
67036363	67420113	67522955	67906654	383751	383700	99.77	0.15	0.16	chr1	chr1
67420674	67587554	67906359	68073266	166881	166908	99.72	0.07	0.07	chr1	chr1
67587654	68642379	68073266	69128096	1054726	1054831	99.8	0.42	0.43	chr1	chr1
68642630	69282874	69128073	69768289	640245	640217	99.89	0.26	0.26	chr1	chr1
69262852	69355355	69748276	69840746	92504	92471	99.88	0.04	0.04	chr1	chr1
69355346	69656028	69841043	70141706	300683	300664	99.86	0.12	0.12	chr1	chr1
69655911	69824839	70141651	70310610	168929	168960	99.75	0.07	0.07	chr1	chr1
69825142	70143068	70310595	70628493	317927	317899	99.91	0.13	0.13	chr1	chr1
70123040	70180965	70608475	70666413	57926	57939	99.91	0.02	0.02	chr1	chr1
70181274	70680090	70666398	71165164	498817	498767	99.83	0.2	0.2	chr1	chr1
70660046	71787139	71145132	72272193	1127094	1127062	99.87	0.45	0.46	chr1	chr1
71767119	71807099	72252170	72292064	39981	39895	99.55	0.02	0.02	chr1	chr1
71806629	71862863	72291238	72347451	56235	56214	99.64	0.02	0.02	chr1	chr1
71863276	72052238	72347453	72536442	188963	188990	99.76	0.08	0.08	chr1	chr1
72052224	72320706	72536745	72805202	268483	268458	99.91	0.11	0.11	chr1	chr1
72300686	72986068	72785178	73470617	685383	685440	99.91	0.28	0.28	chr1	chr1
72966063	74184380	73450638	74668824	1218318	1218187	99.9	0.49	0.5	chr1	chr1
74164375	74542783	74648826	75027218	378409	378393	99.97	0.15	0.16	chr1	chr1
74542751	74874366	75027224	75358878	331616	331655	99.86	0.13	0.14	chr1	chr1
74874301	75090268	75358876	75574845	215968	215970	99.97	0.09	0.09	chr1	chr1
75070247	75122761	75554830	75607330	52515	52501	99.95	0.02	0.02	chr1	chr1
75122763	75621290	75607474	76106041	498528	498568	99.85	0.2	0.2	chr1	chr1
75601284	75905345	76086052	76390115	304062	304064	99.98	0.12	0.12	chr1	chr1
75885316	76140992	76370082	76625690	255677	255609	99.83	0.1	0.1	chr1	chr1
76141061	76228915	76625681	76713549	87855	87869	99.85	0.04	0.04	chr1	chr1
76228906	76472696	76713867	76957555	243791	243689	99.83	0.1	0.1	chr1	chr1
76472688	76484264	76957830	76969393	11577	11564	99.35	0	0	chr1	chr1
76484142	76820422	76969393	77305590	336281	336198	99.88	0.14	0.14	chr1	chr1
76820753	76854514	77305588	77339376	33762	33789	99.82	0.01	0.01	chr1	chr1
76854043	77900577	77339022	78385578	1046535	1046557	99.92	0.42	0.43	chr1	chr1
77900504	78839720	78385621	79324813	939217	939193	99.82	0.38	0.39	chr1	chr1
78839647	78954909	79324791	79440105	115263	115315	99.82	0.05	0.05	chr1	chr1
78954903	79286284	79440407	79771841	331382	331435	99.88	0.13	0.14	chr1	chr1
79276268	79487062	79761825	79972568	210795	210744	99.92	0.08	0.09	chr1	chr1
79487050	79561132	79972873	80046971	74083	74099	99.76	0.03	0.03	chr1	chr1
79561054	79606894	80046928	80092779	45841	45852	99.92	0.02	0.02	chr1	chr1
79586878	79670517	80072757	80156403	83640	83647	99.75	0.03	0.03	chr1	chr1
79670796	79916998	80156394	80402583	246203	246190	99.83	0.1	0.1	chr1	chr1
79917201	80166996	80402583	80652328	249796	249746	99.76	0.1	0.1	chr1	chr1
80166994	80566192	80652732	81052156	399199	399425	99.76	0.16	0.16	chr1	chr1
80566509	80776640	81052145	81262318	210132	210174	99.88	0.08	0.09	chr1	chr1
80782818	80794402	81262304	81273864	11585	11561	98.74	0	0	chr1	chr1
80796300	80896003	81273866	81373542	99704	99677	99.8	0.04	0.04	chr1	chr1
80896305	81032585	81373522	81509777	136281	136256	99.76	0.05	0.06	chr1	chr1
81032591	82397948	81509982	82875341	1365358	1365360	99.83	0.55	0.56	chr1	chr1
82397835	82417923	82875349	82895466	20089	20118	99.66	0.01	0.01	chr1	chr1
82417914	82963386	82895798	83441288	545473	545491	99.69	0.22	0.22	chr1	chr1
82963387	82984359	83441422	83462402	20973	20981	99.69	0.01	0.01	chr1	chr1
82984356	83892692	83464141	84372447	908337	908307	99.81	0.37	0.37	chr1	chr1
83899385	84287977	84372434	84761123	388593	388690	99.88	0.16	0.16	chr1	chr1
84287967	84326822	84761441	84800290	38856	38850	99.94	0.02	0.02	chr1	chr1
84306798	85776035	84780274	86249372	1469238	1469099	99.86	0.59	0.6	chr1	chr1
85779722	86057144	86249375	86526841	277423	277467	99.76	0.11	0.11	chr1	chr1
86056960	86638366	86526604	87107969	581407	581366	99.86	0.23	0.24	chr1	chr1
86637541	86740119	87106951	87209571	102579	102621	99.59	0.04	0.04	chr1	chr1
86739960	86877871	87209536	87347364	137912	137829	99.68	0.06	0.06	chr1	chr1
86877799	87144646	87347364	87614202	266848	266839	99.85	0.11	0.11	chr1	chr1
87124629	87294385	87594178	87763910	169757	169733	99.87	0.07	0.07	chr1	chr1
87294414	87663390	87763453	88132391	368977	368939	99.82	0.15	0.15	chr1	chr1
87663393	87668958	88132548	88138112	5566	5565	99.95	0	0	chr1	chr1
87669067	87719283	88138099	88188316	50217	50218	99.89	0.02	0.02	chr1	chr1
87699278	87984087	88168303	88453110	284810	284808	99.89	0.11	0.12	chr1	chr1
87984072	88191182	88453133	88660221	207111	207089	99.83	0.08	0.08	chr1	chr1
88191169	89641179	88660537	90110597	1450011	1450061	99.81	0.58	0.59	chr1	chr1
89641299	89919329	90110597	90388681	278031	278085	99.9	0.11	0.11	chr1	chr1
89919102	90027291	90388660	90496884	108190	108225	99.78	0.04	0.04	chr1	chr1
90027178	90222969	90496607	90692311	195792	195705	99.81	0.08	0.08	chr1	chr1
90222346	90293362	90691360	90762325	71017	70966	99.69	0.03	0.03	chr1	chr1
90293348	91060810	90762753	91530444	767463	767692	99.82	0.31	0.31	chr1	chr1
91061117	91293194	91530433	91762561	232078	232129	99.81	0.09	0.1	chr1	chr1
91293634	91305007	91762546	91773937	11374	11392	98.31	0	0	chr1	chr1
91305191	91513371	91773937	91982122	208181	208186	99.79	0.08	0.09	chr1	chr1
91513803	91613386	91981942	92081496	99584	99555	99.73	0.04	0.04	chr1	chr1
91613685	91685425	92081481	92153267	71741	71787	99.72	0.03	0.03	chr1	chr1
91685240	92058367	92153262	92526476	373128	373215	99.68	0.15	0.15	chr1	chr1
92058366	92877854	92526413	93345899	819489	819487	99.91	0.33	0.34	chr1	chr1
92878179	94232679	93345886	94700390	1354501	1354505	99.87	0.55	0.56	chr1	chr1
94232675	94725181	94700435	95192977	492507	492543	99.86	0.2	0.2	chr1	chr1
94725484	94894332	95192962	95361805	168849	168844	99.82	0.07	0.07	chr1	chr1
94884315	95073363	95351793	95540743	189049	188951	99.72	0.08	0.08	chr1	chr1
95073348	95098040	95541058	95565740	24693	24683	99.79	0.01	0.01	chr1	chr1
95097930	95840423	95565669	96308239	742494	742571	99.88	0.3	0.3	chr1	chr1
95820439	96372440	96288247	96840441	552002	552195	99.81	0.22	0.23	chr1	chr1
96372440	96860682	96840402	97328605	488243	488204	99.82	0.2	0.2	chr1	chr1
96840695	96978836	97308599	97446757	138142	138159	99.94	0.06	0.06	chr1	chr1
96978836	97069259	97446855	97537361	90424	90507	99.7	0.04	0.04	chr1	chr1
97069219	97999117	97537361	98467263	929899	929903	99.86	0.37	0.38	chr1	chr1
97999083	99347957	98467285	99816247	1348875	1348963	99.79	0.54	0.55	chr1	chr1
99347966	99357192	99816194	99825428	9227	9235	98.96	0	0	chr1	chr1
99356339	99675257	99824690	100143553	318919	318864	99.81	0.13	0.13	chr1	chr1
99675120	99822695	100143346	100290911	147576	147566	99.78	0.06	0.06	chr1	chr1
99802669	99855558	100270894	100323756	52890	52863	99.95	0.02	0.02	chr1	chr1
99835550	100376701	100303766	100844867	541152	541102	99.93	0.22	0.22	chr1	chr1
100377037	100594972	100844857	101062829	217936	217973	99.84	0.09	0.09	chr1	chr1
100594882	100667551	101062847	101135579	72670	72733	99.55	0.03	0.03	chr1	chr1
100668066	100771845	101135580	101239384	103780	103805	99.86	0.04	0.04	chr1	chr1
100772153	101037034	101239373	101504281	264882	264909	99.9	0.11	0.11	chr1	chr1
101037044	101362826	101504571	101830616	325783	326046	99.66	0.13	0.13	chr1	chr1
101362816	101507218	101833592	101978028	144403	144437	99.64	0.06	0.06	chr1	chr1
101507112	101878511	101977961	102349405	371400	371445	99.8	0.15	0.15	chr1	chr1
101878480	101943394	102349440	102414365	64915	64926	99.83	0.03	0.03	chr1	chr1
101942816	102599407	102413615	103070267	656592	656653	99.82	0.26	0.27	chr1	chr1
102599425	103200215	103070245	103671276	600791	601032	99.68	0.24	0.25	chr1	chr1
103200217	103493066	103671415	103964370	292850	292956	99.88	0.12	0.12	chr1	chr1
103601781	103646973	104073072	104118260	45193	45189	99.95	0.02	0.02	chr1	chr1
103627105	103651170	103988047	103963980	24066	24068	99.95	0.01	0.01	chr1	chr1
103705906	103937732	104083064	104314862	231827	231799	99.87	0.09	0.1	chr1	chr1
103938259	103946037	104314863	104322644	7779	7782	99.88	0	0	chr1	chr1
103946186	104604897	104322639	104981479	658712	658841	99.83	0.27	0.27	chr1	chr1
104604738	104619766	104981247	104996277	15029	15031	99.58	0.01	0.01	chr1	chr1
104619734	104718584	104996289	105095186	98851	98898	99.68	0.04	0.04	chr1	chr1
104718603	104730248	105096005	105107647	11646	11643	99.88	0	0	chr1	chr1
104730378	104754333	105107640	105131571	23956	23932	99.62	0.01	0.01	chr1	chr1
104755457	105978773	105131571	106354927	1223317	1223357	99.85	0.49	0.5	chr1	chr1
105978760	106874789	106355244	107251412	896030	896169	99.84	0.36	0.37	chr1	chr1
106854770	107392003	107231383	107768615	537234	537233	99.85	0.22	0.22	chr1	chr1
107394255	108089912	107768333	108463978	695658	695646	99.89	0.28	0.29	chr1	chr1
108069880	108228257	108443938	108602350	158378	158413	99.85	0.06	0.06	chr1	chr1
108228275	108263979	108606278	108641983	35705	35706	99.77	0.01	0.01	chr1	chr1
108263854	108505122	108875669	108634250	241269	241420	99.72	0.1	0.1	chr1	chr1
108417109	108507512	108795363	108885792	90404	90430	99.77	0.04	0.04	chr1	chr1
108507464	108516699	108885658	108894869	9236	9212	99.3	0	0	chr1	chr1
108516787	108916736	108895330	109295211	399950	399882	99.76	0.16	0.16	chr1	chr1
108896718	108961002	109275207	109339448	64285	64242	99.93	0.03	0.03	chr1	chr1
108940978	109210372	109319445	109588807	269395	269363	99.93	0.11	0.11	chr1	chr1
109209995	109702812	109588632	110081546	492818	492915	99.89	0.2	0.2	chr1	chr1
109682800	110133688	110061522	110512466	450889	450945	99.79	0.18	0.19	chr1	chr1
110132453	110667587	110509345	111044454	535135	535110	99.74	0.22	0.22	chr1	chr1
110667417	110788731	111044454	111165776	121315	121323	99.77	0.05	0.05	chr1	chr1
110788620	111453499	111165578	111830529	664880	664952	99.84	0.27	0.27	chr1	chr1
111433499	111546766	111810509	111923762	113268	113254	99.85	0.05	0.05	chr1	chr1
111546875	111559635	111923760	111936521	12761	12762	99.84	0.01	0.01	chr1	chr1
111559772	112024203	111936283	112400713	464432	464431	99.91	0.19	0.19	chr1	chr1
112024116	112164097	112400674	112540725	139982	140052	99.91	0.06	0.06	chr1	chr1
112177008	112244184	112540724	112607888	67177	67165	99.91	0.03	0.03	chr1	chr1
112224176	112452461	112587896	112816202	228286	228307	99.86	0.09	0.09	chr1	chr1
112432459	113357255	112796185	113720880	924797	924696	99.85	0.37	0.38	chr1	chr1
113357252	113508925	113719849	113871645	151674	151797	99.71	0.06	0.06	chr1	chr1
113508925	113514958	70738284	70744318	6034	6035	99.73	0	0.01	chr1	chr17
113514957	114512666	113871631	114869156	997710	997526	99.83	0.4	0.41	chr1	chr1
114512652	115697926	114869454	116054660	1185275	1185207	99.88	0.48	0.49	chr1	chr1
115697924	116691675	116057977	117051677	993752	993701	99.88	0.4	0.41	chr1	chr1
116671652	117348255	117031638	117708284	676604	676647	99.88	0.27	0.28	chr1	chr1
117348265	117438884	117709725	117800343	90620	90619	99.73	0.04	0.04	chr1	chr1
117438846	118272403	117799928	118633487	833558	833560	99.86	0.34	0.34	chr1	chr1
118272803	118328865	118633484	118689567	56063	56084	99.76	0.02	0.02	chr1	chr1
118328866	118397990	118689675	118758819	69125	69145	99.67	0.03	0.03	chr1	chr1
118398100	119111679	118758823	119472347	713580	713525	99.84	0.29	0.29	chr1	chr1
119091659	120334136	119452339	120694820	1242478	1242482	99.86	0.5	0.51	chr1	chr1
120334444	120415353	120943956	120863100	80910	80857	99.65	0.03	0.03	chr1	chr1
120415667	120457564	120863118	120821252	41898	41867	99.53	0.02	0.02	chr1	chr1
120456060	120511532	120829099	120773662	55473	55438	99.7	0.02	0.02	chr1	chr1
120511732	120718811	120773852	120566733	207080	207120	99.62	0.08	0.08	chr1	chr1
120798010	120844822	121154923	121201811	46813	46889	98.37	0.02	0.02	chr1	chr1
120844810	121159228	121217697	121532182	314419	314486	99.6	0.13	0.13	chr1	chr1
121159539	121248588	121532170	121621233	89050	89064	99.81	0.04	0.04	chr1	chr1
121248625	121298197	121621192	121670754	49573	49563	99.81	0.02	0.02	chr1	chr1
121298357	121637312	121670754	122009604	338956	338851	99.84	0.14	0.14	chr1	chr1
121637041	121647488	122007199	122017650	10448	10452	99.06	0	0	chr1	chr1
121658269	121684544	122014678	122040956	26276	26279	98.08	0.01	0.01	chr1	chr1
121677604	121700028	122052671	122075091	22425	22421	98.65	0.01	0.01	chr1	chr1
121696318	121716844	122086305	122106829	20527	20525	98.2	0.01	0.01	chr1	chr1
121712295	121739786	122100413	122127905	27492	27493	98.22	0.01	0.01	chr1	chr1
121731656	121755555	122117908	122141810	23900	23903	98.56	0.01	0.01	chr1	chr1
121774352	121813729	122165861	122205239	39378	39379	97.24	0.02	0.02	chr1	chr1
121806520	121829017	122200409	122222900	22498	22492	95.62	0.01	0.01	chr1	chr1
121815499	121839231	122215504	122239227	23733	23724	93.8	0.01	0.01	chr1	chr1
121834676	121849255	122230593	122245174	14580	14582	95.07	0.01	0.01	chr1	chr1
121849255	121864863	122245593	122261190	15609	15598	95.51	0.01	0.01	chr1	chr1
121856201	121875068	122378987	122397859	18868	18873	92.33	0.01	0.01	chr1	chr1
121890869	121907233	122267804	122284175	16365	16372	97.24	0.01	0.01	chr1	chr1
121913446	121930665	122275122	122292334	17220	17213	94.72	0.01	0.01	chr1	chr1
121945518	121961060	122310566	122326117	15543	15552	93.53	0.01	0.01	chr1	chr1
121960219	121966157	122442289	122448228	5939	5940	93.69	0	0	chr1	chr1
121972587	121990195	122325695	122343290	17609	17596	96.07	0.01	0.01	chr1	chr1
121983199	121996516	122442708	122456028	13318	13321	96.21	0.01	0.01	chr1	chr1
121995429	122020898	122456039	122481594	25470	25556	96.53	0.01	0.01	chr1	chr1
122014952	122045009	122462732	122492791	30058	30060	95.55	0.01	0.01	chr1	chr1
122042485	122062985	124273253	124252751	20501	20503	94.17	0.01	0.01	chr1	chr1
122047949	122069879	122501583	122523524	21931	21942	92.03	0.01	0.01	chr1	chr1
122071918	122090322	122523524	122541938	18405	18415	93.41	0.01	0.01	chr1	chr1
122110228	122132631	122546551	122568948	22404	22398	95.48	0.01	0.01	chr1	chr1
122144506	122165863	122618215	122639577	21358	21363	95.57	0.01	0.01	chr1	chr1
122165274	122186254	122584584	122605565	20981	20982	93.2	0.01	0.01	chr1	chr1
122174348	122189737	122636505	122651899	15390	15395	92.98	0.01	0.01	chr1	chr1
122189532	122202020	122663594	122676082	12489	12489	96.89	0.01	0.01	chr1	chr1
122214958	122235611	125140551	125119887	20654	20665	94.15	0.01	0.01	chr1	chr1
122283883	122300489	122711030	122727632	16607	16603	96.06	0.01	0.01	chr1	chr1
122303613	122325087	122722258	122743741	21475	21484	95.89	0.01	0.01	chr1	chr1
122334471	122355487	122737143	122758165	21017	21023	95.18	0.01	0.01	chr1	chr1
122347948	122368569	122814532	122835140	20622	20609	93.72	0.01	0.01	chr1	chr1
122359805	122380673	122767922	122788790	20869	20869	92.16	0.01	0.01	chr1	chr1
122373489	122394173	123052771	123073454	20685	20684	93.05	0.01	0.01	chr1	chr1
122415572	122436074	122858700	122879205	20503	20506	92.88	0.01	0.01	chr1	chr1
122572105	122592804	122872806	122893498	20700	20693	93.86	0.01	0.01	chr1	chr1
122635362	122655869	122926136	122946610	20508	20475	95.96	0.01	0.01	chr1	chr1
122796617	122811226	122887904	122902515	14610	14612	94.94	0.01	0.01	chr1	chr1
123096467	123117330	124105130	124125983	20864	20854	93.78	0.01	0.01	chr1	chr1
123184272	123203267	122939686	122958680	18996	18995	95.13	0.01	0.01	chr1	chr1
123231767	123242552	122394095	122404853	10786	10759	92.68	0	0	chr1	chr1
123328942	123350214	122978653	122999927	21273	21275	94.75	0.01	0.01	chr1	chr1
123348296	123370677	123243062	123265445	22382	22384	94.9	0.01	0.01	chr1	chr1
123386918	123408108	123284061	123305252	21191	21192	92.59	0.01	0.01	chr1	chr1
123427664	123448256	123268377	123288967	20593	20591	94.24	0.01	0.01	chr1	chr1
123463231	123484239	123383145	123404151	21009	21007	96.19	0.01	0.01	chr1	chr1
123495274	123521346	123333610	123359680	26073	26071	94.69	0.01	0.01	chr1	chr1
123505472	123528066	123323069	123345666	22595	22598	95.16	0.01	0.01	chr1	chr1
123545132	123565767	124811367	124790701	20636	20667	94.94	0.01	0.01	chr1	chr1
123551337	123572491	123458999	123480160	21155	21162	92.49	0.01	0.01	chr1	chr1
123610070	123630473	123477635	123498052	20404	20418	97.07	0.01	0.01	chr1	chr1
123644169	123667501	123501894	123525223	23333	23330	95.81	0.01	0.01	chr1	chr1
123767399	123790638	123622039	123645284	23240	23246	94.35	0.01	0.01	chr1	chr1
123800645	123837810	123658697	123695870	37166	37174	93.51	0.01	0.02	chr1	chr1
123843936	123864711	125327693	125306926	20776	20768	93.93	0.01	0.01	chr1	chr1
123878459	123905494	123924461	123951489	27036	27029	96.4	0.01	0.01	chr1	chr1
123940367	123963877	123739281	123762793	23511	23513	95.98	0.01	0.01	chr1	chr1
123996015	124016768	123778617	123799372	20754	20756	96.75	0.01	0.01	chr1	chr1
124008746	124029397	123781154	123801804	20652	20651	95.55	0.01	0.01	chr1	chr1
124027491	124045929	124038497	124056932	18439	18436	95.36	0.01	0.01	chr1	chr1
124071026	124099554	124075232	124103763	28529	28532	96	0.01	0.01	chr1	chr1
124107069	124125496	123853290	123871707	18428	18418	94.19	0.01	0.01	chr1	chr1
124140613	124162098	124174334	124195806	21486	21473	93.86	0.01	0.01	chr1	chr1
124150529	124175130	124216472	124241089	24602	24618	94.63	0.01	0.01	chr1	chr1
124200025	124220518	124281615	124302111	20494	20497	94.97	0.01	0.01	chr1	chr1
124213511	124234060	124265231	124285787	20550	20557	94.42	0.01	0.01	chr1	chr1
124264911	124277104	125717941	125705752	12194	12190	94.8	0	0.01	chr1	chr1
124327263	124348219	124821476	124842426	20957	20951	94.64	0.01	0.01	chr1	chr1
124581001	124601495	123448987	123428487	20495	20501	92.82	0.01	0.01	chr1	chr1
124613583	124634468	125159500	125180381	20886	20882	94.96	0.01	0.01	chr1	chr1
124703743	124722469	124850219	124868948	18727	18730	96.61	0.01	0.01	chr1	chr1
124740343	124762126	124873563	124895345	21784	21783	95.05	0.01	0.01	chr1	chr1
124750108	124772118	124887067	124909072	22011	22006	96.18	0.01	0.01	chr1	chr1
124818569	124836462	124926940	124944837	17894	17898	95.9	0.01	0.01	chr1	chr1
124853707	124875951	124941011	124963250	22245	22240	95.09	0.01	0.01	chr1	chr1
124881151	124901760	124971853	124992471	20610	20619	94.26	0.01	0.01	chr1	chr1
124892621	124913937	125031958	125053273	21317	21316	94.78	0.01	0.01	chr1	chr1
124903771	124924324	125136935	125157489	20554	20555	94.55	0.01	0.01	chr1	chr1
124915745	124934248	125238662	125257159	18504	18498	94.02	0.01	0.01	chr1	chr1
124931320	124944185	125063864	125076727	12866	12864	95.91	0.01	0.01	chr1	chr1
124947607	124968099	125532162	125552658	20493	20497	92.56	0.01	0.01	chr1	chr1
124965836	124986392	125073232	125093791	20557	20560	94.48	0.01	0.01	chr1	chr1
125007694	125028392	125084509	125105206	20699	20698	94.35	0.01	0.01	chr1	chr1
125051324	125065526	124136741	124122554	14203	14188	95.4	0.01	0.01	chr1	chr1
125053594	125067633	125147748	125161785	14040	14038	93.96	0.01	0.01	chr1	chr1
125109769	125130437	123549779	123529120	20669	20660	94.52	0.01	0.01	chr1	chr1
125194513	125220143	125168308	125193936	25631	25629	94.53	0.01	0.01	chr1	chr1
125206088	125226766	123656417	123635738	20679	20680	93.58	0.01	0.01	chr1	chr1
125285890	125300040	125348703	125362852	14151	14150	95.32	0.01	0.01	chr1	chr1
125291210	125312421	122934659	122913450	21212	21210	95.81	0.01	0.01	chr1	chr1
125306064	125326916	125350858	125371714	20853	20857	93.49	0.01	0.01	chr1	chr1
125342815	125363661	125386255	125407098	20847	20844	97.52	0.01	0.01	chr1	chr1
125387813	125408334	125489701	125510226	20522	20526	94.11	0.01	0.01	chr1	chr1
125395003	125415699	125246456	125267158	20697	20703	93.56	0.01	0.01	chr1	chr1
125413918	125434848	124906375	124927302	20931	20928	96	0.01	0.01	chr1	chr1
125796246	125816743	123569299	123548800	20498	20500	94.01	0.01	0.01	chr1	chr1
125828948	125853596	125548429	125573078	24649	24650	95.68	0.01	0.01	chr1	chr1
125874643	125899257	125594121	125618734	24615	24614	95.38	0.01	0.01	chr1	chr1
125891867	125912400	124500082	124479542	20534	20541	94.7	0.01	0.01	chr1	chr1
125908521	125935142	124370659	124344025	26622	26635	94.55	0.01	0.01	chr1	chr1
125927207	125947704	124553420	124532903	20498	20518	93.11	0.01	0.01	chr1	chr1
126187010	126205132	125615642	125633764	18123	18123	94.05	0.01	0.01	chr1	chr1
126201391	126224856	125627307	125650780	23466	23474	93.93	0.01	0.01	chr1	chr1
126230239	126255822	125634415	125659997	25584	25583	94.03	0.01	0.01	chr1	chr1
126243156	126265679	125651412	125673937	22524	22526	93.8	0.01	0.01	chr1	chr1
126258934	126279845	125842032	125862940	20912	20909	91.31	0.01	0.01	chr1	chr1
126316813	126346827	125910909	125940923	30015	30015	99.35	0.01	0.01	chr1	chr1
126368298	126401016	125932538	125965256	32719	32719	99.38	0.01	0.01	chr1	chr1
126400702	126424926	125989200	126013423	24225	24224	99.41	0.01	0.01	chr1	chr1
126408223	126429406	126006050	126027228	21184	21179	98.82	0.01	0.01	chr1	chr1
126577345	126593632	126033360	126049647	16288	16288	98.53	0.01	0.01	chr1	chr1
126593400	126611462	126057416	126075483	18063	18068	98.11	0.01	0.01	chr1	chr1
126597579	126623154	126064656	126090238	25576	25583	97.72	0.01	0.01	chr1	chr1
126623095	126660190	126117719	126154815	37096	37097	98.62	0.01	0.02	chr1	chr1
126651013	126667369	126150227	126166586	16357	16360	99.1	0.01	0.01	chr1	chr1
126663682	126701365	126172073	126209757	37684	37685	98.82	0.02	0.02	chr1	chr1
126686167	126756243	126196088	126266164	70077	70077	99.82	0.03	0.03	chr1	chr1
126754771	126765096	126264863	126275184	10326	10322	94.53	0	0	chr1	chr1
126758294	126801325	126270941	126313964	43032	43024	96.61	0.02	0.02	chr1	chr1
126794030	126835341	126305986	126347318	41312	41333	99.36	0.02	0.02	chr1	chr1
126824938	126933585	126336899	126445446	108648	108548	99.73	0.04	0.04	chr1	chr1
126935506	126949677	126450670	126464860	14172	14191	95.54	0.01	0.01	chr1	chr1
126967753	126991963	126562211	126586397	24211	24187	99.28	0.01	0.01	chr1	chr1
127009693	127020596	126586453	126597433	10904	10981	98.18	0	0	chr1	chr1
127022016	127032791	126594715	126605568	10776	10854	98.77	0	0	chr1	chr1
127032841	127040985	126604237	126612296	8145	8060	97.99	0	0	chr1	chr1
127036957	127042333	126828534	126833938	5377	5405	96.02	0	0	chr1	chr1
127042432	127054491	126539611	126551676	12060	12066	99.51	0	0	chr1	chr1
127079014	127095148	126620647	126636675	16135	16029	95.46	0.01	0.01	chr1	chr1
127087198	127103394	127651569	127667765	16197	16197	98.42	0.01	0.01	chr1	chr1
127102114	127107530	126909041	126914408	5417	5368	97.71	0	0	chr1	chr1
127104866	127115728	128783575	128794449	10863	10875	98.22	0	0	chr1	chr1
127107543	127122545	126991088	127005991	15003	14904	97.68	0.01	0.01	chr1	chr1
127176444	127184573	129647564	129655785	8130	8222	95.61	0	0	chr1	chr1
127203847	127215100	129534749	129546031	11254	11283	98.31	0	0	chr1	chr1
127224728	127231561	128802645	128809471	6834	6827	97.49	0	0	chr1	chr1
127320225	127333806	127729188	127742780	13582	13593	97.02	0.01	0.01	chr1	chr1
127333808	127347614	129477426	129491137	13807	13712	96.9	0.01	0.01	chr1	chr1
127347686	127359907	127704734	127716955	12222	12222	95.79	0	0.01	chr1	chr1
127365535	127376627	129712324	129723291	11093	10968	96.49	0	0	chr1	chr1
127408566	127418505	129466271	129476215	9940	9945	94.98	0	0	chr1	chr1
127421669	127430935	131723892	131714627	9267	9266	96.78	0	0	chr1	chr1
127433673	127448939	131703540	131688274	15267	15267	99.5	0.01	0.01	chr1	chr1
127443024	127449281	129100560	129106828	6258	6269	96.93	0	0	chr1	chr1
127463948	127477134	131693045	131679775	13187	13271	97.03	0.01	0.01	chr1	chr1
127486037	127525489	131675834	131636341	39453	39494	98.31	0.02	0.02	chr1	chr1
127519756	127545913	131644008	131617836	26158	26173	98.35	0.01	0.01	chr1	chr1
127546909	127598332	131618063	131566505	51424	51559	97.97	0.02	0.02	chr1	chr1
127596757	127607186	131567826	131557360	10430	10467	96.86	0	0	chr1	chr1
127604804	127627994	131480263	131457087	23191	23177	96.17	0.01	0.01	chr1	chr1
127640276	127653558	131444737	131431551	13283	13187	97.85	0.01	0.01	chr1	chr1
127660359	127675251	131459349	131444428	14893	14922	96.2	0.01	0.01	chr1	chr1
127673765	127680680	131431440	131424488	6916	6953	96.7	0	0	chr1	chr1
127680021	128097117	131425017	131007782	417097	417236	99.57	0.17	0.17	chr1	chr1
128093916	128127963	131009384	130975218	34048	34167	98.6	0.01	0.01	chr1	chr1
128124385	128235998	130978178	130866502	111614	111677	99.38	0.04	0.05	chr1	chr1
128234626	128462214	130877901	130650312	227589	227590	99.91	0.09	0.09	chr1	chr1
128461950	128481232	130650507	130631225	19283	19283	99.85	0.01	0.01	chr1	chr1
128482083	128651727	130631228	130461522	169645	169707	99.8	0.07	0.07	chr1	chr1
128651431	128735816	130461944	130377513	84386	84432	99.25	0.03	0.03	chr1	chr1
128735461	128837231	130378339	130276573	101771	101767	99.73	0.04	0.04	chr1	chr1
128826417	128949183	130152295	130274994	122767	122700	99.53	0.05	0.05	chr1	chr1
128948989	129027790	130106170	130027366	78802	78805	99.82	0.03	0.03	chr1	chr1
129038205	129061655	130010149	129986719	23451	23431	98.61	0.01	0.01	chr1	chr1
129056334	129063388	129989738	129982721	7055	7018	96.37	0	0	chr1	chr1
129062313	129070728	129985121	129976755	8416	8367	97.55	0	0	chr1	chr1
129086447	129093997	129977218	129969662	7551	7557	98.43	0	0	chr1	chr1
129102278	129125963	129938350	129914626	23686	23725	98.93	0.01	0.01	chr1	chr1
129120503	129135641	129898055	129883002	15139	15054	98.06	0.01	0.01	chr1	chr1
129135638	129141099	129915977	129910492	5462	5486	98.12	0	0	chr1	chr1
129141096	129147903	129855457	129848697	6808	6761	97.5	0	0	chr1	chr1
129143824	129156232	129907708	129895323	12409	12386	98.45	0	0.01	chr1	chr1
129156777	129177441	129840047	129819443	20665	20605	98.9	0.01	0.01	chr1	chr1
129193146	129214755	129786018	129764385	21610	21634	99.42	0.01	0.01	chr1	chr1
129231357	129239552	129753300	129745113	8196	8188	99.09	0	0	chr1	chr1
129235718	129247804	129743503	129731472	12087	12032	96.27	0	0	chr1	chr1
129240870	129251846	129698604	129687607	10977	10998	97.18	0	0	chr1	chr1
129303499	129317116	129680049	129666535	13618	13515	96.23	0.01	0.01	chr1	chr1
129310299	129329377	129641991	129622839	19079	19153	98.36	0.01	0.01	chr1	chr1
129330145	129342773	129515489	129502953	12629	12537	97.29	0.01	0.01	chr1	chr1
129368142	129387471	129624190	129604906	19330	19285	98.57	0.01	0.01	chr1	chr1
129411345	129430967	129606853	129587307	19623	19547	97.86	0.01	0.01	chr1	chr1
129444060	129462833	129588623	129569885	18774	18739	99.12	0.01	0.01	chr1	chr1
129461441	129469685	129569946	129561676	8245	8271	96.99	0	0	chr1	chr1
129463303	129471848	129560762	129552208	8546	8555	97.12	0	0	chr1	chr1
129485605	129504622	129554383	129535379	19018	19005	96.72	0.01	0.01	chr1	chr1
129506112	129518134	129534587	129522564	12023	12024	99.4	0	0	chr1	chr1
129529127	129540395	129525283	129514035	11269	11249	96.99	0	0	chr1	chr1
129577373	129590723	129474020	129460755	13351	13266	97.09	0.01	0.01	chr1	chr1
129590779	129604343	129464893	129451269	13565	13625	97.9	0.01	0.01	chr1	chr1
129620606	129631511	129499263	129488334	10906	10930	99.08	0	0	chr1	chr1
129631470	129638245	127756325	127749581	6776	6745	97.68	0	0	chr1	chr1
129635421	129645689	127755183	127744831	10269	10353	97.06	0	0	chr1	chr1
129661302	129672111	131724228	131735041	10810	10814	98	0	0	chr1	chr1
129670991	129676208	128043877	128038655	5218	5223	95.04	0	0	chr1	chr1
129683061	129698780	131733009	131748746	15720	15738	97.59	0.01	0.01	chr1	chr1
129717876	129729136	131748205	131759460	11261	11256	97.68	0	0	chr1	chr1
129738637	129750654	131762898	131774909	12018	12012	98.29	0	0	chr1	chr1
129751317	129759003	131773803	131781509	7687	7707	96.57	0	0	chr1	chr1
129756266	129764230	131780670	131788602	7965	7933	97.6	0	0	chr1	chr1
129764727	129772882	132069141	132077289	8156	8149	97.11	0	0	chr1	chr1
129770095	129782549	132070332	132082843	12455	12512	98.12	0.01	0.01	chr1	chr1
129833615	129846912	133322204	133335498	13298	13295	98.86	0.01	0.01	chr1	chr1
129844252	129864673	136012606	136033024	20422	20419	98.9	0.01	0.01	chr1	chr1
129881936	129901303	135663494	135683051	19368	19558	97.24	0.01	0.01	chr1	chr1
129892803	129901455	135491659	135500338	8653	8680	97.63	0	0	chr1	chr1
129918819	129929214	135496379	135506741	10396	10363	96.75	0	0	chr1	chr1
129924684	129939809	135255301	135270423	15126	15123	98.92	0.01	0.01	chr1	chr1
129933199	129942551	134311718	134321081	9353	9364	96.2	0	0	chr1	chr1
129946763	129955643	135262048	135270921	8881	8874	97.03	0	0	chr1	chr1
129948854	129957167	135553473	135561785	8314	8313	94.51	0	0	chr1	chr1
129964246	129969821	131849639	131855213	5576	5575	95.85	0	0	chr1	chr1
129970861	129975988	134160829	134165947	5128	5119	96.61	0	0	chr1	chr1
129991807	130001174	131921593	131930967	9368	9375	95.64	0	0	chr1	chr1
130000353	130006265	131796380	131802328	5913	5949	96.52	0	0	chr1	chr1
130002817	130013281	133016654	133027109	10465	10456	96.64	0	0	chr1	chr1
130039545	130048215	131965686	131974343	8671	8658	98.28	0	0	chr1	chr1
130065008	130082639	133093472	133111096	17632	17625	99.38	0.01	0.01	chr1	chr1
130073301	130094788	135650831	135672311	21488	21481	99.04	0.01	0.01	chr1	chr1
130086266	130101293	134385262	134400291	15028	15030	98.64	0.01	0.01	chr1	chr1
130100409	130113159	134682327	134695073	12751	12747	98.25	0.01	0.01	chr1	chr1
130106214	130115355	132142719	132151865	9142	9147	98.71	0	0	chr1	chr1
130115094	130128213	135842275	135855422	13120	13148	98.47	0.01	0.01	chr1	chr1
130125806	130135291	133759363	133768851	9486	9489	98.82	0	0	chr1	chr1
130135417	130141930	133554324	133560819	6514	6496	96.13	0	0	chr1	chr1
130142947	130151838	127520097	127511243	8892	8855	95.63	0	0	chr1	chr1
130152287	130157739	135722283	135727734	5453	5452	93.93	0	0	chr1	chr1
130165126	130171901	134531695	134538477	6776	6783	99.1	0	0	chr1	chr1
130172848	130178437	135696514	135702108	5590	5595	97.7	0	0	chr1	chr1
130179043	130190599	127512560	127501028	11557	11533	97.14	0	0	chr1	chr1
130187056	130195703	136032291	136040942	8648	8652	98.45	0	0	chr1	chr1
130200641	130211866	132054538	132065677	11226	11140	96.3	0	0	chr1	chr1
130210635	130221365	133970475	133981204	10731	10730	97.21	0	0	chr1	chr1
130282583	130288972	134068901	134075295	6390	6395	94.97	0	0	chr1	chr1
130305652	130314075	132719240	132727665	8424	8426	98.29	0	0	chr1	chr1
130427495	130435106	127256280	127248668	7612	7613	94.9	0	0	chr1	chr1
130766525	130787297	133482952	133503833	20773	20882	98.51	0.01	0.01	chr1	chr1
130789551	130800001	134574426	134584879	10451	10454	98.52	0	0	chr1	chr1
130872009	130893149	132741779	132762876	21141	21098	98.39	0.01	0.01	chr1	chr1
130944939	130950431	134837145	134842708	5493	5564	95.64	0	0	chr1	chr1
131044010	131057565	132404502	132417972	13556	13471	97.54	0.01	0.01	chr1	chr1
131061743	131068247	133885063	133891558	6505	6496	98.13	0	0	chr1	chr1
131063993	131078873	133890825	133905740	14881	14916	98.66	0.01	0.01	chr1	chr1
131078140	131089336	133410849	133422019	11197	11171	98.19	0	0	chr1	chr1
131086584	131101748	134452111	134467249	15165	15139	99	0.01	0.01	chr1	chr1
131126879	131134262	134956217	134963596	7384	7380	98.54	0	0	chr1	chr1
131362637	131368226	132427053	132432646	5590	5594	97.32	0	0	chr1	chr1
131409333	131419880	128502229	128491740	10548	10490	96.83	0	0	chr1	chr1
131446583	131459788	131989572	132002746	13206	13175	97.34	0.01	0.01	chr1	chr1
131485295	131491203	133179130	133184998	5909	5869	94.02	0	0	chr1	chr1
131751538	131758429	132367007	132373902	6892	6896	97.87	0	0	chr1	chr1
131793857	131799454	135486783	135492390	5598	5608	97.47	0	0	chr1	chr1
131870989	131888870	134127815	134145689	17882	17875	98.09	0.01	0.01	chr1	chr1
131892721	131911199	134844562	134863064	18479	18503	98.93	0.01	0.01	chr1	chr1
132039958	132047635	135091560	135099214	7678	7655	97.73	0	0	chr1	chr1
132079598	132092932	133145366	133158702	13335	13337	98.98	0.01	0.01	chr1	chr1
132301554	132318274	132155992	132172746	16721	16755	98.32	0.01	0.01	chr1	chr1
132385110	132392590	134785734	134793223	7481	7490	97.57	0	0	chr1	chr1
132409365	132416726	131935354	131942796	7362	7443	94.73	0	0	chr1	chr1
132443322	132450203	134171834	134178705	6882	6872	98.02	0	0	chr1	chr1
132524146	132541640	132616400	132633978	17495	17579	97.13	0.01	0.01	chr1	chr1
132564703	132581970	134887549	134904813	17268	17265	98.74	0.01	0.01	chr1	chr1
132611119	132629927	134253460	134272272	18809	18813	98.5	0.01	0.01	chr1	chr1
132692450	132705968	134174443	134187945	13519	13503	98.42	0.01	0.01	chr1	chr1
132701049	132707299	132086792	132093042	6251	6251	97.64	0	0	chr1	chr1
132780503	132791494	128605359	128594427	10992	10933	92.38	0	0	chr1	chr1
132793670	132809927	135440555	135456925	16258	16371	96.42	0.01	0.01	chr1	chr1
132844092	132856293	136426642	136438850	12202	12209	99.13	0	0.01	chr1	chr1
132926711	132931922	132133866	132139083	5212	5218	95.47	0	0	chr1	chr1
132987339	133001285	132837696	132851519	13947	13824	97.2	0.01	0.01	chr1	chr1
133046720	133061995	132097049	132112212	15276	15164	97.8	0.01	0.01	chr1	chr1
133270232	133281306	133828744	133839923	11075	11180	97.57	0	0	chr1	chr1
133308485	133318608	135466063	135476221	10124	10159	95.6	0	0	chr1	chr1
133354015	133360076	134756318	134762398	6062	6081	97.34	0	0	chr1	chr1
133446265	133457005	135307454	135318241	10741	10788	96.95	0	0	chr1	chr1
133800236	133815929	133534377	133550189	15694	15813	97.55	0.01	0.01	chr1	chr1
133821322	133835349	134007067	134021073	14028	14007	95.99	0.01	0.01	chr1	chr1
133857880	133866099	127106339	127098075	8220	8265	97.67	0	0	chr1	chr1
133885888	133900323	132720640	132735075	14436	14436	99.17	0.01	0.01	chr1	chr1
133988598	134006360	132559360	132577094	17763	17735	96.63	0.01	0.01	chr1	chr1
134106988	134118358	128068699	128057325	11371	11375	93.4	0	0	chr1	chr1
134117315	134128993	133029502	133041182	11679	11681	98.2	0	0	chr1	chr1
134118665	134132063	134885770	134899168	13399	13399	98.3	0.01	0.01	chr1	chr1
134197357	134206105	135252024	135260748	8749	8725	97.31	0	0	chr1	chr1
134378710	134385612	131865087	131871990	6903	6904	97.99	0	0	chr1	chr1
134387960	134400722	135331698	135344455	12763	12758	97.65	0.01	0.01	chr1	chr1
134397282	134405560	132169312	132177580	8279	8269	98.03	0	0	chr1	chr1
134649626	134657545	132537238	132545087	7920	7850	95.39	0	0	chr1	chr1
134817507	134823703	135713434	135719620	6197	6187	96.28	0	0	chr1	chr1
134873540	134879889	133838807	133845139	6350	6333	93.29	0	0	chr1	chr1
134878743	134884763	133843546	133849729	6021	6184	94.08	0	0	chr1	chr1
134882329	134889623	133609095	133616417	7295	7323	98.5	0	0	chr1	chr1
134898741	134908342	133615897	133625470	9602	9574	96.92	0	0	chr1	chr1
134916376	134938257	133625932	133647814	21882	21883	99.53	0.01	0.01	chr1	chr1
134929396	134942877	127971262	127958008	13482	13255	93.1	0.01	0.01	chr1	chr1
134948670	134964080	133635140	133650547	15411	15408	99.35	0.01	0.01	chr1	chr1
134964914	134976827	134747431	134759426	11914	11996	98.22	0	0	chr1	chr1
135010327	135024525	134095096	134109517	14199	14422	97.28	0.01	0.01	chr1	chr1
135081191	135086300	134667925	134673031	5110	5107	97.95	0	0	chr1	chr1
135198207	135203711	134397637	134403218	5505	5582	96.77	0	0	chr1	chr1
135205515	135226471	134618309	134639292	20957	20984	98.32	0.01	0.01	chr1	chr1
135287235	135296101	134706591	134715451	8867	8861	96.2	0	0	chr1	chr1
135294647	135319701	134718880	134743954	25055	25075	99.31	0.01	0.01	chr1	chr1
135309598	135321184	135211542	135223091	11587	11550	98.34	0	0	chr1	chr1
135327256	135348400	133810308	133831498	21145	21191	98.64	0.01	0.01	chr1	chr1
135339063	135356022	133458434	133475377	16960	16944	98.95	0.01	0.01	chr1	chr1
135376008	135395150	136863780	136883047	19143	19268	98.25	0.01	0.01	chr1	chr1
135490970	135495995	134759612	134764638	5026	5027	96.3	0	0	chr1	chr1
135511223	135517251	131820166	131826230	6029	6065	96.32	0	0	chr1	chr1
135540426	135555247	132325169	132339935	14822	14767	98.87	0.01	0.01	chr1	chr1
135552827	135569513	132433221	132449891	16687	16671	98.41	0.01	0.01	chr1	chr1
135575397	135588103	135100254	135112939	12707	12686	97.4	0.01	0.01	chr1	chr1
135588567	135598190	131955409	131965111	9624	9703	96.43	0	0	chr1	chr1
135593537	135600431	134535619	134542500	6895	6882	97.73	0	0	chr1	chr1
135619352	135632848	133348735	133362258	13497	13524	97.35	0.01	0.01	chr1	chr1
135669428	135676977	134972252	134979789	7550	7538	97.83	0	0	chr1	chr1
135692493	135706590	135458618	135472652	14098	14035	96.19	0.01	0.01	chr1	chr1
135779468	135785212	134279445	134285226	5745	5782	96.82	0	0	chr1	chr1
135800225	135812217	132888988	132901033	11993	12046	98.23	0	0	chr1	chr1
135802819	135815765	134050774	134063771	12947	12998	98.09	0.01	0.01	chr1	chr1
135861768	135875111	134056169	134069590	13344	13422	97.86	0.01	0.01	chr1	chr1
135885295	135895374	134900218	134910288	10080	10071	96.81	0	0	chr1	chr1
136234061	136243128	136779146	136788205	9068	9060	98.62	0	0	chr1	chr1
136247718	136254399	132637449	132644153	6682	6705	97.16	0	0	chr1	chr1
136257443	136277357	136353986	136373880	19915	19895	98.85	0.01	0.01	chr1	chr1
136259226	136280197	133526394	133547362	20972	20969	99.03	0.01	0.01	chr1	chr1
136302887	136310513	134028061	134035719	7627	7659	97.94	0	0	chr1	chr1
136312028	136331051	135870106	135889193	19024	19088	98.28	0.01	0.01	chr1	chr1
136327289	136345997	135881803	135900684	18709	18882	98.37	0.01	0.01	chr1	chr1
136345703	136363785	135907410	135925493	18083	18084	98.82	0.01	0.01	chr1	chr1
136359706	136375938	135938185	135954417	16233	16233	99.48	0.01	0.01	chr1	chr1
136374731	136381217	135954979	135961472	6487	6494	98.43	0	0	chr1	chr1
136377021	136398158	135965665	135986802	21138	21138	99.38	0.01	0.01	chr1	chr1
136415273	136436319	136038451	136059525	21047	21075	98.42	0.01	0.01	chr1	chr1
136464474	136485709	136059268	136080504	21236	21237	99.08	0.01	0.01	chr1	chr1
136512780	136534917	136093195	136115291	22138	22097	98.91	0.01	0.01	chr1	chr1
136548284	136554145	134838525	134844487	5862	5963	91.62	0	0	chr1	chr1
136558461	136570395	136145325	136157260	11935	11936	99.46	0	0	chr1	chr1
136564336	136588575	136235523	136259788	24240	24266	98.79	0.01	0.01	chr1	chr1
136590201	136613907	136188435	136212137	23707	23703	99.13	0.01	0.01	chr1	chr1
136672799	136694888	136257103	136279177	22090	22075	99.56	0.01	0.01	chr1	chr1
136698920	136721141	136274327	136296574	22222	22248	99.25	0.01	0.01	chr1	chr1
136749282	136780846	136311015	136342588	31565	31574	99.07	0.01	0.01	chr1	chr1
136835863	136873131	136372994	136410285	37269	37292	99.27	0.02	0.02	chr1	chr1
136873131	136888142	136411590	136426605	15012	15016	99.65	0.01	0.01	chr1	chr1
136891515	136912802	136433062	136454374	21288	21313	99.09	0.01	0.01	chr1	chr1
136913470	136928058	136462154	136476746	14589	14593	98.99	0.01	0.01	chr1	chr1
136930569	136943194	128243701	128231150	12626	12552	96.14	0.01	0.01	chr1	chr1
136959937	136965784	135814458	135820336	5848	5879	96.1	0	0	chr1	chr1
136982880	137002190	136003160	136022463	19311	19304	99.08	0.01	0.01	chr1	chr1
137078039	137084815	133561548	133568327	6777	6780	98.23	0	0	chr1	chr1
137088904	137098493	132820307	132829892	9590	9586	96.97	0	0	chr1	chr1
137099809	137108421	136206622	136215215	8613	8594	98.58	0	0	chr1	chr1
137119731	137132533	132298862	132311612	12803	12751	96.35	0.01	0.01	chr1	chr1
137138535	137155749	134000543	134017902	17215	17360	96.03	0.01	0.01	chr1	chr1
137341706	137355917	136155641	136169819	14212	14179	98.84	0.01	0.01	chr1	chr1
137352459	137374107	136293684	136315309	21649	21626	99.25	0.01	0.01	chr1	chr1
137373754	137394777	136168116	136189137	21024	21022	99.4	0.01	0.01	chr1	chr1
137871065	137885596	136466323	136480996	14532	14674	96.95	0.01	0.01	chr1	chr1
138159749	138169239	136699483	136708966	9491	9484	99.15	0	0	chr1	chr1
138192473	138203034	132196746	132207250	10562	10505	97.33	0	0	chr1	chr1
138240048	138249728	132958162	132967993	9681	9832	95.71	0	0	chr1	chr1
138241345	138259784	136792035	136810503	18440	18469	99.3	0.01	0.01	chr1	chr1
138253519	138265795	136819890	136832129	12277	12240	98.45	0	0.01	chr1	chr1
138316078	138331143	136903181	136918217	15066	15037	99.52	0.01	0.01	chr1	chr1
138364301	138376816	136609162	136621658	12516	12497	97.84	0.01	0.01	chr1	chr1
138394906	138404409	136628507	136638004	9504	9498	99	0	0	chr1	chr1
138462859	138470696	134375856	134383689	7838	7834	98.15	0	0	chr1	chr1
138477482	138487067	136633754	136643307	9586	9554	98.3	0	0	chr1	chr1
138486334	138496505	136641271	136651418	10172	10148	96.92	0	0	chr1	chr1
138495150	138502235	136648784	136655852	7086	7069	96.54	0	0	chr1	chr1
138503597	138516875	136655302	136668593	13279	13292	98.63	0.01	0.01	chr1	chr1
138564173	138576889	136717326	136730045	12717	12720	99.51	0.01	0.01	chr1	chr1
138574978	138591783	136729917	136746713	16806	16797	98.44	0.01	0.01	chr1	chr1
138684873	138698609	136888371	136902115	13737	13745	98.3	0.01	0.01	chr1	chr1
138762825	138790548	136823774	136851500	27724	27727	99.78	0.01	0.01	chr1	chr1
138789961	138796536	135690695	135697247	6576	6553	96.79	0	0	chr1	chr1
138809526	138820440	136895999	136906923	10915	10925	98.65	0	0	chr1	chr1
138817489	138824041	133524177	133530734	6553	6558	96.2	0	0	chr1	chr1
138910371	138926466	136578854	136594947	16096	16094	99.04	0.01	0.01	chr1	chr1
138921471	138944978	136586409	136609895	23508	23487	99.26	0.01	0.01	chr1	chr1
139113277	139119084	134638176	134643965	5808	5790	92.63	0	0	chr1	chr1
139141970	139156687	136486902	136501596	14718	14695	99.19	0.01	0.01	chr1	chr1
139147624	139159529	136912004	136923895	11906	11892	98.48	0	0	chr1	chr1
139176300	139190619	136498387	136512744	14320	14358	98.21	0.01	0.01	chr1	chr1
139190619	139204867	136519406	136533681	14249	14276	98.28	0.01	0.01	chr1	chr1
139218821	139231528	136526292	136538949	12708	12658	98.7	0.01	0.01	chr1	chr1
139231993	139241792	136538949	136548779	9800	9831	98.73	0	0	chr1	chr1
139234442	139247937	136543159	136556700	13496	13542	98.61	0.01	0.01	chr1	chr1
139247052	139265496	136554517	136572954	18445	18438	99.27	0.01	0.01	chr1	chr1
139271396	139286340	135567771	135582705	14945	14935	98.62	0.01	0.01	chr1	chr1
139305544	139320402	131971838	131986684	14859	14847	98.47	0.01	0.01	chr1	chr1
139340788	139345923	135011823	135017002	5136	5180	91.71	0	0	chr1	chr1
139402288	139419350	136748678	136765664	17063	16987	98.9	0.01	0.01	chr1	chr1
139503374	139511526	136621027	136629150	8153	8124	96.27	0	0	chr1	chr1
139526946	139540660	136665172	136678880	13715	13709	99.53	0.01	0.01	chr1	chr1
139538957	139558011	136678209	136697295	19055	19087	98.51	0.01	0.01	chr1	chr1
139561047	139581021	136680203	136700209	19975	20007	98.64	0.01	0.01	chr1	chr1
139609321	139614727	127137328	127131903	5407	5426	90.24	0	0	chr1	chr1
139953890	139963038	134706154	134715299	9149	9146	98.34	0	0	chr1	chr1
139969935	139979422	135321172	135330635	9488	9464	95.2	0	0	chr1	chr1
140029299	140036859	136923308	136930914	7561	7607	97.05	0	0	chr1	chr1
140062764	140072835	136928123	136938275	10072	10153	96.36	0	0	chr1	chr1
140111340	140129378	136971286	136989347	18039	18062	99.65	0.01	0.01	chr1	chr1
140131295	140141868	136995120	137005690	10574	10571	99.35	0	0	chr1	chr1
140160057	140172826	137012831	137025592	12770	12762	98.27	0.01	0.01	chr1	chr1
140172179	140189039	137019163	137036011	16861	16849	98.89	0.01	0.01	chr1	chr1
140198425	140217973	137039132	137058687	19549	19556	99.16	0.01	0.01	chr1	chr1
140225927	140243627	137059539	137077012	17701	17474	96.59	0.01	0.01	chr1	chr1
140274718	140284396	137075653	137085333	9679	9681	98.04	0	0	chr1	chr1
140345297	140377514	137163651	137195893	32218	32243	98.98	0.01	0.01	chr1	chr1
140393652	140415141	137229280	137250776	21490	21497	99.64	0.01	0.01	chr1	chr1
140464488	140478399	137269948	137283870	13912	13923	98.83	0.01	0.01	chr1	chr1
140488053	140499604	137289788	137301369	11552	11582	98.46	0	0	chr1	chr1
140501120	140509263	137305489	137313627	8144	8139	97.28	0	0	chr1	chr1
140502055	140513285	137310432	137321666	11231	11235	97.14	0	0	chr1	chr1
140513725	140529810	137321771	137337885	16086	16115	97.99	0.01	0.01	chr1	chr1
140565189	140588640	137379402	137402876	23452	23475	99.06	0.01	0.01	chr1	chr1
140830316	140844293	135277965	135291963	13978	13999	98.39	0.01	0.01	chr1	chr1
140945985	140963741	136943590	136961354	17757	17765	98.01	0.01	0.01	chr1	chr1
140985755	141001019	136986684	137001889	15265	15206	98.24	0.01	0.01	chr1	chr1
141125651	141141795	137205863	137221961	16145	16099	98.61	0.01	0.01	chr1	chr1
141128415	141151126	137128590	137151305	22712	22716	99.06	0.01	0.01	chr1	chr1
141186291	141195497	137198246	137207457	9207	9212	97.65	0	0	chr1	chr1
141242563	141251715	137262480	137271615	9153	9136	97.23	0	0	chr1	chr1
141283994	141299345	137326266	137341639	15352	15374	98.24	0.01	0.01	chr1	chr1
141321880	141342060	137348528	137368719	20181	20192	98.94	0.01	0.01	chr1	chr1
141329060	141344835	137415152	137430925	15776	15774	99	0.01	0.01	chr1	chr1
141381375	141387966	135319756	135326343	6592	6588	97.98	0	0	chr1	chr1
141579383	141586728	136937408	136944735	7346	7328	95.79	0	0	chr1	chr1
141616626	141641495	136958045	136982940	24870	24896	99.04	0.01	0.01	chr1	chr1
141670884	141681813	137005496	137016399	10930	10904	97.65	0	0	chr1	chr1
141751709	141765243	137052182	137065679	13535	13498	97.84	0.01	0.01	chr1	chr1
141762118	141775373	137082450	137095703	13256	13254	99.06	0.01	0.01	chr1	chr1
141776989	141794045	137102401	137119428	17057	17028	99.14	0.01	0.01	chr1	chr1
141795356	141803045	137119428	137127125	7690	7698	99.08	0	0	chr1	chr1
141911169	141930889	137247951	137267621	19721	19671	98.69	0.01	0.01	chr1	chr1
141997020	142014815	137340910	137358696	17796	17787	99.07	0.01	0.01	chr1	chr1
142023198	142053600	137419804	137450208	30403	30405	99.45	0.01	0.01	chr1	chr1
142056998	142068616	137400428	137412046	11619	11619	98.23	0	0	chr1	chr1
142121606	142132117	137456983	137467504	10512	10522	98.58	0	0	chr1	chr1
142172121	142180111	137486617	137494653	7991	8037	96.03	0	0	chr1	chr1
142187866	142199213	137495481	137506697	11348	11217	95.09	0	0	chr1	chr1
142200780	142224046	137505054	137528443	23267	23390	94.55	0.01	0.01	chr1	chr1
142220750	142307792	137536450	137623427	87043	86978	99.78	0.04	0.04	chr1	chr1
142287771	142570595	137603398	137886193	282825	282796	99.71	0.11	0.12	chr1	chr1
142570272	142710561	137885955	138026259	140290	140305	99.93	0.06	0.06	chr1	chr1
142710346	143149050	138025919	138464779	438705	438861	99.76	0.18	0.18	chr1	chr1
143139046	143194084	139327866	139272883	55039	54984	96.91	0.02	0.02	chr1	chr1
143217598	143739240	138528755	139050488	521643	521734	99.8	0.21	0.21	chr1	chr1
144040485	144431323	139350140	139740986	390839	390847	99.96	0.16	0.16	chr1	chr1
144446398	144479274	139756058	139788934	32877	32877	99.69	0.01	0.01	chr1	chr1
144479274	144501125	139792119	139813961	21852	21843	99.61	0.01	0.01	chr1	chr1
144492444	145029838	139848160	140385635	537395	537476	99.83	0.22	0.22	chr1	chr1
145009859	145191962	140365639	140547754	182104	182116	99.82	0.07	0.07	chr1	chr1
145232798	145260159	140583329	140610715	27362	27387	99.34	0.01	0.01	chr1	chr1
145299285	145726793	141520578	141093018	427509	427561	99.77	0.17	0.18	chr1	chr1
145722570	145738329	141094059	141078322	15760	15738	98.26	0.01	0.01	chr1	chr1
145734751	146042115	141075630	140768267	307365	307364	99.73	0.12	0.13	chr1	chr1
146042831	146155161	140768267	140655900	112331	112368	99.77	0.05	0.05	chr1	chr1
146155393	146217269	141520578	141582455	61877	61878	99.5	0.02	0.03	chr1	chr1
146215279	146239135	141577286	141601156	23857	23871	99.15	0.01	0.01	chr1	chr1
146230870	146253044	141607007	141629213	22175	22207	99.56	0.01	0.01	chr1	chr1
146259544	146887064	141626275	142253905	627521	627631	99.87	0.25	0.26	chr1	chr1
146887081	147318333	142253812	142685139	431253	431328	99.84	0.17	0.18	chr1	chr1
147319502	148660225	142686132	144026777	1340724	1340646	99.74	0.54	0.55	chr1	chr1
148667947	148967658	144029738	144329551	299712	299814	99.87	0.12	0.12	chr1	chr1
148941619	149000517	144362465	144303488	58899	58978	99.57	0.02	0.02	chr1	chr1
148980138	149025778	144342054	144387734	45641	45681	99.84	0.02	0.02	chr1	chr1
149005757	149352620	144367705	144714559	346864	346855	99.84	0.14	0.14	chr1	chr1
149352604	149536897	144714846	144899098	184294	184253	99.64	0.07	0.08	chr1	chr1
149536279	149666391	144898814	145028779	130113	129966	99.51	0.05	0.05	chr1	chr1
149665205	149852999	145028507	145216194	187795	187688	99.74	0.08	0.08	chr1	chr1
149852859	149867952	145216406	145231499	15094	15094	99.41	0.01	0.01	chr1	chr1
149867238	150723961	145230427	146087141	856724	856715	99.84	0.34	0.35	chr1	chr1
150723943	151343236	146086877	146706109	619294	619233	99.74	0.25	0.25	chr1	chr1
151350219	151442929	146699706	146792388	92711	92683	99.27	0.04	0.04	chr1	chr1
151442929	151492261	146793360	146842683	49333	49324	99.63	0.02	0.02	chr1	chr1
151491055	152380304	146841252	147730533	889250	889282	99.85	0.36	0.36	chr1	chr1
152379813	152403581	147730134	147753939	23769	23806	99.76	0.01	0.01	chr1	chr1
152383227	154166763	147733549	149516999	1783537	1783451	99.84	0.72	0.73	chr1	chr1
154166764	154930748	149516896	150280863	763985	763968	99.9	0.31	0.31	chr1	chr1
154930720	155013342	150280885	150363418	82623	82534	99.68	0.03	0.03	chr1	chr1
155013337	155092723	150364161	150443533	79387	79373	99.78	0.03	0.03	chr1	chr1
155092358	155974144	150443483	151325186	881787	881704	99.86	0.36	0.36	chr1	chr1
155954141	156340925	151305176	151692003	386785	386828	99.73	0.16	0.16	chr1	chr1
156342458	156530719	151692017	151880237	188262	188221	99.88	0.08	0.08	chr1	chr1
156530705	157655696	151880547	153005430	1124992	1124884	99.81	0.45	0.46	chr1	chr1
157655964	157796696	153005431	153146205	140733	140775	99.68	0.06	0.06	chr1	chr1
157797009	158258921	153146190	153608085	461913	461896	99.94	0.19	0.19	chr1	chr1
158238890	158815966	153588066	154165169	577077	577104	99.95	0.23	0.24	chr1	chr1
158816916	159214973	154165169	154563255	398058	398087	99.83	0.16	0.16	chr1	chr1
159214954	159580408	154563555	154929009	365455	365455	99.87	0.15	0.15	chr1	chr1
159560387	160102335	154908982	155450946	541949	541965	99.88	0.22	0.22	chr1	chr1
160102637	160121720	155450932	155470008	19084	19077	99.11	0.01	0.01	chr1	chr1
160121425	160193336	155469626	155541512	71912	71887	99.62	0.03	0.03	chr1	chr1
160193434	160198945	155541515	155547025	5512	5511	99.84	0	0	chr1	chr1
160198781	160560753	155546983	155908978	361973	361996	99.8	0.15	0.15	chr1	chr1
160560666	160590832	155909067	155939196	30167	30130	99.63	0.01	0.01	chr1	chr1
160583177	160620440	155938940	155976166	37264	37227	99.67	0.02	0.02	chr1	chr1
160621228	160641836	155962170	155982746	20609	20577	99.7	0.01	0.01	chr1	chr1
160637710	160664746	155993407	156020499	27037	27093	99.48	0.01	0.01	chr1	chr1
160717668	160841512	156006978	156130805	123845	123828	99.81	0.05	0.05	chr1	chr1
160830503	160924724	156201646	156295930	94222	94285	99.65	0.04	0.04	chr1	chr1
160925788	161007399	156133346	156214993	81612	81648	99.63	0.03	0.03	chr1	chr1
160971951	161638231	156261367	156927667	666281	666301	99.83	0.27	0.27	chr1	chr1
161638158	161726465	156927633	157015921	88308	88289	99.93	0.04	0.04	chr1	chr1
161726421	161830977	157015834	157120424	104557	104591	99.74	0.04	0.04	chr1	chr1
161831275	162071262	157120412	157360468	239988	240057	99.78	0.1	0.1	chr1	chr1
162071364	162213300	157360300	157502245	141937	141946	99.75	0.06	0.06	chr1	chr1
162213294	162382409	157502127	157671269	169116	169143	99.64	0.07	0.07	chr1	chr1
162382071	162463639	157671083	157752634	81569	81552	99.8	0.03	0.03	chr1	chr1
162463940	162689586	157752619	157978278	225647	225660	99.83	0.09	0.09	chr1	chr1
162689906	164089440	157978267	159377698	1399535	1399432	99.81	0.56	0.57	chr1	chr1
164089442	164532012	159377660	159820168	442571	442509	99.82	0.18	0.18	chr1	chr1
164531850	165036501	159820430	160325059	504652	504630	99.81	0.2	0.21	chr1	chr1
165036500	165166594	160325334	160455529	130095	130196	99.72	0.05	0.05	chr1	chr1
165156843	165238293	160445782	160527164	81451	81383	99.69	0.03	0.03	chr1	chr1
165238277	166085929	160529330	161377120	847653	847791	99.73	0.34	0.35	chr1	chr1
166085930	166611015	161377255	161902377	525086	525123	99.82	0.21	0.22	chr1	chr1
166601018	166901873	161892379	162193240	300856	300862	99.87	0.12	0.12	chr1	chr1
166881849	167718083	162173209	163009341	836235	836133	99.87	0.34	0.34	chr1	chr1
167698081	167805212	162989331	163096473	107132	107143	99.94	0.04	0.04	chr1	chr1
167805201	167825161	163098988	163118921	19961	19934	99.72	0.01	0.01	chr1	chr1
167825480	168546291	163119547	163840400	720812	720854	99.72	0.29	0.3	chr1	chr1
168546592	168829083	163840384	164122756	282492	282373	99.66	0.11	0.12	chr1	chr1
168829065	169218128	164123069	164512083	389064	389015	99.9	0.16	0.16	chr1	chr1
169198140	169338847	164492088	164632793	140708	140706	99.98	0.06	0.06	chr1	chr1
169318820	169488866	164612776	164782786	170047	170011	99.95	0.07	0.07	chr1	chr1
169488824	169990266	164782802	165284239	501443	501438	99.81	0.2	0.21	chr1	chr1
169990568	171327386	165284225	166620891	1336819	1336667	99.76	0.54	0.55	chr1	chr1
171327422	172052045	166620890	167345700	724624	724811	99.88	0.29	0.3	chr1	chr1
172052229	174185385	167345090	169478325	2133157	2133236	99.87	0.86	0.88	chr1	chr1
174185382	174463369	169483611	169761647	277988	278037	99.81	0.11	0.11	chr1	chr1
174443340	174585841	169741631	169884018	142502	142388	99.66	0.06	0.06	chr1	chr1
174585357	174695176	169883724	169993561	109820	109838	99.85	0.04	0.05	chr1	chr1
174675160	175005585	169973533	170303978	330426	330446	99.86	0.13	0.14	chr1	chr1
175005148	176754088	170303044	172052153	1748941	1749110	99.83	0.7	0.72	chr1	chr1
176753774	176774108	172052035	172072402	20335	20368	99.39	0.01	0.01	chr1	chr1
176773896	176957743	172072419	172256195	183848	183777	99.7	0.07	0.08	chr1	chr1
176957785	177197883	172256181	172496282	240099	240102	99.93	0.1	0.1	chr1	chr1
177197858	177343509	172496297	172641960	145652	145664	99.93	0.06	0.06	chr1	chr1
177323487	177747344	172621930	173045837	423858	423908	99.86	0.17	0.17	chr1	chr1
177727345	177860663	173025848	173159177	133319	133330	99.91	0.05	0.05	chr1	chr1
177860361	178333813	173158811	173632371	473453	473561	99.83	0.19	0.19	chr1	chr1
178334119	178707626	173632358	174005895	373508	373538	99.75	0.15	0.15	chr1	chr1
178707581	178749651	174005894	174047981	42071	42088	99.57	0.02	0.02	chr1	chr1
178749676	178961243	174047961	174259463	211568	211503	99.53	0.09	0.09	chr1	chr1
178961228	180429463	174265548	175733685	1468236	1468138	99.9	0.59	0.6	chr1	chr1
180429687	180789081	175734385	176093762	359395	359378	99.86	0.14	0.15	chr1	chr1
180769088	181661907	176073759	176966552	892820	892794	99.83	0.36	0.37	chr1	chr1
181664739	181679763	176966545	176981523	15025	14979	99.46	0.01	0.01	chr1	chr1
181680067	181806770	176981514	177108220	126704	126707	99.72	0.05	0.05	chr1	chr1
181796653	182065033	177098104	177366388	268381	268285	99.83	0.11	0.11	chr1	chr1
182065033	182342063	177366569	177643670	277031	277102	99.88	0.11	0.11	chr1	chr1
182342358	182509213	177643654	177810507	166856	166854	99.72	0.07	0.07	chr1	chr1
182508503	182968748	177809920	178270166	460246	460247	99.83	0.19	0.19	chr1	chr1
182948731	184162931	178250133	179464317	1214201	1214185	99.9	0.49	0.5	chr1	chr1
184163241	184208832	179464304	179509871	45592	45568	99.74	0.02	0.02	chr1	chr1
184208818	184325124	179515913	179632227	116307	116315	99.82	0.05	0.05	chr1	chr1
184325109	184365695	179632534	179673122	40587	40589	99.95	0.02	0.02	chr1	chr1
184345670	184760883	179653089	180068304	415214	415216	99.92	0.17	0.17	chr1	chr1
184761207	184777909	180068289	180085006	16703	16718	99.72	0.01	0.01	chr1	chr1
184777784	184804126	180084927	180111274	26343	26348	99.76	0.01	0.01	chr1	chr1
184804136	184890218	180113524	180199605	86083	86082	99.79	0.03	0.04	chr1	chr1
184890204	185029777	180199940	180339474	139574	139535	99.8	0.06	0.06	chr1	chr1
185009756	185451533	180319434	180761175	441778	441742	99.9	0.18	0.18	chr1	chr1
185431508	185631515	180741143	180941168	200008	200026	99.94	0.08	0.08	chr1	chr1
185631523	186211517	180941273	181521323	579995	580051	99.93	0.23	0.24	chr1	chr1
186211518	187019515	181521439	182329534	807998	808096	99.89	0.33	0.33	chr1	chr1
187019285	187099979	182329668	182410301	80695	80634	99.61	0.03	0.03	chr1	chr1
187099978	187595914	182416725	182912476	495937	495752	99.76	0.2	0.2	chr1	chr1
187585922	187815774	182902473	183132324	229853	229852	99.63	0.09	0.09	chr1	chr1
187816067	188209781	183132312	183526128	393715	393817	99.74	0.16	0.16	chr1	chr1
188209771	188250237	183526438	183566905	40467	40468	99.93	0.02	0.02	chr1	chr1
188230213	188371816	183546878	183688559	141604	141682	99.81	0.06	0.06	chr1	chr1
188371801	188409575	183688881	183726639	37775	37759	99.49	0.02	0.02	chr1	chr1
188409507	188623530	183726633	183940637	214024	214005	99.71	0.09	0.09	chr1	chr1
188623836	188918795	183940626	184235628	294960	295003	99.77	0.12	0.12	chr1	chr1
188898616	189038719	184215389	184355522	140104	140134	99.64	0.06	0.06	chr1	chr1
189038641	189260129	184355511	184577047	221489	221537	99.89	0.09	0.09	chr1	chr1
189260450	189560209	184577032	184876798	299760	299767	99.98	0.12	0.12	chr1	chr1
189540181	190882617	184856782	186199229	1342437	1342448	99.85	0.54	0.55	chr1	chr1
190862586	190953701	186179212	186270313	91116	91102	99.95	0.04	0.04	chr1	chr1
190933684	191116237	186250306	186432907	182554	182602	99.86	0.07	0.07	chr1	chr1
191116239	191194830	186432840	186511501	78592	78662	99.7	0.03	0.03	chr1	chr1
191194819	191987808	186511809	187304767	792990	792959	99.88	0.32	0.33	chr1	chr1
191987807	192243112	187304832	187560096	255306	255265	99.82	0.1	0.1	chr1	chr1
192243074	192519269	187560099	187836197	276196	276099	99.94	0.11	0.11	chr1	chr1
192499355	192844942	187816370	188161869	345588	345500	99.89	0.14	0.14	chr1	chr1
192846906	192913234	188161884	188228295	66329	66412	99.68	0.03	0.03	chr1	chr1
192913234	193453538	188228439	188768765	540305	540327	99.78	0.22	0.22	chr1	chr1
193453516	193730719	188768787	189045867	277204	277081	99.8	0.11	0.11	chr1	chr1
193731455	193831338	189045866	189145762	99884	99897	99.54	0.04	0.04	chr1	chr1
193832911	193894667	189150858	189212595	61757	61738	99.74	0.02	0.03	chr1	chr1
193894667	194358280	189212851	189676452	463614	463602	99.86	0.19	0.19	chr1	chr1
194338260	194461288	189656440	189779465	123029	123026	99.75	0.05	0.05	chr1	chr1
194461459	194729557	189779467	190047625	268099	268159	99.73	0.11	0.11	chr1	chr1
194729501	194918128	190047613	190236267	188628	188655	99.83	0.08	0.08	chr1	chr1
194917766	196117648	190235754	191435616	1199883	1199863	99.88	0.48	0.49	chr1	chr1
196091918	196304565	191494559	191707153	212648	212595	99.67	0.09	0.09	chr1	chr1
196304553	197047049	191707430	192450017	742497	742588	99.82	0.3	0.3	chr1	chr1
197048246	197752513	192451213	193155442	704268	704230	99.82	0.28	0.29	chr1	chr1
197752613	197766555	193155435	193169422	13943	13988	99.5	0.01	0.01	chr1	chr1
197766553	198042156	193180869	193456466	275604	275598	99.84	0.11	0.11	chr1	chr1
198022133	198100472	193436431	193514778	78340	78348	99.97	0.03	0.03	chr1	chr1
198100019	198214303	193514381	193628642	114285	114262	99.96	0.05	0.05	chr1	chr1
198194277	199171590	193608610	194585966	977314	977357	99.84	0.39	0.4	chr1	chr1
199171554	200368994	194586010	195783402	1197441	1197393	99.83	0.48	0.49	chr1	chr1
200358975	200467293	195773383	195881731	108319	108349	99.75	0.04	0.04	chr1	chr1
200466305	201066475	195880530	196480751	600171	600222	99.79	0.24	0.25	chr1	chr1
201046469	201192414	196460739	196606693	145946	145955	99.98	0.06	0.06	chr1	chr1
201172386	201430445	196586657	196844770	258060	258114	99.83	0.1	0.11	chr1	chr1
201430445	201466912	196844913	196881313	36468	36401	98.05	0.01	0.01	chr1	chr1
201462932	201653859	196876243	197067014	190928	190772	99.55	0.08	0.08	chr1	chr1
201654046	201720364	197066841	197133133	66319	66293	99.87	0.03	0.03	chr1	chr1
201720083	202529600	197133135	197942607	809518	809473	99.8	0.33	0.33	chr1	chr1
202519605	202802729	197932611	198215554	283125	282944	99.78	0.11	0.12	chr1	chr1
202782686	203103302	198195558	198516200	320617	320643	99.78	0.13	0.13	chr1	chr1
203103752	203274875	198515924	198687016	171124	171093	99.89	0.07	0.07	chr1	chr1
203274875	203533914	198687103	198946230	259040	259128	99.83	0.1	0.11	chr1	chr1
203533896	203735939	198946530	199148533	202044	202004	99.77	0.08	0.08	chr1	chr1
203735815	204473862	199148234	199886283	738048	738050	99.82	0.3	0.3	chr1	chr1
204473944	204575271	199886445	199987775	101328	101331	99.76	0.04	0.04	chr1	chr1
204555281	204760750	199967773	200173251	205470	205479	99.93	0.08	0.08	chr1	chr1
204760737	205222582	200173200	200634894	461846	461695	99.79	0.19	0.19	chr1	chr1
205222565	205230901	200635385	200643725	8337	8341	99.78	0	0	chr1	chr1
205230888	205249832	200644028	200662963	18945	18936	99.87	0.01	0.01	chr1	chr1
205249642	205322249	200662854	200735460	72608	72607	99.96	0.03	0.03	chr1	chr1
205324313	205387510	200735466	200798674	63198	63209	99.74	0.03	0.03	chr1	chr1
205387498	205788895	200798495	201199854	401398	401360	99.88	0.16	0.16	chr1	chr1
205788723	206046093	201199741	201457116	257371	257376	99.84	0.1	0.11	chr1	chr1
206046226	206384268	201457069	201795068	338043	338000	99.91	0.14	0.14	chr1	chr1
206385102	206733409	201795164	202143463	348308	348300	99.97	0.14	0.14	chr1	chr1
206713368	206932948	202123428	202342984	219581	219557	99.88	0.09	0.09	chr1	chr1
206932747	207547704	202343028	202958088	614958	615061	99.85	0.25	0.25	chr1	chr1
207547722	207586689	202958066	202997048	38968	38983	99.9	0.02	0.02	chr1	chr1
207566669	207764945	202977018	203175287	198277	198270	99.87	0.08	0.08	chr1	chr1
207764928	209229393	203175587	204640116	1464466	1464530	99.89	0.59	0.6	chr1	chr1
209229461	209895397	204640080	205306133	665937	666054	99.78	0.27	0.27	chr1	chr1
209892813	209987240	205303061	205397321	94428	94261	99.47	0.04	0.04	chr1	chr1
209987117	210245835	205397320	205656079	258719	258760	99.8	0.1	0.11	chr1	chr1
210249542	210357964	205656065	205764531	108423	108467	99.84	0.04	0.04	chr1	chr1
210357540	210459291	205764226	205866015	101752	101790	99.78	0.04	0.04	chr1	chr1
210459293	211244794	205866107	206651697	785502	785591	99.81	0.32	0.32	chr1	chr1
211244788	211543965	206651736	206950864	299178	299129	99.77	0.12	0.12	chr1	chr1
211543948	211713518	206952343	207121884	169571	169542	99.72	0.07	0.07	chr1	chr1
211713736	212110980	207122330	207519691	397245	397362	99.74	0.16	0.16	chr1	chr1
212110992	212596516	207519521	208004904	485525	485384	99.82	0.2	0.2	chr1	chr1
212576489	212736955	207984869	208145329	160467	160461	99.93	0.06	0.07	chr1	chr1
212736950	212783092	208146475	208192620	46143	46146	99.84	0.02	0.02	chr1	chr1
212784276	212819540	208192621	208227901	35265	35281	99.95	0.01	0.01	chr1	chr1
212799539	212821684	208207884	208230045	22146	22162	99.92	0.01	0.01	chr1	chr1
212821686	213104109	208233663	208516166	282424	282504	99.87	0.11	0.12	chr1	chr1
213084069	213836349	208496118	209248362	752281	752245	99.84	0.3	0.31	chr1	chr1
213836352	214045630	209248699	209457969	209279	209271	99.92	0.08	0.09	chr1	chr1
214025621	214074199	209437940	209486521	48579	48582	99.56	0.02	0.02	chr1	chr1
214073172	214449905	209486101	209863030	376734	376930	99.67	0.15	0.15	chr1	chr1
214449171	215252263	209862131	210665154	803093	803024	99.84	0.32	0.33	chr1	chr1
215252252	215836792	210665315	211249836	584541	584522	99.82	0.24	0.24	chr1	chr1
215836893	215909270	211249835	211322192	72378	72358	99.93	0.03	0.03	chr1	chr1
215889234	216307485	211302171	211720262	418252	418092	99.8	0.17	0.17	chr1	chr1
216307482	216472331	211720421	211885223	164850	164803	99.74	0.07	0.07	chr1	chr1
216472332	216564863	211884900	211977465	92532	92566	99.68	0.04	0.04	chr1	chr1
216564885	216981250	211977430	212393595	416366	416166	99.85	0.17	0.17	chr1	chr1
216985247	217206845	212398255	212619782	221599	221528	99.82	0.09	0.09	chr1	chr1
217186811	217255975	212599737	212668902	69165	69166	99.96	0.03	0.03	chr1	chr1
217235906	217307697	212648843	212720593	71792	71751	99.94	0.03	0.03	chr1	chr1
217287702	217955915	212700622	213368854	668214	668233	99.8	0.27	0.27	chr1	chr1
217955920	218224041	213368957	213637094	268122	268138	99.74	0.11	0.11	chr1	chr1
218223244	218637314	213636473	214050637	414071	414165	99.78	0.17	0.17	chr1	chr1
218637581	218647498	214050623	214060538	9918	9916	99.68	0	0	chr1	chr1
218647501	218986207	214060422	214399369	338707	338948	99.74	0.14	0.14	chr1	chr1
218986193	219062206	214399675	214475687	76014	76013	99.85	0.03	0.03	chr1	chr1
219042186	219841969	214455659	215255635	799784	799977	99.9	0.32	0.33	chr1	chr1
219821929	220738690	215235607	216152463	916762	916857	99.89	0.37	0.38	chr1	chr1
220741186	220766764	216152464	216178047	25579	25584	99.49	0.01	0.01	chr1	chr1
220766620	220894284	216177957	216305631	127665	127675	99.8	0.05	0.05	chr1	chr1
220894260	221035661	216306234	216447614	141402	141381	99.86	0.06	0.06	chr1	chr1
221035978	221379295	216447599	216790889	343318	343291	99.78	0.14	0.14	chr1	chr1
221379375	221441189	216791165	216853002	61815	61838	99.84	0.02	0.03	chr1	chr1
221441192	221722624	216859375	217140846	281433	281472	99.76	0.11	0.12	chr1	chr1
221722254	222170839	217140651	217589229	448586	448579	99.93	0.18	0.18	chr1	chr1
222170391	222718094	217588687	218136400	547704	547714	99.8	0.22	0.22	chr1	chr1
222716989	222826435	218135555	218245144	109447	109590	99.63	0.04	0.04	chr1	chr1
222826528	223007096	218245146	218425715	180569	180570	99.87	0.07	0.07	chr1	chr1
222997011	223137305	218415634	218555869	140295	140236	99.94	0.06	0.06	chr1	chr1
223117227	223243492	218535817	218662018	126266	126202	99.91	0.05	0.05	chr1	chr1
223243479	223465906	218662332	218884817	222428	222486	99.87	0.09	0.09	chr1	chr1
223465845	224257466	218884818	219676503	791622	791686	99.87	0.32	0.32	chr1	chr1
224257453	224762903	219676760	220182219	505451	505460	99.74	0.2	0.21	chr1	chr1
224762890	224905493	220182532	220325122	142604	142591	99.82	0.06	0.06	chr1	chr1
224905482	225158591	220325197	220578317	253110	253121	99.84	0.1	0.1	chr1	chr1
225158493	225302884	220578269	220722675	144392	144407	99.76	0.06	0.06	chr1	chr1
225302884	225986253	220722776	221406114	683370	683339	99.82	0.28	0.28	chr1	chr1
225976138	226166937	221396009	221586621	190800	190613	99.76	0.08	0.08	chr1	chr1
226167202	226602910	221586509	222022200	435709	435692	99.78	0.18	0.18	chr1	chr1
226603425	226688103	222022185	222106853	84679	84669	99.9	0.03	0.03	chr1	chr1
226681518	226697604	222116349	222100267	16087	16083	98.45	0.01	0.01	chr1	chr1
226691008	227194958	222109758	222613636	503951	503879	99.86	0.2	0.21	chr1	chr1
227194922	227755274	222613635	223173935	560353	560301	99.82	0.23	0.23	chr1	chr1
228014766	228212122	223341967	223539336	197357	197370	99.88	0.08	0.08	chr1	chr1
228192092	228225243	223519313	223552466	33152	33154	99.84	0.01	0.01	chr1	chr1
228225377	228851445	223552169	224178205	626069	626037	99.84	0.25	0.26	chr1	chr1
228841463	229055765	224168225	224382392	214303	214168	99.82	0.09	0.09	chr1	chr1
229064072	229799662	224382389	225118204	735591	735816	99.81	0.3	0.3	chr1	chr1
229799615	229935765	225118204	225254438	136151	136235	99.76	0.05	0.06	chr1	chr1
229935599	229946809	225254404	225265627	11211	11224	99.48	0	0	chr1	chr1
229946811	230170602	225265759	225489552	223792	223794	99.82	0.09	0.09	chr1	chr1
230150582	230428398	225469526	225747339	277817	277814	99.76	0.11	0.11	chr1	chr1
230429990	230504976	225747110	225822055	74987	74946	99.73	0.03	0.03	chr1	chr1
230504462	230586416	225821447	225903404	81955	81958	99.87	0.03	0.03	chr1	chr1
230566388	230752332	225883394	226069317	185945	185924	99.97	0.07	0.08	chr1	chr1
230732313	230915391	226049304	226232364	183079	183061	99.87	0.07	0.08	chr1	chr1
230915365	231185475	226232378	226502593	270111	270216	99.76	0.11	0.11	chr1	chr1
231182932	231191258	226500902	226509280	8327	8379	96.42	0	0	chr1	chr1
231191103	231801732	226509177	227119890	610630	610714	99.77	0.25	0.25	chr1	chr1
231801377	231837605	227119764	227155996	36229	36233	99.76	0.01	0.01	chr1	chr1
231837902	231913954	227155983	227232078	76053	76096	99.67	0.03	0.03	chr1	chr1
231913932	232086683	227232094	227404791	172752	172698	99.79	0.07	0.07	chr1	chr1
232086870	232322692	227404794	227640643	235823	235850	99.8	0.09	0.1	chr1	chr1
232322680	233116168	227640971	228434514	793489	793544	99.8	0.32	0.33	chr1	chr1
233116168	233212921	228434197	228530937	96754	96741	99.77	0.04	0.04	chr1	chr1
233214263	233321273	228530936	228637948	107011	107013	99.76	0.04	0.04	chr1	chr1
233321262	233462657	228638249	228779693	141396	141445	99.74	0.06	0.06	chr1	chr1
233462651	233526449	228780029	228843864	63799	63836	99.45	0.03	0.03	chr1	chr1
233526525	233569490	228843790	228886814	42966	43025	99.71	0.02	0.02	chr1	chr1
233570592	233698842	228886813	229015003	128251	128191	99.71	0.05	0.05	chr1	chr1
233698687	233841841	229014899	229158048	143155	143150	99.88	0.06	0.06	chr1	chr1
233842161	234060389	229158035	229376249	218229	218215	99.79	0.09	0.09	chr1	chr1
234060704	234686209	229376234	230001643	625506	625410	99.82	0.25	0.26	chr1	chr1
234686231	234801755	230001572	230117198	115525	115627	99.6	0.05	0.05	chr1	chr1
234805304	235032049	230116904	230343648	226746	226745	99.72	0.09	0.09	chr1	chr1
235032219	235287906	230343649	230599399	255688	255751	99.81	0.1	0.1	chr1	chr1
235287891	235499550	230599721	230811342	211660	211622	99.68	0.09	0.09	chr1	chr1
235493415	235588424	230811963	230907014	95010	95052	99.65	0.04	0.04	chr1	chr1
235588486	235647840	230906931	230966224	59355	59294	99.43	0.02	0.02	chr1	chr1
235647599	235831728	230966147	231150310	184130	184164	99.63	0.07	0.08	chr1	chr1
235831715	235897991	231150637	231216924	66277	66288	99.73	0.03	0.03	chr1	chr1
235898841	236121747	231216667	231439552	222907	222886	99.89	0.09	0.09	chr1	chr1
236119606	237295069	231432235	232607589	1175464	1175355	99.78	0.47	0.48	chr1	chr1
237294999	238054258	232607579	233366951	759260	759373	99.77	0.31	0.31	chr1	chr1
238053433	238310318	233365890	233622776	256886	256887	99.84	0.1	0.11	chr1	chr1
238310369	238554804	233622763	233867184	244436	244422	99.84	0.1	0.1	chr1	chr1
238554837	239146089	233867181	234458510	591253	591330	99.85	0.24	0.24	chr1	chr1
239145520	239257320	234458457	234570264	111801	111808	99.95	0.05	0.05	chr1	chr1
239237292	239366526	234550230	234679461	129235	129232	99.86	0.05	0.05	chr1	chr1
239366530	239384628	234679841	234697942	18099	18102	99.55	0.01	0.01	chr1	chr1
239384951	239598731	234697930	234911719	213781	213790	99.68	0.09	0.09	chr1	chr1
239598266	239643134	234913812	234958761	44869	44950	99.62	0.02	0.02	chr1	chr1
239643139	239889205	234960545	235206526	246067	245982	99.78	0.1	0.1	chr1	chr1
239889335	239948003	235206253	235264949	58669	58697	99.75	0.02	0.02	chr1	chr1
239947952	240289639	235264745	235606496	341688	341752	99.9	0.14	0.14	chr1	chr1
240269609	240434231	235586458	235751078	164623	164621	99.91	0.07	0.07	chr1	chr1
240434164	240608369	235751134	235925300	174206	174167	99.74	0.07	0.07	chr1	chr1
240608669	240834360	235925285	236151077	225692	225793	99.74	0.09	0.09	chr1	chr1
240834623	241606719	236151076	236923301	772097	772226	99.74	0.31	0.32	chr1	chr1
241606709	241678843	236923235	236995416	72135	72182	99.63	0.03	0.03	chr1	chr1
241658815	242122326	236975400	237438996	463512	463597	99.84	0.19	0.19	chr1	chr1
242102289	242177746	237418967	237494434	75458	75468	99.86	0.03	0.03	chr1	chr1
242157706	242331707	237474400	237648362	174002	173963	99.91	0.07	0.07	chr1	chr1
242331699	243396031	237648407	238712698	1064333	1064292	99.95	0.43	0.44	chr1	chr1
243395305	243415305	238711727	238731727	20001	20001	99.61	0.01	0.01	chr1	chr1
243415237	243983867	238731709	239300331	568631	568623	99.78	0.23	0.23	chr1	chr1
243963873	244005152	239280367	239321632	41280	41266	99.89	0.02	0.02	chr1	chr1
243985158	244209290	239301622	239525794	224133	224173	99.9	0.09	0.09	chr1	chr1
244209653	244353474	239528780	239672600	143822	143821	99.89	0.06	0.06	chr1	chr1
244358065	244741743	239676773	240060308	383679	383536	99.81	0.15	0.16	chr1	chr1
244741572	244973736	240060027	240292271	232165	232245	99.82	0.09	0.1	chr1	chr1
244973736	245017675	240292373	240336324	43940	43952	99.83	0.02	0.02	chr1	chr1
245017400	245397274	240336351	240716312	379875	379962	99.68	0.15	0.16	chr1	chr1
245396517	245412732	240715027	240731247	16216	16221	99.33	0.01	0.01	chr1	chr1
245412874	245422657	240732100	240741912	9784	9813	99.03	0	0	chr1	chr1
245423888	245655573	240743373	240975186	231686	231814	99.57	0.09	0.1	chr1	chr1
245654992	245665536	240973395	240983986	10545	10592	97.87	0	0	chr1	chr1
245666110	245673872	240985533	240993271	7763	7739	98	0	0	chr1	chr1
245673533	245698217	240993273	241017972	24685	24700	98.94	0.01	0.01	chr1	chr1
245697235	245746948	241016662	241066345	49714	49684	99.66	0.02	0.02	chr1	chr1
245746970	245812038	241065911	241130922	65069	65012	99.79	0.03	0.03	chr1	chr1
245810298	245818266	241128870	241136838	7969	7969	99.37	0	0	chr1	chr1
245818061	245824797	241136801	241143541	6737	6741	99.53	0	0	chr1	chr1
245824957	245852795	241143528	241171294	27839	27767	99.55	0.01	0.01	chr1	chr1
245852404	245907505	241171127	241226203	55102	55077	99.53	0.02	0.02	chr1	chr1
245906815	245916656	241225305	241235145	9842	9841	99.41	0	0	chr1	chr1
245916527	245942927	241234957	241261372	26401	26416	99.49	0.01	0.01	chr1	chr1
245942713	246027088	241262940	241347282	84376	84343	99.72	0.03	0.03	chr1	chr1
246026949	246042719	241347263	241363027	15771	15765	99.47	0.01	0.01	chr1	chr1
246042719	246075928	241363138	241396247	33210	33110	99.32	0.01	0.01	chr1	chr1
246075753	246119178	241396207	241439662	43426	43456	98.45	0.02	0.02	chr1	chr1
246115552	246210138	241437291	241531902	94587	94612	99.34	0.04	0.04	chr1	chr1
246212133	246250298	241535587	241573833	38166	38247	98.8	0.02	0.02	chr1	chr1
246245492	246376508	241571915	241703001	131017	131087	99.47	0.05	0.05	chr1	chr1
246376803	246523030	241702682	241848926	146228	146245	99.91	0.06	0.06	chr1	chr1
246523110	246550529	241849086	241876509	27420	27424	99.86	0.01	0.01	chr1	chr1
246548332	246563078	241873480	241888229	14747	14750	99.53	0.01	0.01	chr1	chr1
246561222	246760912	241890899	242090617	199691	199719	99.81	0.08	0.08	chr1	chr1
246760911	246797193	242090536	242126795	36283	36260	99.61	0.01	0.01	chr1	chr1
246796209	246839365	242127374	242170502	43157	43129	99.46	0.02	0.02	chr1	chr1
246847367	246908564	242175518	242236664	61198	61147	99.57	0.02	0.03	chr1	chr1
246907786	247363007	242235782	242690980	455222	455199	99.81	0.18	0.19	chr1	chr1
247362966	247429845	242690843	242757707	66880	66865	99.96	0.03	0.03	chr1	chr1
247409822	247561780	242737699	242889613	151959	151915	99.96	0.06	0.06	chr1	chr1
247541737	247614925	242869582	242942760	73189	73179	99.97	0.03	0.03	chr1	chr1
247614015	247844302	242941718	243172007	230288	230290	99.91	0.09	0.09	chr1	chr1
247842730	247889529	243174728	243221520	46800	46793	99.49	0.02	0.02	chr1	chr1
247889530	247928133	243221462	243260085	38604	38624	98.82	0.02	0.02	chr1	chr1
247904490	248027064	243358969	243236386	122575	122584	97.83	0.05	0.05	chr1	chr1
247975987	248242280	243307858	243574342	266294	266485	99.71	0.11	0.11	chr1	chr1
248241171	248383606	243573151	243715572	142436	142422	99.92	0.06	0.06	chr1	chr1
2842	167943	5890	171074	165102	165185	99.75	0.12	0.12	chr10	chr10
157878	190256	161013	193318	32379	32306	99.7	0.02	0.02	chr10	chr10
189863	258119	193237	261504	68257	68268	99.72	0.05	0.05	chr10	chr10
257659	352342	260631	355311	94684	94681	99.4	0.07	0.07	chr10	chr10
352343	395844	355402	399002	43502	43601	99.4	0.03	0.03	chr10	chr10
394040	409857	396974	412778	15818	15805	98.81	0.01	0.01	chr10	chr10
410591	441884	412420	443771	31294	31352	99.03	0.02	0.02	chr10	chr10
439788	470073	442726	473009	30286	30284	99.73	0.02	0.02	chr10	chr10
471154	484928	473695	487488	13775	13794	97.21	0.01	0.01	chr10	chr10
484930	511888	487687	514614	26959	26928	99.54	0.02	0.02	chr10	chr10
512276	537118	514094	539005	24843	24912	99.39	0.02	0.02	chr10	chr10
537011	552549	538853	554382	15539	15530	99.76	0.01	0.01	chr10	chr10
552261	665189	553898	666854	112929	112957	99.85	0.08	0.08	chr10	chr10
645203	715176	646855	716836	69974	69982	99.81	0.05	0.05	chr10	chr10
716710	722563	716206	722064	5854	5859	98.09	0	0	chr10	chr10
722487	735679	721519	734560	13193	13042	97.49	0.01	0.01	chr10	chr10
735837	755731	733224	753151	19895	19928	99.13	0.01	0.01	chr10	chr10
755849	775903	753153	773253	20055	20101	99.65	0.01	0.01	chr10	chr10
764482	776110	761802	773460	11629	11659	99.61	0.01	0.01	chr10	chr10
776544	791818	773870	789209	15275	15340	98.69	0.01	0.01	chr10	chr10
791726	949774	788845	946907	158049	158063	99.92	0.12	0.12	chr10	chr10
950079	1003897	947886	1001707	53819	53822	99.95	0.04	0.04	chr10	chr10
1007860	1179265	1005628	1177041	171406	171414	99.88	0.13	0.13	chr10	chr10
1179116	1186685	1176851	1184425	7570	7575	99.66	0.01	0.01	chr10	chr10
1186573	1202202	1184232	1199805	15630	15574	99.23	0.01	0.01	chr10	chr10
1202201	1209685	1199732	1207234	7485	7503	99.49	0.01	0.01	chr10	chr10
1209546	1226611	1206918	1224028	17066	17111	99.28	0.01	0.01	chr10	chr10
1226730	1238965	1223999	1236231	12236	12233	97.16	0.01	0.01	chr10	chr10
1232515	1264729	1234080	1266311	32215	32232	98.83	0.02	0.02	chr10	chr10
1264110	1326120	1265826	1327843	62011	62018	99.67	0.05	0.05	chr10	chr10
1326122	1340420	1328025	1342324	14299	14300	98.72	0.01	0.01	chr10	chr10
1339085	1372899	1340611	1374368	33815	33758	99.47	0.03	0.02	chr10	chr10
1372704	1397243	1374404	1398949	24540	24546	99.44	0.02	0.02	chr10	chr10
1395442	1409159	1399075	1412802	13718	13728	98.42	0.01	0.01	chr10	chr10
1408354	1438379	1412215	1442223	30026	30009	99.71	0.02	0.02	chr10	chr10
1438381	1459553	1442316	1463499	21173	21184	99.1	0.02	0.02	chr10	chr10
1463599	1495207	1466647	1498252	31609	31606	99.54	0.02	0.02	chr10	chr10
1495205	1540770	1498357	1543902	45566	45546	99.53	0.03	0.03	chr10	chr10
1539974	1556209	1544573	1560765	16236	16193	99.16	0.01	0.01	chr10	chr10
1558376	1575445	1562978	1580030	17070	17053	99.36	0.01	0.01	chr10	chr10
1575132	1616069	1580030	1620890	40938	40861	99.3	0.03	0.03	chr10	chr10
1615347	1624924	1619421	1629006	9578	9586	99	0.01	0.01	chr10	chr10
1624886	1632545	1629031	1636693	7660	7663	99.61	0.01	0.01	chr10	chr10
1632478	1658777	1636576	1662872	26300	26297	99.6	0.02	0.02	chr10	chr10
1658900	1671044	1662874	1675017	12145	12144	99.83	0.01	0.01	chr10	chr10
1671002	1747595	1674926	1751460	76594	76535	99.81	0.06	0.06	chr10	chr10
1747855	1777846	1751458	1781370	29992	29913	99.52	0.02	0.02	chr10	chr10
1777557	2032812	1781252	2036335	255256	255084	99.73	0.19	0.19	chr10	chr10
2033110	2046825	2036318	2050010	13716	13693	99.17	0.01	0.01	chr10	chr10
2048065	2141324	2051099	2144284	93260	93186	99.72	0.07	0.07	chr10	chr10
2141170	2154427	2144169	2157425	13258	13257	99.91	0.01	0.01	chr10	chr10
2154429	2196780	2157525	2199822	42352	42298	99.63	0.03	0.03	chr10	chr10
2196744	2230606	2200124	2234003	33863	33880	99.71	0.03	0.03	chr10	chr10
2229693	2313368	2233314	2317076	83676	83763	99.53	0.06	0.06	chr10	chr10
2313490	2344212	2317078	2347837	30723	30760	99.38	0.02	0.02	chr10	chr10
2344198	2359113	2348149	2363099	14916	14951	99	0.01	0.01	chr10	chr10
2359244	2391407	2363087	2395227	32164	32141	99.32	0.02	0.02	chr10	chr10
2390775	2429401	2394997	2433610	38627	38614	99.65	0.03	0.03	chr10	chr10
2419378	2525094	2423593	2529397	105717	105805	99.34	0.08	0.08	chr10	chr10
2525517	2535514	2529690	2539685	9998	9996	99.31	0.01	0.01	chr10	chr10
2535330	2561646	2539461	2565812	26317	26352	99.48	0.02	0.02	chr10	chr10
2561844	2583557	2565793	2587534	21714	21742	99.21	0.02	0.02	chr10	chr10
2583557	2655924	2587678	2660072	72368	72395	99.72	0.05	0.05	chr10	chr10
2655630	2987439	2659880	2991515	331810	331636	99.79	0.25	0.25	chr10	chr10
2967420	3041389	2971480	3045456	73970	73977	99.87	0.05	0.05	chr10	chr10
3043174	3055112	3045443	3057447	11939	12005	98.94	0.01	0.01	chr10	chr10
3055142	3107571	3057351	3109833	52430	52483	98.72	0.04	0.04	chr10	chr10
3107805	3254081	3110290	3256550	146277	146261	99.62	0.11	0.11	chr10	chr10
3253204	3320966	3255805	3323596	67763	67792	99.39	0.05	0.05	chr10	chr10
3320217	3409264	3322779	3411826	89048	89048	99.73	0.07	0.07	chr10	chr10
3409263	3461650	3411864	3464258	52388	52395	99.49	0.04	0.04	chr10	chr10
3460166	3533293	3463041	3536158	73128	73118	99.36	0.05	0.05	chr10	chr10
3513313	3560498	3516198	3563362	47186	47165	99.9	0.04	0.03	chr10	chr10
3560355	3682666	3563077	3685394	122312	122318	99.68	0.09	0.09	chr10	chr10
3682668	4121775	3685492	4124594	439108	439103	99.75	0.33	0.33	chr10	chr10
4121280	4163557	4123969	4166255	42278	42287	99.82	0.03	0.03	chr10	chr10
4143479	4204055	4146156	4206755	60577	60600	99.84	0.04	0.04	chr10	chr10
4203835	4444342	4206579	4447120	240508	240542	99.74	0.18	0.18	chr10	chr10
4444357	4498946	4447075	4501596	54590	54522	99.56	0.04	0.04	chr10	chr10
4498436	4668750	4501261	4671554	170315	170294	99.87	0.13	0.13	chr10	chr10
4668755	4692684	4673559	4697471	23930	23913	99.73	0.02	0.02	chr10	chr10
4692813	4816286	4697471	4820958	123474	123488	99.88	0.09	0.09	chr10	chr10
4816288	5032795	4821070	5037589	216508	216520	99.87	0.16	0.16	chr10	chr10
5032619	5169904	5037288	5174595	137286	137308	99.62	0.1	0.1	chr10	chr10
5170881	5373207	5174258	5376582	202327	202325	99.71	0.15	0.15	chr10	chr10
5373070	5384655	5375008	5386554	11586	11547	98.13	0.01	0.01	chr10	chr10
5384794	5524478	5386557	5526247	139685	139691	99.89	0.1	0.1	chr10	chr10
5514511	5581075	5516266	5582870	66565	66605	99.55	0.05	0.05	chr10	chr10
5580776	5606187	5582109	5607405	25412	25297	98.86	0.02	0.02	chr10	chr10
5606187	5851468	5607493	5852943	245282	245451	99.73	0.18	0.18	chr10	chr10
5851301	6063511	5856031	6068204	212211	212174	99.69	0.16	0.16	chr10	chr10
6063498	6207093	6068235	6211842	143596	143608	99.7	0.11	0.11	chr10	chr10
6210947	6369776	6216028	6374745	158830	158718	99.73	0.12	0.12	chr10	chr10
6375828	6647275	6374729	6646068	271448	271340	99.74	0.2	0.2	chr10	chr10
6647415	7513229	6646068	7511965	865815	865898	99.79	0.64	0.64	chr10	chr10
7513071	7625828	7511885	7624651	112758	112767	99.75	0.08	0.08	chr10	chr10
7630418	7667984	7629508	7667052	37567	37545	99.62	0.03	0.03	chr10	chr10
7667794	7688497	7667034	7687738	20704	20705	99.49	0.02	0.02	chr10	chr10
7688328	7738808	7687821	7738318	50481	50498	99.84	0.04	0.04	chr10	chr10
7738442	7752630	7737696	7751865	14189	14170	99.3	0.01	0.01	chr10	chr10
7752838	8524756	7751853	8523305	771919	771453	99.59	0.57	0.57	chr10	chr10
8504710	8556802	8503255	8555335	52093	52081	99.93	0.04	0.04	chr10	chr10
8536780	9276051	8535325	9274500	739272	739176	99.81	0.55	0.55	chr10	chr10
9275791	9632095	9274437	9630664	356305	356228	99.82	0.26	0.26	chr10	chr10
9632047	9724728	9630664	9723346	92682	92683	99.87	0.07	0.07	chr10	chr10
9724682	9873509	9723253	9872050	148828	148798	99.89	0.11	0.11	chr10	chr10
9873495	10334473	9872369	10333180	460979	460812	99.75	0.34	0.34	chr10	chr10
10334124	11296166	10333004	11295163	962043	962160	99.8	0.71	0.71	chr10	chr10
11294746	11378258	11293541	11377035	83513	83495	99.72	0.06	0.06	chr10	chr10
11380703	11525730	11379431	11524452	145028	145022	99.78	0.11	0.11	chr10	chr10
11525575	11753851	11524375	11752635	228277	228261	99.66	0.17	0.17	chr10	chr10
11753735	11897020	11752574	11895854	143286	143281	99.63	0.11	0.11	chr10	chr10
11896704	12093776	11896121	12093234	197073	197114	99.81	0.15	0.15	chr10	chr10
12073786	12258511	12073237	12257971	184726	184735	99.82	0.14	0.14	chr10	chr10
12258129	12412634	12257824	12412330	154506	154507	99.82	0.11	0.11	chr10	chr10
12412383	12427507	12411958	12427082	15125	15125	99.61	0.01	0.01	chr10	chr10
12427496	12532186	12427385	12532082	104691	104698	99.78	0.08	0.08	chr10	chr10
12531708	12645699	12531780	12645738	113992	113959	99.7	0.08	0.08	chr10	chr10
12625693	12790397	12625726	12790428	164705	164703	99.94	0.12	0.12	chr10	chr10
12787959	13077365	12788154	13077522	289407	289369	99.73	0.21	0.21	chr10	chr10
13077666	13129695	13077751	13129749	52030	51999	99.7	0.04	0.04	chr10	chr10
13129855	13254456	13129749	13254371	124602	124623	99.83	0.09	0.09	chr10	chr10
13254735	15722679	13254290	15721742	2467945	2467453	99.79	1.83	1.83	chr10	chr10
15702672	15976970	15701747	15976037	274299	274291	99.95	0.2	0.2	chr10	chr10
15977282	16341727	15976020	16340505	364446	364486	99.9	0.27	0.27	chr10	chr10
16341727	16422198	16340821	16421327	80472	80507	99.68	0.06	0.06	chr10	chr10
16422177	17270948	16421222	17270005	848772	848784	99.86	0.63	0.63	chr10	chr10
17270547	17512390	17269736	17511492	241844	241757	99.73	0.18	0.18	chr10	chr10
17512423	17647708	17511477	17646829	135286	135353	99.7	0.1	0.1	chr10	chr10
17647708	17689290	17647008	17688595	41583	41588	99.65	0.03	0.03	chr10	chr10
17690086	17729278	17688585	17727780	39193	39196	99.61	0.03	0.03	chr10	chr10
17729265	17969978	17728083	17968825	240714	240743	99.72	0.18	0.18	chr10	chr10
17969937	18061244	17968665	18060041	91308	91377	99.59	0.07	0.07	chr10	chr10
18060973	18233506	18059982	18232528	172534	172547	99.72	0.13	0.13	chr10	chr10
18234019	18377916	18232528	18376370	143898	143843	99.75	0.11	0.11	chr10	chr10
18377881	18462270	18376381	18460782	84390	84402	99.73	0.06	0.06	chr10	chr10
18462272	18906573	18460892	18904908	444302	444017	99.71	0.33	0.33	chr10	chr10
18886576	18946691	18884904	18945043	60116	60140	99.95	0.04	0.04	chr10	chr10
18926723	19127418	18925059	19125769	200696	200711	99.87	0.15	0.15	chr10	chr10
19127410	19190781	19126105	19189516	63372	63412	99.56	0.05	0.05	chr10	chr10
19180881	19234409	19179628	19233027	53529	53400	99.29	0.04	0.04	chr10	chr10
19234548	19257665	19233027	19256177	23118	23151	99.03	0.02	0.02	chr10	chr10
19256858	19797742	19255596	19796291	540885	540696	99.72	0.4	0.4	chr10	chr10
19777694	19934558	19776251	19933112	156865	156862	99.87	0.12	0.12	chr10	chr10
19934862	21076212	19933101	21074595	1141351	1141495	99.79	0.85	0.85	chr10	chr10
21076193	21449665	21074526	21447712	373473	373187	99.72	0.28	0.28	chr10	chr10
21449630	22292192	21447497	22290303	842563	842807	99.86	0.63	0.62	chr10	chr10
22272202	23366691	22270289	23364827	1094490	1094539	99.84	0.81	0.81	chr10	chr10
23366819	23506899	23364826	23504910	140081	140085	99.66	0.1	0.1	chr10	chr10
23506882	23528257	23505229	23526560	21376	21332	99.32	0.02	0.02	chr10	chr10
23528255	24082732	23527130	24081594	554478	554465	99.89	0.41	0.41	chr10	chr10
24062741	24108060	24061609	24106920	45320	45312	99.94	0.03	0.03	chr10	chr10
24108062	24607192	24108525	24607797	499131	499273	99.82	0.37	0.37	chr10	chr10
24607116	24675877	24607759	24676484	68762	68726	99.66	0.05	0.05	chr10	chr10
24675453	25159167	24676239	25160044	483715	483806	99.81	0.36	0.36	chr10	chr10
25158952	25437007	25159969	25438039	278056	278071	99.78	0.21	0.21	chr10	chr10
25443043	25917151	25438022	25912142	474109	474121	99.72	0.35	0.35	chr10	chr10
25917151	26090735	25912260	26085865	173585	173606	99.48	0.13	0.13	chr10	chr10
26090720	26328049	26086167	26323574	237330	237408	99.72	0.18	0.18	chr10	chr10
26328179	26344072	26323492	26339346	15894	15855	98.85	0.01	0.01	chr10	chr10
26344070	26696899	26339452	26692279	352830	352828	99.72	0.26	0.26	chr10	chr10
26697085	26735182	26692284	26730337	38098	38054	98.85	0.03	0.03	chr10	chr10
26734908	27326832	26733204	27325117	591925	591914	99.74	0.44	0.44	chr10	chr10
27326226	27342323	27324954	27341041	16098	16088	99.36	0.01	0.01	chr10	chr10
27346906	27377367	27394188	27424659	30462	30472	99.8	0.02	0.02	chr10	chr10
27383280	27473426	27426628	27516687	90147	90060	99.54	0.07	0.07	chr10	chr10
27473777	27783885	27516716	27826738	310109	310023	99.79	0.23	0.23	chr10	chr10
27784282	28075154	27826742	28117664	290873	290923	99.76	0.22	0.22	chr10	chr10
28075152	28164055	28119008	28207909	88904	88902	99.74	0.07	0.07	chr10	chr10
28164051	28392909	28207943	28436819	228859	228877	99.75	0.17	0.17	chr10	chr10
28392595	28847876	28437011	28892360	455282	455350	99.76	0.34	0.34	chr10	chr10
28827844	29201483	28872334	29245934	373640	373601	99.84	0.28	0.28	chr10	chr10
29201489	29273597	29246131	29318226	72109	72096	99.86	0.05	0.05	chr10	chr10
29273447	29286030	29318190	29330777	12584	12588	99.57	0.01	0.01	chr10	chr10
29275987	29454900	29320734	29499723	178914	178990	99.85	0.13	0.13	chr10	chr10
29454882	29864840	29500279	29910265	409959	409987	99.75	0.3	0.3	chr10	chr10
29864805	30356874	29910186	30402161	492070	491976	99.76	0.37	0.36	chr10	chr10
30356859	30743330	30402457	30788893	386472	386437	99.8	0.29	0.29	chr10	chr10
30743658	30825654	30788879	30870876	81997	81998	99.64	0.06	0.06	chr10	chr10
30825639	31246263	30871097	31291733	420625	420637	99.87	0.31	0.31	chr10	chr10
31226259	31647466	31271739	31692966	421208	421228	99.95	0.31	0.31	chr10	chr10
31647430	32000393	31692970	32045892	352964	352923	99.81	0.26	0.26	chr10	chr10
32000379	32194221	32048440	32242311	193843	193872	99.61	0.14	0.14	chr10	chr10
32193855	32676137	32242042	32724315	482283	482274	99.79	0.36	0.36	chr10	chr10
32676191	33124250	32724314	33172433	448060	448120	99.84	0.33	0.33	chr10	chr10
33124149	33232530	33172438	33280862	108382	108425	99.65	0.08	0.08	chr10	chr10
33232806	33848902	33280849	33896978	616097	616130	99.76	0.46	0.46	chr10	chr10
33848645	34424005	33897084	34472518	575361	575435	99.86	0.43	0.43	chr10	chr10
34424315	34883614	34472504	34931783	459300	459280	99.92	0.34	0.34	chr10	chr10
34883427	35158163	34931426	35206166	274737	274741	99.96	0.2	0.2	chr10	chr10
35138129	35332904	35186141	35380894	194776	194754	99.96	0.14	0.14	chr10	chr10
35333219	35448169	35380879	35495837	114951	114959	99.83	0.09	0.09	chr10	chr10
35448155	35547835	35495859	35595513	99681	99655	99.78	0.07	0.07	chr10	chr10
35547211	35639275	35594629	35686695	92065	92067	99.87	0.07	0.07	chr10	chr10
35641012	35963107	35686704	36008806	322096	322103	99.89	0.24	0.24	chr10	chr10
35963108	36207701	36010212	36254773	244594	244562	99.84	0.18	0.18	chr10	chr10
36187686	36770098	36234770	36817100	582413	582331	99.84	0.43	0.43	chr10	chr10
36770098	36785762	36816956	36832574	15665	15619	98.97	0.01	0.01	chr10	chr10
36785877	36878702	36832577	36925397	92826	92821	99.81	0.07	0.07	chr10	chr10
36878694	36950813	36925351	36997435	72120	72085	99.63	0.05	0.05	chr10	chr10
36951115	37100667	36997423	37147007	149553	149585	99.88	0.11	0.11	chr10	chr10
37100669	37218351	37147149	37264831	117683	117683	99.91	0.09	0.09	chr10	chr10
37199169	37286574	37257381	37344816	87406	87436	99.87	0.06	0.06	chr10	chr10
37266541	37340156	37324801	37398409	73616	73609	99.95	0.05	0.05	chr10	chr10
37320178	38254608	37378419	38312881	934431	934463	99.97	0.69	0.69	chr10	chr10
38234585	38350977	38292850	38409223	116393	116374	99.96	0.09	0.09	chr10	chr10
38330955	38492505	38389211	38550729	161551	161519	99.95	0.12	0.12	chr10	chr10
38472515	38602362	38530733	38660661	129848	129929	99.87	0.1	0.1	chr10	chr10
38608825	39350867	38653852	39395841	742043	741990	99.91	0.55	0.55	chr10	chr10
39350589	39416705	39395392	39461518	66117	66127	99.65	0.05	0.05	chr10	chr10
39416712	39456921	39461320	39501531	40210	40212	97.43	0.03	0.03	chr10	chr10
39449009	39577151	39494987	39623148	128143	128162	99.48	0.1	0.09	chr10	chr10
39566172	39606493	39612511	39652828	40322	40318	94.07	0.03	0.03	chr10	chr10
39602130	39637210	39653234	39688309	35081	35076	99.07	0.03	0.03	chr10	chr10
39630463	39653050	39682579	39705166	22588	22588	91.29	0.02	0.02	chr10	chr10
39818860	39839405	40004898	40025423	20546	20526	90.5	0.02	0.02	chr10	chr10
41779828	41800426	41863836	41884423	20599	20588	92.53	0.02	0.02	chr10	chr10
41853252	41864128	41943691	41954568	10877	10878	90	0.01	0.01	chr10	chr10
41914660	42045583	41989065	42119991	130924	130927	98.16	0.1	0.1	chr10	chr10
42040613	42085871	42114679	42159881	45259	45203	98.41	0.03	0.03	chr10	chr10
42142470	42152394	42162240	42172208	9925	9969	92.44	0.01	0.01	chr10	chr10
42152326	42162061	42174884	42184580	9736	9697	92.74	0.01	0.01	chr10	chr10
42174994	42184377	42183469	42193024	9384	9556	92.14	0.01	0.01	chr10	chr10
42184710	42191140	42191563	42198001	6431	6439	90.68	0	0	chr10	chr10
42189076	42203603	42196670	42211294	14528	14625	95.36	0.01	0.01	chr10	chr10
42214552	42229686	42214110	42229081	15135	14972	94.42	0.01	0.01	chr10	chr10
42236405	42245243	42222830	42231662	8839	8833	95.02	0.01	0.01	chr10	chr10
42239148	42255878	42294915	42311635	16731	16721	92.46	0.01	0.01	chr10	chr10
42262533	42270697	42247375	42255528	8165	8154	93.58	0.01	0.01	chr10	chr10
42355497	42376464	42318252	42339316	20968	21065	92.08	0.02	0.02	chr10	chr10
42464628	42547087	42395020	42477587	82460	82568	98.1	0.06	0.06	chr10	chr10
42800201	42808225	42651070	42659106	8025	8037	93.29	0.01	0.01	chr10	chr10
42818719	42831523	42624738	42637522	12805	12785	96.76	0.01	0.01	chr10	chr10
42877371	42886039	42952232	42960881	8669	8650	94.79	0.01	0.01	chr10	chr10
42953370	42977331	43335353	43359238	23962	23886	97.53	0.02	0.02	chr10	chr10
42979886	43053997	43362681	43436941	74112	74261	99.51	0.05	0.05	chr10	chr10
43053617	43083644	43436256	43466298	30028	30043	99.32	0.02	0.02	chr10	chr10
43098881	43150212	43466296	43517628	51332	51333	99.2	0.04	0.04	chr10	chr10
43150214	43177767	43523056	43550548	27554	27493	99.51	0.02	0.02	chr10	chr10
43177909	43270895	43550550	43643393	92987	92844	99.36	0.07	0.07	chr10	chr10
43260923	43656240	43633421	44028664	395318	395244	99.81	0.29	0.29	chr10	chr10
43656536	43725066	44028654	44097188	68531	68535	99.77	0.05	0.05	chr10	chr10
43725195	44302745	44097190	44674743	577551	577554	99.91	0.43	0.43	chr10	chr10
44303519	44590589	44674995	44962128	287071	287134	99.73	0.21	0.21	chr10	chr10
44590565	45060628	44961432	45431436	470064	470005	99.85	0.35	0.35	chr10	chr10
45060713	45286719	45431428	45657485	226007	226058	99.64	0.17	0.17	chr10	chr10
45287017	45295447	45657475	45665907	8431	8433	99.73	0.01	0.01	chr10	chr10
45295443	45706234	45665849	46076656	410792	410808	99.78	0.3	0.3	chr10	chr10
45706367	45910270	46076661	46280534	203904	203874	99.88	0.15	0.15	chr10	chr10
45900201	46751661	46270450	47121963	851461	851514	99.82	0.63	0.63	chr10	chr10
46751051	47094392	47121477	47464816	343342	343340	99.86	0.25	0.25	chr10	chr10
47094492	47099800	47464816	47470124	5309	5309	99.66	0	0	chr10	chr10
47099404	47163723	47469519	47533922	64320	64404	99.27	0.05	0.05	chr10	chr10
47169405	47412579	47533914	47777321	243175	243408	99.6	0.18	0.18	chr10	chr10
47412206	47544875	47777088	47909713	132670	132626	99.66	0.1	0.1	chr10	chr10
47544927	47717519	47909461	48082027	172593	172567	99.83	0.13	0.13	chr10	chr10
47749475	47765004	48101798	48117325	15530	15528	99.86	0.01	0.01	chr10	chr10
47765296	48071575	48117315	48423606	306280	306292	99.75	0.23	0.23	chr10	chr10
48069263	49140938	48422110	49493930	1071676	1071821	99.89	0.8	0.79	chr10	chr10
49141044	49504306	49493932	49857142	363263	363211	99.78	0.27	0.27	chr10	chr10
49504244	49919172	49856989	50272059	414929	415071	99.79	0.31	0.31	chr10	chr10
49919158	50034983	50272362	50388222	115826	115861	99.84	0.09	0.09	chr10	chr10
50025015	50061659	50378242	50414910	36645	36669	99.44	0.03	0.03	chr10	chr10
50061517	51327239	50414868	51680564	1265723	1265697	99.87	0.94	0.94	chr10	chr10
51327576	51651089	51680550	52004000	323514	323451	99.84	0.24	0.24	chr10	chr10
51631047	51825781	51983974	52178709	194735	194736	99.94	0.14	0.14	chr10	chr10
51825876	52077155	52178711	52429961	251280	251251	99.76	0.19	0.19	chr10	chr10
52057133	52298281	52409947	52651100	241149	241154	99.87	0.18	0.18	chr10	chr10
52298674	52464110	52651098	52816519	165437	165422	99.79	0.12	0.12	chr10	chr10
52463996	53105185	52816341	53457495	641190	641155	99.8	0.48	0.47	chr10	chr10
53104945	53260085	53459771	53614908	155141	155138	99.87	0.12	0.11	chr10	chr10
53260114	53482941	53614897	53837808	222828	222912	99.78	0.17	0.17	chr10	chr10
53483249	53553858	53837794	53908395	70610	70602	99.72	0.05	0.05	chr10	chr10
53554169	53676764	53908382	54031019	122596	122638	99.77	0.09	0.09	chr10	chr10
53676941	53895209	54031017	54249533	218269	218517	99.62	0.16	0.16	chr10	chr10
53895509	53950365	54249519	54304368	54857	54850	99.72	0.04	0.04	chr10	chr10
53950356	54175954	54304677	54530261	225599	225585	99.63	0.17	0.17	chr10	chr10
54175731	54578400	54530265	54933047	402670	402783	99.7	0.3	0.3	chr10	chr10
54578586	54814835	54933046	55169419	236250	236374	99.63	0.18	0.17	chr10	chr10
54814835	54982682	55169331	55337214	167848	167884	99.67	0.12	0.12	chr10	chr10
54983150	55072409	55337224	55426413	89260	89190	99.54	0.07	0.07	chr10	chr10
55072730	55181530	55426399	55535255	108801	108857	99.49	0.08	0.08	chr10	chr10
55182031	55271241	55535102	55624321	89211	89220	99.76	0.07	0.07	chr10	chr10
55271557	55607405	55624307	55960193	335849	335887	99.78	0.25	0.25	chr10	chr10
55607395	55754756	55960497	56107847	147362	147351	99.83	0.11	0.11	chr10	chr10
55755078	55788474	56107832	56141211	33397	33380	99.66	0.02	0.02	chr10	chr10
55788476	55949030	56141338	56301887	160555	160550	99.91	0.12	0.12	chr10	chr10
55949032	56025726	56301853	56378551	76695	76699	99.89	0.06	0.06	chr10	chr10
56015911	56370621	56378550	56733122	354711	354573	99.75	0.26	0.26	chr10	chr10
56370719	56393050	56733122	56755563	22332	22442	99.43	0.02	0.02	chr10	chr10
56393244	57417992	56755565	57780374	1024749	1024810	99.72	0.76	0.76	chr10	chr10
57417978	57637101	57780691	57999823	219124	219133	99.91	0.16	0.16	chr10	chr10
57641441	60044308	57999821	60402741	2402868	2402921	99.93	1.78	1.78	chr10	chr10
60024281	60535701	60382708	60894097	511421	511390	99.83	0.38	0.38	chr10	chr10
60535702	60550884	60894253	60909459	15183	15207	99.64	0.01	0.01	chr10	chr10
60550884	60736065	60909587	61094792	185182	185206	99.91	0.14	0.14	chr10	chr10
60736952	61100555	61094451	61458016	363604	363566	99.82	0.27	0.27	chr10	chr10
61080556	63137674	61438029	63495185	2057119	2057157	99.87	1.53	1.52	chr10	chr10
63137625	63206200	63495058	63563627	68576	68570	99.87	0.05	0.05	chr10	chr10
63186194	63226906	63543609	63584335	40713	40727	99.95	0.03	0.03	chr10	chr10
63228278	63432297	63585784	63789856	204020	204073	99.86	0.15	0.15	chr10	chr10
63412254	64454483	63769821	64812023	1042230	1042203	99.84	0.77	0.77	chr10	chr10
64454792	64607861	64812009	64965087	153070	153079	99.73	0.11	0.11	chr10	chr10
64607860	64668469	64967237	65027842	60610	60606	99.87	0.04	0.04	chr10	chr10
64669175	64935280	65028777	65294807	266106	266031	99.69	0.2	0.2	chr10	chr10
64935278	65128882	65294663	65488273	193605	193611	99.96	0.14	0.14	chr10	chr10
65108909	65364429	65468276	65723825	255521	255550	99.98	0.19	0.19	chr10	chr10
65344407	65957646	65703795	66317044	613240	613250	99.95	0.46	0.45	chr10	chr10
65937598	66756244	66296990	67115377	818647	818388	99.77	0.61	0.61	chr10	chr10
66756234	67070713	67115322	67429771	314480	314450	99.92	0.23	0.23	chr10	chr10
67050690	67387431	67409736	67746510	336742	336775	99.79	0.25	0.25	chr10	chr10
67387429	68052843	67746550	68411970	665415	665421	99.77	0.49	0.49	chr10	chr10
68058905	68148863	68411958	68501944	89959	89987	99.83	0.07	0.07	chr10	chr10
68148863	68170363	68502867	68524367	21501	21501	99.8	0.02	0.02	chr10	chr10
68170367	68816784	68524470	69170925	646418	646456	99.85	0.48	0.48	chr10	chr10
68816784	68928476	69170879	69282574	111693	111696	99.89	0.08	0.08	chr10	chr10
68928484	69103949	69282308	69457737	175466	175430	99.87	0.13	0.13	chr10	chr10
69104263	69177681	69457722	69531212	73419	73491	99.63	0.05	0.05	chr10	chr10
69180112	69611566	69531211	69962725	431455	431515	99.88	0.32	0.32	chr10	chr10
69591560	69896031	69942712	70247230	304472	304519	99.91	0.23	0.23	chr10	chr10
69895966	70374420	70248149	70726677	478455	478529	99.82	0.36	0.35	chr10	chr10
70354390	70441381	70706656	70793651	86992	86996	99.96	0.06	0.06	chr10	chr10
70421359	70475511	70773623	70827766	54153	54144	99.92	0.04	0.04	chr10	chr10
70475888	70660317	70830476	71014893	184430	184418	99.63	0.14	0.14	chr10	chr10
70660045	70718596	71014489	71072995	58552	58507	99.79	0.04	0.04	chr10	chr10
70718893	71030228	71072981	71384312	311336	311332	99.79	0.23	0.23	chr10	chr10
71010202	71378264	71364293	71732398	368063	368106	99.81	0.27	0.27	chr10	chr10
71378217	71424599	71732405	71778777	46383	46373	99.63	0.03	0.03	chr10	chr10
71424368	71452755	71778468	71806797	28388	28330	99.08	0.02	0.02	chr10	chr10
71452772	71501086	71806743	71855062	48315	48320	99.77	0.04	0.04	chr10	chr10
71491083	72105466	71845065	72459507	614384	614443	99.82	0.46	0.45	chr10	chr10
72085488	72366807	72439507	72720851	281320	281345	99.85	0.21	0.21	chr10	chr10
72366807	72559884	72720971	72914090	193078	193120	99.76	0.14	0.14	chr10	chr10
72558363	72740248	72912391	73094360	181886	181970	99.58	0.13	0.13	chr10	chr10
72740295	72772051	73094281	73126093	31757	31813	99.17	0.02	0.02	chr10	chr10
72772767	73910012	73127084	74264329	1137246	1137246	99.83	0.84	0.84	chr10	chr10
73910311	73954241	74264316	74308250	43931	43935	99.67	0.03	0.03	chr10	chr10
73954462	74540244	74308247	74894029	585783	585783	99.63	0.43	0.43	chr10	chr10
74520245	74717079	74874018	75070899	196835	196882	99.95	0.15	0.15	chr10	chr10
74697102	75264750	75050912	75618544	567649	567633	99.92	0.42	0.42	chr10	chr10
75244732	76207218	75598520	76561031	962487	962512	99.9	0.71	0.71	chr10	chr10
76207447	76492218	76561031	76845808	284772	284778	99.95	0.21	0.21	chr10	chr10
76472193	76546696	76825777	76900321	74504	74545	99.82	0.06	0.06	chr10	chr10
76546700	77369907	76900449	77723631	823208	823183	99.81	0.61	0.61	chr10	chr10
77369902	78244943	77729070	78604208	875042	875139	99.84	0.65	0.65	chr10	chr10
78245022	79638423	78604205	79997531	1393402	1393327	99.88	1.03	1.03	chr10	chr10
79638534	79989258	79997536	80348246	350725	350711	99.86	0.26	0.26	chr10	chr10
79989293	80201769	80348242	80560694	212477	212453	99.84	0.16	0.16	chr10	chr10
80202368	80286485	80560715	80644797	84118	84083	99.81	0.06	0.06	chr10	chr10
80286482	80297570	80645027	80656150	11089	11124	99.47	0.01	0.01	chr10	chr10
80297530	80553541	80656250	80912166	256012	255917	99.52	0.19	0.19	chr10	chr10
80553634	80583593	80912168	80942120	29960	29953	99.4	0.02	0.02	chr10	chr10
80614730	80805489	80942117	81132808	190760	190692	99.67	0.14	0.14	chr10	chr10
80805328	81413052	81132803	81740468	607725	607666	99.71	0.45	0.45	chr10	chr10
81412981	81496955	81740186	81824195	83975	84010	99.72	0.06	0.06	chr10	chr10
81499698	81636626	81824185	81961101	136929	136917	99.78	0.1	0.1	chr10	chr10
81638354	81864326	81961133	82187050	225973	225918	99.79	0.17	0.17	chr10	chr10
81864317	82016352	82189371	82341367	152036	151997	99.87	0.11	0.11	chr10	chr10
82016353	82245080	82341621	82570315	228728	228695	99.71	0.17	0.17	chr10	chr10
82245082	82774104	82570430	83099412	529023	528983	99.83	0.39	0.39	chr10	chr10
82774105	83352123	83099347	83677391	578019	578045	99.87	0.43	0.43	chr10	chr10
83352107	83364708	83677866	83690468	12602	12603	99.9	0.01	0.01	chr10	chr10
83364738	83514475	83690448	83840172	149738	149725	99.91	0.11	0.11	chr10	chr10
83514609	84092553	83840157	84418126	577945	577970	99.84	0.43	0.43	chr10	chr10
84097613	84248275	84418124	84568790	150663	150667	99.84	0.11	0.11	chr10	chr10
84248051	84528112	84568790	84848837	280062	280048	99.93	0.21	0.21	chr10	chr10
84508090	84785643	84828829	85106428	277554	277600	99.82	0.21	0.21	chr10	chr10
84785645	85380406	85106221	85700852	594762	594632	99.79	0.44	0.44	chr10	chr10
85380406	85673720	85700966	85994250	293315	293285	99.92	0.22	0.22	chr10	chr10
85673836	85992483	85994250	86312897	318648	318648	99.86	0.24	0.24	chr10	chr10
85992709	86136714	86312896	86456942	144006	144047	99.86	0.11	0.11	chr10	chr10
86116662	87408915	86436881	87729336	1292254	1292456	99.85	0.96	0.96	chr10	chr10
87408913	87708195	87729241	88028539	299283	299299	99.8	0.22	0.22	chr10	chr10
87708163	88497518	88028545	88818075	789356	789531	99.83	0.59	0.58	chr10	chr10
88497831	88628605	88818061	88948918	130775	130858	99.63	0.1	0.1	chr10	chr10
88608579	88939119	88928916	89259444	330541	330529	99.89	0.25	0.24	chr10	chr10
88939104	89204942	89259759	89525574	265839	265816	99.84	0.2	0.2	chr10	chr10
89184910	89374865	89505548	89695481	189956	189934	99.97	0.14	0.14	chr10	chr10
89354839	89417290	89675461	89737896	62452	62436	99.93	0.05	0.05	chr10	chr10
89417277	89579330	89738211	89900238	162054	162028	99.85	0.12	0.12	chr10	chr10
89579305	89633774	89900338	89954791	54470	54454	99.7	0.04	0.04	chr10	chr10
89633702	90234267	89954785	90555418	600566	600634	99.79	0.45	0.44	chr10	chr10
90234174	90799051	90555424	91120227	564878	564804	99.83	0.42	0.42	chr10	chr10
90779009	90880556	91100191	91201718	101548	101528	99.92	0.08	0.08	chr10	chr10
90880285	91271675	91201531	91592932	391391	391402	99.86	0.29	0.29	chr10	chr10
91251667	92249144	91572944	92570314	997478	997371	99.85	0.74	0.74	chr10	chr10
92229139	92407332	92550283	92728491	178194	178209	99.96	0.13	0.13	chr10	chr10
92407312	92498418	92728508	92819620	91107	91113	99.74	0.07	0.07	chr10	chr10
92498332	92624288	92819679	92945645	125957	125967	99.82	0.09	0.09	chr10	chr10
92624287	93554257	92945819	93875738	929971	929920	99.81	0.69	0.69	chr10	chr10
93553893	93790623	93875143	94111891	236731	236749	99.79	0.18	0.18	chr10	chr10
93790584	94704087	94111893	95025292	913504	913400	99.73	0.68	0.68	chr10	chr10
94704232	95176723	95025253	95497741	472492	472489	99.87	0.35	0.35	chr10	chr10
95176698	95370860	95497752	95691926	194163	194175	99.87	0.14	0.14	chr10	chr10
95371034	95495982	95691924	95816835	124949	124912	99.76	0.09	0.09	chr10	chr10
95495742	95643185	95816724	95964148	147444	147425	99.94	0.11	0.11	chr10	chr10
95623185	95883693	95944163	96204666	260509	260504	99.97	0.19	0.19	chr10	chr10
95883659	98074223	96204670	98395179	2190565	2190510	99.84	1.63	1.62	chr10	chr10
98073991	98228732	98395100	98549691	154742	154592	99.63	0.11	0.11	chr10	chr10
98229039	98278244	98549683	98598886	49206	49204	99.47	0.04	0.04	chr10	chr10
98278533	98559139	98598879	98879364	280607	280486	99.81	0.21	0.21	chr10	chr10
98559082	98598914	98879391	98919219	39833	39829	99.96	0.03	0.03	chr10	chr10
98578905	98716958	98899217	99037247	138054	138031	99.95	0.1	0.1	chr10	chr10
98696936	98781337	99017231	99101625	84402	84395	99.93	0.06	0.06	chr10	chr10
98780795	98925019	99100859	99245069	144225	144211	99.78	0.11	0.11	chr10	chr10
98924656	99032987	99244825	99353200	108332	108376	99.7	0.08	0.08	chr10	chr10
99033010	99145760	99352948	99465691	112751	112744	99.88	0.08	0.08	chr10	chr10
99145743	99565612	99466003	99885748	419870	419746	99.75	0.31	0.31	chr10	chr10
99545586	100023844	99865728	100343945	478259	478218	99.93	0.35	0.35	chr10	chr10
100003804	100055849	100323917	100375941	52046	52025	99.95	0.04	0.04	chr10	chr10
100035827	100200264	100355928	100520349	164438	164422	99.98	0.12	0.12	chr10	chr10
100180251	100364109	100500344	100684151	183859	183808	99.94	0.14	0.14	chr10	chr10
100344066	100721533	100664128	101041712	377468	377585	99.83	0.28	0.28	chr10	chr10
100722660	100977502	101042839	101297588	254843	254750	99.7	0.19	0.19	chr10	chr10
100978186	101282852	101297995	101602661	304667	304667	99.8	0.23	0.23	chr10	chr10
101282851	101535434	101603887	101856375	252584	252489	99.63	0.19	0.19	chr10	chr10
101534038	101992298	101856152	102314394	458261	458243	99.81	0.34	0.34	chr10	chr10
101972251	102046971	102294353	102369062	74721	74710	99.93	0.06	0.06	chr10	chr10
102046928	102251040	102368975	102573155	204113	204181	99.75	0.15	0.15	chr10	chr10
102251146	102518327	102573157	102840506	267182	267350	99.72	0.2	0.2	chr10	chr10
102518324	102885616	102841583	103208840	367293	367258	99.89	0.27	0.27	chr10	chr10
102885607	102921306	103209158	103244868	35700	35711	99.93	0.03	0.03	chr10	chr10
102921076	103139779	103244773	103463473	218704	218701	99.88	0.16	0.16	chr10	chr10
103139764	103523984	103463927	103848152	384221	384226	99.74	0.29	0.28	chr10	chr10
103522294	103654746	103846947	103979402	132453	132456	99.56	0.1	0.1	chr10	chr10
103654484	103771294	103978843	104095659	116811	116817	99.78	0.09	0.09	chr10	chr10
103771547	103881467	104095592	104205508	109921	109917	99.63	0.08	0.08	chr10	chr10
103880909	104015932	104205316	104340364	135024	135049	99.75	0.1	0.1	chr10	chr10
104015934	104138605	104340546	104463171	122672	122626	99.62	0.09	0.09	chr10	chr10
104137598	104182314	104461735	104506399	44717	44665	99.08	0.03	0.03	chr10	chr10
104182024	104225390	104507137	104550502	43367	43366	99.83	0.03	0.03	chr10	chr10
104225374	104698224	104550800	105023674	472851	472875	99.84	0.35	0.35	chr10	chr10
104698203	105686674	105023695	106012125	988472	988431	99.91	0.73	0.73	chr10	chr10
105688682	106375112	106012109	106698540	686431	686432	99.97	0.51	0.51	chr10	chr10
106355081	106807850	106678513	107131381	452770	452869	99.82	0.34	0.34	chr10	chr10
106808160	106867195	107131366	107190393	59036	59028	99.97	0.04	0.04	chr10	chr10
106847189	107018445	107170395	107341598	171257	171204	99.79	0.13	0.13	chr10	chr10
107018266	107060248	107341563	107383549	41983	41987	99.94	0.03	0.03	chr10	chr10
107040225	107136756	107363516	107460063	96532	96548	99.97	0.07	0.07	chr10	chr10
107116728	107336928	107440028	107660276	220201	220249	99.96	0.16	0.16	chr10	chr10
107316943	107571313	107640274	107894654	254371	254381	99.92	0.19	0.19	chr10	chr10
107551288	107648025	107874623	107971360	96738	96738	99.89	0.07	0.07	chr10	chr10
107628012	108118483	107951342	108441926	490472	490585	99.82	0.36	0.36	chr10	chr10
108118468	108370995	108442233	108694771	252528	252539	99.89	0.19	0.19	chr10	chr10
108371000	110166528	108694928	110490317	1795529	1795390	99.86	1.33	1.33	chr10	chr10
110166832	110286636	110490301	110610066	119805	119766	99.91	0.09	0.09	chr10	chr10
110266623	110604764	110590069	110928123	338142	338055	99.89	0.25	0.25	chr10	chr10
110584733	110812760	110908126	111136094	228028	227969	99.97	0.17	0.17	chr10	chr10
110792719	111438396	111116061	111761721	645678	645661	99.92	0.48	0.48	chr10	chr10
111418369	112126774	111741702	112450151	708406	708450	99.89	0.53	0.52	chr10	chr10
112133311	112147278	112449182	112463111	13968	13930	98.61	0.01	0.01	chr10	chr10
112147329	112323125	112463110	112638889	175797	175780	99.68	0.13	0.13	chr10	chr10
112323125	112724869	112639197	113040782	401745	401586	99.68	0.3	0.3	chr10	chr10
112724625	113205108	113040588	113521066	480484	480479	99.8	0.36	0.36	chr10	chr10
113205088	113243418	113521355	113559709	38331	38355	99.7	0.03	0.03	chr10	chr10
113247904	113268115	113559708	113579878	20212	20171	99.6	0.01	0.01	chr10	chr10
113268030	113283357	113579750	113595064	15328	15315	99.76	0.01	0.01	chr10	chr10
113283494	113330703	113595066	113642325	47210	47260	99.77	0.04	0.03	chr10	chr10
113330793	113377472	113642325	113688954	46680	46630	99.66	0.03	0.03	chr10	chr10
113377438	113817199	113688876	114128535	439762	439660	99.83	0.33	0.33	chr10	chr10
113817320	113831653	114128218	114142552	14334	14335	99.42	0.01	0.01	chr10	chr10
113821668	114381808	114132565	114692785	560141	560221	99.85	0.42	0.41	chr10	chr10
114382125	114431438	114692769	114742126	49314	49358	99.65	0.04	0.04	chr10	chr10
114431448	114539550	114742093	114850147	108103	108055	99.76	0.08	0.08	chr10	chr10
114539122	115069474	114849665	115379814	530353	530150	99.79	0.39	0.39	chr10	chr10
115049490	115240089	115359815	115550457	190600	190643	99.82	0.14	0.14	chr10	chr10
115240008	115477554	115550451	115787977	237547	237527	99.88	0.18	0.18	chr10	chr10
115477536	115829986	115788007	116140333	352451	352327	99.72	0.26	0.26	chr10	chr10
115829476	116140835	116139677	116451082	311360	311406	99.83	0.23	0.23	chr10	chr10
116140821	116541684	116451387	116852185	400864	400799	99.9	0.3	0.3	chr10	chr10
116521653	116838344	116832151	117148836	316692	316686	99.89	0.24	0.23	chr10	chr10
116838662	116846522	117148826	117156687	7861	7862	99.92	0.01	0.01	chr10	chr10
116846522	117592398	117157073	117902752	745877	745680	99.83	0.55	0.55	chr10	chr10
117592359	118021168	117902756	118331612	428810	428857	99.86	0.32	0.32	chr10	chr10
118020816	118465125	118331150	118775451	444310	444302	99.78	0.33	0.33	chr10	chr10
118465309	119227557	118775454	119537566	762249	762113	99.87	0.57	0.56	chr10	chr10
119227525	119401061	119537578	119711205	173537	173628	99.71	0.13	0.13	chr10	chr10
119401178	120182805	119711208	120492721	781628	781514	99.84	0.58	0.58	chr10	chr10
120182901	120290428	120492377	120599834	107528	107458	99.67	0.08	0.08	chr10	chr10
120290316	120381254	120600186	120691127	90939	90942	99.81	0.07	0.07	chr10	chr10
120381226	120620075	120691148	120929991	238850	238844	99.65	0.18	0.18	chr10	chr10
120619896	121053980	120929910	121364165	434085	434256	99.78	0.32	0.32	chr10	chr10
121033977	121629970	121344152	121940204	595994	596053	99.85	0.44	0.44	chr10	chr10
121629902	121838127	121939408	122147716	208226	208309	99.63	0.15	0.15	chr10	chr10
121838126	122365557	122148007	122675571	527432	527565	99.81	0.39	0.39	chr10	chr10
122365547	122481148	122675887	122791487	115602	115601	99.82	0.09	0.09	chr10	chr10
122480358	122807972	122790982	123118537	327615	327556	99.81	0.24	0.24	chr10	chr10
122808070	122949926	123118476	123260256	141857	141781	99.73	0.11	0.1	chr10	chr10
122929930	123097801	123240252	123408129	167872	167878	99.74	0.12	0.12	chr10	chr10
123087377	123353568	123397705	123664000	266192	266296	99.86	0.2	0.2	chr10	chr10
123353596	123482398	123664418	123793222	128803	128805	99.72	0.1	0.1	chr10	chr10
123475325	123486403	123798858	123809960	11079	11103	96.8	0.01	0.01	chr10	chr10
123493026	123851471	123808493	124167000	358446	358508	99.86	0.27	0.27	chr10	chr10
123851458	124132574	124167306	124448477	281117	281172	99.63	0.21	0.21	chr10	chr10
124129309	124170146	124445403	124486316	40838	40914	99.56	0.03	0.03	chr10	chr10
124169301	124470107	124486046	124787013	300807	300968	99.78	0.22	0.22	chr10	chr10
124470043	125032234	124786992	125348925	562192	561934	99.72	0.42	0.42	chr10	chr10
125032239	125258718	125349131	125575429	226480	226299	99.55	0.17	0.17	chr10	chr10
125258822	125306600	125575430	125623217	47779	47788	99.78	0.04	0.04	chr10	chr10
125306529	125350664	125623191	125667365	44136	44175	99.42	0.03	0.03	chr10	chr10
125349936	125387194	125666319	125703466	37259	37148	98.93	0.03	0.03	chr10	chr10
125387254	125492052	125702427	125807210	104799	104784	99.49	0.08	0.08	chr10	chr10
125490729	125669747	125806073	125985158	179019	179086	99.74	0.13	0.13	chr10	chr10
125669783	126707646	125985148	127023066	1037864	1037919	99.89	0.77	0.77	chr10	chr10
126707228	126939121	127023067	127254859	231894	231793	99.73	0.17	0.17	chr10	chr10
126939107	127555671	127255646	127872228	616565	616583	99.82	0.46	0.46	chr10	chr10
127555671	127802666	127872396	128119355	246996	246960	99.75	0.18	0.18	chr10	chr10
127802591	127840358	128119490	128156958	37768	37469	98.27	0.03	0.03	chr10	chr10
127832187	127999273	128147693	128314553	167087	166861	99.47	0.12	0.12	chr10	chr10
127979283	128156940	128294532	128472165	177658	177634	99.76	0.13	0.13	chr10	chr10
128157233	128286222	128472164	128601117	128990	128954	99.82	0.1	0.1	chr10	chr10
128286209	128291891	128601417	128607056	5683	5640	97.14	0	0	chr10	chr10
128291622	128323860	128606257	128638476	32239	32220	99.66	0.02	0.02	chr10	chr10
128323360	128451864	128637741	128766191	128505	128451	99.48	0.1	0.1	chr10	chr10
128451861	128470139	128766398	128784690	18279	18293	99.76	0.01	0.01	chr10	chr10
128470435	128694709	128784677	129008970	224275	224294	99.8	0.17	0.17	chr10	chr10
128695247	129128342	129007746	129440969	433096	433224	99.75	0.32	0.32	chr10	chr10
129108330	129372860	129420964	129685472	264531	264509	99.87	0.2	0.2	chr10	chr10
129378853	129963929	129677823	130262763	585077	584941	99.79	0.43	0.43	chr10	chr10
129963930	130444297	130263167	130743531	480368	480365	99.8	0.36	0.36	chr10	chr10
130444178	130724216	130742851	131022897	280039	280047	99.61	0.21	0.21	chr10	chr10
130724510	130858318	131022895	131156637	133809	133743	99.77	0.1	0.1	chr10	chr10
130857610	130941190	131156071	131239648	83581	83578	99.87	0.06	0.06	chr10	chr10
130941250	130954067	131239647	131252464	12818	12818	99.87	0.01	0.01	chr10	chr10
130954080	130979156	131252435	131277509	25077	25075	99.58	0.02	0.02	chr10	chr10
130979336	131276376	131277509	131574487	297041	296979	99.76	0.22	0.22	chr10	chr10
131276687	131448593	131574473	131746344	171907	171872	99.73	0.13	0.13	chr10	chr10
131448377	131502381	131746066	131800070	54005	54005	99.76	0.04	0.04	chr10	chr10
131503500	131585578	131801070	131883139	82079	82070	99.67	0.06	0.06	chr10	chr10
131585551	131689050	131883020	131986483	103500	103464	99.65	0.08	0.08	chr10	chr10
131688509	131714144	131985758	132011385	25636	25628	99.72	0.02	0.02	chr10	chr10
131720012	131767209	132016761	132063885	47198	47125	99.35	0.04	0.03	chr10	chr10
131770186	131860546	132064241	132154533	90361	90293	99.51	0.07	0.07	chr10	chr10
131860172	131892622	132154264	132186812	32451	32549	99.2	0.02	0.02	chr10	chr10
131892467	131899070	132186802	132193391	6604	6590	99.67	0	0	chr10	chr10
131899140	131977927	132193385	132272125	78788	78741	98.97	0.06	0.06	chr10	chr10
131971712	131995265	132265733	132289332	23554	23600	98.15	0.02	0.02	chr10	chr10
131995598	132043501	132289315	132337201	47904	47887	99.85	0.04	0.04	chr10	chr10
132049553	132164957	132339469	132454921	115405	115453	99.8	0.09	0.09	chr10	chr10
132165076	132183013	132454923	132472852	17938	17930	99.82	0.01	0.01	chr10	chr10
132182838	132225883	132472765	132515710	43046	42946	99.26	0.03	0.03	chr10	chr10
132225429	132258472	132515645	132548645	33044	33001	99.64	0.02	0.02	chr10	chr10
132258342	132283301	132548415	132573397	24960	24983	99.57	0.02	0.02	chr10	chr10
132282819	132313620	132572513	132603331	30802	30819	99.75	0.02	0.02	chr10	chr10
132313771	132424228	132602833	132713327	110458	110495	99.65	0.08	0.08	chr10	chr10
132423339	132631103	132712520	132920295	207765	207776	99.78	0.15	0.15	chr10	chr10
132631055	132742637	132919664	133031358	111583	111695	99.65	0.08	0.08	chr10	chr10
132741748	132754105	133030580	133042941	12358	12362	99.2	0.01	0.01	chr10	chr10
132759173	132778646	133045860	133065334	19474	19475	99.2	0.01	0.01	chr10	chr10
132778434	132800140	133064922	133086652	21707	21731	99.6	0.02	0.02	chr10	chr10
132800056	132822725	133086482	133109121	22670	22640	99.21	0.02	0.02	chr10	chr10
132823098	132858922	133107858	133143615	35825	35758	98.49	0.03	0.03	chr10	chr10
132856658	132879689	133140455	133163570	23032	23116	98.29	0.02	0.02	chr10	chr10
132879033	132889954	133163238	133174148	10922	10911	99.65	0.01	0.01	chr10	chr10
132892206	132899526	133176305	133183687	7321	7383	96.81	0.01	0.01	chr10	chr10
132897385	132991697	133181325	133275572	94313	94248	99.43	0.07	0.07	chr10	chr10
132991089	133064751	133275150	133348725	73663	73576	99.05	0.05	0.05	chr10	chr10
133064637	133080723	133348837	133364923	16087	16087	99.87	0.01	0.01	chr10	chr10
133080758	133089812	133364880	133373886	9055	9007	99.15	0.01	0.01	chr10	chr10
133089842	133102240	133373724	133386167	12399	12444	96.8	0.01	0.01	chr10	chr10
133100052	133193545	133383087	133476977	93494	93891	98.95	0.07	0.07	chr10	chr10
133194479	133294718	133478136	133578407	100240	100272	99.82	0.07	0.07	chr10	chr10
133301014	133310306	133583939	133593377	9293	9439	92.08	0.01	0.01	chr10	chr10
133306636	133333192	133597292	133624009	26557	26718	97.38	0.02	0.02	chr10	chr10
133332899	133346640	133623069	133636745	13742	13677	97.19	0.01	0.01	chr10	chr10
133346565	133367247	133636578	133657258	20683	20681	99.57	0.02	0.02	chr10	chr10
133367694	133389142	133657013	133678461	21449	21449	99.77	0.02	0.02	chr10	chr10
133388682	133527590	133677938	133816814	138909	138877	99.86	0.1	0.1	chr10	chr10
133527482	133571932	133816824	133861234	44451	44411	99.72	0.03	0.03	chr10	chr10
133571934	133691116	133861410	133980700	119183	119291	99.82	0.09	0.09	chr10	chr10
133692585	133707685	133981998	133997155	15101	15158	98.24	0.01	0.01	chr10	chr10
133707089	133721528	133996859	134011252	14440	14394	98.96	0.01	0.01	chr10	chr10
133723704	133741823	134014273	134032347	18120	18075	99.15	0.01	0.01	chr10	chr10
133741228	133773961	134031647	134064381	32734	32735	98.55	0.02	0.02	chr10	chr10
133769680	133776018	134061034	134067367	6339	6334	95.11	0	0	chr10	chr10
133775197	133793371	134067368	134085505	18175	18138	99	0.01	0.01	chr10	chr10
133783263	133802049	134075384	134094112	18787	18729	98.94	0.01	0.01	chr10	chr10
133801034	133808161	134093301	134100430	7128	7130	99.17	0.01	0.01	chr10	chr10
133807900	133848261	134100279	134140711	40362	40433	99.7	0.03	0.03	chr10	chr10
133828235	133864296	134120702	134156743	36062	36042	99.92	0.03	0.03	chr10	chr10
133863736	133873067	134156414	134165745	9332	9332	99.65	0.01	0.01	chr10	chr10
133872565	133938374	134165320	134231248	65810	65929	98.97	0.05	0.05	chr10	chr10
133937962	133945766	134231109	134238885	7805	7777	98.85	0.01	0.01	chr10	chr10
133948618	133980041	134241636	134273123	31424	31488	99.62	0.02	0.02	chr10	chr10
133979824	133991817	134272797	134284780	11994	11984	99.35	0.01	0.01	chr10	chr10
133991645	134003972	134284272	134296668	12328	12397	99.08	0.01	0.01	chr10	chr10
133993949	134016691	134286591	134309334	22743	22744	98.31	0.02	0.02	chr10	chr10
134019382	134029154	134313010	134322879	9773	9870	97.64	0.01	0.01	chr10	chr10
134030688	134061250	134324468	134355075	30563	30608	99.58	0.02	0.02	chr10	chr10
134068937	134157341	134356362	134444768	88405	88407	99.82	0.07	0.07	chr10	chr10
134157213	134246944	134444702	134534446	89732	89745	99.97	0.07	0.07	chr10	chr10
134246884	134272782	134534643	134560551	25899	25909	99.89	0.02	0.02	chr10	chr10
134271377	134370982	134558904	134658559	99606	99656	99.66	0.07	0.07	chr10	chr10
134370880	134395787	134658546	134683489	24908	24944	99.21	0.02	0.02	chr10	chr10
134395310	134427401	134683936	134716019	32092	32084	99.52	0.02	0.02	chr10	chr10
134426576	134432729	134715438	134721588	6154	6151	99.11	0	0	chr10	chr10
134431210	134627225	134721387	134917381	196016	195995	99.93	0.15	0.15	chr10	chr10
134680074	134701137	134960259	134981201	21064	20943	98.99	0.02	0.02	chr10	chr10
134716310	134748157	135032628	135064479	31848	31852	99.28	0.02	0.02	chr10	chr10
1	84417	4280	88690	84417	84411	99.87	0.06	0.06	chr11	chr11
64384	91208	68673	95495	26825	26823	99.76	0.02	0.02	chr11	chr11
92285	211634	95495	214742	119350	119248	99.5	0.09	0.09	chr11	chr11
201435	215573	2990	17089	14139	14100	95.12	0.01	0.02	chr11	chr17
215255	227728	209113	221578	12474	12466	97.72	0.01	0.01	chr11	chr11
227139	235846	221234	229904	8708	8671	99	0.01	0.01	chr11	chr11
236585	265055	231014	259498	28471	28485	99.38	0.02	0.02	chr11	chr11
264984	290563	259643	285219	25580	25577	99.46	0.02	0.02	chr11	chr11
290509	308498	285213	303212	17990	18000	99.38	0.01	0.01	chr11	chr11
308453	363526	302905	357960	55074	55056	99.54	0.04	0.04	chr11	chr11
362573	402440	357358	397225	39868	39868	99.19	0.03	0.03	chr11	chr11
409033	419551	404470	415038	10519	10569	99.18	0.01	0.01	chr11	chr11
419152	425870	415058	421772	6719	6715	99.58	0	0.01	chr11	chr11
435790	448419	431124	443909	12630	12786	96.67	0.01	0.01	chr11	chr11
446058	470412	443294	467684	24355	24391	97.58	0.02	0.02	chr11	chr11
476119	519051	474900	517653	42933	42754	99.07	0.03	0.03	chr11	chr11
518847	537562	517585	536230	18716	18646	98.42	0.01	0.01	chr11	chr11
537563	566866	536118	565432	29304	29315	99.01	0.02	0.02	chr11	chr11
565019	578232	564641	577929	13214	13289	98.7	0.01	0.01	chr11	chr11
576953	589074	577154	589279	12122	12126	99.17	0.01	0.01	chr11	chr11
588932	633488	588982	633593	44557	44612	99.38	0.03	0.03	chr11	chr11
632908	684469	632231	683876	51562	51646	99.38	0.04	0.04	chr11	chr11
691593	698587	690428	697413	6995	6986	98.8	0.01	0.01	chr11	chr11
698532	763301	697253	762144	64770	64892	99.38	0.05	0.05	chr11	chr11
763002	774353	761544	772890	11352	11347	99.67	0.01	0.01	chr11	chr11
774158	787337	772768	785967	13180	13200	99.17	0.01	0.01	chr11	chr11
786694	895107	784683	893238	108414	108556	99.55	0.08	0.08	chr11	chr11
895070	933103	893239	931239	38034	38001	99.66	0.03	0.03	chr11	chr11
932918	1013176	931165	1011422	80259	80258	99.68	0.06	0.06	chr11	chr11
1020452	1032343	1014573	1026453	11892	11881	99.1	0.01	0.01	chr11	chr11
1031646	1037476	1026742	1032572	5831	5831	98.95	0	0	chr11	chr11
1037083	1081598	1031552	1076112	44516	44561	99.7	0.03	0.03	chr11	chr11
1075465	1129815	1071662	1126012	54351	54351	99.92	0.04	0.04	chr11	chr11
1129720	1150143	1125964	1146417	20424	20454	99.18	0.02	0.02	chr11	chr11
1148553	1178191	1145659	1175372	29639	29714	98.99	0.02	0.02	chr11	chr11
1178191	1227165	1175492	1224396	48975	48905	99.34	0.04	0.04	chr11	chr11
1226942	1291449	1223496	1287994	64508	64499	99.87	0.05	0.05	chr11	chr11
1271462	1327253	1268001	1323807	55792	55807	99.84	0.04	0.04	chr11	chr11
1326841	1359053	1323336	1355547	32213	32212	99.83	0.02	0.02	chr11	chr11
1358561	1365975	1355475	1362889	7415	7415	99.33	0.01	0.01	chr11	chr11
1365972	1467606	1362094	1463804	101635	101711	99.78	0.08	0.08	chr11	chr11
1467434	1483411	1463776	1479751	15978	15976	99.92	0.01	0.01	chr11	chr11
1483593	1500567	1479753	1496720	16975	16968	99.67	0.01	0.01	chr11	chr11
1509494	1725739	1500343	1716653	216246	216311	99.85	0.16	0.16	chr11	chr11
1726145	1756472	1716472	1746664	30328	30193	98.37	0.02	0.02	chr11	chr11
1754576	1772216	1745623	1763285	17641	17663	98.43	0.01	0.01	chr11	chr11
1772114	1849957	1762775	1840480	77844	77706	99.6	0.06	0.06	chr11	chr11
1839997	1979214	1830508	1969650	139218	139143	99.7	0.1	0.1	chr11	chr11
1978730	2004576	1969334	1995180	25847	25847	99.57	0.02	0.02	chr11	chr11
2003693	2029531	1994817	2020582	25839	25766	99.24	0.02	0.02	chr11	chr11
2029531	2093361	2020761	2084562	63831	63802	99.65	0.05	0.05	chr11	chr11
2093075	2249797	2084366	2241109	156723	156744	99.84	0.12	0.12	chr11	chr11
2250780	2468953	2240529	2458682	218174	218154	99.78	0.16	0.16	chr11	chr11
2468579	2620630	2458461	2610464	152052	152004	99.77	0.11	0.11	chr11	chr11
2620544	2839018	2610334	2828772	218475	218439	99.88	0.16	0.16	chr11	chr11
2838915	3289782	2828791	3279761	450868	450971	99.7	0.33	0.34	chr11	chr11
3289794	3305650	3279521	3295281	15857	15761	98.81	0.01	0.01	chr11	chr11
3307077	3700600	3296388	3689817	393524	393430	99.67	0.29	0.29	chr11	chr11
3718802	3961152	3688431	3930808	242351	242378	99.88	0.18	0.18	chr11	chr11
3960911	4202989	3930656	4172743	242079	242088	99.79	0.18	0.18	chr11	chr11
4203132	4244462	4173060	4214382	41331	41323	99.44	0.03	0.03	chr11	chr11
4244315	4299704	4214283	4269680	55390	55398	99.39	0.04	0.04	chr11	chr11
4385862	5014096	4259222	4887277	628235	628056	99.63	0.46	0.47	chr11	chr11
5010998	5154461	4892814	5036341	143464	143528	99.58	0.11	0.11	chr11	chr11
5134425	5608923	5016311	5490743	474499	474433	99.82	0.35	0.35	chr11	chr11
5608925	5655933	5490845	5537874	47009	47030	99.68	0.03	0.04	chr11	chr11
5645948	5675680	5527880	5557543	29733	29664	99.38	0.02	0.02	chr11	chr11
5675454	5739685	5558854	5623093	64232	64240	99.4	0.05	0.05	chr11	chr11
5739613	5796715	5623093	5680193	57103	57101	99.69	0.04	0.04	chr11	chr11
5798991	5902293	5680195	5783518	103303	103324	99.72	0.08	0.08	chr11	chr11
5901963	5921815	5783274	5803149	19853	19876	99.31	0.01	0.01	chr11	chr11
5922124	7389929	5803137	7270900	1467806	1467764	99.83	1.09	1.09	chr11	chr11
7389914	7649839	7271215	7531044	259926	259830	99.77	0.19	0.19	chr11	chr11
7649827	7828046	7531354	7709584	178220	178231	99.71	0.13	0.13	chr11	chr11
7828702	7913085	7708561	7792887	84384	84327	99.43	0.06	0.06	chr11	chr11
7923742	8242969	7792898	8112179	319228	319282	99.7	0.24	0.24	chr11	chr11
8242769	8257545	8111918	8126685	14777	14768	99.21	0.01	0.01	chr11	chr11
8257944	8385819	8126664	8254416	127876	127753	99.75	0.09	0.1	chr11	chr11
8385809	8505998	8254553	8374756	120190	120204	99.82	0.09	0.09	chr11	chr11
8506316	8928823	8374740	8797256	422508	422517	99.75	0.31	0.32	chr11	chr11
8928750	8949917	8797250	8818438	21168	21189	99.67	0.02	0.02	chr11	chr11
8949901	8994858	8818742	8863706	44958	44965	99.75	0.03	0.03	chr11	chr11
8994953	9062921	8863706	8931652	67969	67947	99.56	0.05	0.05	chr11	chr11
9063024	9131189	8931655	8999838	68166	68184	99.78	0.05	0.05	chr11	chr11
9131851	9394173	8999838	9262193	262323	262356	99.97	0.19	0.2	chr11	chr11
9374146	9571627	9242160	9439690	197482	197531	99.79	0.15	0.15	chr11	chr11
9571568	9589493	9439563	9457470	17926	17908	99.69	0.01	0.01	chr11	chr11
9588878	9790541	9457887	9659699	201664	201813	99.65	0.15	0.15	chr11	chr11
9789573	9821127	9658263	9689774	31555	31512	98.83	0.02	0.02	chr11	chr11
9821112	10334297	9690094	10203207	513186	513114	99.72	0.38	0.38	chr11	chr11
10334172	10355691	10202997	10224479	21520	21483	99.69	0.02	0.02	chr11	chr11
10356779	10437933	10224462	10305559	81155	81098	99.75	0.06	0.06	chr11	chr11
10437912	10679104	10305478	10546668	241193	241191	99.82	0.18	0.18	chr11	chr11
10659085	11332938	10526643	11200409	673854	673767	99.82	0.5	0.5	chr11	chr11
11336109	11875483	11203174	11742608	539375	539435	99.82	0.4	0.4	chr11	chr11
11875468	11890612	11742649	11757791	15145	15143	99.81	0.01	0.01	chr11	chr11
11892249	12016102	11757791	11881675	123854	123885	99.77	0.09	0.09	chr11	chr11
12018844	12112667	11881659	11975499	93824	93841	99.89	0.07	0.07	chr11	chr11
12092630	12733294	11955454	12596086	640665	640633	99.84	0.47	0.48	chr11	chr11
12733362	13031728	12595672	12894044	298367	298373	99.94	0.22	0.22	chr11	chr11
13011697	13686290	12874018	13548670	674594	674653	99.81	0.5	0.5	chr11	chr11
13666315	13883714	13528672	13746119	217400	217448	99.91	0.16	0.16	chr11	chr11
13884037	14371434	13746103	14233504	487398	487402	99.8	0.36	0.36	chr11	chr11
14360804	14573759	14222873	14436149	212956	213277	99.71	0.16	0.16	chr11	chr11
14573743	15455153	14436459	15317778	881411	881320	99.85	0.65	0.66	chr11	chr11
15456710	16299778	15317763	16160912	843069	843150	99.86	0.62	0.63	chr11	chr11
16279782	16658357	16140907	16519468	378576	378562	99.83	0.28	0.28	chr11	chr11
16658359	16680942	16519630	16542217	22584	22588	99.89	0.02	0.02	chr11	chr11
16680945	16981388	16542158	16842554	300444	300397	99.85	0.22	0.22	chr11	chr11
16981434	17004908	16842547	16866023	23475	23477	99.32	0.02	0.02	chr11	chr11
17004797	17071777	16866164	16933145	66981	66982	99.83	0.05	0.05	chr11	chr11
17072194	17291411	16933137	17152307	219218	219171	99.82	0.16	0.16	chr11	chr11
17291564	17624897	17152391	17485715	333334	333325	99.81	0.25	0.25	chr11	chr11
17624714	18174428	17485487	18035102	549715	549616	99.81	0.41	0.41	chr11	chr11
18174099	18338723	18036991	18201686	164625	164696	99.85	0.12	0.12	chr11	chr11
18339526	18354194	18201683	18216287	14669	14605	99.35	0.01	0.01	chr11	chr11
18354198	18995029	18216567	18857315	640832	640749	99.78	0.47	0.48	chr11	chr11
18995016	19029817	18857628	18892430	34802	34803	99.82	0.03	0.03	chr11	chr11
19054121	20018593	18894584	19859075	964473	964492	99.82	0.71	0.72	chr11	chr11
20018573	20294784	19859091	20135343	276212	276253	99.81	0.2	0.21	chr11	chr11
20294925	20669591	20135362	20510034	374667	374673	99.85	0.28	0.28	chr11	chr11
20669453	21096412	20509946	20936795	426960	426850	99.85	0.32	0.32	chr11	chr11
21096373	21895917	20936607	21736238	799545	799632	99.72	0.59	0.6	chr11	chr11
21895903	22511849	21736546	22352232	615947	615687	99.75	0.46	0.46	chr11	chr11
22512148	22533231	22352222	22373288	21084	21067	99.61	0.02	0.02	chr11	chr11
22533232	22556510	22373405	22396662	23279	23258	99.51	0.02	0.02	chr11	chr11
22556425	23106968	22397888	22948360	550544	550473	99.76	0.41	0.41	chr11	chr11
23106788	23197753	22948378	23039393	90966	91016	99.45	0.07	0.07	chr11	chr11
23197717	23457693	23039394	23299401	259977	260008	99.7	0.19	0.19	chr11	chr11
23457693	23674337	23299717	23516238	216645	216522	99.67	0.16	0.16	chr11	chr11
23674660	23689905	23516224	23531464	15246	15241	99.35	0.01	0.01	chr11	chr11
23690003	23829892	23531466	23671310	139890	139845	99.77	0.1	0.1	chr11	chr11
23809870	24450896	23651282	24292195	641027	640914	99.78	0.47	0.48	chr11	chr11
24458442	24495970	24293873	24331398	37529	37526	99.72	0.03	0.03	chr11	chr11
[truncated: 13,227 more rows]
