# Supplementary material for: CpG Island Definition and Methylation Mapping of the T2T-YAO Genome
Source: Genomics Proteomics Bioinformatics. 2024 Feb 1;22(2):qzae009. doi: 10.1093/gpbjnl/qzae009 (PMC12016031; doi:10.1093/gpbjnl/qzae009)
Supplement: qzae009_Supplementary_Data [file qzae009_supplementary_data.zip › Supplementary Table S2.xlsx]

## Sheet: Supplementary Table S2-done
Table S2 Divergent sequences between the T2T-YAO-hp and T2T-CHM13 genomes
Genome	Chromosome	Start	End	Length
T2T-CHM13	chr1	1	115075	115075
T2T-CHM13	chr1	302155	304804	2650
T2T-CHM13	chr1	568719	569974	1256
T2T-CHM13	chr1	728860	729106	247
T2T-CHM13	chr1	965099	965354	256
T2T-CHM13	chr1	978346	981407	3062
T2T-CHM13	chr1	1101462	1101574	113
T2T-CHM13	chr1	1414555	1416465	1911
T2T-CHM13	chr1	1542300	1545372	3073
T2T-CHM13	chr1	1909627	1909627	1
T2T-CHM13	chr1	2034058	2034154	97
T2T-CHM13	chr1	2156110	2156110	1
T2T-CHM13	chr1	2214732	2233756	19025
T2T-CHM13	chr1	2261882	2276216	14335
T2T-CHM13	chr1	2349989	2352567	2579
T2T-CHM13	chr1	2461446	2461446	1
T2T-CHM13	chr1	2476054	2477747	1694
T2T-CHM13	chr1	2665432	2670269	4838
T2T-CHM13	chr1	2791909	2791909	1
T2T-CHM13	chr1	2884627	2884779	153
T2T-CHM13	chr1	3204952	3205088	137
T2T-CHM13	chr1	5398444	5398713	270
T2T-CHM13	chr1	5531076	5532348	1273
T2T-CHM13	chr1	6282299	6282590	292
T2T-CHM13	chr1	7039441	7040895	1455
T2T-CHM13	chr1	7394210	7396406	2197
T2T-CHM13	chr1	8445742	8445877	136
T2T-CHM13	chr1	8611721	8611780	60
T2T-CHM13	chr1	8704853	8704868	16
T2T-CHM13	chr1	9071966	9073708	1743
T2T-CHM13	chr1	9329456	9339183	9728
T2T-CHM13	chr1	10361742	10361858	117
T2T-CHM13	chr1	11066317	11066456	140
T2T-CHM13	chr1	12670620	12803967	133348
T2T-CHM13	chr1	12825435	12826231	797
T2T-CHM13	chr1	12969739	12969913	175
T2T-CHM13	chr1	13551985	13554615	2631
T2T-CHM13	chr1	14482933	14483041	109
T2T-CHM13	chr1	15270192	15270203	12
T2T-CHM13	chr1	16010776	16081424	70649
T2T-CHM13	chr1	16131623	16158523	26901
T2T-CHM13	chr1	16168294	16214735	46442
T2T-CHM13	chr1	16444228	16467860	23633
T2T-CHM13	chr1	18880564	18883265	2702
T2T-CHM13	chr1	20412069	20412123	55
T2T-CHM13	chr1	21214130	21215794	1665
T2T-CHM13	chr1	21350971	21350984	14
T2T-CHM13	chr1	22394205	22394298	94
T2T-CHM13	chr1	23489259	23489575	317
T2T-CHM13	chr1	23719465	23721614	2150
T2T-CHM13	chr1	23839509	23839824	316
T2T-CHM13	chr1	24658550	24658573	24
T2T-CHM13	chr1	26000763	26001078	316
T2T-CHM13	chr1	28898032	28898292	261
T2T-CHM13	chr1	30248999	30254493	5495
T2T-CHM13	chr1	30624328	30628762	4435
T2T-CHM13	chr1	31285794	31287735	1942
T2T-CHM13	chr1	33850885	33850904	20
T2T-CHM13	chr1	33964409	33964409	1
T2T-CHM13	chr1	34498456	34509010	10555
T2T-CHM13	chr1	35019802	35024363	4562
T2T-CHM13	chr1	36130576	36130823	248
T2T-CHM13	chr1	36407140	36407553	414
T2T-CHM13	chr1	36992229	36992319	91
T2T-CHM13	chr1	37784203	37784219	17
T2T-CHM13	chr1	39532976	39533556	581
T2T-CHM13	chr1	39653974	39654094	121
T2T-CHM13	chr1	40366268	40366282	15
T2T-CHM13	chr1	43463858	43464677	820
T2T-CHM13	chr1	43613746	43614040	295
T2T-CHM13	chr1	45390186	45390279	94
T2T-CHM13	chr1	45777657	45777971	315
T2T-CHM13	chr1	50261387	50261823	437
T2T-CHM13	chr1	50443916	50444209	294
T2T-CHM13	chr1	51864952	51865265	314
T2T-CHM13	chr1	54393840	54393981	142
T2T-CHM13	chr1	54445109	54445430	322
T2T-CHM13	chr1	54516818	54516953	136
T2T-CHM13	chr1	55545315	55549610	4296
T2T-CHM13	chr1	57517993	57518109	117
T2T-CHM13	chr1	59964626	59964770	145
T2T-CHM13	chr1	61189571	61189573	3
T2T-CHM13	chr1	61496070	61496907	838
T2T-CHM13	chr1	62156908	62156908	1
T2T-CHM13	chr1	64260381	64262517	2137
T2T-CHM13	chr1	64370185	64370493	309
T2T-CHM13	chr1	65491201	65491516	316
T2T-CHM13	chr1	65675714	65676032	319
T2T-CHM13	chr1	66537976	66538120	145
T2T-CHM13	chr1	67420114	67420673	560
T2T-CHM13	chr1	67587555	67587653	99
T2T-CHM13	chr1	68642380	68642629	250
T2T-CHM13	chr1	69824840	69825141	302
T2T-CHM13	chr1	70180966	70181273	308
T2T-CHM13	chr1	71862864	71863275	412
T2T-CHM13	chr1	75122762	75122762	1
T2T-CHM13	chr1	76140993	76141060	68
T2T-CHM13	chr1	76820423	76820752	330
T2T-CHM13	chr1	79670518	79670795	278
T2T-CHM13	chr1	79916999	79917200	202
T2T-CHM13	chr1	80566193	80566508	316
T2T-CHM13	chr1	80776641	80782817	6177
T2T-CHM13	chr1	80794403	80796299	1897
T2T-CHM13	chr1	80896004	80896304	301
T2T-CHM13	chr1	81032586	81032590	5
T2T-CHM13	chr1	83892693	83899384	6692
T2T-CHM13	chr1	85776036	85779721	3686
T2T-CHM13	chr1	87294386	87294413	28
T2T-CHM13	chr1	87663391	87663392	2
T2T-CHM13	chr1	87668959	87669066	108
T2T-CHM13	chr1	89641180	89641298	119
T2T-CHM13	chr1	91060811	91061116	306
T2T-CHM13	chr1	91293195	91293633	439
T2T-CHM13	chr1	91305008	91305190	183
T2T-CHM13	chr1	91513372	91513802	431
T2T-CHM13	chr1	91613387	91613684	298
T2T-CHM13	chr1	92877855	92878178	324
T2T-CHM13	chr1	94725182	94725483	302
T2T-CHM13	chr1	99347958	99347965	8
T2T-CHM13	chr1	100376702	100377036	335
T2T-CHM13	chr1	100667552	100668065	514
T2T-CHM13	chr1	100771846	100772152	307
T2T-CHM13	chr1	101037035	101037043	9
T2T-CHM13	chr1	102599408	102599424	17
T2T-CHM13	chr1	103200216	103200216	1
T2T-CHM13	chr1	103493067	103601780	108714
T2T-CHM13	chr1	103651171	103705905	54735
T2T-CHM13	chr1	103937733	103938258	526
T2T-CHM13	chr1	103946038	103946185	148
T2T-CHM13	chr1	104718585	104718602	18
T2T-CHM13	chr1	104730249	104730377	129
T2T-CHM13	chr1	104754334	104755456	1123
T2T-CHM13	chr1	107392004	107394254	2251
T2T-CHM13	chr1	108228258	108228274	17
T2T-CHM13	chr1	108516700	108516786	87
T2T-CHM13	chr1	111546767	111546874	108
T2T-CHM13	chr1	111559636	111559771	136
T2T-CHM13	chr1	112164098	112177007	12910
T2T-CHM13	chr1	117348256	117348264	9
T2T-CHM13	chr1	118272404	118272802	399
T2T-CHM13	chr1	118397991	118398099	109
T2T-CHM13	chr1	120334137	120334443	307
T2T-CHM13	chr1	120415354	120415666	313
T2T-CHM13	chr1	120511533	120511731	199
T2T-CHM13	chr1	120718812	120798009	79198
T2T-CHM13	chr1	121159229	121159538	310
T2T-CHM13	chr1	121248589	121248624	36
T2T-CHM13	chr1	121298198	121298356	159
T2T-CHM13	chr1	121647489	121658268	10780
T2T-CHM13	chr1	121755556	121774351	18796
T2T-CHM13	chr1	121875069	121890868	15800
T2T-CHM13	chr1	121907234	121913445	6212
T2T-CHM13	chr1	121930666	121945517	14852
T2T-CHM13	chr1	121966158	121972586	6429
T2T-CHM13	chr1	122069880	122071917	2038
T2T-CHM13	chr1	122090323	122110227	19905
T2T-CHM13	chr1	122132632	122144505	11874
T2T-CHM13	chr1	122202021	122214957	12937
T2T-CHM13	chr1	122235612	122283882	48271
T2T-CHM13	chr1	122300490	122303612	3123
T2T-CHM13	chr1	122325088	122334470	9383
T2T-CHM13	chr1	122394174	122415571	21398
T2T-CHM13	chr1	122436075	122572104	136030
T2T-CHM13	chr1	122592805	122635361	42557
T2T-CHM13	chr1	122655870	122796616	140747
T2T-CHM13	chr1	122811227	123096466	285240
T2T-CHM13	chr1	123117331	123184271	66941
T2T-CHM13	chr1	123203268	123231766	28499
T2T-CHM13	chr1	123242553	123328941	86389
T2T-CHM13	chr1	123370678	123386917	16240
T2T-CHM13	chr1	123408109	123427663	19555
T2T-CHM13	chr1	123448257	123463230	14974
T2T-CHM13	chr1	123484240	123495273	11034
T2T-CHM13	chr1	123528067	123545131	17065
T2T-CHM13	chr1	123572492	123610069	37578
T2T-CHM13	chr1	123630474	123644168	13695
T2T-CHM13	chr1	123667502	123767398	99897
T2T-CHM13	chr1	123790639	123800644	10006
T2T-CHM13	chr1	123837811	123843935	6125
T2T-CHM13	chr1	123864712	123878458	13747
T2T-CHM13	chr1	123905495	123940366	34872
T2T-CHM13	chr1	123963878	123996014	32137
T2T-CHM13	chr1	124045930	124071025	25096
T2T-CHM13	chr1	124099555	124107068	7514
T2T-CHM13	chr1	124125497	124140612	15116
T2T-CHM13	chr1	124175131	124200024	24894
T2T-CHM13	chr1	124234061	124264910	30850
T2T-CHM13	chr1	124277105	124327262	50158
T2T-CHM13	chr1	124348220	124581000	232781
T2T-CHM13	chr1	124601496	124613582	12087
T2T-CHM13	chr1	124634469	124703742	69274
T2T-CHM13	chr1	124722470	124740342	17873
T2T-CHM13	chr1	124772119	124818568	46450
T2T-CHM13	chr1	124836463	124853706	17244
T2T-CHM13	chr1	124875952	124881150	5199
T2T-CHM13	chr1	124944186	124947606	3421
T2T-CHM13	chr1	124986393	125007693	21301
T2T-CHM13	chr1	125028393	125051323	22931
T2T-CHM13	chr1	125067634	125109768	42135
T2T-CHM13	chr1	125130438	125194512	64075
T2T-CHM13	chr1	125226767	125285889	59123
T2T-CHM13	chr1	125326917	125342814	15898
T2T-CHM13	chr1	125363662	125387812	24151
T2T-CHM13	chr1	125434849	125796245	361397
T2T-CHM13	chr1	125816744	125828947	12204
T2T-CHM13	chr1	125853597	125874642	21046
T2T-CHM13	chr1	125947705	126187009	239305
T2T-CHM13	chr1	126224857	126230238	5382
T2T-CHM13	chr1	126279846	126316812	36967
T2T-CHM13	chr1	126346828	126368297	21470
T2T-CHM13	chr1	126429407	126577344	147938
T2T-CHM13	chr1	126933586	126935505	1920
T2T-CHM13	chr1	126949678	126967752	18075
T2T-CHM13	chr1	126991964	127009692	17729
T2T-CHM13	chr1	127020597	127022015	1419
T2T-CHM13	chr1	127032792	127032840	49
T2T-CHM13	chr1	127042334	127042431	98
T2T-CHM13	chr1	127054492	127079013	24522
T2T-CHM13	chr1	127122546	127176443	53898
T2T-CHM13	chr1	127184574	127203846	19273
T2T-CHM13	chr1	127215101	127224727	9627
T2T-CHM13	chr1	127231562	127320224	88663
T2T-CHM13	chr1	127333807	127333807	1
T2T-CHM13	chr1	127347615	127347685	71
T2T-CHM13	chr1	127359908	127365534	5627
T2T-CHM13	chr1	127376628	127408565	31938
T2T-CHM13	chr1	127418506	127421668	3163
T2T-CHM13	chr1	127430936	127433672	2737
T2T-CHM13	chr1	127449282	127463947	14666
T2T-CHM13	chr1	127477135	127486036	8902
T2T-CHM13	chr1	127545914	127546908	995
T2T-CHM13	chr1	127627995	127640275	12281
T2T-CHM13	chr1	127653559	127660358	6800
T2T-CHM13	chr1	128481233	128482082	850
T2T-CHM13	chr1	129027791	129038204	10414
T2T-CHM13	chr1	129070729	129086446	15718
T2T-CHM13	chr1	129093998	129102277	8280
T2T-CHM13	chr1	129156233	129156776	544
T2T-CHM13	chr1	129177442	129193145	15704
T2T-CHM13	chr1	129214756	129231356	16601
T2T-CHM13	chr1	129251847	129303498	51652
T2T-CHM13	chr1	129329378	129330144	767
T2T-CHM13	chr1	129342774	129368141	25368
T2T-CHM13	chr1	129387472	129411344	23873
T2T-CHM13	chr1	129430968	129444059	13092
T2T-CHM13	chr1	129471849	129485604	13756
T2T-CHM13	chr1	129504623	129506111	1489
T2T-CHM13	chr1	129518135	129529126	10992
T2T-CHM13	chr1	129540396	129577372	36977
T2T-CHM13	chr1	129590724	129590778	55
T2T-CHM13	chr1	129604344	129620605	16262
T2T-CHM13	chr1	129645690	129661301	15612
T2T-CHM13	chr1	129676209	129683060	6852
T2T-CHM13	chr1	129698781	129717875	19095
T2T-CHM13	chr1	129729137	129738636	9500
T2T-CHM13	chr1	129750655	129751316	662
T2T-CHM13	chr1	129764231	129764726	496
T2T-CHM13	chr1	129782550	129833614	51065
T2T-CHM13	chr1	129864674	129881935	17262
T2T-CHM13	chr1	129901456	129918818	17363
T2T-CHM13	chr1	129942552	129946762	4211
T2T-CHM13	chr1	129957168	129964245	7078
T2T-CHM13	chr1	129969822	129970860	1039
T2T-CHM13	chr1	129975989	129991806	15818
T2T-CHM13	chr1	130013282	130039544	26263
T2T-CHM13	chr1	130048216	130065007	16792
T2T-CHM13	chr1	130135292	130135416	125
T2T-CHM13	chr1	130141931	130142946	1016
T2T-CHM13	chr1	130151839	130152286	448
T2T-CHM13	chr1	130157740	130165125	7386
T2T-CHM13	chr1	130171902	130172847	946
T2T-CHM13	chr1	130178438	130179042	605
T2T-CHM13	chr1	130195704	130200640	4937
T2T-CHM13	chr1	130221366	130282582	61217
T2T-CHM13	chr1	130288973	130305651	16679
T2T-CHM13	chr1	130314076	130427494	113419
T2T-CHM13	chr1	130435107	130766524	331418
T2T-CHM13	chr1	130787298	130789550	2253
T2T-CHM13	chr1	130800002	130872008	72007
T2T-CHM13	chr1	130893150	130944938	51789
T2T-CHM13	chr1	130950432	131044009	93578
T2T-CHM13	chr1	131057566	131061742	4177
T2T-CHM13	chr1	131101749	131126878	25130
T2T-CHM13	chr1	131134263	131362636	228374
T2T-CHM13	chr1	131368227	131409332	41106
T2T-CHM13	chr1	131419881	131446582	26702
T2T-CHM13	chr1	131459789	131485294	25506
T2T-CHM13	chr1	131491204	131751537	260334
T2T-CHM13	chr1	131758430	131793856	35427
T2T-CHM13	chr1	131799455	131870988	71534
T2T-CHM13	chr1	131888871	131892720	3850
T2T-CHM13	chr1	131911200	132039957	128758
T2T-CHM13	chr1	132047636	132079597	31962
T2T-CHM13	chr1	132092933	132301553	208621
T2T-CHM13	chr1	132318275	132385109	66835
T2T-CHM13	chr1	132392591	132409364	16774
T2T-CHM13	chr1	132416727	132443321	26595
T2T-CHM13	chr1	132450204	132524145	73942
T2T-CHM13	chr1	132541641	132564702	23062
T2T-CHM13	chr1	132581971	132611118	29148
T2T-CHM13	chr1	132629928	132692449	62522
T2T-CHM13	chr1	132707300	132780502	73203
T2T-CHM13	chr1	132791495	132793669	2175
T2T-CHM13	chr1	132809928	132844091	34164
T2T-CHM13	chr1	132856294	132926710	70417
T2T-CHM13	chr1	132931923	132987338	55416
T2T-CHM13	chr1	133001286	133046719	45434
T2T-CHM13	chr1	133061996	133270231	208236
T2T-CHM13	chr1	133281307	133308484	27178
T2T-CHM13	chr1	133318609	133354014	35406
T2T-CHM13	chr1	133360077	133446264	86188
T2T-CHM13	chr1	133457006	133800235	343230
T2T-CHM13	chr1	133815930	133821321	5392
T2T-CHM13	chr1	133835350	133857879	22530
T2T-CHM13	chr1	133866100	133885887	19788
T2T-CHM13	chr1	133900324	133988597	88274
T2T-CHM13	chr1	134006361	134106987	100627
T2T-CHM13	chr1	134132064	134197356	65293
T2T-CHM13	chr1	134206106	134378709	172604
T2T-CHM13	chr1	134385613	134387959	2347
T2T-CHM13	chr1	134405561	134649625	244065
T2T-CHM13	chr1	134657546	134817506	159961
T2T-CHM13	chr1	134823704	134873539	49836
T2T-CHM13	chr1	134889624	134898740	9117
T2T-CHM13	chr1	134908343	134916375	8033
T2T-CHM13	chr1	134942878	134948669	5792
T2T-CHM13	chr1	134964081	134964913	833
T2T-CHM13	chr1	134976828	135010326	33499
T2T-CHM13	chr1	135024526	135081190	56665
T2T-CHM13	chr1	135086301	135198206	111906
T2T-CHM13	chr1	135203712	135205514	1803
T2T-CHM13	chr1	135226472	135287234	60763
T2T-CHM13	chr1	135321185	135327255	6071
T2T-CHM13	chr1	135356023	135376007	19985
T2T-CHM13	chr1	135395151	135490969	95819
T2T-CHM13	chr1	135495996	135511222	15227
T2T-CHM13	chr1	135517252	135540425	23174
T2T-CHM13	chr1	135569514	135575396	5883
T2T-CHM13	chr1	135588104	135588566	463
T2T-CHM13	chr1	135600432	135619351	18920
T2T-CHM13	chr1	135632849	135669427	36579
T2T-CHM13	chr1	135676978	135692492	15515
T2T-CHM13	chr1	135706591	135779467	72877
T2T-CHM13	chr1	135785213	135800224	15012
T2T-CHM13	chr1	135815766	135861767	46002
T2T-CHM13	chr1	135875112	135885294	10183
T2T-CHM13	chr1	135895375	136234060	338686
T2T-CHM13	chr1	136243129	136247717	4589
T2T-CHM13	chr1	136254400	136257442	3043
T2T-CHM13	chr1	136280198	136302886	22689
T2T-CHM13	chr1	136310514	136312027	1514
T2T-CHM13	chr1	136398159	136415272	17114
T2T-CHM13	chr1	136436320	136464473	28154
T2T-CHM13	chr1	136485710	136512779	27070
T2T-CHM13	chr1	136534918	136548283	13366
T2T-CHM13	chr1	136554146	136558460	4315
T2T-CHM13	chr1	136588576	136590200	1625
T2T-CHM13	chr1	136613908	136672798	58891
T2T-CHM13	chr1	136694889	136698919	4031
T2T-CHM13	chr1	136721142	136749281	28140
T2T-CHM13	chr1	136780847	136835862	55016
T2T-CHM13	chr1	136888143	136891514	3372
T2T-CHM13	chr1	136912803	136913469	667
T2T-CHM13	chr1	136928059	136930568	2510
T2T-CHM13	chr1	136943195	136959936	16742
T2T-CHM13	chr1	136965785	136982879	17095
T2T-CHM13	chr1	137002191	137078038	75848
T2T-CHM13	chr1	137084816	137088903	4088
T2T-CHM13	chr1	137098494	137099808	1315
T2T-CHM13	chr1	137108422	137119730	11309
T2T-CHM13	chr1	137132534	137138534	6001
T2T-CHM13	chr1	137155750	137341705	185956
T2T-CHM13	chr1	137394778	137871064	476287
T2T-CHM13	chr1	137885597	138159748	274152
T2T-CHM13	chr1	138169240	138192472	23233
T2T-CHM13	chr1	138203035	138240047	37013
T2T-CHM13	chr1	138265796	138316077	50282
T2T-CHM13	chr1	138331144	138364300	33157
T2T-CHM13	chr1	138376817	138394905	18089
T2T-CHM13	chr1	138404410	138462858	58449
T2T-CHM13	chr1	138470697	138477481	6785
T2T-CHM13	chr1	138502236	138503596	1361
T2T-CHM13	chr1	138516876	138564172	47297
T2T-CHM13	chr1	138591784	138684872	93089
T2T-CHM13	chr1	138698610	138762824	64215
T2T-CHM13	chr1	138796537	138809525	12989
T2T-CHM13	chr1	138824042	138910370	86329
T2T-CHM13	chr1	138944979	139113276	168298
T2T-CHM13	chr1	139119085	139141969	22885
T2T-CHM13	chr1	139159530	139176299	16770
T2T-CHM13	chr1	139204868	139218820	13953
T2T-CHM13	chr1	139231529	139231992	464
T2T-CHM13	chr1	139265497	139271395	5899
T2T-CHM13	chr1	139286341	139305543	19203
T2T-CHM13	chr1	139320403	139340787	20385
T2T-CHM13	chr1	139345924	139402287	56364
T2T-CHM13	chr1	139419351	139503373	84023
T2T-CHM13	chr1	139511527	139526945	15419
T2T-CHM13	chr1	139558012	139561046	3035
T2T-CHM13	chr1	139581022	139609320	28299
T2T-CHM13	chr1	139614728	139953889	339162
T2T-CHM13	chr1	139963039	139969934	6896
T2T-CHM13	chr1	139979423	140029298	49876
T2T-CHM13	chr1	140036860	140062763	25904
T2T-CHM13	chr1	140072836	140111339	38504
T2T-CHM13	chr1	140129379	140131294	1916
T2T-CHM13	chr1	140141869	140160056	18188
T2T-CHM13	chr1	140189040	140198424	9385
T2T-CHM13	chr1	140217974	140225926	7953
T2T-CHM13	chr1	140243628	140274717	31090
T2T-CHM13	chr1	140284397	140345296	60900
T2T-CHM13	chr1	140377515	140393651	16137
T2T-CHM13	chr1	140415142	140464487	49346
T2T-CHM13	chr1	140478400	140488052	9653
T2T-CHM13	chr1	140499605	140501119	1515
T2T-CHM13	chr1	140513286	140513724	439
T2T-CHM13	chr1	140529811	140565188	35378
T2T-CHM13	chr1	140588641	140830315	241675
T2T-CHM13	chr1	140844294	140945984	101691
T2T-CHM13	chr1	140963742	140985754	22013
T2T-CHM13	chr1	141001020	141125650	124631
T2T-CHM13	chr1	141151127	141186290	35164
T2T-CHM13	chr1	141195498	141242562	47065
T2T-CHM13	chr1	141251716	141283993	32278
T2T-CHM13	chr1	141299346	141321879	22534
T2T-CHM13	chr1	141344836	141381374	36539
T2T-CHM13	chr1	141387967	141579382	191416
T2T-CHM13	chr1	141586729	141616625	29897
T2T-CHM13	chr1	141641496	141670883	29388
T2T-CHM13	chr1	141681814	141751708	69895
T2T-CHM13	chr1	141775374	141776988	1615
T2T-CHM13	chr1	141794046	141795355	1310
T2T-CHM13	chr1	141803046	141911168	108123
T2T-CHM13	chr1	141930890	141997019	66130
T2T-CHM13	chr1	142014816	142023197	8382
T2T-CHM13	chr1	142053601	142056997	3397
T2T-CHM13	chr1	142068617	142121605	52989
T2T-CHM13	chr1	142132118	142172120	40003
T2T-CHM13	chr1	142180112	142187865	7754
T2T-CHM13	chr1	142199214	142200779	1566
T2T-CHM13	chr1	143194085	143217597	23513
T2T-CHM13	chr1	143739241	144040484	301244
T2T-CHM13	chr1	144431324	144446397	15074
T2T-CHM13	chr1	145191963	145232797	40835
T2T-CHM13	chr1	145260160	145299284	39125
T2T-CHM13	chr1	146042116	146042830	715
T2T-CHM13	chr1	146155162	146155392	231
T2T-CHM13	chr1	146253045	146259543	6499
T2T-CHM13	chr1	146887065	146887080	16
T2T-CHM13	chr1	147318334	147319501	1168
T2T-CHM13	chr1	148660226	148667946	7721
T2T-CHM13	chr1	151343237	151350218	6982
T2T-CHM13	chr1	156340926	156342457	1532
T2T-CHM13	chr1	157655697	157655963	267
T2T-CHM13	chr1	157796697	157797008	312
T2T-CHM13	chr1	158815967	158816915	949
T2T-CHM13	chr1	160102336	160102636	301
T2T-CHM13	chr1	160193337	160193433	97
T2T-CHM13	chr1	160620441	160621227	787
T2T-CHM13	chr1	160664747	160717667	52921
T2T-CHM13	chr1	160924725	160925787	1063
T2T-CHM13	chr1	161830978	161831274	297
T2T-CHM13	chr1	162071263	162071363	101
T2T-CHM13	chr1	162463640	162463939	300
T2T-CHM13	chr1	162689587	162689905	319
T2T-CHM13	chr1	164089441	164089441	1
T2T-CHM13	chr1	167825162	167825479	318
T2T-CHM13	chr1	168546292	168546591	300
T2T-CHM13	chr1	169990267	169990567	301
T2T-CHM13	chr1	171327387	171327421	35
T2T-CHM13	chr1	172052046	172052228	183
T2T-CHM13	chr1	176957744	176957784	41
T2T-CHM13	chr1	178333814	178334118	305
T2T-CHM13	chr1	178749652	178749675	24
T2T-CHM13	chr1	180429464	180429686	223
T2T-CHM13	chr1	181661908	181664738	2831
T2T-CHM13	chr1	181679764	181680066	303
T2T-CHM13	chr1	182342064	182342357	294
T2T-CHM13	chr1	184162932	184163240	309
T2T-CHM13	chr1	184760884	184761206	323
T2T-CHM13	chr1	184804127	184804135	9
T2T-CHM13	chr1	185631516	185631522	7
T2T-CHM13	chr1	187815775	187816066	292
T2T-CHM13	chr1	188623531	188623835	305
T2T-CHM13	chr1	189260130	189260449	320
T2T-CHM13	chr1	191116238	191116238	1
T2T-CHM13	chr1	192844943	192846905	1963
T2T-CHM13	chr1	193730720	193731454	735
T2T-CHM13	chr1	193831339	193832910	1572
T2T-CHM13	chr1	194461289	194461458	170
T2T-CHM13	chr1	197047050	197048245	1196
T2T-CHM13	chr1	197752514	197752612	99
T2T-CHM13	chr1	201653860	201654045	186
T2T-CHM13	chr1	203103303	203103751	449
T2T-CHM13	chr1	204473863	204473943	81
T2T-CHM13	chr1	205322250	205324312	2063
T2T-CHM13	chr1	206046094	206046225	132
T2T-CHM13	chr1	206384269	206385101	833
T2T-CHM13	chr1	207547705	207547721	17
T2T-CHM13	chr1	209229394	209229460	67
T2T-CHM13	chr1	210245836	210249541	3706
T2T-CHM13	chr1	210459292	210459292	1
T2T-CHM13	chr1	211713519	211713735	217
T2T-CHM13	chr1	212110981	212110991	11
T2T-CHM13	chr1	212783093	212784275	1183
T2T-CHM13	chr1	212821685	212821685	1
T2T-CHM13	chr1	213836350	213836351	2
T2T-CHM13	chr1	215836793	215836892	100
T2T-CHM13	chr1	216564864	216564884	21
T2T-CHM13	chr1	216981251	216985246	3996
T2T-CHM13	chr1	217955916	217955919	4
T2T-CHM13	chr1	218637315	218637580	266
T2T-CHM13	chr1	218647499	218647500	2
T2T-CHM13	chr1	220738691	220741185	2495
T2T-CHM13	chr1	221035662	221035977	316
T2T-CHM13	chr1	221379296	221379374	79
T2T-CHM13	chr1	221441190	221441191	2
T2T-CHM13	chr1	222826436	222826527	92
T2T-CHM13	chr1	226166938	226167201	264
T2T-CHM13	chr1	226602911	226603424	514
T2T-CHM13	chr1	227755275	228014765	259491
T2T-CHM13	chr1	228225244	228225376	133
T2T-CHM13	chr1	229055766	229064071	8306
T2T-CHM13	chr1	229946810	229946810	1
T2T-CHM13	chr1	230428399	230429989	1591
T2T-CHM13	chr1	231837606	231837901	296
T2T-CHM13	chr1	232086684	232086869	186
T2T-CHM13	chr1	233212922	233214262	1341
T2T-CHM13	chr1	233526450	233526524	75
T2T-CHM13	chr1	233569491	233570591	1101
T2T-CHM13	chr1	233841842	233842160	319
T2T-CHM13	chr1	234060390	234060703	314
T2T-CHM13	chr1	234686210	234686230	21
T2T-CHM13	chr1	234801756	234805303	3548
T2T-CHM13	chr1	235032050	235032218	169
T2T-CHM13	chr1	235588425	235588485	61
T2T-CHM13	chr1	235897992	235898840	849
T2T-CHM13	chr1	238310319	238310368	50
T2T-CHM13	chr1	238554805	238554836	32
T2T-CHM13	chr1	239366527	239366529	3
T2T-CHM13	chr1	239384629	239384950	322
T2T-CHM13	chr1	239643135	239643138	4
T2T-CHM13	chr1	239889206	239889334	129
T2T-CHM13	chr1	240608370	240608668	299
T2T-CHM13	chr1	240834361	240834622	262
T2T-CHM13	chr1	244209291	244209652	362
T2T-CHM13	chr1	244353475	244358064	4590
T2T-CHM13	chr1	245412733	245412873	141
T2T-CHM13	chr1	245422658	245423887	1230
T2T-CHM13	chr1	245665537	245666109	573
T2T-CHM13	chr1	245746949	245746969	21
T2T-CHM13	chr1	245824798	245824956	159
T2T-CHM13	chr1	246210139	246212132	1994
T2T-CHM13	chr1	246376509	246376802	294
T2T-CHM13	chr1	246523031	246523109	79
T2T-CHM13	chr1	246839366	246847366	8001
T2T-CHM13	chr1	248383607	248387328	3722
T2T-CHM13	chr2	61609	61610	2
T2T-CHM13	chr2	120213	120251	39
T2T-CHM13	chr2	236347	236474	128
T2T-CHM13	chr2	846467	849199	2733
T2T-CHM13	chr2	860383	868528	8146
T2T-CHM13	chr2	909853	909977	125
T2T-CHM13	chr2	1009971	1010093	123
T2T-CHM13	chr2	1223296	1224906	1611
T2T-CHM13	chr2	1238214	1238349	136
T2T-CHM13	chr2	1319861	1319990	130
T2T-CHM13	chr2	1363695	1363810	116
T2T-CHM13	chr2	1481657	1481927	271
T2T-CHM13	chr2	1712593	1712597	5
T2T-CHM13	chr2	1727757	1728031	275
T2T-CHM13	chr2	1830597	1830620	24
T2T-CHM13	chr2	2745684	2750457	4774
T2T-CHM13	chr2	2803675	2803732	58
T2T-CHM13	chr2	3197773	3199990	2218
T2T-CHM13	chr2	3352269	3352665	397
T2T-CHM13	chr2	3460671	3461597	927
T2T-CHM13	chr2	3748408	3749728	1321
T2T-CHM13	chr2	3799677	3801637	1961
T2T-CHM13	chr2	4740073	4740380	308
T2T-CHM13	chr2	5369252	5369501	250
T2T-CHM13	chr2	9424372	9425497	1126
T2T-CHM13	chr2	9762951	9764072	1122
T2T-CHM13	chr2	9775515	9775813	299
T2T-CHM13	chr2	9847024	9847357	334
T2T-CHM13	chr2	10306840	10309665	2826
T2T-CHM13	chr2	10617107	10617286	180
T2T-CHM13	chr2	10715941	10715947	7
T2T-CHM13	chr2	10836003	10836617	615
T2T-CHM13	chr2	10984607	10986353	1747
T2T-CHM13	chr2	11140130	11140189	60
T2T-CHM13	chr2	11245991	11246282	292
T2T-CHM13	chr2	11318979	11319282	304
T2T-CHM13	chr2	11651195	11651243	49
T2T-CHM13	chr2	11907784	11911657	3874
T2T-CHM13	chr2	12244953	12244977	25
T2T-CHM13	chr2	12496479	12496569	91
T2T-CHM13	chr2	13100976	13101026	51
T2T-CHM13	chr2	13849263	13849720	458
T2T-CHM13	chr2	15054412	15054728	317
T2T-CHM13	chr2	15410487	15410784	298
T2T-CHM13	chr2	15573298	15573511	214
T2T-CHM13	chr2	16145145	16145268	124
T2T-CHM13	chr2	16271077	16271079	3
T2T-CHM13	chr2	18327489	18328385	897
T2T-CHM13	chr2	18757029	18757330	302
T2T-CHM13	chr2	18854343	18854859	517
T2T-CHM13	chr2	19581584	19581880	297
T2T-CHM13	chr2	19826236	19826324	89
T2T-CHM13	chr2	21607385	21607664	280
T2T-CHM13	chr2	22408834	22408840	7
T2T-CHM13	chr2	24411942	24423213	11272
T2T-CHM13	chr2	26694239	26694365	127
T2T-CHM13	chr2	27958001	27958327	327
T2T-CHM13	chr2	28503564	28504699	1136
T2T-CHM13	chr2	28828690	28828697	8
T2T-CHM13	chr2	31164033	31164331	299
T2T-CHM13	chr2	31348746	31348972	227
T2T-CHM13	chr2	32915436	32918458	3023
T2T-CHM13	chr2	33045100	33052431	7332
T2T-CHM13	chr2	33302753	33302782	30
T2T-CHM13	chr2	33670522	33672286	1765
T2T-CHM13	chr2	33715335	33715580	246
T2T-CHM13	chr2	34518671	34518678	8
T2T-CHM13	chr2	35056526	35056558	33
T2T-CHM13	chr2	36112343	36121135	8793
T2T-CHM13	chr2	36599944	36601012	1069
T2T-CHM13	chr2	36735395	36735705	311
T2T-CHM13	chr2	40206892	40209367	2476
T2T-CHM13	chr2	42124626	42125687	1062
T2T-CHM13	chr2	45087332	45091879	4548
T2T-CHM13	chr2	45226909	45226909	1
T2T-CHM13	chr2	45974055	45974376	322
T2T-CHM13	chr2	46090843	46091071	229
T2T-CHM13	chr2	47096908	47097217	310
T2T-CHM13	chr2	47906829	47907100	272
T2T-CHM13	chr2	48856801	48856819	19
T2T-CHM13	chr2	49631382	49631437	56
T2T-CHM13	chr2	51305074	51305095	22
T2T-CHM13	chr2	51932405	51932407	3
T2T-CHM13	chr2	52518858	52554436	35579
T2T-CHM13	chr2	54334530	54334532	3
T2T-CHM13	chr2	54883556	54883856	301
T2T-CHM13	chr2	55853323	55853618	296
T2T-CHM13	chr2	56422162	56425741	3580
T2T-CHM13	chr2	56620008	56620298	291
T2T-CHM13	chr2	57112621	57112933	313
T2T-CHM13	chr2	59652571	59652793	223
T2T-CHM13	chr2	60473565	60473725	161
T2T-CHM13	chr2	61479454	61479718	265
T2T-CHM13	chr2	62236200	62236384	185
T2T-CHM13	chr2	62412805	62412859	55
T2T-CHM13	chr2	62671449	62671567	119
T2T-CHM13	chr2	64474031	64474064	34
T2T-CHM13	chr2	64521159	64521442	284
T2T-CHM13	chr2	65039443	65039508	66
T2T-CHM13	chr2	66440621	66440937	317
T2T-CHM13	chr2	68461983	68462088	106
T2T-CHM13	chr2	68700092	68700215	124
T2T-CHM13	chr2	70445991	70446022	32
T2T-CHM13	chr2	70581351	70581661	311
T2T-CHM13	chr2	71490102	71490267	166
T2T-CHM13	chr2	72030372	72030677	306
T2T-CHM13	chr2	72366474	72366479	6
T2T-CHM13	chr2	74784649	74784989	341
T2T-CHM13	chr2	76080179	76080332	154
T2T-CHM13	chr2	76534749	76534847	99
T2T-CHM13	chr2	77754685	77754987	303
T2T-CHM13	chr2	77895808	77896273	466
T2T-CHM13	chr2	78563829	78563946	118
T2T-CHM13	chr2	78598226	78598256	31
T2T-CHM13	chr2	78835451	78835779	329
T2T-CHM13	chr2	79210112	79210148	37
T2T-CHM13	chr2	81359666	81359754	89
T2T-CHM13	chr2	82135482	82135614	133
T2T-CHM13	chr2	83933829	83933836	8
T2T-CHM13	chr2	84364377	84364703	327
T2T-CHM13	chr2	85101746	85102038	293
T2T-CHM13	chr2	85293906	85294226	321
T2T-CHM13	chr2	85512563	85512567	5
T2T-CHM13	chr2	86547391	86547547	157
T2T-CHM13	chr2	86916979	86918468	1490
T2T-CHM13	chr2	87424257	87433077	8821
T2T-CHM13	chr2	89415392	89462451	47060
T2T-CHM13	chr2	89736802	89740275	3474
T2T-CHM13	chr2	89958563	90007948	49386
T2T-CHM13	chr2	90848321	90892521	44201
T2T-CHM13	chr2	90935282	90936777	1496
T2T-CHM13	chr2	90996023	91039543	43521
T2T-CHM13	chr2	91047131	91153840	106710
T2T-CHM13	chr2	91159592	91178288	18697
T2T-CHM13	chr2	91185059	91318829	133771
T2T-CHM13	chr2	91342605	91407348	64744
T2T-CHM13	chr2	91444621	91453237	8617
T2T-CHM13	chr2	91460293	91505144	44852
T2T-CHM13	chr2	91515117	91520043	4927
T2T-CHM13	chr2	91531220	91596403	65184
T2T-CHM13	chr2	91665730	91690662	24933
T2T-CHM13	chr2	92207656	92222835	15180
T2T-CHM13	chr2	92339361	92339943	583
T2T-CHM13	chr2	92379276	92411657	32382
T2T-CHM13	chr2	92425283	92443340	18058
T2T-CHM13	chr2	92463870	92475527	11658
T2T-CHM13	chr2	92515522	92553413	37892
T2T-CHM13	chr2	92566826	92583479	16654
T2T-CHM13	chr2	92622078	92622121	44
T2T-CHM13	chr2	92682430	92696391	13962
T2T-CHM13	chr2	92717006	92721478	4473
T2T-CHM13	chr2	92741980	92759466	17487
T2T-CHM13	chr2	92794980	92837535	42556
T2T-CHM13	chr2	92875417	92881432	6016
T2T-CHM13	chr2	92902179	92907662	5484
T2T-CHM13	chr2	92921761	92924039	2279
T2T-CHM13	chr2	92959398	92982963	23566
T2T-CHM13	chr2	93003457	93015453	11997
T2T-CHM13	chr2	93068117	93097187	29071
T2T-CHM13	chr2	93117753	93280830	163078
T2T-CHM13	chr2	93301452	93363113	61662
T2T-CHM13	chr2	93397801	93400851	3051
T2T-CHM13	chr2	93421395	93485712	64318
T2T-CHM13	chr2	93500437	93653256	152820
T2T-CHM13	chr2	93674021	93703770	29750
T2T-CHM13	chr2	93735030	93753937	18908
T2T-CHM13	chr2	93774461	93781960	7500
T2T-CHM13	chr2	93818504	93818675	172
T2T-CHM13	chr2	93851422	93957017	105596
T2T-CHM13	chr2	93992614	94009678	17065
T2T-CHM13	chr2	94027333	94131287	103955
T2T-CHM13	chr2	94160478	94280446	119969
T2T-CHM13	chr2	94295642	94342460	46819
T2T-CHM13	chr2	94363813	94386463	22651
T2T-CHM13	chr2	94418287	94471893	53607
T2T-CHM13	chr2	94492975	94523263	30289
T2T-CHM13	chr2	94552036	94571279	19244
T2T-CHM13	chr2	94653392	94662442	9051
T2T-CHM13	chr2	94779315	94830746	51432
T2T-CHM13	chr2	95629461	95629501	41
T2T-CHM13	chr2	97899988	97922185	22198
T2T-CHM13	chr2	97945848	98003730	57883
T2T-CHM13	chr2	99077213	99077246	34
T2T-CHM13	chr2	99595380	99595707	328
T2T-CHM13	chr2	101817451	101817773	323
T2T-CHM13	chr2	101940079	101940392	314
T2T-CHM13	chr2	103154770	103154800	31
T2T-CHM13	chr2	105670566	105673086	2521
T2T-CHM13	chr2	105740695	105740803	109
T2T-CHM13	chr2	106430518	106430830	313
T2T-CHM13	chr2	106927762	106928039	278
T2T-CHM13	chr2	107769757	107770012	256
T2T-CHM13	chr2	107861709	107864414	2706
T2T-CHM13	chr2	108700720	108700737	18
T2T-CHM13	chr2	109659827	109660841	1015
T2T-CHM13	chr2	109919593	109919600	8
T2T-CHM13	chr2	111347512	111347792	281
T2T-CHM13	chr2	111548685	111551586	2902
T2T-CHM13	chr2	112115676	112115989	314
T2T-CHM13	chr2	112292767	112292802	36
T2T-CHM13	chr2	113557137	113557309	173
T2T-CHM13	chr2	113775372	113775678	307
T2T-CHM13	chr2	113921094	113921238	145
T2T-CHM13	chr2	114373622	114373622	1
T2T-CHM13	chr2	116362929	116369082	6154
T2T-CHM13	chr2	117567207	117572124	4918
T2T-CHM13	chr2	118581848	118582006	159
T2T-CHM13	chr2	119215857	119216167	311
T2T-CHM13	chr2	119389701	119389836	136
T2T-CHM13	chr2	119570208	119570272	65
T2T-CHM13	chr2	119878376	119878494	119
T2T-CHM13	chr2	123042714	123048383	5670
T2T-CHM13	chr2	123667393	123670118	2726
T2T-CHM13	chr2	123733014	123733323	310
T2T-CHM13	chr2	124120277	124122063	1787
T2T-CHM13	chr2	126123551	126132130	8580
T2T-CHM13	chr2	127553959	127554694	736
T2T-CHM13	chr2	127761519	127761557	39
T2T-CHM13	chr2	128223365	128223678	314
T2T-CHM13	chr2	128327373	128327374	2
T2T-CHM13	chr2	128517761	128518446	686
T2T-CHM13	chr2	129600185	129600185	1
T2T-CHM13	chr2	129684420	129684559	140
T2T-CHM13	chr2	130942768	130942877	110
T2T-CHM13	chr2	131859868	131859989	122
T2T-CHM13	chr2	132199406	132201436	2031
T2T-CHM13	chr2	132207063	132207215	153
T2T-CHM13	chr2	132212591	132213049	459
T2T-CHM13	chr2	132505601	132505602	2
T2T-CHM13	chr2	132831141	132832125	985
T2T-CHM13	chr2	133597017	133597343	327
T2T-CHM13	chr2	134142044	134142335	292
T2T-CHM13	chr2	134226076	134226378	303
T2T-CHM13	chr2	134648671	134652083	3413
T2T-CHM13	chr2	135358818	135358818	1
T2T-CHM13	chr2	137336407	137336509	103
T2T-CHM13	chr2	137865347	137865399	53
T2T-CHM13	chr2	137947854	137948151	298
T2T-CHM13	chr2	139318052	139322986	4935
T2T-CHM13	chr2	143267534	143270775	3242
T2T-CHM13	chr2	143520108	143520129	22
T2T-CHM13	chr2	143617947	143617969	23
T2T-CHM13	chr2	144004154	144004159	6
T2T-CHM13	chr2	144370006	144370015	10
T2T-CHM13	chr2	144983932	144983936	5
T2T-CHM13	chr2	145111085	145111086	2
T2T-CHM13	chr2	146037393	146037549	157
T2T-CHM13	chr2	146048538	146048652	115
T2T-CHM13	chr2	146533555	146533699	145
T2T-CHM13	chr2	146553771	146568014	14244
T2T-CHM13	chr2	147633931	147639388	5458
T2T-CHM13	chr2	148169613	148169916	304
T2T-CHM13	chr2	150356007	150357879	1873
T2T-CHM13	chr2	151041274	151042188	915
T2T-CHM13	chr2	151417277	151418403	1127
T2T-CHM13	chr2	152072132	152072138	7
T2T-CHM13	chr2	152327546	152328361	816
T2T-CHM13	chr2	152526498	152526675	178
T2T-CHM13	chr2	152809665	152809785	121
T2T-CHM13	chr2	154090962	154091178	217
T2T-CHM13	chr2	154492145	154495550	3406
T2T-CHM13	chr2	155487708	155488008	301
T2T-CHM13	chr2	155865027	155865144	118
T2T-CHM13	chr2	157087987	157088290	304
T2T-CHM13	chr2	158789229	158791244	2016
T2T-CHM13	chr2	159006933	159006936	4
T2T-CHM13	chr2	159252154	159258217	6064
T2T-CHM13	chr2	159701291	159707832	6542
T2T-CHM13	chr2	161533183	161533185	3
T2T-CHM13	chr2	162523660	162523675	16
T2T-CHM13	chr2	163266761	163267062	302
T2T-CHM13	chr2	165615518	165617566	2049
T2T-CHM13	chr2	165919337	165919655	319
T2T-CHM13	chr2	166224027	166224154	128
T2T-CHM13	chr2	166388215	166388279	65
T2T-CHM13	chr2	167146925	167147993	1069
T2T-CHM13	chr2	169655582	169655883	302
T2T-CHM13	chr2	169961935	169962237	303
T2T-CHM13	chr2	170162867	170165327	2461
T2T-CHM13	chr2	171175911	171180628	4718
T2T-CHM13	chr2	171580382	171580405	24
T2T-CHM13	chr2	172035677	172035690	14
T2T-CHM13	chr2	173820089	173820398	310
T2T-CHM13	chr2	174573848	174576259	2412
T2T-CHM13	chr2	175970654	175976691	6038
T2T-CHM13	chr2	176332816	176333068	253
T2T-CHM13	chr2	177836061	177836157	97
T2T-CHM13	chr2	177905193	177905616	424
T2T-CHM13	chr2	178161372	178165210	3839
T2T-CHM13	chr2	178294138	178295580	1443
T2T-CHM13	chr2	180705266	180705275	10
T2T-CHM13	chr2	181390415	181396502	6088
T2T-CHM13	chr2	182978759	182978828	70
T2T-CHM13	chr2	183115645	183115801	157
T2T-CHM13	chr2	184170910	184170933	24
T2T-CHM13	chr2	185385517	185385827	311
T2T-CHM13	chr2	186833279	186833590	312
T2T-CHM13	chr2	188045821	188046099	279
T2T-CHM13	chr2	190624077	190624220	144
T2T-CHM13	chr2	192183889	192186025	2137
T2T-CHM13	chr2	193899308	193899312	5
T2T-CHM13	chr2	194168609	194171915	3307
T2T-CHM13	chr2	200813811	200813811	1
T2T-CHM13	chr2	201895614	201895729	116
T2T-CHM13	chr2	202675563	202675602	40
T2T-CHM13	chr2	203733330	203733617	288
T2T-CHM13	chr2	203739838	203739873	36
T2T-CHM13	chr2	205827982	205828087	106
T2T-CHM13	chr2	206707642	206707646	5
T2T-CHM13	chr2	207968620	207968643	24
T2T-CHM13	chr2	208081712	208086123	4412
T2T-CHM13	chr2	209875910	209876209	300
T2T-CHM13	chr2	213190758	213191063	306
T2T-CHM13	chr2	214821057	214821375	319
T2T-CHM13	chr2	215703057	215703366	310
T2T-CHM13	chr2	216174634	216174634	1
T2T-CHM13	chr2	216710652	216710930	279
T2T-CHM13	chr2	217831456	217831750	295
T2T-CHM13	chr2	217883186	217883481	296
T2T-CHM13	chr2	218293638	218293989	352
T2T-CHM13	chr2	218819731	218820035	305
T2T-CHM13	chr2	219334200	219335066	867
T2T-CHM13	chr2	220556323	220558286	1964
T2T-CHM13	chr2	220610530	220610558	29
T2T-CHM13	chr2	222008632	222008883	252
T2T-CHM13	chr2	223794045	223794351	307
T2T-CHM13	chr2	224911418	224911522	105
T2T-CHM13	chr2	225500743	225500930	188
T2T-CHM13	chr2	225657135	225657140	6
T2T-CHM13	chr2	226479085	226479121	37
T2T-CHM13	chr2	228260344	228260344	1
T2T-CHM13	chr2	228847221	228847528	308
T2T-CHM13	chr2	230167884	230167884	1
T2T-CHM13	chr2	230602140	230602297	158
T2T-CHM13	chr2	230826208	230826774	567
T2T-CHM13	chr2	230982587	230982590	4
T2T-CHM13	chr2	231416315	231420879	4565
T2T-CHM13	chr2	231489864	231489995	132
T2T-CHM13	chr2	231910685	231910685	1
T2T-CHM13	chr2	232323762	232325401	1640
T2T-CHM13	chr2	233290439	233290728	290
T2T-CHM13	chr2	233392843	233392979	137
T2T-CHM13	chr2	233588270	233588307	38
T2T-CHM13	chr2	233625213	233625385	173
T2T-CHM13	chr2	233920738	233920870	133
T2T-CHM13	chr2	234279255	234279405	151
T2T-CHM13	chr2	235031052	235031398	347
T2T-CHM13	chr2	235101465	235102610	1146
T2T-CHM13	chr2	235527224	235527310	87
T2T-CHM13	chr2	235532452	235532560	109
T2T-CHM13	chr2	235959590	235959623	34
T2T-CHM13	chr2	236834762	236835031	270
T2T-CHM13	chr2	237033240	237033483	244
T2T-CHM13	chr2	237383337	237383354	18
T2T-CHM13	chr2	238035308	238037341	2034
T2T-CHM13	chr2	238088115	238088192	78
T2T-CHM13	chr2	239267907	239267907	1
T2T-CHM13	chr2	239285956	239286084	129
T2T-CHM13	chr2	239456759	239456759	1
T2T-CHM13	chr2	239967392	239967455	64
T2T-CHM13	chr2	240198949	240199129	181
T2T-CHM13	chr2	240309220	240311552	2333
T2T-CHM13	chr2	240535145	240535193	49
T2T-CHM13	chr2	240565716	240565737	22
T2T-CHM13	chr2	240640485	240643782	3298
T2T-CHM13	chr2	240683484	240687353	3870
T2T-CHM13	chr2	241284130	241284978	849
T2T-CHM13	chr2	241370897	241371297	401
T2T-CHM13	chr2	241971183	241971248	66
T2T-CHM13	chr2	241982426	241986919	4494
T2T-CHM13	chr2	242061252	242061354	103
T2T-CHM13	chr2	242309208	242320942	11735
T2T-CHM13	chr2	242367843	242367962	120
T2T-CHM13	chr2	242378528	242380643	2116
T2T-CHM13	chr2	242391533	242394412	2880
T2T-CHM13	chr2	242512889	242513120	232
T2T-CHM13	chr2	242556128	242557676	1549
T2T-CHM13	chr2	242593464	242594728	1265
T2T-CHM13	chr2	242637214	242640262	3049
T2T-CHM13	chr2	242684795	242696752	11958
T2T-CHM13	chr3	1	2848	2848
T2T-CHM13	chr3	126568	126786	219
T2T-CHM13	chr3	179058	184426	5369
T2T-CHM13	chr3	1169547	1169561	15
T2T-CHM13	chr3	1836233	1836357	125
T2T-CHM13	chr3	3185122	3186293	1172
T2T-CHM13	chr3	4156792	4157097	306
T2T-CHM13	chr3	4267498	4267605	108
T2T-CHM13	chr3	6478434	6478688	255
T2T-CHM13	chr3	6603257	6603322	66
T2T-CHM13	chr3	6628650	6628966	317
T2T-CHM13	chr3	7079323	7082644	3322
T2T-CHM13	chr3	7296323	7296614	292
T2T-CHM13	chr3	8815447	8815463	17
T2T-CHM13	chr3	10349104	10349434	331
T2T-CHM13	chr3	10502263	10502308	46
T2T-CHM13	chr3	11482644	11482859	216
T2T-CHM13	chr3	11684561	11693240	8680
T2T-CHM13	chr3	13640162	13641250	1089
T2T-CHM13	chr3	14121373	14121441	69
T2T-CHM13	chr3	14138632	14139301	670
T2T-CHM13	chr3	15806843	15808412	1570
T2T-CHM13	chr3	16310735	16310820	86
T2T-CHM13	chr3	16405475	16405475	1
T2T-CHM13	chr3	18782246	18782246	1
T2T-CHM13	chr3	20273651	20279731	6081
T2T-CHM13	chr3	22429819	22430046	228
T2T-CHM13	chr3	22546147	22546262	116
T2T-CHM13	chr3	23675593	23675617	25
T2T-CHM13	chr3	26412072	26413401	1330
T2T-CHM13	chr3	26430988	26431081	94
T2T-CHM13	chr3	28383011	28383018	8
T2T-CHM13	chr3	28667450	28667710	261
T2T-CHM13	chr3	29475412	29475413	2
T2T-CHM13	chr3	29511319	29511634	316
T2T-CHM13	chr3	31743305	31743329	25
T2T-CHM13	chr3	31842274	31842585	312
T2T-CHM13	chr3	32109362	32109465	104
T2T-CHM13	chr3	34851476	34851583	108
T2T-CHM13	chr3	36044880	36044919	40
T2T-CHM13	chr3	36067532	36067835	304
T2T-CHM13	chr3	36302077	36302476	400
T2T-CHM13	chr3	36399984	36399990	7
T2T-CHM13	chr3	36454967	36454995	29
T2T-CHM13	chr3	36600791	36600915	125
T2T-CHM13	chr3	38089985	38090121	137
T2T-CHM13	chr3	38590648	38596739	6092
T2T-CHM13	chr3	40214113	40214429	317
T2T-CHM13	chr3	41271008	41271047	40
T2T-CHM13	chr3	41575207	41576383	1177
T2T-CHM13	chr3	42625976	42625999	24
T2T-CHM13	chr3	45124539	45124707	169
T2T-CHM13	chr3	45805205	45805253	49
T2T-CHM13	chr3	45993247	45993271	25
T2T-CHM13	chr3	46020259	46020515	257
T2T-CHM13	chr3	48237819	48240169	2351
T2T-CHM13	chr3	48358611	48358924	314
T2T-CHM13	chr3	49188400	49188708	309
T2T-CHM13	chr3	50113644	50113987	344
T2T-CHM13	chr3	53498947	53499264	318
T2T-CHM13	chr3	54049475	54049775	301
T2T-CHM13	chr3	55788667	55794731	6065
T2T-CHM13	chr3	57008607	57009682	1076
T2T-CHM13	chr3	59547622	59547631	10
T2T-CHM13	chr3	59907534	59908470	937
T2T-CHM13	chr3	60172666	60172721	56
T2T-CHM13	chr3	63314541	63314541	1
T2T-CHM13	chr3	66149374	66149674	301
T2T-CHM13	chr3	66986732	66986817	86
T2T-CHM13	chr3	67488295	67491696	3402
T2T-CHM13	chr3	68631157	68636636	5480
T2T-CHM13	chr3	69174646	69174830	185
T2T-CHM13	chr3	70001278	70001688	411
T2T-CHM13	chr3	70930660	70930993	334
T2T-CHM13	chr3	72162710	72162715	6
T2T-CHM13	chr3	72371091	72371378	288
T2T-CHM13	chr3	74247970	74248309	340
T2T-CHM13	chr3	75428363	75428490	128
T2T-CHM13	chr3	75504515	75504583	69
T2T-CHM13	chr3	75572282	75595042	22761
T2T-CHM13	chr3	78638036	78638396	361
T2T-CHM13	chr3	79582914	79583538	625
T2T-CHM13	chr3	80662907	80663025	119
T2T-CHM13	chr3	80968998	80969299	302
T2T-CHM13	chr3	82618745	82621409	2665
T2T-CHM13	chr3	82697175	82697270	96
T2T-CHM13	chr3	82715974	82717507	1534
T2T-CHM13	chr3	82944120	82944418	299
T2T-CHM13	chr3	82973500	82973786	287
T2T-CHM13	chr3	83787749	83787777	29
T2T-CHM13	chr3	84569002	84569133	132
T2T-CHM13	chr3	84596269	84597415	1147
T2T-CHM13	chr3	86407639	86407729	91
T2T-CHM13	chr3	86892347	86892765	419
T2T-CHM13	chr3	87435308	87435458	151
T2T-CHM13	chr3	87645325	87646622	1298
T2T-CHM13	chr3	88504958	88505234	277
T2T-CHM13	chr3	89333699	89334003	305
T2T-CHM13	chr3	90843475	90850973	7499
T2T-CHM13	chr3	90872081	90894022	21942
T2T-CHM13	chr3	90908923	90909388	466
T2T-CHM13	chr3	90983230	91000476	17247
T2T-CHM13	chr3	91153814	91167091	13278
T2T-CHM13	chr3	91202007	91221501	19495
T2T-CHM13	chr3	91386071	91430629	44559
T2T-CHM13	chr3	91458785	91468926	10142
T2T-CHM13	chr3	91743562	91749032	5471
T2T-CHM13	chr3	91758777	91773526	14750
T2T-CHM13	chr3	91781221	91818583	37363
T2T-CHM13	chr3	91834367	91925381	91015
T2T-CHM13	chr3	91953507	91982465	28959
T2T-CHM13	chr3	91992713	92027323	34611
T2T-CHM13	chr3	92043367	92052992	9626
T2T-CHM13	chr3	92069934	92073214	3281
T2T-CHM13	chr3	92090322	92509926	419605
T2T-CHM13	chr3	92540943	92599340	58398
T2T-CHM13	chr3	92619960	92869474	249515
T2T-CHM13	chr3	92896753	93609834	713082
T2T-CHM13	chr3	93630608	93777696	147089
T2T-CHM13	chr3	93798741	94177401	378661
T2T-CHM13	chr3	94197631	94276447	78817
T2T-CHM13	chr3	94296882	94497308	200427
T2T-CHM13	chr3	94517893	94554464	36572
T2T-CHM13	chr3	94575459	94591647	16189
T2T-CHM13	chr3	94612340	94695399	83060
T2T-CHM13	chr3	94716073	94851818	135746
T2T-CHM13	chr3	94872266	94925570	53305
T2T-CHM13	chr3	94946514	95101762	155249
T2T-CHM13	chr3	95123473	95261866	138394
T2T-CHM13	chr3	95282759	95352163	69405
T2T-CHM13	chr3	95515674	95515692	19
T2T-CHM13	chr3	95769112	95774310	5199
T2T-CHM13	chr3	95800814	95838151	37338
T2T-CHM13	chr3	95863307	95863452	146
T2T-CHM13	chr3	95874397	95912158	37762
T2T-CHM13	chr3	95929916	95950103	20188
T2T-CHM13	chr3	95969279	95973300	4022
T2T-CHM13	chr3	95988423	96005313	16891
T2T-CHM13	chr3	96026063	96076180	50118
T2T-CHM13	chr3	96096993	96117214	20222
T2T-CHM13	chr3	96138089	96186020	47932
T2T-CHM13	chr3	96230917	96236642	5726
T2T-CHM13	chr3	96300497	96304257	3761
T2T-CHM13	chr3	96326700	96329822	3123
T2T-CHM13	chr3	96349739	96350264	526
T2T-CHM13	chr3	96372152	96380552	8401
T2T-CHM13	chr3	96741814	96741963	150
T2T-CHM13	chr3	97996458	97996498	41
T2T-CHM13	chr3	98150253	98150495	243
T2T-CHM13	chr3	98449203	98449439	237
T2T-CHM13	chr3	98526259	98528755	2497
T2T-CHM13	chr3	101359976	101360297	322
T2T-CHM13	chr3	101400180	101404258	4079
T2T-CHM13	chr3	101545103	101545905	803
T2T-CHM13	chr3	101868036	101868340	305
T2T-CHM13	chr3	101968962	101968983	22
T2T-CHM13	chr3	102614971	102615819	849
T2T-CHM13	chr3	102641589	102641850	262
T2T-CHM13	chr3	102771844	102772135	292
T2T-CHM13	chr3	103163786	103164082	297
T2T-CHM13	chr3	103724286	103724358	73
T2T-CHM13	chr3	104145737	104146087	351
T2T-CHM13	chr3	104267040	104273093	6054
T2T-CHM13	chr3	104279444	104279743	300
T2T-CHM13	chr3	105524133	105524202	70
T2T-CHM13	chr3	105784910	105784921	12
T2T-CHM13	chr3	106429680	106429758	79
T2T-CHM13	chr3	106451387	106451683	297
T2T-CHM13	chr3	107415199	107415327	129
T2T-CHM13	chr3	107644318	107644487	170
T2T-CHM13	chr3	109378805	109378871	67
T2T-CHM13	chr3	109736992	109737246	255
T2T-CHM13	chr3	110038813	110041187	2375
T2T-CHM13	chr3	112490422	112490675	254
T2T-CHM13	chr3	113288989	113289099	111
T2T-CHM13	chr3	113414715	113414996	282
T2T-CHM13	chr3	113989059	113989375	317
T2T-CHM13	chr3	114526497	114526851	355
T2T-CHM13	chr3	115455673	115455962	290
T2T-CHM13	chr3	115957243	115957353	111
T2T-CHM13	chr3	119206206	119206549	344
T2T-CHM13	chr3	119770735	119770735	1
T2T-CHM13	chr3	120170147	120170266	120
T2T-CHM13	chr3	124274894	124275000	107
T2T-CHM13	chr3	126128021	126128315	295
T2T-CHM13	chr3	126591956	126597994	6039
T2T-CHM13	chr3	127093071	127093785	715
T2T-CHM13	chr3	128992801	128992801	1
T2T-CHM13	chr3	130874866	130881904	7039
T2T-CHM13	chr3	131328754	131329030	277
T2T-CHM13	chr3	132682723	132682736	14
T2T-CHM13	chr3	133612430	133612554	125
T2T-CHM13	chr3	134139306	134139412	107
T2T-CHM13	chr3	134379513	134379772	260
T2T-CHM13	chr3	134702767	134702835	69
T2T-CHM13	chr3	134733854	134738987	5134
T2T-CHM13	chr3	136305854	136305885	32
T2T-CHM13	chr3	136530137	136531438	1302
T2T-CHM13	chr3	141789048	141789051	4
T2T-CHM13	chr3	142067100	142073140	6041
T2T-CHM13	chr3	142999203	142999363	161
T2T-CHM13	chr3	143572728	143575361	2634
T2T-CHM13	chr3	143650688	143650971	284
T2T-CHM13	chr3	143996257	143996383	127
T2T-CHM13	chr3	145794541	145794931	391
T2T-CHM13	chr3	145893029	145893063	35
T2T-CHM13	chr3	147715018	147715326	309
T2T-CHM13	chr3	149238634	149238643	10
T2T-CHM13	chr3	149422703	149427910	5208
T2T-CHM13	chr3	150644097	150645270	1174
T2T-CHM13	chr3	150874984	150875000	17
T2T-CHM13	chr3	152131632	152131766	135
T2T-CHM13	chr3	152996352	152996457	106
T2T-CHM13	chr3	154181714	154187780	6067
T2T-CHM13	chr3	155464891	155464897	7
T2T-CHM13	chr3	155956241	155956263	23
T2T-CHM13	chr3	156417401	156417439	39
T2T-CHM13	chr3	158467046	158467355	310
T2T-CHM13	chr3	161174244	161174568	325
T2T-CHM13	chr3	162313752	162314420	669
T2T-CHM13	chr3	165083857	165084048	192
T2T-CHM13	chr3	165246845	165246864	20
T2T-CHM13	chr3	165365844	165365974	131
T2T-CHM13	chr3	165465334	165465635	302
T2T-CHM13	chr3	165569158	165683356	114199
T2T-CHM13	chr3	165821922	165826104	4183
T2T-CHM13	chr3	166161174	166169927	8754
T2T-CHM13	chr3	167371652	167371675	24
T2T-CHM13	chr3	168644381	168644525	145
T2T-CHM13	chr3	169052819	169053150	332
T2T-CHM13	chr3	169256069	169256102	34
T2T-CHM13	chr3	172334793	172336129	1337
T2T-CHM13	chr3	173479030	173479057	28
T2T-CHM13	chr3	173632215	173632463	249
T2T-CHM13	chr3	174370583	174370772	190
T2T-CHM13	chr3	174420096	174420111	16
T2T-CHM13	chr3	174754754	174754755	2
T2T-CHM13	chr3	174953090	174953792	703
T2T-CHM13	chr3	176985579	176986127	549
T2T-CHM13	chr3	177294639	177294974	336
T2T-CHM13	chr3	177584006	177584250	245
T2T-CHM13	chr3	177919342	177919701	360
T2T-CHM13	chr3	178170225	178176946	6722
T2T-CHM13	chr3	179767515	179768992	1478
T2T-CHM13	chr3	180944412	180944434	23
T2T-CHM13	chr3	181563813	181563975	163
T2T-CHM13	chr3	181636169	181636906	738
T2T-CHM13	chr3	181924767	181925308	542
T2T-CHM13	chr3	182484660	182484663	4
T2T-CHM13	chr3	184547514	184547604	91
T2T-CHM13	chr3	185532388	185532395	8
T2T-CHM13	chr3	187359656	187360031	376
T2T-CHM13	chr3	187528202	187528374	173
T2T-CHM13	chr3	187569058	187570088	1031
T2T-CHM13	chr3	188047390	188050129	2740
T2T-CHM13	chr3	188115089	188115395	307
T2T-CHM13	chr3	188270954	188270958	5
T2T-CHM13	chr3	188610193	188610205	13
T2T-CHM13	chr3	189470062	189476095	6034
T2T-CHM13	chr3	190828652	190834509	5858
T2T-CHM13	chr3	190998326	190998326	1
T2T-CHM13	chr3	192462314	192469786	7473
T2T-CHM13	chr3	192835952	192839113	3162
T2T-CHM13	chr3	193567543	193567691	149
T2T-CHM13	chr3	193781914	193781920	7
T2T-CHM13	chr3	193908498	193908594	97
T2T-CHM13	chr3	194162942	194162949	8
T2T-CHM13	chr3	194232373	194232426	54
T2T-CHM13	chr3	194868044	194869406	1363
T2T-CHM13	chr3	195041285	195041581	297
T2T-CHM13	chr3	195852917	195862989	10073
T2T-CHM13	chr3	196332017	196333049	1033
T2T-CHM13	chr3	197519126	197519294	169
T2T-CHM13	chr3	197590159	197590458	300
T2T-CHM13	chr3	197752932	197753084	153
T2T-CHM13	chr3	198354374	198354487	114
T2T-CHM13	chr3	198514845	198517473	2629
T2T-CHM13	chr3	198598185	198598367	183
T2T-CHM13	chr3	198991346	198991541	196
T2T-CHM13	chr3	199048736	199049410	675
T2T-CHM13	chr3	199231150	199231261	112
T2T-CHM13	chr3	199533679	199533952	274
T2T-CHM13	chr3	199756504	199756585	82
T2T-CHM13	chr3	199933571	199933576	6
T2T-CHM13	chr3	200187342	200191661	4320
T2T-CHM13	chr3	200373618	200373672	55
T2T-CHM13	chr3	200391216	200391273	58
T2T-CHM13	chr3	200899200	200899298	99
T2T-CHM13	chr3	201088877	201092322	3446
T2T-CHM13	chr4	1	19438	19438
T2T-CHM13	chr4	400657	400974	318
T2T-CHM13	chr4	634505	634505	1
T2T-CHM13	chr4	707535	707713	179
T2T-CHM13	chr4	713061	714522	1462
T2T-CHM13	chr4	757502	757659	158
T2T-CHM13	chr4	823760	825413	1654
T2T-CHM13	chr4	1236811	1239369	2559
T2T-CHM13	chr4	1277752	1281343	3592
T2T-CHM13	chr4	1294531	1294679	149
T2T-CHM13	chr4	1315956	1318264	2309
T2T-CHM13	chr4	1393890	1395621	1732
T2T-CHM13	chr4	1425283	1429778	4496
T2T-CHM13	chr4	1522663	1522675	13
T2T-CHM13	chr4	2079083	2079189	107
T2T-CHM13	chr4	2334111	2336028	1918
T2T-CHM13	chr4	2428999	2429186	188
T2T-CHM13	chr4	3609252	3611840	2589
T2T-CHM13	chr4	3745397	3745536	140
T2T-CHM13	chr4	4068050	4068347	298
T2T-CHM13	chr4	4502427	4502551	125
T2T-CHM13	chr4	4544522	4544618	97
T2T-CHM13	chr4	5720368	5720456	89
T2T-CHM13	chr4	6007046	6011746	4701
T2T-CHM13	chr4	7308806	7308915	110
T2T-CHM13	chr4	7359234	7359307	74
T2T-CHM13	chr4	7494960	7497955	2996
T2T-CHM13	chr4	7724782	7724942	161
T2T-CHM13	chr4	7972672	7973754	1083
T2T-CHM13	chr4	8189936	8190177	242
T2T-CHM13	chr4	9257509	9287446	29938
T2T-CHM13	chr4	9359645	9373207	13563
T2T-CHM13	chr4	9699684	9702806	3123
T2T-CHM13	chr4	9758546	9758630	85
T2T-CHM13	chr4	9950458	9954704	4247
T2T-CHM13	chr4	10139400	10139466	67
T2T-CHM13	chr4	10144643	10144840	198
T2T-CHM13	chr4	10696759	10699971	3213
T2T-CHM13	chr4	12627173	12627288	116
T2T-CHM13	chr4	14197560	14197629	70
T2T-CHM13	chr4	14369354	14369444	91
T2T-CHM13	chr4	17130885	17131225	341
T2T-CHM13	chr4	17441596	17441720	125
T2T-CHM13	chr4	17523807	17523819	13
T2T-CHM13	chr4	18594344	18594789	446
T2T-CHM13	chr4	19060391	19060417	27
T2T-CHM13	chr4	19066468	19066475	8
T2T-CHM13	chr4	21501776	21501841	66
T2T-CHM13	chr4	21675451	21675452	2
T2T-CHM13	chr4	21697056	21697152	97
T2T-CHM13	chr4	22482238	22482334	97
T2T-CHM13	chr4	23891187	23891991	805
T2T-CHM13	chr4	25477358	25477646	289
T2T-CHM13	chr4	26192193	26193808	1616
T2T-CHM13	chr4	26870966	26870996	31
T2T-CHM13	chr4	27054772	27054914	143
T2T-CHM13	chr4	28548317	28548629	313
T2T-CHM13	chr4	28909514	28909858	345
T2T-CHM13	chr4	28973479	28973595	117
T2T-CHM13	chr4	29717989	29718045	57
T2T-CHM13	chr4	31342001	31342088	88
T2T-CHM13	chr4	32044330	32044390	61
T2T-CHM13	chr4	34235741	34235818	78
T2T-CHM13	chr4	34747337	34796279	48943
T2T-CHM13	chr4	36437285	36437599	315
T2T-CHM13	chr4	36619975	36620084	110
T2T-CHM13	chr4	39589064	39589184	121
T2T-CHM13	chr4	39879012	39879017	6
T2T-CHM13	chr4	42743407	42743698	292
T2T-CHM13	chr4	43365424	43365755	332
T2T-CHM13	chr4	43725925	43725925	1
T2T-CHM13	chr4	46167628	46169856	2229
T2T-CHM13	chr4	47453189	47453194	6
T2T-CHM13	chr4	49719277	49726461	7185
T2T-CHM13	chr4	49742183	49755382	13200
T2T-CHM13	chr4	49842770	49846565	3796
T2T-CHM13	chr4	49900188	49918845	18658
T2T-CHM13	chr4	49935743	49976877	41135
T2T-CHM13	chr4	49987284	49998450	11167
T2T-CHM13	chr4	50009902	50098848	88947
T2T-CHM13	chr4	50114190	50140634	26445
T2T-CHM13	chr4	50163145	50188341	25197
T2T-CHM13	chr4	50229137	50257821	28685
T2T-CHM13	chr4	50269308	50282182	12875
T2T-CHM13	chr4	50325275	50357830	32556
T2T-CHM13	chr4	50417099	50422191	5093
T2T-CHM13	chr4	50462709	50462875	167
T2T-CHM13	chr4	50478808	50499767	20960
T2T-CHM13	chr4	50521427	50550266	28840
T2T-CHM13	chr4	50610840	50649786	38947
T2T-CHM13	chr4	50665069	50665227	159
T2T-CHM13	chr4	50704373	50805503	101131
T2T-CHM13	chr4	50821876	50853944	32069
T2T-CHM13	chr4	50898893	50977242	78350
T2T-CHM13	chr4	51024585	51226248	201664
T2T-CHM13	chr4	51271848	51282489	10642
T2T-CHM13	chr4	51303423	51341080	37658
T2T-CHM13	chr4	51366538	51548320	181783
T2T-CHM13	chr4	51578853	51623570	44718
T2T-CHM13	chr4	51640786	51644940	4155
T2T-CHM13	chr4	51666440	52072783	406344
T2T-CHM13	chr4	52130932	52153843	22912
T2T-CHM13	chr4	52172239	52239414	67176
T2T-CHM13	chr4	52255118	52262398	7281
T2T-CHM13	chr4	52283460	52435950	152491
T2T-CHM13	chr4	52455667	52495214	39548
T2T-CHM13	chr4	52508590	52553232	44643
T2T-CHM13	chr4	52605169	52615969	10801
T2T-CHM13	chr4	52641532	52685517	43986
T2T-CHM13	chr4	52693899	52708694	14796
T2T-CHM13	chr4	52738024	52805395	67372
T2T-CHM13	chr4	52835200	52929235	94036
T2T-CHM13	chr4	52953013	52969338	16326
T2T-CHM13	chr4	53052247	53071050	18804
T2T-CHM13	chr4	53083843	53151810	67968
T2T-CHM13	chr4	53174988	53175501	514
T2T-CHM13	chr4	53198753	53221990	23238
T2T-CHM13	chr4	53240282	53250568	10287
T2T-CHM13	chr4	53327024	53349234	22211
T2T-CHM13	chr4	53373938	53374054	117
T2T-CHM13	chr4	53408276	53424338	16063
T2T-CHM13	chr4	53444664	53481848	37185
T2T-CHM13	chr4	53507469	53519269	11801
T2T-CHM13	chr4	53525948	53528103	2156
T2T-CHM13	chr4	53539723	53583030	43308
T2T-CHM13	chr4	53601668	53634709	33042
T2T-CHM13	chr4	53647699	53661426	13728
T2T-CHM13	chr4	53669293	53713108	43816
T2T-CHM13	chr4	53731999	53787734	55736
T2T-CHM13	chr4	53843099	53849013	5915
T2T-CHM13	chr4	53889055	53889629	575
T2T-CHM13	chr4	53908220	53931510	23291
T2T-CHM13	chr4	53970905	53990142	19238
T2T-CHM13	chr4	54001924	54002040	117
T2T-CHM13	chr4	54016896	54032643	15748
T2T-CHM13	chr4	54049533	54071082	21550
T2T-CHM13	chr4	54088645	54089784	1140
T2T-CHM13	chr4	54097515	54118945	21431
T2T-CHM13	chr4	54133231	54139205	5975
T2T-CHM13	chr4	54196133	54313456	117324
T2T-CHM13	chr4	54342721	54499268	156548
T2T-CHM13	chr4	54509166	54657685	148520
T2T-CHM13	chr4	54668135	54757500	89366
T2T-CHM13	chr4	54815933	54822510	6578
T2T-CHM13	chr4	54991312	54998629	7318
T2T-CHM13	chr4	55035124	55064757	29634
T2T-CHM13	chr4	55130819	55148116	17298
T2T-CHM13	chr4	55242786	55278937	36152
T2T-CHM13	chr4	57411050	57411058	9
T2T-CHM13	chr4	58933250	58933420	171
T2T-CHM13	chr4	60181427	60181499	73
T2T-CHM13	chr4	60338919	60339245	327
T2T-CHM13	chr4	60772813	60774189	1377
T2T-CHM13	chr4	62054052	62054304	253
T2T-CHM13	chr4	62254467	62254583	117
T2T-CHM13	chr4	63167306	63167419	114
T2T-CHM13	chr4	63566079	63566137	59
T2T-CHM13	chr4	65708879	65708907	29
T2T-CHM13	chr4	66240879	66247577	6699
T2T-CHM13	chr4	66662452	66662605	154
T2T-CHM13	chr4	67013505	67013828	324
T2T-CHM13	chr4	67134146	67134437	292
T2T-CHM13	chr4	67286885	67287032	148
T2T-CHM13	chr4	67355004	67355960	957
T2T-CHM13	chr4	68290496	68290959	464
T2T-CHM13	chr4	68412405	68412405	1
T2T-CHM13	chr4	69042400	69042451	52
T2T-CHM13	chr4	69374891	69379160	4270
T2T-CHM13	chr4	69385439	69386935	1497
T2T-CHM13	chr4	69700209	69700217	9
T2T-CHM13	chr4	70330878	70331093	216
T2T-CHM13	chr4	71950872	72063254	112383
T2T-CHM13	chr4	72173253	72173605	353
T2T-CHM13	chr4	73566916	73567266	351
T2T-CHM13	chr4	73581961	73581964	4
T2T-CHM13	chr4	75245010	75245033	24
T2T-CHM13	chr4	75551006	75551295	290
T2T-CHM13	chr4	77906326	77909054	2729
T2T-CHM13	chr4	79368366	79368380	15
T2T-CHM13	chr4	80257996	80258393	398
T2T-CHM13	chr4	81579178	81579491	314
T2T-CHM13	chr4	81755710	81755811	102
T2T-CHM13	chr4	81773251	81773562	312
T2T-CHM13	chr4	82620384	82620696	313
T2T-CHM13	chr4	84518754	84519090	337
T2T-CHM13	chr4	86630662	86630943	282
T2T-CHM13	chr4	88972784	88973090	307
T2T-CHM13	chr4	88992902	88993209	308
T2T-CHM13	chr4	91497700	91502456	4757
T2T-CHM13	chr4	91933413	91933711	299
T2T-CHM13	chr4	92958419	92958726	308
T2T-CHM13	chr4	93704228	93704557	330
T2T-CHM13	chr4	94335849	94336398	550
T2T-CHM13	chr4	95290398	95290436	39
T2T-CHM13	chr4	95766175	95768281	2107
T2T-CHM13	chr4	98181625	98181848	224
T2T-CHM13	chr4	99484886	99485076	191
T2T-CHM13	chr4	99608549	99608642	94
T2T-CHM13	chr4	100121438	100121447	10
T2T-CHM13	chr4	100290872	100291194	323
T2T-CHM13	chr4	100504325	100504633	309
T2T-CHM13	chr4	100527061	100527355	295
T2T-CHM13	chr4	100984182	100984486	305
T2T-CHM13	chr4	101354136	101354319	184
T2T-CHM13	chr4	102416798	102417118	321
T2T-CHM13	chr4	102462618	102462688	71
T2T-CHM13	chr4	105723697	105724429	733
T2T-CHM13	chr4	106178344	106178689	346
T2T-CHM13	chr4	108141652	108142077	426
T2T-CHM13	chr4	108872280	108872280	1
T2T-CHM13	chr4	108897062	108897376	315
T2T-CHM13	chr4	110608938	110609037	100
T2T-CHM13	chr4	110656710	110659510	2801
T2T-CHM13	chr4	112014830	112014964	135
T2T-CHM13	chr4	113055876	113055876	1
T2T-CHM13	chr4	113129364	113129427	64
T2T-CHM13	chr4	115015871	115015883	13
T2T-CHM13	chr4	115085347	115085661	315
T2T-CHM13	chr4	115857170	115857461	292
T2T-CHM13	chr4	116373146	116373567	422
T2T-CHM13	chr4	116643381	116643450	70
T2T-CHM13	chr4	117520170	117522591	2422
T2T-CHM13	chr4	118310560	118313709	3150
T2T-CHM13	chr4	119019365	119019615	251
T2T-CHM13	chr4	120185977	120185980	4
T2T-CHM13	chr4	120713443	120714464	1022
T2T-CHM13	chr4	120887358	120887361	4
T2T-CHM13	chr4	121147320	121149053	1734
T2T-CHM13	chr4	123249545	123249549	5
T2T-CHM13	chr4	123470047	123470237	191
T2T-CHM13	chr4	123520380	123520382	3
T2T-CHM13	chr4	124191992	124192295	304
T2T-CHM13	chr4	124359806	124359942	137
T2T-CHM13	chr4	124615828	124615944	117
T2T-CHM13	chr4	127013553	127013553	1
T2T-CHM13	chr4	127322292	127328602	6311
T2T-CHM13	chr4	128040360	128040669	310
T2T-CHM13	chr4	128053421	128053725	305
T2T-CHM13	chr4	129896142	129896250	109
T2T-CHM13	chr4	132449129	132451452	2324
T2T-CHM13	chr4	132558063	132558079	17
T2T-CHM13	chr4	133008996	133009269	274
T2T-CHM13	chr4	135037848	135072268	34421
T2T-CHM13	chr4	135516615	135520405	3791
T2T-CHM13	chr4	135848047	135848307	261
T2T-CHM13	chr4	136221658	136221968	311
T2T-CHM13	chr4	136959716	136959728	13
T2T-CHM13	chr4	137536648	137536660	13
T2T-CHM13	chr4	137834281	137837033	2753
T2T-CHM13	chr4	138329429	138330420	992
T2T-CHM13	chr4	140207988	140208128	141
T2T-CHM13	chr4	140345625	140345750	126
T2T-CHM13	chr4	141749825	141749921	97
T2T-CHM13	chr4	142805246	142805258	13
T2T-CHM13	chr4	144100430	144100625	196
T2T-CHM13	chr4	146969402	146969712	311
T2T-CHM13	chr4	147712689	147716146	3458
T2T-CHM13	chr4	148356415	148356418	4
T2T-CHM13	chr4	148638729	148638780	52
T2T-CHM13	chr4	149603194	149603405	212
T2T-CHM13	chr4	149621820	149627853	6034
T2T-CHM13	chr4	150456569	150456880	312
T2T-CHM13	chr4	151818910	151818910	1
T2T-CHM13	chr4	153744739	153744739	1
T2T-CHM13	chr4	154655302	154656889	1588
T2T-CHM13	chr4	154714009	154714009	1
T2T-CHM13	chr4	156591207	156591507	301
T2T-CHM13	chr4	156706136	156706148	13
T2T-CHM13	chr4	157096872	157096896	25
T2T-CHM13	chr4	159359377	159359500	124
T2T-CHM13	chr4	163486101	163492084	5984
T2T-CHM13	chr4	165127390	165127423	34
T2T-CHM13	chr4	166004851	166005094	244
T2T-CHM13	chr4	166828184	166828237	54
T2T-CHM13	chr4	168461375	168462308	934
T2T-CHM13	chr4	169429779	169429785	7
T2T-CHM13	chr4	169763248	169763567	320
T2T-CHM13	chr4	169927381	169935996	8616
T2T-CHM13	chr4	170633171	170634290	1120
T2T-CHM13	chr4	171281228	171281250	23
T2T-CHM13	chr4	171554699	171556299	1601
T2T-CHM13	chr4	172717016	172717432	417
T2T-CHM13	chr4	173027479	173027776	298
T2T-CHM13	chr4	175419781	175419781	1
T2T-CHM13	chr4	177205341	177207332	1992
T2T-CHM13	chr4	180287185	180287486	302
T2T-CHM13	chr4	181321064	181321287	224
T2T-CHM13	chr4	181794960	181794986	27
T2T-CHM13	chr4	181919955	181919968	14
T2T-CHM13	chr4	182293707	182294101	395
T2T-CHM13	chr4	182484250	182484624	375
T2T-CHM13	chr4	183118922	183119228	307
T2T-CHM13	chr4	183220473	183220703	231
T2T-CHM13	chr4	183923954	183924263	310
T2T-CHM13	chr4	184411042	184411376	335
T2T-CHM13	chr4	185503006	185503263	258
T2T-CHM13	chr4	185859219	185859520	302
T2T-CHM13	chr4	186174285	186175144	860
T2T-CHM13	chr4	186895956	186896371	416
T2T-CHM13	chr4	186948250	186948770	521
T2T-CHM13	chr4	187079363	187080025	663
T2T-CHM13	chr4	187276297	187276397	101
T2T-CHM13	chr4	188202321	188202449	129
T2T-CHM13	chr4	188400063	188400363	301
T2T-CHM13	chr4	188621010	188621321	312
T2T-CHM13	chr4	189512711	189517444	4734
T2T-CHM13	chr4	190561229	190561408	180
T2T-CHM13	chr4	190625883	190626205	323
T2T-CHM13	chr4	190779882	190780026	145
T2T-CHM13	chr4	191112563	191112889	327
T2T-CHM13	chr4	191720272	191720396	125
T2T-CHM13	chr4	191741164	191741619	456
T2T-CHM13	chr4	191790453	191794049	3597
T2T-CHM13	chr4	191923919	191923947	29
T2T-CHM13	chr4	191981535	191984338	2804
T2T-CHM13	chr4	192150214	192150319	106
T2T-CHM13	chr4	192177055	192177171	117
T2T-CHM13	chr4	192222800	192227466	4667
T2T-CHM13	chr4	192235828	192235967	140
T2T-CHM13	chr4	192258146	192258715	570
T2T-CHM13	chr4	192316085	192316112	28
T2T-CHM13	chr4	192328631	192332600	3970
T2T-CHM13	chr4	192526168	192526340	173
T2T-CHM13	chr4	192990148	192991748	1601
T2T-CHM13	chr4	193004589	193004803	215
T2T-CHM13	chr4	193207216	193207375	160
T2T-CHM13	chr4	193346203	193348733	2531
T2T-CHM13	chr4	193462255	193519164	56910
T2T-CHM13	chr4	193572013	193574945	2933
T2T-CHM13	chr5	1	2862	2862
T2T-CHM13	chr5	200893	203065	2173
T2T-CHM13	chr5	336210	338208	1999
T2T-CHM13	chr5	384684	385285	602
T2T-CHM13	chr5	409338	409679	342
T2T-CHM13	chr5	415887	419245	3359
T2T-CHM13	chr5	489466	489469	4
T2T-CHM13	chr5	535436	536605	1170
T2T-CHM13	chr5	550729	554691	3963
T2T-CHM13	chr5	627357	628091	735
T2T-CHM13	chr5	966345	966345	1
T2T-CHM13	chr5	987496	989947	2452
T2T-CHM13	chr5	1076322	1076947	626
T2T-CHM13	chr5	1084662	1087092	2431
T2T-CHM13	chr5	1099561	1099702	142
T2T-CHM13	chr5	1180056	1180125	70
T2T-CHM13	chr5	1236215	1237815	1601
T2T-CHM13	chr5	1394426	1395481	1056
T2T-CHM13	chr5	1402909	1402914	6
T2T-CHM13	chr5	1518002	1518097	96
T2T-CHM13	chr5	1525942	1526032	91
T2T-CHM13	chr5	1541364	1543061	1698
T2T-CHM13	chr5	1559138	1560798	1661
T2T-CHM13	chr5	1579087	1582206	3120
T2T-CHM13	chr5	1727450	1731885	4436
T2T-CHM13	chr5	1758407	1761880	3474
T2T-CHM13	chr5	1855364	1857118	1755
T2T-CHM13	chr5	2012290	2012449	160
T2T-CHM13	chr5	2142164	2142606	443
T2T-CHM13	chr5	2406429	2406541	113
T2T-CHM13	chr5	2684330	2684541	212
T2T-CHM13	chr5	2916097	2916203	107
T2T-CHM13	chr5	2982253	2982391	139
T2T-CHM13	chr5	2993397	2993527	131
T2T-CHM13	chr5	3241093	3241095	3
T2T-CHM13	chr5	3339963	3340055	93
T2T-CHM13	chr5	3817934	3823127	5194
T2T-CHM13	chr5	4506660	4506770	111
T2T-CHM13	chr5	5522704	5522994	291
T2T-CHM13	chr5	6457859	6457874	16
T2T-CHM13	chr5	6547108	6547358	251
T2T-CHM13	chr5	7876207	7877237	1031
T2T-CHM13	chr5	8857479	8857517	39
T2T-CHM13	chr5	9102349	9102427	79
T2T-CHM13	chr5	9349914	9349947	34
T2T-CHM13	chr5	10573721	10578025	4305
T2T-CHM13	chr5	10694082	10696017	1936
T2T-CHM13	chr5	11082103	11082275	173
T2T-CHM13	chr5	11249893	11250241	349
T2T-CHM13	chr5	12363439	12363713	275
T2T-CHM13	chr5	13267016	13267136	121
T2T-CHM13	chr5	13952621	13952743	123
T2T-CHM13	chr5	17470592	17481859	11268
T2T-CHM13	chr5	17534486	17570221	35736
T2T-CHM13	chr5	17712682	17713213	532
T2T-CHM13	chr5	17902350	17902471	122
T2T-CHM13	chr5	17969499	17969533	35
T2T-CHM13	chr5	18572093	18572399	307
T2T-CHM13	chr5	20020628	20020923	296
T2T-CHM13	chr5	20400701	20400701	1
T2T-CHM13	chr5	20560012	20560034	23
T2T-CHM13	chr5	21549170	21552744	3575
T2T-CHM13	chr5	24198965	24199274	310
T2T-CHM13	chr5	26308838	26308859	22
T2T-CHM13	chr5	27531732	27532050	319
T2T-CHM13	chr5	28462392	28462698	307
T2T-CHM13	chr5	29034933	29037965	3033
T2T-CHM13	chr5	32876137	32876454	318
T2T-CHM13	chr5	33089425	33089491	67
T2T-CHM13	chr5	33315792	33316092	301
T2T-CHM13	chr5	34351250	34430035	78786
T2T-CHM13	chr5	34616013	34618241	2229
T2T-CHM13	chr5	35438085	35438387	303
T2T-CHM13	chr5	36810890	36812218	1329
T2T-CHM13	chr5	38310106	38310109	4
T2T-CHM13	chr5	39070321	39072356	2036
T2T-CHM13	chr5	39694754	39694926	173
T2T-CHM13	chr5	40291499	40297554	6056
T2T-CHM13	chr5	42881013	42883804	2792
T2T-CHM13	chr5	46153255	46153260	6
T2T-CHM13	chr5	46397324	46397331	8
T2T-CHM13	chr5	46521583	46526762	5180
T2T-CHM13	chr5	46686454	46741531	55078
T2T-CHM13	chr5	46795981	46796167	187
T2T-CHM13	chr5	46817723	46818011	289
T2T-CHM13	chr5	46839318	47222220	382903
T2T-CHM13	chr5	47242982	47244367	1386
T2T-CHM13	chr5	47264952	47712263	447312
T2T-CHM13	chr5	47732816	49548128	1815313
T2T-CHM13	chr5	49568649	49587205	18557
T2T-CHM13	chr5	49601145	49897395	296251
T2T-CHM13	chr5	49906860	49994116	87257
T2T-CHM13	chr5	50015434	50022566	7133
T2T-CHM13	chr5	50051494	50065495	14002
T2T-CHM13	chr5	50124505	50129862	5358
T2T-CHM13	chr5	50136646	50445069	308424
T2T-CHM13	chr5	50499075	50499142	68
T2T-CHM13	chr5	50541277	50585822	44546
T2T-CHM13	chr5	50666616	50929953	263338
T2T-CHM13	chr5	50950383	50959755	9373
T2T-CHM13	chr5	52928231	52930651	2421
T2T-CHM13	chr5	52961092	52961426	335
T2T-CHM13	chr5	53763718	53764034	317
T2T-CHM13	chr5	56260762	56261090	329
T2T-CHM13	chr5	56397572	56397877	306
T2T-CHM13	chr5	56523840	56524946	1107
T2T-CHM13	chr5	56979472	56979710	239
T2T-CHM13	chr5	57460061	57460355	295
T2T-CHM13	chr5	57636776	57636893	118
T2T-CHM13	chr5	58049544	58049639	96
T2T-CHM13	chr5	59202566	59208657	6092
T2T-CHM13	chr5	59416617	59416777	161
T2T-CHM13	chr5	59445939	59446087	149
T2T-CHM13	chr5	59796775	59796873	99
T2T-CHM13	chr5	61486512	61486642	131
T2T-CHM13	chr5	62817017	62817328	312
T2T-CHM13	chr5	63158760	63159056	297
T2T-CHM13	chr5	63418064	63418230	167
T2T-CHM13	chr5	64212083	64212353	271
T2T-CHM13	chr5	65992534	65993900	1367
T2T-CHM13	chr5	66554059	66556340	2282
T2T-CHM13	chr5	67095043	67095355	313
T2T-CHM13	chr5	69632472	69632565	94
T2T-CHM13	chr5	69687145	69687218	74
T2T-CHM13	chr5	70044620	70047757	3138
T2T-CHM13	chr5	70460454	70560565	100112
T2T-CHM13	chr5	70611022	70637459	26438
T2T-CHM13	chr5	70720642	70772136	51495
T2T-CHM13	chr5	70944285	70944619	335
T2T-CHM13	chr5	71090381	71130856	40476
T2T-CHM13	chr5	71529496	71552086	22591
T2T-CHM13	chr5	71673137	71695683	22547
T2T-CHM13	chr5	71710726	71731193	20468
T2T-CHM13	chr5	74461404	74461425	22
T2T-CHM13	chr5	74834206	74834512	307
T2T-CHM13	chr5	75984852	75984942	91
T2T-CHM13	chr5	76267579	76267877	299
T2T-CHM13	chr5	76460572	76460896	325
T2T-CHM13	chr5	77466388	77466746	359
T2T-CHM13	chr5	77579334	77579646	313
T2T-CHM13	chr5	79066495	79066797	303
T2T-CHM13	chr5	79462702	79463340	639
T2T-CHM13	chr5	81084876	81084984	109
T2T-CHM13	chr5	81177248	81177370	123
T2T-CHM13	chr5	81939940	81940255	316
T2T-CHM13	chr5	82196965	82197220	256
T2T-CHM13	chr5	83346715	83347014	300
T2T-CHM13	chr5	83545869	83549200	3332
T2T-CHM13	chr5	83615168	83622321	7154
T2T-CHM13	chr5	88043362	88043448	87
T2T-CHM13	chr5	88114076	88114124	49
T2T-CHM13	chr5	89217345	89217657	313
T2T-CHM13	chr5	89228468	89228779	312
T2T-CHM13	chr5	90355970	90355970	1
T2T-CHM13	chr5	92976304	92976308	5
T2T-CHM13	chr5	95064615	95064936	322
T2T-CHM13	chr5	95258313	95258615	303
T2T-CHM13	chr5	96159440	96159754	315
T2T-CHM13	chr5	97123591	97124491	901
T2T-CHM13	chr5	98579248	98579339	92
T2T-CHM13	chr5	100005018	100005019	2
T2T-CHM13	chr5	100029506	100030179	674
T2T-CHM13	chr5	100332138	100335886	3749
T2T-CHM13	chr5	100361293	100368678	7386
T2T-CHM13	chr5	100468584	100473637	5054
T2T-CHM13	chr5	100486783	100489099	2317
T2T-CHM13	chr5	100793761	100795263	1503
T2T-CHM13	chr5	101595436	101596015	580
T2T-CHM13	chr5	101669626	101669938	313
T2T-CHM13	chr5	103335679	103335912	234
T2T-CHM13	chr5	104203228	104203540	313
T2T-CHM13	chr5	104637128	104637434	307
T2T-CHM13	chr5	105093872	105095111	1240
T2T-CHM13	chr5	105837316	105837337	22
T2T-CHM13	chr5	106893083	106893209	127
T2T-CHM13	chr5	107400991	107408702	7712
T2T-CHM13	chr5	109844147	109845771	1625
T2T-CHM13	chr5	112587957	112588020	64
T2T-CHM13	chr5	114886490	114886505	16
T2T-CHM13	chr5	115699595	115699689	95
T2T-CHM13	chr5	115975202	115976106	905
T2T-CHM13	chr5	117727024	117727151	128
T2T-CHM13	chr5	120565069	120565071	3
T2T-CHM13	chr5	121909486	121909487	2
T2T-CHM13	chr5	123039004	123039021	18
T2T-CHM13	chr5	124374784	124375095	312
T2T-CHM13	chr5	125328639	125328954	316
T2T-CHM13	chr5	125577301	125577389	89
T2T-CHM13	chr5	126911807	126912119	313
T2T-CHM13	chr5	129207596	129207612	17
T2T-CHM13	chr5	130912198	130912349	152
T2T-CHM13	chr5	131560154	131560273	120
T2T-CHM13	chr5	134118141	134121770	3630
T2T-CHM13	chr5	137791685	137791723	39
T2T-CHM13	chr5	138200236	138206269	6034
T2T-CHM13	chr5	138320313	138320879	567
T2T-CHM13	chr5	140740655	140740970	316
T2T-CHM13	chr5	141858704	141859028	325
T2T-CHM13	chr5	141933141	141933330	190
T2T-CHM13	chr5	142008566	142008756	191
T2T-CHM13	chr5	142420510	142420510	1
T2T-CHM13	chr5	142429990	142430023	34
T2T-CHM13	chr5	142527844	142528915	1072
T2T-CHM13	chr5	142605935	142610472	4538
T2T-CHM13	chr5	144087155	144087452	298
T2T-CHM13	chr5	144505883	144506053	171
T2T-CHM13	chr5	144667253	144667639	387
T2T-CHM13	chr5	144819489	144819550	62
T2T-CHM13	chr5	145474403	145474405	3
T2T-CHM13	chr5	145484118	145486000	1883
T2T-CHM13	chr5	146708891	146710024	1134
T2T-CHM13	chr5	147255688	147255808	121
T2T-CHM13	chr5	147793717	147793995	279
T2T-CHM13	chr5	148618306	148618610	305
T2T-CHM13	chr5	150072557	150077421	4865
T2T-CHM13	chr5	150100583	150100604	22
T2T-CHM13	chr5	150903184	150903495	312
T2T-CHM13	chr5	151703060	151705516	2457
T2T-CHM13	chr5	151949746	151952033	2288
T2T-CHM13	chr5	152629672	152629787	116
T2T-CHM13	chr5	153276856	153281794	4939
T2T-CHM13	chr5	154140049	154140139	91
T2T-CHM13	chr5	154481277	154481285	9
T2T-CHM13	chr5	154905464	154905494	31
T2T-CHM13	chr5	156704558	156704648	91
T2T-CHM13	chr5	158529316	158531320	2005
T2T-CHM13	chr5	158964304	158969233	4930
T2T-CHM13	chr5	160421688	160421872	185
T2T-CHM13	chr5	160844109	160844213	105
T2T-CHM13	chr5	161533175	161533488	314
T2T-CHM13	chr5	163543329	163543625	297
T2T-CHM13	chr5	164347483	164347506	24
T2T-CHM13	chr5	168135277	168135376	100
T2T-CHM13	chr5	168763122	168763437	316
T2T-CHM13	chr5	170485094	170488130	3037
T2T-CHM13	chr5	171241787	171242941	1155
T2T-CHM13	chr5	173119282	173119313	32
T2T-CHM13	chr5	174002801	174003111	311
T2T-CHM13	chr5	174086057	174087792	1736
T2T-CHM13	chr5	174654679	174659121	4443
T2T-CHM13	chr5	174754458	174754550	93
T2T-CHM13	chr5	175226576	175226593	18
T2T-CHM13	chr5	176996264	176996365	102
T2T-CHM13	chr5	177074864	177074960	97
T2T-CHM13	chr5	177239085	177239158	74
T2T-CHM13	chr5	177939725	177939798	74
T2T-CHM13	chr5	178511048	178511176	129
T2T-CHM13	chr5	178599406	178599512	107
T2T-CHM13	chr5	179075540	179076735	1196
T2T-CHM13	chr5	180103207	180103269	63
T2T-CHM13	chr5	180852340	180857466	5127
T2T-CHM13	chr5	181170259	181173905	3647
T2T-CHM13	chr5	181385743	181387068	1326
T2T-CHM13	chr5	181603732	181605916	2185
T2T-CHM13	chr5	181658409	181660831	2423
T2T-CHM13	chr5	182043368	182045439	2072
T2T-CHM13	chr6	1	2567	2567
T2T-CHM13	chr6	277511	277511	1
T2T-CHM13	chr6	388183	388568	386
T2T-CHM13	chr6	721949	722044	96
T2T-CHM13	chr6	767111	770116	3006
T2T-CHM13	chr6	1134107	1135056	950
T2T-CHM13	chr6	1159815	1159853	39
T2T-CHM13	chr6	1181193	1183087	1895
T2T-CHM13	chr6	1545598	1547028	1431
T2T-CHM13	chr6	2639646	2639925	280
T2T-CHM13	chr6	2702798	2702831	34
T2T-CHM13	chr6	2786177	2788772	2596
T2T-CHM13	chr6	3224806	3224806	1
T2T-CHM13	chr6	4906224	4908160	1937
T2T-CHM13	chr6	6245762	6245769	8
T2T-CHM13	chr6	6972840	6972964	125
T2T-CHM13	chr6	7979458	7979777	320
T2T-CHM13	chr6	8096774	8097075	302
T2T-CHM13	chr6	8884036	8884142	107
T2T-CHM13	chr6	12261457	12262364	908
T2T-CHM13	chr6	12300190	12300839	650
T2T-CHM13	chr6	14618257	14618668	412
T2T-CHM13	chr6	15539665	15539817	153
T2T-CHM13	chr6	16289989	16290152	164
T2T-CHM13	chr6	16806087	16806109	23
T2T-CHM13	chr6	16822233	16822354	122
T2T-CHM13	chr6	17344167	17344463	297
T2T-CHM13	chr6	18200349	18200664	316
T2T-CHM13	chr6	19218005	19219249	1245
T2T-CHM13	chr6	19636526	19642585	6060
T2T-CHM13	chr6	19983974	19984006	33
T2T-CHM13	chr6	20637043	20637340	298
T2T-CHM13	chr6	21923724	21926841	3118
T2T-CHM13	chr6	22374009	22374106	98
T2T-CHM13	chr6	22803130	22803550	421
T2T-CHM13	chr6	24022553	24022699	147
T2T-CHM13	chr6	25395452	25395583	132
T2T-CHM13	chr6	25909051	25911133	2083
T2T-CHM13	chr6	26055859	26056172	314
T2T-CHM13	chr6	26616743	26631120	14378
T2T-CHM13	chr6	26708503	26708503	1
T2T-CHM13	chr6	26862799	26862917	119
T2T-CHM13	chr6	26915689	26915882	194
T2T-CHM13	chr6	27141358	27141678	321
T2T-CHM13	chr6	27924393	27924489	97
T2T-CHM13	chr6	28046208	28048240	2033
T2T-CHM13	chr6	29239291	29239601	311
T2T-CHM13	chr6	29719284	29722649	3366
T2T-CHM13	chr6	29894630	29894946	317
T2T-CHM13	chr6	30332785	30335859	3075
T2T-CHM13	chr6	30610770	30610900	131
T2T-CHM13	chr6	30651278	30651575	298
T2T-CHM13	chr6	30906454	30910140	3687
T2T-CHM13	chr6	31173130	31185431	12302
T2T-CHM13	chr6	31309827	31309875	49
T2T-CHM13	chr6	31870636	31876995	6360
T2T-CHM13	chr6	32486217	32495457	9241
T2T-CHM13	chr6	32503186	32510528	7343
T2T-CHM13	chr6	32649103	32649278	176
T2T-CHM13	chr6	32880303	32883876	3574
T2T-CHM13	chr6	32979497	32980419	923
T2T-CHM13	chr6	34197011	34197013	3
T2T-CHM13	chr6	34510383	34510551	169
T2T-CHM13	chr6	34651820	34651859	40
T2T-CHM13	chr6	36766561	36769064	2504
T2T-CHM13	chr6	36836411	36836509	99
T2T-CHM13	chr6	38352516	38355202	2687
T2T-CHM13	chr6	39906502	39906800	299
T2T-CHM13	chr6	41566700	41566863	164
T2T-CHM13	chr6	43793746	43795340	1595
T2T-CHM13	chr6	44225888	44229393	3506
T2T-CHM13	chr6	46177721	46180182	2462
T2T-CHM13	chr6	47149578	47149656	79
T2T-CHM13	chr6	47346708	47347229	522
T2T-CHM13	chr6	51045455	51045775	321
T2T-CHM13	chr6	51115262	51115279	18
T2T-CHM13	chr6	51234802	51235127	326
T2T-CHM13	chr6	51818479	51820525	2047
T2T-CHM13	chr6	53185290	53185426	137
T2T-CHM13	chr6	54689499	54692013	2515
T2T-CHM13	chr6	55282618	55282681	64
T2T-CHM13	chr6	55316540	55317133	594
T2T-CHM13	chr6	55749609	55749719	111
T2T-CHM13	chr6	56679208	56679523	316
T2T-CHM13	chr6	58290440	58557422	266983
T2T-CHM13	chr6	58578229	58804132	225904
T2T-CHM13	chr6	58816451	59506554	690104
T2T-CHM13	chr6	59527065	61056754	1529690
T2T-CHM13	chr6	61103907	61109378	5472
T2T-CHM13	chr6	61207178	61234037	26860
T2T-CHM13	chr6	61246393	61246599	207
T2T-CHM13	chr6	61322113	61325028	2916
T2T-CHM13	chr6	61352829	61355564	2736
T2T-CHM13	chr6	61393925	61395554	1630
T2T-CHM13	chr6	62351462	62351749	288
T2T-CHM13	chr6	62552586	62552657	72
T2T-CHM13	chr6	62713799	62713868	70
T2T-CHM13	chr6	63099169	63099374	206
T2T-CHM13	chr6	63976153	63976709	557
T2T-CHM13	chr6	64033396	64034746	1351
T2T-CHM13	chr6	64820241	64820337	97
T2T-CHM13	chr6	65437188	65438595	1408
T2T-CHM13	chr6	65443918	65449868	5951
T2T-CHM13	chr6	65628698	65628997	300
T2T-CHM13	chr6	67489316	67489334	19
T2T-CHM13	chr6	68228489	68228794	306
T2T-CHM13	chr6	68758163	68758474	312
T2T-CHM13	chr6	69709745	69709816	72
T2T-CHM13	chr6	70110394	70110710	317
T2T-CHM13	chr6	72161760	72161760	1
T2T-CHM13	chr6	72209268	72209467	200
T2T-CHM13	chr6	73042902	73043209	308
T2T-CHM13	chr6	73270966	73277050	6085
T2T-CHM13	chr6	73341470	73341475	6
T2T-CHM13	chr6	73689599	73689611	13
T2T-CHM13	chr6	73700293	73700306	14
T2T-CHM13	chr6	74762334	74762339	6
T2T-CHM13	chr6	74779553	74779677	125
T2T-CHM13	chr6	74809798	74810097	300
T2T-CHM13	chr6	75136290	75136586	297
T2T-CHM13	chr6	75400229	75400237	9
T2T-CHM13	chr6	75507331	75507354	24
T2T-CHM13	chr6	77564856	77570001	5146
T2T-CHM13	chr6	80044639	80044643	5
T2T-CHM13	chr6	80481504	80481521	18
T2T-CHM13	chr6	82124790	82129470	4681
T2T-CHM13	chr6	82706130	82706609	480
T2T-CHM13	chr6	83604414	83604415	2
T2T-CHM13	chr6	84185942	84191365	5424
T2T-CHM13	chr6	84732437	84732549	113
T2T-CHM13	chr6	87130969	87130975	7
T2T-CHM13	chr6	90420692	90421114	423
T2T-CHM13	chr6	90501894	90502019	126
T2T-CHM13	chr6	91463167	91463173	7
T2T-CHM13	chr6	93309924	93310233	310
T2T-CHM13	chr6	94899758	94899815	58
T2T-CHM13	chr6	95159620	95159776	157
T2T-CHM13	chr6	95343935	95344023	89
T2T-CHM13	chr6	95840498	95840789	292
T2T-CHM13	chr6	95873235	95873554	320
T2T-CHM13	chr6	95906071	95906164	94
T2T-CHM13	chr6	96164136	96164457	322
T2T-CHM13	chr6	96363544	96363688	145
T2T-CHM13	chr6	96420505	96422241	1737
T2T-CHM13	chr6	97884306	97884333	28
T2T-CHM13	chr6	98230586	98230889	304
T2T-CHM13	chr6	99572660	99572666	7
T2T-CHM13	chr6	100985658	100985807	150
T2T-CHM13	chr6	102321685	102322018	334
T2T-CHM13	chr6	104464783	104490195	25413
T2T-CHM13	chr6	105331418	105331425	8
T2T-CHM13	chr6	105442901	105443511	611
T2T-CHM13	chr6	107541821	107542116	296
T2T-CHM13	chr6	108158542	108163260	4719
T2T-CHM13	chr6	108176696	108179333	2638
T2T-CHM13	chr6	109208499	109208516	18
T2T-CHM13	chr6	110959829	110960133	305
T2T-CHM13	chr6	112152649	112152925	277
T2T-CHM13	chr6	112344897	112349459	4563
T2T-CHM13	chr6	114762506	114762606	101
T2T-CHM13	chr6	114931268	114931281	14
T2T-CHM13	chr6	115951899	115951899	1
T2T-CHM13	chr6	116226177	116226492	316
T2T-CHM13	chr6	118618650	118618962	313
T2T-CHM13	chr6	119877909	119878486	578
T2T-CHM13	chr6	120282555	120282865	311
T2T-CHM13	chr6	121594236	121596177	1942
T2T-CHM13	chr6	121647715	121647752	38
T2T-CHM13	chr6	121760610	121760782	173
T2T-CHM13	chr6	122045458	122045593	136
T2T-CHM13	chr6	122495797	122495875	79
T2T-CHM13	chr6	122674846	122675069	224
T2T-CHM13	chr6	123426241	123426344	104
T2T-CHM13	chr6	124790863	124790957	95
T2T-CHM13	chr6	126360969	126364344	3376
T2T-CHM13	chr6	127335456	127335691	236
T2T-CHM13	chr6	128150296	128150490	195
T2T-CHM13	chr6	128935789	128935789	1
T2T-CHM13	chr6	130191578	130197619	6042
T2T-CHM13	chr6	130393512	130393512	1
T2T-CHM13	chr6	131833019	131833324	306
T2T-CHM13	chr6	131986881	131987192	312
T2T-CHM13	chr6	132147464	132147769	306
T2T-CHM13	chr6	132292272	132292286	15
T2T-CHM13	chr6	132313849	132313925	77
T2T-CHM13	chr6	132676653	132676772	120
T2T-CHM13	chr6	133571505	133571814	310
[truncated: 9,641 more rows]
