# Supplementary material for: CpG Island Definition and Methylation Mapping of the T2T-YAO Genome
Source: Genomics Proteomics Bioinformatics. 2024 Feb 1;22(2):qzae009. doi: 10.1093/gpbjnl/qzae009 (PMC12016031; doi:10.1093/gpbjnl/qzae009)
Supplement: qzae009_Supplementary_Data [file qzae009_supplementary_data.zip › Supplementary Table S3.xlsx]

## Sheet: Supplementary Table S3-done
Table S3 Divergent-sequence-associated genes
Note: IG_V_gene, immunoglobulin variable gene; IG_V_pseudogene, immunoglobulin variable pseudogene; lncRNA, long non-coding RNA; miRNA, MicroRNA; misc_RNA, miscellaneous RNA; rRNA, Ribosomal RNA; rRNA_pseudogene, ribosomal RNA pseudogene; scaRNA, small Cajal body-specific RNA; snoRNA, small nucleolar RNA; snRNA, small nuclear RNA; TEC, to be experimentally confirmed, a gene whose existence is pre…
Chromosome	Gene ID	Gene start	Gene end	Gene length	Gene name	Gene type	Divergent sequence start	Divergent sequence end	Divergent sequence length	Overlap length
chr1	ENSG00000256263.1	5386	6577	1192	DDX11L8	unprocessed_pseudogene	1	31714	31714	1192
chr1	ENSG00000279457.4	7887	18086	10200	WASH9P	unprocessed_pseudogene	1	31714	31714	10200
chr1	ENSG00000273874.1	10563	10630	68	MIR6859-2	miRNA	1	31714	31714	68
chr1	ENSG00000282542.1_2	19996	20771	776	ENSG00000282542	TEC	1	31714	31714	776
chr1	ENSG00000282798.1_2	20760	21565	806	ENSG00000282798	TEC	1	31714	31714	806
chr1	ENSG00000243485.5_1	22752	24303	1552	MIR1302-2HG	lncRNA	1	31714	31714	1552
chr1	ENSG00000284332.1_1	23554	23691	138	MIR1302-2	miRNA	1	31714	31714	138
chr1	ENSG00000218839.5	27805	30680	2876	FAM138C	lncRNA	1	31714	31714	2876
chr1	ENSG00000230368.2	213718	225391	11674	FAM41C	lncRNA	218829	223295	4467	4467
chr1	ENSG00000234711.1	219361	220418	1058	TUBB8P11	unprocessed_pseudogene	218829	223295	4467	1058
chr1	ENSG00000283040.1	220598	225722	5125	ENSG00000283040	transcribed_unprocessed_pseudogene	218829	223295	4467	2698
chr1	ENSG00000223823.1	486420	492908	6489	LINC01342	lncRNA	489507	490211	705	705
chr1	ENSG00000162571.14	522677	547130	24454	TTLL10	protein_coding	533562	533884	323	323
chr1	ENSG00000160075.12	894677	928209	33533	SSU72	protein_coding	896847	900209	3363	3363
chr1	ENSG00000160075.12	894677	928209	33533	SSU72	protein_coding	919030	919125	96	96
chr1	ENSG00000142609.20	1275192	1357626	82435	CFAP74	protein_coding	1333340	1334954	1615	1615
chr1	ENSG00000067606.17	1404473	1538371	133899	PRKCZ	protein_coding	1461035	1464302	3268	3268
chr1	ENSG00000237058.1	1992963	1997015	4053	MMEL1-AS1	lncRNA	1995194	1995463	270	270
chr1	ENSG00000215912.13	1997381	2367603	370223	TTC34	protein_coding	2040146	2049393	9248	9248
chr1	ENSG00000215912.13	1997381	2367603	370223	TTC34	protein_coding	2102808	2102929	122	122
chr1	ENSG00000215912.13	1997381	2367603	370223	TTC34	protein_coding	2151205	2259986	108782	108782
chr1	ENSG00000215912.13	1997381	2367603	370223	TTC34	protein_coding	2270984	2298499	27516	27516
chr1	ENSG00000215912.13	1997381	2367603	370223	TTC34	protein_coding	2313780	2314767	988	988
chr1	ENSG00000215912.13	1997381	2367603	370223	TTC34	protein_coding	2341407	2342356	950	950
chr1	ENSG00000285945.1	2333629	2350605	16977	ENSG00000285945	lncRNA	2341407	2342356	950	950
chr1	ENSG00000283259.1	2339432	2342344	2913	ENSG00000283259	lncRNA	2341407	2342356	950	938
chr1	ENSG00000142611.17	2638123	3007423	369301	PRDM16	protein_coding	2732282	2736478	4197	4197
chr1	ENSG00000142611.17	2638123	3007423	369301	PRDM16	protein_coding	2858941	2859037	97	97
chr1	ENSG00000162591.17	3061658	3189367	127710	MEGF6	protein_coding	3077097	3077313	217	217
chr1	ENSG00000284668.2	3553973	3591954	37982	LINC02780	lncRNA	3577605	3578903	1299	1299
chr1	ENSG00000069424.16	5585438	5694773	109336	KCNAB2	protein_coding	5599767	5600163	397	397
chr1	ENSG00000171735.20	6380750	7365679	984930	CAMTA1	protein_coding	7106077	7106091	15	15
chr1	ENSG00000142599.20	7949722	8447266	497545	RERE	protein_coding	7983969	7984276	308	308
chr1	ENSG00000188807.13	9187417	9213382	25966	TMEM201	protein_coding	9191152	9191192	41	41
chr1	ENSG00000130940.15	10232305	10392609	160305	CASZ1	protein_coding	10340532	10340623	92	92
chr1	ENSG00000228229.2_2	12620173	12620652	480	ENSG00000228229	lncRNA	12618599	13003813	385215	480
chr1	ENSG00000274764.6	12622101	12629201	7101	PRAMEF27	protein_coding	12618599	13003813	385215	7101
chr1	ENSG00000277058.3	12633395	12635504	2110	HNRNPCL3	protein_coding	12618599	13003813	385215	2110
chr1	ENSG00000229571.7	12641301	12650509	9209	PRAMEF25	protein_coding	12618599	13003813	385215	9209
chr1	ENSG00000233336.1_1	12651954	12652433	480	ENSG00000233336	lncRNA	12618599	13003813	385215	480
chr1	ENSG00000277862.1	12667802	12670594	2793	PRAMEF34P	unprocessed_pseudogene	12618599	13003813	385215	2793
chr1	ENSG00000236179.1	12677006	12678292	1287	PRAMEF35P	unprocessed_pseudogene	12618599	13003813	385215	1287
chr1	ENSG00000275774.3	12688090	12689456	1367	HNRNPCL2	protein_coding	12618599	13003813	385215	1367
chr1	ENSG00000229978.2	12701389	12704186	2798	PRAMEF36P	transcribed_unprocessed_pseudogene	12618599	13003813	385215	2798
chr1	ENSG00000290772.1	12702364	12703980	1617	ENSG00000290772	lncRNA	12618599	13003813	385215	1617
chr1	ENSG00000233336.1	12719571	12720050	480	ENSG00000233336	lncRNA	12618599	13003813	385215	480
chr1	ENSG00000280267.6	12721495	12730706	9212	PRAMEF26	protein_coding	12618599	13003813	385215	9212
chr1	ENSG00000179412.11	12736504	12738221	1718	HNRNPCL4	protein_coding	12618599	13003813	385215	1718
chr1	ENSG00000204505.5	12744438	12752049	7612	PRAMEF9	protein_coding	12618599	13003813	385215	7612
chr1	ENSG00000228229.2_1	12753504	12753983	480	ENSG00000228229	lncRNA	12618599	13003813	385215	480
chr1	ENSG00000279169.3	12768790	12774011	5222	PRAMEF13	protein_coding	12618599	13003813	385215	5222
chr1	ENSG00000279804.3	12795301	12798760	3460	PRAMEF18	protein_coding	12618599	13003813	385215	3460
chr1	ENSG00000250894.1	12818479	12821268	2790	PRAMEF31P	unprocessed_pseudogene	12618599	13003813	385215	2790
chr1	ENSG00000270601.5	12826808	12833901	7094	PRAMEF5	protein_coding	12618599	13003813	385215	7094
chr1	ENSG00000231219.1	12844008	12846095	2088	PRAMEF32P	unprocessed_pseudogene	12618599	13003813	385215	2088
chr1	ENSG00000207511.1	12849605	12849711	107	RNU6-771P	snRNA	12618599	13003813	385215	107
chr1	ENSG00000182330.11	12851784	12855617	3834	PRAMEF8	protein_coding	12618599	13003813	385215	3834
chr1	ENSG00000237700.2	12874049	12879418	5370	PRAMEF33	protein_coding	12618599	13003813	385215	5370
chr1	ENSG00000204501.7	12886096	12893108	7013	PRAMEF15	protein_coding	12618599	13003813	385215	7013
chr1	ENSG00000228229.2	12894549	12895028	480	ENSG00000228229	lncRNA	12618599	13003813	385215	480
chr1	ENSG00000233336.1_3	12907765	12908244	480	ENSG00000233336	lncRNA	12618599	13003813	385215	480
chr1	ENSG00000120952.4_1	12923731	12928548	4818	PRAMEF2	protein_coding	12618599	13003813	385215	4818
chr1	ENSG00000275774.3_1	12936878	12938243	1366	HNRNPCL2	protein_coding	12618599	13003813	385215	1366
chr1	ENSG00000236179.1_1	12949074	12950360	1287	PRAMEF35P	unprocessed_pseudogene	12618599	13003813	385215	1287
chr1	ENSG00000204501.7_1	12958747	12965757	7011	PRAMEF15	protein_coding	12618599	13003813	385215	7011
chr1	ENSG00000233336.1_2	12967197	12967676	480	ENSG00000233336	lncRNA	12618599	13003813	385215	480
chr1	ENSG00000204481.8	12982512	12987737	5226	PRAMEF14	protein_coding	12618599	13003813	385215	5226
chr1	ENSG00000189337.17	13533468	14758520	1225053	KAZN	protein_coding	13750511	13751288	778	778
chr1	ENSG00000178715.8	15469321	15469758	438	ENSG00000178715	processed_pseudogene	15466537	15470030	3494	438
chr1	ENSG00000186510.12	15659964	15684375	24412	CLCNKA	protein_coding	15673341	15682452	9112	9112
chr1	ENSG00000219481.11	16213178	16265969	52792	NBPF1	protein_coding	16219949	16239711	19763	19763
chr1	ENSG00000277234.1_1	16479799	16479943	145	RNU1-5P	snRNA	16469132	17142855	673724	145
chr1	ENSG00000261135.1_2	16486870	16487977	1108	ENSG00000261135	lncRNA	16469132	17142855	673724	1108
chr1	ENSG00000058453.17	16488093	17277324	789232	CROCC	protein_coding	16469132	17142855	673724	654763
chr1	ENSG00000207389.1	16488336	16488499	164	RNU1-4	snRNA	16469132	17142855	673724	164
chr1	ENSG00000186715.12	16505072	16512321	7250	MST1L	transcribed_unprocessed_pseudogene	16469132	17142855	673724	7250
chr1	ENSG00000215908.12	16586176	16624404	38229	CROCCP2	transcribed_unprocessed_pseudogene	16469132	17142855	673724	38229
chr1	ENSG00000290851.1	16590854	16597036	6183	ENSG00000290851	lncRNA	16469132	17142855	673724	6183
chr1	ENSG00000283773.1	16600300	16600642	343	ENSG00000283773	transcribed_unprocessed_pseudogene	16469132	17142855	673724	343
chr1	ENSG00000227684.3	17048797	17049528	732	CROCCP4	transcribed_unprocessed_pseudogene	16469132	17142855	673724	732
chr1	ENSG00000169991.11	19218128	19271301	53174	IFFO2	protein_coding	19240093	19240301	209	209
chr1	ENSG00000127481.15	19390949	19526691	135743	UBR4	protein_coding	19461947	19461971	25	25
chr1	ENSG00000075151.24	21124754	21495955	371202	EIF4G3	protein_coding	21484447	21484755	309	309
chr1	ENSG00000142794.19	21759311	21804175	44865	NBPF3	protein_coding	21779099	21779368	270	270
chr1	ENSG00000176378.8	21778927	21779253	327	PFN1P10	processed_pseudogene	21779099	21779368	270	155
chr1	ENSG00000070886.12	22882394	22923845	41452	EPHA8	protein_coding	22889401	22889401	1	1
chr1	ENSG00000233755.1	25371882	25441788	69907	ENSG00000233755	lncRNA	25440470	25440500	31	31
chr1	ENSG00000159023.23	29221464	29455093	233630	EPB41	protein_coding	29435051	29435348	298	298
chr1	ENSG00000134686.21	33669671	33777183	107513	PHC2	protein_coding	33739773	33739817	45	45
chr1	ENSG00000121904.19	33860119	34512239	652121	CSMD2	protein_coding	34427251	34427266	16	16
chr1	ENSG00000121904.19	33860119	34512239	652121	CSMD2	protein_coding	34448895	34449085	191	191
chr1	ENSG00000126070.20	36268217	36410309	142093	AGO3	protein_coding	36346596	36346896	301	301
chr1	ENSG00000271554.1	36329611	36351447	21837	ENSG00000271554	lncRNA	36346596	36346896	301	301
chr1	ENSG00000054118.15	36562324	36642974	80651	THRAP3	protein_coding	36605531	36605549	19	19
chr1	ENSG00000183317.17	38052109	38103321	51213	EPHA10	protein_coding	38080795	38080954	160	160
chr1	ENSG00000228436.4	39200937	39307962	107026	RRAGC-DT	lncRNA	39286953	39288630	1678	1678
chr1	ENSG00000238287.1	40837671	40853168	15498	EXO5-DT	lncRNA	40841179	40841609	431	431
chr1	ENSG00000198815.9	42522185	42681726	159542	FOXJ3	protein_coding	42623221	42623502	282	282
chr1	ENSG00000198198.17	43735819	43800179	64361	SZT2	protein_coding	43737737	43738051	315	315
chr1	ENSG00000142949.17	43871108	43969724	98617	PTPRF	protein_coding	43939531	43940218	688	688
chr1	ENSG00000132781.20	45676034	45687592	11559	MUTYH	protein_coding	45676895	45677220	326	326
chr1	ENSG00000288208.1	45676133	45838392	162260	ENSG00000288208	protein_coding	45676895	45677220	326	326
chr1	ENSG00000079277.22	46909390	46968831	59442	MKNK1	protein_coding	46937245	46937262	18	18
chr1	ENSG00000285954.1	53706141	53727630	21490	ENSG00000285954	lncRNA	53712374	53712385	12	12
chr1	ENSG00000234810.4	55690829	56433641	742813	ENSG00000234810	lncRNA	56024367	56028655	4289	4289
chr1	ENSG00000234810.4	55690829	56433641	742813	ENSG00000234810	lncRNA	56165286	56166228	943	943
chr1	ENSG00000234810.4	55690829	56433641	742813	ENSG00000234810	lncRNA	56334604	56334784	181	181
chr1	ENSG00000260971.4	56517688	56840508	322821	ENSG00000260971	lncRNA	56728609	56732446	3838	3838
chr1	ENSG00000284686.1	56536599	56887307	350709	ENSG00000284686	protein_coding	56728609	56732446	3838	3838
chr1	ENSG00000162407.9	56857584	57010234	152651	PLPP3	protein_coding	56998148	57000196	2049	2049
chr1	ENSG00000173406.16	57359697	58910965	1551269	DAB1	protein_coding	57971166	57971364	199	199
chr1	ENSG00000236888.1	57970815	57971385	571	RPS20P5	processed_pseudogene	57971166	57971364	199	199
chr1	ENSG00000173406.16	57359697	58910965	1551269	DAB1	protein_coding	58004389	58004389	1	1
chr1	ENSG00000172456.18	59661191	60175556	514366	FGGY	protein_coding	59770768	59771074	307	307
chr1	ENSG00000162599.18	61230307	61829675	599369	NFIA	protein_coding	61758304	61760119	1816	1816
chr1	ENSG00000132854.19	62602399	62685696	83298	KANK4	protein_coding	62644569	62644684	116	116
chr1	ENSG00000177414.14	64567349	64631120	63772	UBE2U	protein_coding	64602793	64602917	125	125
chr1	ENSG00000116678.20	65784848	66005808	220961	LEPR	protein_coding	65808163	65808415	253	253
chr1	ENSG00000116678.20	65784848	66005808	220961	LEPR	protein_coding	65954459	65954762	304	304
chr1	ENSG00000118473.23	66897053	67115015	217963	SGIP1	protein_coding	67099435	67099748	314	314
chr1	ENSG00000172260.15	71758764	72645962	887199	NEGR1	protein_coding	72347452	72347452	1	1
chr1	ENSG00000172260.15	71758764	72645962	887199	NEGR1	protein_coding	72536443	72536744	302	302
chr1	ENSG00000137968.17	75528563	75932545	403983	SLC44A5	protein_coding	75607331	75607473	143	143
chr1	ENSG00000184005.11	76397470	76957468	559999	ST6GALNAC3	protein_coding	76713550	76713866	317	317
chr1	ENSG00000137960.6	78303402	78462357	158956	GIPC2	protein_coding	78385579	78385620	42	42
chr1	ENSG00000162618.15	79213703	79606313	392611	ADGRL4	protein_coding	79440106	79440406	301	301
chr1	ENSG00000233290.4	82527408	83166554	639147	ENSG00000233290	lncRNA	82875342	82875348	7	7
chr1	ENSG00000233290.4	82527408	83166554	639147	ENSG00000233290	lncRNA	82895467	82895797	331	331
chr1	ENSG00000230817.6	83221539	83486908	265370	LINC01362	lncRNA	83441289	83441421	133	133
chr1	ENSG00000230817.6	83221539	83486908	265370	LINC01362	lncRNA	83462403	83464140	1738	1738
chr1	ENSG00000171502.15	86043381	86467144	423764	COL24A1	protein_coding	86249373	86249374	2	2
chr1	ENSG00000237505.8	87933057	88997961	1064905	PKN2-AS1	lncRNA	88132392	88132547	156	156
chr1	ENSG00000237505.8	87933057	88997961	1064905	PKN2-AS1	lncRNA	88453111	88453132	22	22
chr1	ENSG00000237505.8	87933057	88997961	1064905	PKN2-AS1	lncRNA	88660222	88660536	315	315
chr1	ENSG00000226835.4	94563689	94726930	163242	ARHGAP29-AS1	lncRNA	94700391	94700434	44	44
chr1	ENSG00000271092.5	95433708	95563018	129311	TLCD4-RWDD3	protein_coding	95540744	95541057	314	314
chr1	ENSG00000226026.7	95477446	95549776	72331	RWDD3-DT	lncRNA	95540744	95541057	314	314
chr1	ENSG00000188641.14	97393752	98311006	917255	DPYD	protein_coding	97446758	97446854	97	97
chr1	ENSG00000232878.3	97411920	97639004	227085	DPYD-AS1	lncRNA	97446758	97446854	97	97
chr1	ENSG00000187733.7	103971355	103984759	13405	AMY1C	protein_coding	103964371	104073071	108701	13405
chr1	ENSG00000237763.10	103976188	103984720	8533	AMY1A	protein_coding	103964371	104073071	108701	8533
chr1	ENSG00000234441.1	103988242	103988439	198	ENSG00000234441	unprocessed_pseudogene	103964371	104073071	108701	198
chr1	ENSG00000174876.17	104007593	104016632	9040	AMY1B	protein_coding	103964371	104073071	108701	9040
chr1	ENSG00000227408.1	104046408	104052556	6149	AMYP1	unprocessed_pseudogene	103964371	104073071	108701	6149
chr1	ENSG00000237763.10_1	104070059	104078853	8795	AMY1A	protein_coding	103964371	104073071	108701	3013
chr1	ENSG00000233047.7	106339800	106442277	102478	LINC01677	lncRNA	106354928	106355243	316	316
chr1	ENSG00000085491.17	108545643	108611991	66349	SLC25A24	protein_coding	108602351	108606277	3927	3927
chr1	ENSG00000196427.14	108634112	108655733	21622	NBPF4	protein_coding	108641984	108795362	153379	13750
chr1	ENSG00000238122.1	108672852	108685345	12494	ENSG00000238122	lncRNA	108641984	108795362	153379	12494
chr1	ENSG00000290547.1	108684599	108749499	64901	ENSG00000290547	lncRNA	108641984	108795362	153379	64901
chr1	ENSG00000241361.9	108684795	108749033	64239	SLC25A24P1	transcribed_unprocessed_pseudogene	108641984	108795362	153379	64239
chr1	ENSG00000290552.1	108787474	108822452	34979	ENSG00000290552	lncRNA	108641984	108795362	153379	7889
chr1	ENSG00000243967.5	108787755	108797535	9781	NBPF5P	transcribed_unprocessed_pseudogene	108641984	108795362	153379	7608
chr1	ENSG00000197323.12	114761042	114879450	118409	TRIM33	protein_coding	114869157	114869453	297	297
chr1	ENSG00000173218.15	116009795	116065982	56188	VANGL1	protein_coding	116054661	116057976	3316	3316
chr1	ENSG00000275131.4	120693142	120782030	88889	PDE4DIPP2	transcribed_unprocessed_pseudogene	120694821	121154922	460102	87210
chr1	ENSG00000290999.1	120723988	120752871	28884	ENSG00000290999	lncRNA	120694821	121154922	460102	28884
chr1	ENSG00000234225.2_4	120796626	120798311	1686	ENSG00000234225	lncRNA	120694821	121154922	460102	1686
chr1	ENSG00000254539.1_1	120798601	120801306	2706	ENSG00000254539	lncRNA	120694821	121154922	460102	2706
chr1	ENSG00000270231.5	120802209	120850449	48241	NBPF8	protein_coding	120694821	121154922	460102	48241
chr1	ENSG00000270392.2	120831455	120833302	1848	PFN1P2	transcribed_processed_pseudogene	120694821	121154922	460102	1848
chr1	ENSG00000274019.1_1	120858216	120868783	10568	ENSG00000274019	unprocessed_pseudogene	120694821	121154922	460102	10568
chr1	ENSG00000273727.1	120909991	120910152	162	U1	snRNA	120694821	121154922	460102	162
chr1	ENSG00000274265.5	120922957	120938433	15477	ENSG00000274265	lncRNA	120694821	121154922	460102	15477
chr1	ENSG00000223804.6	120923296	120924379	1084	ENSG00000223804	transcribed_unprocessed_pseudogene	120694821	121154922	460102	1084
chr1	ENSG00000290569.1	120923629	120928266	4638	ENSG00000290569	lncRNA	120694821	121154922	460102	4638
chr1	ENSG00000272755.1_2	121011336	121011900	565	ENSG00000272755	lncRNA	120694821	121154922	460102	565
chr1	ENSG00000275933.1	121037267	121037516	250	7SK	misc_RNA	120694821	121154922	460102	250
chr1	ENSG00000273406.1_1	121083626	121084101	476	ENSG00000273406	lncRNA	120694821	121154922	460102	476
chr1	ENSG00000286106.3	121091052	121165051	74000	NOTCH2NLR	protein_coding	120694821	121154922	460102	63871
chr1	ENSG00000273136.8	121091089	121224401	133313	NBPF26	protein_coding	120694821	121154922	460102	63834
chr1	ENSG00000273136.8	121091089	121224401	133313	NBPF26	protein_coding	121201812	121217696	15885	15885
chr1	ENSG00000260900.1_2	130107499	130107661	163	ENSG00000260900	processed_pseudogene	129723292	130152294	429003	163
chr1	ENSG00000235887.2_4	130107836	130109167	1332	LINC02799	lncRNA	129723292	130152294	429003	1332
chr1	ENSG00000279795.1_10	130127779	130128761	983	ENSG00000279795	TEC	129723292	130152294	429003	983
chr1	ENSG00000277521.1_38	130652134	130652215	82	MIR8078	miRNA	130274995	131724227	1449233	82
chr1	ENSG00000278932.6_8	131170990	131244821	73832	ENSG00000278932	lncRNA	130274995	131724227	1449233	73832
chr1	ENSG00000250753.2_3	131220824	131221180	357	ENSG00000250753	processed_pseudogene	130274995	131724227	1449233	357
chr1	ENSG00000279718.1_7	131238788	131239542	755	SNX18P12	processed_pseudogene	130274995	131724227	1449233	755
chr1	ENSG00000279208.1_11	131243613	131250984	7372	ENSG00000279208	unprocessed_pseudogene	130274995	131724227	1449233	7372
chr1	ENSG00000251056.1_2	131263548	131267425	3878	ANKRD20A17P	unprocessed_pseudogene	130274995	131724227	1449233	3878
chr1	ENSG00000250769.2_2	131269177	131270219	1043	ENSG00000250769	processed_pseudogene	130274995	131724227	1449233	1043
chr1	ENSG00000280243.1_14	131297950	131299035	1086	MTCO1P1	processed_pseudogene	130274995	131724227	1449233	1086
chr1	ENSG00000268736.1_6	131299411	131299930	520	MTCO3P39	processed_pseudogene	130274995	131724227	1449233	520
chr1	ENSG00000248946.2_13	131299993	131300281	289	MTND3P22	processed_pseudogene	130274995	131724227	1449233	289
chr1	ENSG00000286033.1_2	131308128	131381888	73761	ENSG00000286033	lncRNA	130274995	131724227	1449233	73761
chr1	ENSG00000279213.1_2	131342589	131343107	519	SNX18P10	processed_pseudogene	130274995	131724227	1449233	519
chr1	ENSG00000279579.3_2	131382939	131385199	2261	LINC01666	lncRNA	130274995	131724227	1449233	2261
chr1	ENSG00000276674.1	138473162	138473632	471	IGKV1OR1-1	IG_V_pseudogene	138464780	138528754	63975	471
chr1	ENSG00000277146.1	138479634	138479744	111	ENSG00000277146	processed_pseudogene	138464780	138528754	63975	111
chr1	ENSG00000224363.2	139054523	139354305	299783	ENSG00000224363	lncRNA	139050489	139350139	299651	295617
chr1	ENSG00000278273.1	139074392	139092705	18314	KMT2CP1	unprocessed_pseudogene	139050489	139350139	299651	18314
chr1	ENSG00000222854.1	139114236	139114345	110	RNA5SP59	rRNA_pseudogene	139050489	139350139	299651	110
chr1	ENSG00000288905.2	139129205	139171466	42262	LSP1P5	lncRNA	139050489	139350139	299651	42262
chr1	ENSG00000273825.1	139167740	139199788	32049	ENSG00000273825	unprocessed_pseudogene	139050489	139350139	299651	32049
chr1	ENSG00000287607.1	139210699	139210797	99	ENSG00000287607	processed_pseudogene	139050489	139350139	299651	99
chr1	ENSG00000275490.1	139302947	139303050	104	ENSG00000275490	unprocessed_pseudogene	139050489	139350139	299651	104
chr1	ENSG00000196369.12	139321668	139529918	208251	SRGAP2B	protein_coding	139050489	139350139	299651	28472
chr1	ENSG00000162825.18	139724306	139898196	173891	NBPF20	protein_coding	139740987	139756057	15071	15071
chr1	ENSG00000162825.18	139724306	139898196	173891	NBPF20	protein_coding	139788935	139792118	3184	3184
chr1	ENSG00000162825.18	139724306	139898196	173891	NBPF20	protein_coding	139813962	139848159	34198	34198
chr1	ENSG00000271425.9	140537385	140638700	101316	NBPF10	protein_coding	140547755	140583328	35574	35574
chr1	ENSG00000271425.9	140537385	140638700	101316	NBPF10	protein_coding	140610716	141520577	909862	27985
chr1	ENSG00000270629.7	140601811	140618753	16943	NBPF14	protein_coding	140610716	141520577	909862	8038
chr1	ENSG00000276509.1_1	140709359	140711357	1999	ENSG00000276509	lncRNA	140610716	141520577	909862	1999
chr1	ENSG00000201789.1	140761847	140761947	101	RNU6-1071P	snRNA	140610716	141520577	909862	101
chr1	ENSG00000271121.2	140771421	140771966	546	NUDT4P2	processed_pseudogene	140610716	141520577	909862	546
chr1	ENSG00000274423.1	140795107	140807058	11952	SEC22B2P	unprocessed_pseudogene	140610716	141520577	909862	11952
chr1	ENSG00000271546.1	140818265	140818793	529	ENSG00000271546	processed_pseudogene	140610716	141520577	909862	529
chr1	ENSG00000215861.9	140830982	140954741	123760	ENSG00000215861	transcribed_unprocessed_pseudogene	140610716	141520577	909862	123760
chr1	ENSG00000273591.1	140861955	140862204	250	7SK	misc_RNA	140610716	141520577	909862	250
chr1	ENSG00000272755.1	140887903	140888467	565	ENSG00000272755	lncRNA	140610716	141520577	909862	565
chr1	ENSG00000291233.1	140911875	140955178	43304	ENSG00000291233	lncRNA	140610716	141520577	909862	43304
chr1	ENSG00000289614.2	140975802	140976592	791	ENSG00000289614	lncRNA	140610716	141520577	909862	791
chr1	ENSG00000201699.1	140989788	140989949	162	RNVU1-24	snRNA	140610716	141520577	909862	162
chr1	ENSG00000274019.1	141030885	141041447	10563	ENSG00000274019	unprocessed_pseudogene	140610716	141520577	909862	10563
chr1	ENSG00000269713.9	141049191	141100564	51374	NBPF9	protein_coding	140610716	141520577	909862	51374
chr1	ENSG00000254539.1	141101477	141104174	2698	ENSG00000254539	lncRNA	140610716	141520577	909862	2698
chr1	ENSG00000178104.22	141105483	141344860	239378	PDE4DIP	protein_coding	140610716	141520577	909862	239378
chr1	ENSG00000255148.2	141126482	141134332	7851	ENSG00000255148	lncRNA	140610716	141520577	909862	7851
chr1	ENSG00000289642.1	141138042	141139221	1180	ENSG00000289642	lncRNA	140610716	141520577	909862	1180
chr1	ENSG00000254913.1	141143476	141146694	3219	ENSG00000254913	lncRNA	140610716	141520577	909862	3219
chr1	ENSG00000273694.1	141213191	141213335	145	U2	snRNA	140610716	141520577	909862	145
chr1	ENSG00000222788.1	141213191	141213269	79	RNU2-38P	snRNA	140610716	141520577	909862	79
chr1	ENSG00000252656.1	141313283	141313532	250	RN7SKP88	misc_RNA	140610716	141520577	909862	250
chr1	ENSG00000271546.1	141356659	141357187	529	ENSG00000271546	processed_pseudogene	140610716	141520577	909862	529
chr1	ENSG00000275140.1	141368391	141380374	11984	SEC22B3P	unprocessed_pseudogene	140610716	141520577	909862	11984
chr1	ENSG00000177144.8	141400601	141404245	3645	NUDT4B	protein_coding	140610716	141520577	909862	3645
chr1	ENSG00000207149.1	141414259	141414359	101	RNU6-465P	snRNA	140610716	141520577	909862	101
chr1	ENSG00000273406.1	141465174	141467008	1835	ENSG00000273406	lncRNA	140610716	141520577	909862	1835
chr1	ENSG00000286019.2	141473979	141553444	79466	NOTCH2NLB	protein_coding	140610716	141520577	909862	46599
chr1	ENSG00000270629.7	141473983	141642729	168747	NBPF14	protein_coding	140610716	141520577	909862	46595
chr1	ENSG00000270629.7	141473983	141642729	168747	NBPF14	protein_coding	141601157	141607006	5850	5850
chr1	ENSG00000278811.4	142656939	142916040	259102	LINC00624	lncRNA	142685140	142686131	992	992
chr1	ENSG00000286185.1	143950765	144042364	91600	ENSG00000286185	protein_coding	144026778	144029737	2960	2960
chr1	ENSG00000290792.1	144329594	144335347	5754	ENSG00000290792	lncRNA	144329552	144342053	12502	5754
chr1	ENSG00000290791.1	144333359	144336276	2918	ENSG00000290791	lncRNA	144329552	144342053	12502	2918
chr1	ENSG00000261716.3	144336277	144336805	529	H2BC20P	transcribed_unprocessed_pseudogene	144329552	144342053	12502	529
chr1	ENSG00000288859.1	144337094	144337627	534	H2AC19	protein_coding	144329552	144342053	12502	534
chr1	ENSG00000203852.4	144338651	144339168	518	H3C15	protein_coding	144329552	144342053	12502	518
chr1	ENSG00000270276.3	144340088	144347217	7130	H4C15	protein_coding	144329552	144342053	12502	1966
chr1	ENSG00000143401.15	144705139	144723220	18082	ANP32E	protein_coding	144714560	144714845	286	286
chr1	ENSG00000237975.7	146654523	146932217	277695	FLG-AS1	lncRNA	146792389	146793359	971	971
chr1	ENSG00000143631.11	146787197	146812212	25016	FLG	protein_coding	146792389	146793359	971	971
chr1	ENSG00000116580.20	150238651	150348344	109694	GON4L	protein_coding	150280864	150280884	21	21
chr1	ENSG00000132718.9	150348511	150374138	25628	SYT11	protein_coding	150363419	150364160	742	742
chr1	ENSG00000225279.2	154547819	154566456	18638	ENSG00000225279	lncRNA	154563256	154563554	299	299
chr1	ENSG00000186517.14	155532623	155555657	23035	ARHGAP30	protein_coding	155541513	155541514	2	2
chr1	ENSG00000283360.1	155889016	156022429	133414	ENSG00000283360	lncRNA	155908979	155909066	88	88
chr1	ENSG00000283360.1	155889016	156022429	133414	ENSG00000283360	lncRNA	155982747	155993406	10660	10660
chr1	ENSG00000289768.1	156100923	156182320	81398	ENSG00000289768	protein_coding	156130806	156133345	2540	2540
chr1	ENSG00000143149.13	160297218	160333828	36611	ALDH9A1	protein_coding	160325060	160325333	274	274
chr1	ENSG00000143179.16	160462622	160548802	86181	UCK2	protein_coding	160527165	160529329	2165	2165
chr1	ENSG00000236364.4	160524726	160538178	13453	ENSG00000236364	lncRNA	160527165	160529329	2165	2165
chr1	ENSG00000228697.6	163044419	163144889	100471	ENSG00000228697	lncRNA	163096474	163098987	2514	2514
chr1	ENSG00000228697.6	163044419	163144889	100471	ENSG00000228697	lncRNA	163118922	163119546	625	625
chr1	ENSG00000117479.15	164112939	164135293	22355	SLC19A2	protein_coding	164122757	164123068	312	312
chr1	ENSG00000152061.24	168810199	169645903	835705	RABGAP1L	protein_coding	169478326	169483610	5285	5285
chr1	ENSG00000224968.4	172004305	172112940	108636	LINC01645	lncRNA	172072403	172072418	16	16
chr1	ENSG00000227579.6	172045416	172573352	527937	ENSG00000227579	lncRNA	172072403	172072418	16	16
chr1	ENSG00000227579.6	172045416	172573352	527937	ENSG00000227579	lncRNA	172496283	172496296	14	14
chr1	ENSG00000162782.16	174244832	174351342	106511	TDRD5	protein_coding	174259464	174265547	6084	6084
chr1	ENSG00000135842.17	179455311	179638810	183500	NIBAN1	protein_coding	179509872	179515912	6041	6041
chr1	ENSG00000135842.17	179455311	179638810	183500	NIBAN1	protein_coding	179632228	179632533	306	306
chr1	ENSG00000116711.10	181493113	181653507	160395	PLA2G4A	protein_coding	181521324	181521438	115	115
chr1	ENSG00000230426.5	181735231	182349931	614701	LINC01036	lncRNA	182329535	182329667	133	133
chr1	ENSG00000226486.2	183568407	183700298	131892	LINC01035	lncRNA	183688560	183688880	321	321
chr1	ENSG00000228215.3	186486580	186674857	188278	LINC02770	lncRNA	186511502	186511808	307	307
chr1	ENSG00000285280.2	186831400	187619251	787852	ENSG00000285280	lncRNA	187304768	187304831	64	64
chr1	ENSG00000127074.15	187300235	187324417	24183	RGS13	protein_coding	187304768	187304831	64	64
chr1	ENSG00000285280.2	186831400	187619251	787852	ENSG00000285280	lncRNA	187560097	187560098	2	2
chr1	ENSG00000227240.2	188137211	188862878	725668	ENSG00000227240	lncRNA	188161870	188161883	14	14
chr1	ENSG00000288950.1	188146527	188210165	63639	ENSG00000288950	lncRNA	188161870	188161883	14	14
chr1	ENSG00000227240.2	188137211	188862878	725668	ENSG00000227240	lncRNA	188228296	188228438	143	143
chr1	ENSG00000227240.2	188137211	188862878	725668	ENSG00000227240	lncRNA	188768766	188768786	21	21
chr1	ENSG00000289697.1	191316233	191459784	143552	ENSG00000289697	protein_coding	191435617	191494558	58942	24168
chr1	ENSG00000116785.15	191439203	191459798	20596	CFHR3	protein_coding	191435617	191494558	58942	20596
chr1	ENSG00000244414.8	191484118	191501541	17424	CFHR1	protein_coding	191435617	191494558	58942	10441
chr1	ENSG00000143278.5	191703154	191731947	28794	F13B	protein_coding	191707154	191707429	276	276
chr1	ENSG00000287989.1	193113461	193194043	80583	ENSG00000287989	lncRNA	193169423	193180868	11446	11446
chr1	ENSG00000243323.7	196839980	196861515	21536	PTPRVP	transcribed_unitary_pseudogene	196844771	196844912	142	142
chr1	ENSG00000077157.23	197023951	197267570	243620	PPP1R12B	protein_coding	197133134	197133134	1	1
chr1	ENSG00000143850.16	198895755	199054855	159101	PLEKHA6	protein_coding	198946231	198946529	299	299
chr1	ENSG00000133059.17	199819286	199888481	69196	DSTYK	protein_coding	199886284	199886444	161	161
chr1	ENSG00000285417.1	200712464	200737410	24947	ENSG00000285417	transcribed_unitary_pseudogene	200735461	200735465	5	5
chr1	ENSG00000263961.8	200730387	200777647	47261	RHEX	protein_coding	200735461	200735465	5	5
chr1	ENSG00000123838.11	201780303	201820291	39989	C4BPA	protein_coding	201795069	201795163	95	95
chr1	ENSG00000197721.17	202301884	202395451	93568	CR1L	protein_coding	202342985	202343027	43	43
chr1	ENSG00000143493.13	206593423	206688590	95168	INTS7	protein_coding	206651698	206651735	38	38
chr1	ENSG00000066027.12	206938484	207014908	76425	PPP2R5A	protein_coding	206950865	206952342	1478	1478
chr1	ENSG00000230063.1	206950501	206952647	2147	ENSG00000230063	lncRNA	206950865	206952342	1478	1478
chr1	ENSG00000224535.2	207119778	207126471	6694	LINC02771	lncRNA	207121885	207122329	445	445
chr1	ENSG00000225233.2	208143762	208230693	86932	ENSG00000225233	lncRNA	208145330	208146474	1145	1145
chr1	ENSG00000225233.2	208143762	208230693	86932	ENSG00000225233	lncRNA	208230046	208233662	3617	648
chr1	ENSG00000042781.14	210276079	211076802	800724	USH2A	protein_coding	210665155	210665314	160	160
chr1	ENSG00000196482.18	211156609	211791748	635140	ESRRG	protein_coding	211720263	211720420	158	158
chr1	ENSG00000162814.11	212284755	212525456	240702	SPATA17	protein_coding	212393596	212398254	4659	4659
chr1	ENSG00000196660.12	214334793	214610302	275510	SLC30A10	protein_coding	214399370	214399674	305	305
chr1	ENSG00000236230.2	216740567	217041258	300692	ENSG00000236230	lncRNA	216790890	216791164	275	275
chr1	ENSG00000236230.2	216740567	217041258	300692	ENSG00000236230	lncRNA	216853003	216859374	6372	6372
chr1	ENSG00000203697.12	218195443	218274069	78627	CAPN8	protein_coding	218245145	218245145	1	1
chr1	ENSG00000185842.16	219503919	220006907	502989	DNAH14	protein_coding	219676504	219676759	256	256
chr1	ENSG00000154380.19	220094379	220260741	166363	ENAH	protein_coding	220182220	220182531	312	312
chr1	ENSG00000227496.3	220307911	220359999	52089	ENSG00000227496	lncRNA	220325123	220325196	74	74
chr1	ENSG00000226349.1	220318612	220344012	25401	ENSG00000226349	lncRNA	220325123	220325196	74	74
chr1	ENSG00000199352.1_11	223174370	223174488	119	RNA5S1	rRNA	223173936	223341966	168031	119
chr1	ENSG00000201588.1_1	223176614	223176732	119	RNA5S2	rRNA	223173936	223341966	168031	119
chr1	ENSG00000201588.1_10	223178856	223178974	119	RNA5S2	rRNA	223173936	223341966	168031	119
chr1	ENSG00000199352.1_32	223181098	223181216	119	RNA5S1	rRNA	223173936	223341966	168031	119
chr1	ENSG00000199352.1_26	223183342	223183460	119	RNA5S1	rRNA	223173936	223341966	168031	119
chr1	ENSG00000199337.1_1	223185584	223185702	119	RNA5S3	rRNA	223173936	223341966	168031	119
chr1	ENSG00000199337.1_3	223187826	223187944	119	RNA5S3	rRNA	223173936	223341966	168031	119
chr1	ENSG00000199352.1_33	223190068	223190186	119	RNA5S1	rRNA	223173936	223341966	168031	119
chr1	ENSG00000201588.1_18	223192310	223192428	119	RNA5S2	rRNA	223173936	223341966	168031	119
chr1	ENSG00000199352.1_6	223194552	223194670	119	RNA5S1	rRNA	223173936	223341966	168031	119
chr1	ENSG00000201321.1	223196794	223196912	119	RNA5S9	rRNA	223173936	223341966	168031	119
chr1	ENSG00000199910.1	223199038	223199156	119	RNA5S10	rRNA	223173936	223341966	168031	119
chr1	ENSG00000199334.1	223201274	223201392	119	RNA5S11	rRNA	223173936	223341966	168031	119
chr1	ENSG00000199352.1	223203510	223203628	119	RNA5S1	rRNA	223173936	223341966	168031	119
chr1	ENSG00000201588.1	223205746	223205864	119	RNA5S2	rRNA	223173936	223341966	168031	119
chr1	ENSG00000199337.1	223207988	223208106	119	RNA5S3	rRNA	223173936	223341966	168031	119
chr1	ENSG00000200381.1	223210230	223210348	119	RNA5S4	rRNA	223173936	223341966	168031	119
chr1	ENSG00000199396.1	223212466	223212584	119	RNA5S5	rRNA	223173936	223341966	168031	119
chr1	ENSG00000200624.1	223214708	223214826	119	RNA5S6	rRNA	223173936	223341966	168031	119
chr1	ENSG00000202521.1	223216944	223217062	119	RNA5S7	rRNA	223173936	223341966	168031	119
chr1	ENSG00000200343.1	223219188	223219306	119	RNA5S8	rRNA	223173936	223341966	168031	119
chr1	ENSG00000201321.1	223221432	223221550	119	RNA5S9	rRNA	223173936	223341966	168031	119
chr1	ENSG00000199910.1	223223676	223223794	119	RNA5S10	rRNA	223173936	223341966	168031	119
chr1	ENSG00000199334.1	223225920	223226038	119	RNA5S11	rRNA	223173936	223341966	168031	119
chr1	ENSG00000199270.1	223228164	223228282	119	RNA5S12	rRNA	223173936	223341966	168031	119
chr1	ENSG00000202526.1	223230408	223230526	119	RNA5S13	rRNA	223173936	223341966	168031	119
chr1	ENSG00000201355.1	223232652	223232770	119	RNA5S14	rRNA	223173936	223341966	168031	119
chr1	ENSG00000201925.1	223234896	223235014	119	RNA5S15	rRNA	223173936	223341966	168031	119
chr1	ENSG00000202257.1	223237138	223237256	119	RNA5S16	rRNA	223173936	223341966	168031	119
chr1	ENSG00000200370.1	223239382	223239500	119	RNA5S17	rRNA	223173936	223341966	168031	119
chr1	ENSG00000199352.1_17	223241626	223241744	119	RNA5S1	rRNA	223173936	223341966	168031	119
chr1	ENSG00000201588.1_11	223243862	223243980	119	RNA5S2	rRNA	223173936	223341966	168031	119
chr1	ENSG00000201588.1_14	223246098	223246216	119	RNA5S2	rRNA	223173936	223341966	168031	119
chr1	ENSG00000199352.1_24	223248334	223248452	119	RNA5S1	rRNA	223173936	223341966	168031	119
chr1	ENSG00000201822.1_2	223250605	223250696	92	RNA5SP149	rRNA_pseudogene	223173936	223341966	168031	92
chr1	ENSG00000199352.1_30	223252822	223252940	119	RNA5S1	rRNA	223173936	223341966	168031	119
chr1	ENSG00000199352.1_3	223255066	223255184	119	RNA5S1	rRNA	223173936	223341966	168031	119
chr1	ENSG00000199337.1_4	223257310	223257428	119	RNA5S3	rRNA	223173936	223341966	168031	119
chr1	ENSG00000199352.1_22	223259554	223259672	119	RNA5S1	rRNA	223173936	223341966	168031	119
chr1	ENSG00000199352.1_19	223261798	223261916	119	RNA5S1	rRNA	223173936	223341966	168031	119
chr1	ENSG00000201588.1_8	223264040	223264158	119	RNA5S2	rRNA	223173936	223341966	168031	119
chr1	ENSG00000200381.1_2	223266282	223266400	119	RNA5S4	rRNA	223173936	223341966	168031	119
chr1	ENSG00000199352.1_18	223268524	223268642	119	RNA5S1	rRNA	223173936	223341966	168031	119
chr1	ENSG00000199352.1_5	223270768	223270886	119	RNA5S1	rRNA	223173936	223341966	168031	119
chr1	ENSG00000199352.1_14	223273012	223273130	119	RNA5S1	rRNA	223173936	223341966	168031	119
chr1	ENSG00000201588.1_16	223275256	223275374	119	RNA5S2	rRNA	223173936	223341966	168031	119
chr1	ENSG00000199352.1_34	223277492	223277610	119	RNA5S1	rRNA	223173936	223341966	168031	119
chr1	ENSG00000201588.1_19	223279734	223279852	119	RNA5S2	rRNA	223173936	223341966	168031	119
chr1	ENSG00000201588.1_2	223281970	223282088	119	RNA5S2	rRNA	223173936	223341966	168031	119
chr1	ENSG00000201588.1_9	223284212	223284330	119	RNA5S2	rRNA	223173936	223341966	168031	119
chr1	ENSG00000201588.1_13	223286454	223286572	119	RNA5S2	rRNA	223173936	223341966	168031	119
chr1	ENSG00000199352.1_37	223288690	223288808	119	RNA5S1	rRNA	223173936	223341966	168031	119
chr1	ENSG00000199352.1_21	223290932	223291050	119	RNA5S1	rRNA	223173936	223341966	168031	119
chr1	ENSG00000199352.1_4	223293168	223293286	119	RNA5S1	rRNA	223173936	223341966	168031	119
chr1	ENSG00000199352.1_13	223295412	223295530	119	RNA5S1	rRNA	223173936	223341966	168031	119
chr1	ENSG00000201588.1_5	223297656	223297774	119	RNA5S2	rRNA	223173936	223341966	168031	119
chr1	ENSG00000199352.1_23	223299900	223300018	119	RNA5S1	rRNA	223173936	223341966	168031	119
chr1	ENSG00000201588.1_17	223302144	223302262	119	RNA5S2	rRNA	223173936	223341966	168031	119
chr1	ENSG00000199352.1_12	223304388	223304506	119	RNA5S1	rRNA	223173936	223341966	168031	119
chr1	ENSG00000199352.1_16	223306632	223306750	119	RNA5S1	rRNA	223173936	223341966	168031	119
chr1	ENSG00000201588.1_4	223308876	223308994	119	RNA5S2	rRNA	223173936	223341966	168031	119
chr1	ENSG00000199352.1_1	223311120	223311238	119	RNA5S1	rRNA	223173936	223341966	168031	119
chr1	ENSG00000199352.1_10	223313362	223313480	119	RNA5S1	rRNA	223173936	223341966	168031	119
chr1	ENSG00000201588.1_7	223315606	223315724	119	RNA5S2	rRNA	223173936	223341966	168031	119
chr1	ENSG00000199352.1_28	223317850	223317968	119	RNA5S1	rRNA	223173936	223341966	168031	119
chr1	ENSG00000199352.1_36	223320086	223320204	119	RNA5S1	rRNA	223173936	223341966	168031	119
chr1	ENSG00000201588.1_3	223322322	223322440	119	RNA5S2	rRNA	223173936	223341966	168031	119
chr1	ENSG00000201588.1_15	223324558	223324676	119	RNA5S2	rRNA	223173936	223341966	168031	119
chr1	ENSG00000201822.1_1	223326829	223326920	92	RNA5SP149	rRNA_pseudogene	223173936	223341966	168031	92
chr1	ENSG00000199352.1_8	223329046	223329164	119	RNA5S1	rRNA	223173936	223341966	168031	119
chr1	ENSG00000199352.1_27	223331290	223331408	119	RNA5S1	rRNA	223173936	223341966	168031	119
chr1	ENSG00000200381.1_1	223333534	223333652	119	RNA5S4	rRNA	223173936	223341966	168031	119
chr1	ENSG00000200381.1	223335778	223335896	119	RNA5S4	rRNA	223173936	223341966	168031	119
chr1	ENSG00000201588.1	223338022	223338140	119	RNA5S2	rRNA	223173936	223341966	168031	119
chr1	ENSG00000200343.1	223340266	223340384	119	RNA5S8	rRNA	223173936	223341966	168031	119
chr1	ENSG00000282564.3	225125418	225341271	215854	ENSG00000282564	lncRNA	225265628	225265758	131	131
chr1	ENSG00000116918.15	226228747	226266745	37999	TSNAX	protein_coding	226232365	226232377	13	13
chr1	ENSG00000270106.6	226228859	226522849	293991	TSNAX-DISC1	protein_coding	226232365	226232377	13	13
chr1	ENSG00000116991.12	227101823	227334534	232712	SIPA1L2	protein_coding	227232079	227232093	15	15
chr1	ENSG00000183780.13	228607807	229030824	423018	SLC35F3	protein_coding	228637949	228638248	300	300
chr1	ENSG00000183780.13	228607807	229030824	423018	SLC35F3	protein_coding	228779694	228780028	335	335
chr1	ENSG00000186197.15	231069098	231221614	152517	EDARADD	protein_coding	231150311	231150636	326	326
chr1	ENSG00000155816.21	234740692	235203767	463076	FMN2	protein_coding	234911720	234913811	2092	2092
chr1	ENSG00000155816.21	234740692	235203767	463076	FMN2	protein_coding	234958762	234960544	1783	1783
chr1	ENSG00000182901.18	235495876	236085518	589643	RGS7	protein_coding	235751079	235751133	55	55
chr1	ENSG00000162849.16	239891111	240449169	558059	KIF26B	protein_coding	240292272	240292372	101	101
chr1	ENSG00000162849.16	239891111	240449169	558059	KIF26B	protein_coding	240336325	240336350	26	26
chr1	ENSG00000185420.19	240489071	241248563	759493	SMYD3	protein_coding	240731248	240732099	852	852
chr1	ENSG00000185420.19	240489071	241248563	759493	SMYD3	protein_coding	240741913	240743372	1460	1460
chr1	ENSG00000185420.19	240489071	241248563	759493	SMYD3	protein_coding	240983987	240985532	1546	1546
chr1	ENSG00000185420.19	240489071	241248563	759493	SMYD3	protein_coding	240993272	240993272	1	1
chr1	ENSG00000227728.2	241250294	241263657	13364	ENSG00000227728	unprocessed_pseudogene	241261373	241262939	1567	1567
chr1	ENSG00000242042.1	241257303	241265352	8050	LINC01743	lncRNA	241261373	241262939	1567	1567
chr1	ENSG00000162852.14	241307544	241412058	104515	CNST	protein_coding	241363028	241363137	110	110
chr1	ENSG00000223519.8	241520000	241597542	77543	KIF28P	transcribed_unitary_pseudogene	241531903	241535586	3684	3684
chr1	ENSG00000227953.7	241524033	241543467	19435	LINC01341	lncRNA	241531903	241535586	3684	3684
chr1	ENSG00000196418.13	241879495	241934755	55261	ZNF124	protein_coding	241888230	241890898	2669	2669
chr1	ENSG00000289234.2	242094794	242158681	63888	ZNF496-DT	lncRNA	242126796	242127373	578	578
chr1	ENSG00000289728.1	242095070	242213395	118326	ENSG00000289728	lncRNA	242126796	242127373	578	578
chr1	ENSG00000289728.1	242095070	242213395	118326	ENSG00000289728	lncRNA	242170503	242175517	5015	5015
chr1	ENSG00000229255.1	243260871	243262110	1240	ENSG00000229255	lncRNA	243260086	243307857	47772	1240
chr1	ENSG00000203661.4	243265209	243267731	2523	OR2T5	protein_coding	243260086	243307857	47772	2523
chr1	ENSG00000271934.2	243274914	243275255	342	OR2AS2P	unprocessed_pseudogene	243260086	243307857	47772	342
chr1	ENSG00000188558.7	243284664	243297905	13242	OR2G6	protein_coding	243260086	243307857	47772	13242
chr10	ENSG00000151240.17	270368	688129	417762	DIP2C	protein_coding	355312	355401	90	90
chr10	ENSG00000151240.17	270368	688129	417762	DIP2C	protein_coding	473010	473694	685	685
chr10	ENSG00000151240.17	270368	688129	417762	DIP2C	protein_coding	487489	487686	198	198
chr10	ENSG00000107937.19	983473	1014866	31394	GTPBP4	protein_coding	1001708	1005627	3920	3920
chr10	ENSG00000185736.16	1171812	1738781	566970	ADARB2	protein_coding	1327844	1328024	181	181
chr10	ENSG00000185736.16	1171812	1738781	566970	ADARB2	protein_coding	1374369	1374403	35	35
chr10	ENSG00000185736.16	1171812	1738781	566970	ADARB2	protein_coding	1398950	1399074	125	125
chr10	ENSG00000185736.16	1171812	1738781	566970	ADARB2	protein_coding	1442224	1442315	92	92
chr10	ENSG00000185736.16	1171812	1738781	566970	ADARB2	protein_coding	1463500	1466646	3147	3147
chr10	ENSG00000185736.16	1171812	1738781	566970	ADARB2	protein_coding	1498253	1498356	104	104
chr10	ENSG00000185736.16	1171812	1738781	566970	ADARB2	protein_coding	1543903	1544572	670	670
chr10	ENSG00000205696.5	1529301	1559314	30014	ADARB2-AS1	lncRNA	1543903	1544572	670	670
chr10	ENSG00000185736.16	1171812	1738781	566970	ADARB2	protein_coding	1560766	1562977	2212	2212
chr10	ENSG00000185736.16	1171812	1738781	566970	ADARB2	protein_coding	1629007	1629030	24	24
chr10	ENSG00000185736.16	1171812	1738781	566970	ADARB2	protein_coding	1662873	1662873	1	1
chr10	ENSG00000289427.1	2043613	2060450	16838	ENSG00000289427	lncRNA	2050011	2051098	1088	1088
chr10	ENSG00000227912.2	2151355	2170428	19074	ENSG00000227912	lncRNA	2157426	2157524	99	99
chr10	ENSG00000235281.2	2504418	2622130	117713	ENSG00000235281	lncRNA	2529398	2529689	292	292
chr10	ENSG00000235281.2	2504418	2622130	117713	ENSG00000235281	lncRNA	2587535	2587677	143	143
chr10	ENSG00000067057.19	3069635	3141402	71768	PFKP	protein_coding	3109834	3110289	456	456
chr10	ENSG00000231298.8	4586843	4683443	96601	MANCR	lncRNA	4671555	4673558	2004	2004
chr10	ENSG00000225269.3	4660654	4687969	27316	LINC00705	lncRNA	4671555	4673558	2004	2004
chr10	ENSG00000165568.18	4791857	4853170	61314	AKR1E2	protein_coding	4820959	4821069	111	111
chr10	ENSG00000242147.3	5600037	5637762	37726	LASTR	lncRNA	5607406	5607492	87	87
chr10	ENSG00000170525.21	6149917	6259779	109863	PFKFB3	protein_coding	6211843	6216027	4185	4185
chr10	ENSG00000123243.15	7559012	7666876	107865	ITIH5	protein_coding	7624652	7629507	4856	4856
chr10	ENSG00000228636.3	9768265	9887998	119734	LINC02663	lncRNA	9872051	9872368	318	318
chr10	ENSG00000225778.5	11859958	11905442	45485	PROSER2-AS1	lncRNA	11895855	11896120	266	266
chr10	ENSG00000183049.14	12360541	12850107	489567	CAMK1D	protein_coding	12427083	12427384	302	302
chr10	ENSG00000151468.11	12911213	13114078	202866	CCDC3	protein_coding	13077523	13077750	228	228
chr10	ENSG00000136738.15	17661955	17734943	72989	STAM	protein_coding	17727781	17728082	302	302
chr10	ENSG00000165995.24	18158786	18561379	402594	CACNB2	protein_coding	18376371	18376380	10	10
chr10	ENSG00000165995.24	18158786	18561379	402594	CACNB2	protein_coding	18460783	18460891	109	109
chr10	ENSG00000204740.11	19066180	19807211	741032	MALRD1	protein_coding	19125770	19126104	335	335
chr10	ENSG00000287124.2	23457129	23549442	92314	ENSG00000287124	lncRNA	23504911	23505228	318	318
chr10	ENSG00000287124.2	23457129	23549442	92314	ENSG00000287124	lncRNA	23526561	23527129	569	569
chr10	ENSG00000120549.19	23713735	24567024	853290	KIAA1217	protein_coding	24106921	24108524	1604	1604
chr10	ENSG00000095777.17	25954262	26232567	278306	MYO3A	protein_coding	26085866	26086166	301	301
chr10	ENSG00000227932.2	26684326	26717489	33164	SELENOOLP	transcribed_unitary_pseudogene	26692280	26692283	4	4
chr10	ENSG00000148459.16	26717895	26766989	49095	PDSS1	protein_coding	26730338	26733203	2866	2866
chr10	ENSG00000278830.1	27343781	27346650	2870	ENSG00000278830	unprocessed_pseudogene	27341042	27394187	53146	2870
chr10	ENSG00000200369.1	27345183	27345289	107	RNU6-666P	snRNA	27341042	27394187	53146	107
chr10	ENSG00000230500.1	27818409	27841413	23005	MKX-AS1	lncRNA	27826739	27826741	3	3
chr10	ENSG00000233472.1	28073443	28124633	51191	ENSG00000233472	lncRNA	28117665	28119007	1343	1343
chr10	ENSG00000150054.19	28126011	28409462	283452	MPP7	protein_coding	28207910	28207942	33	33
chr10	ENSG00000291093.1	29485899	29588768	102870	SVIL-AS1	lncRNA	29499724	29500278	555	555
chr10	ENSG00000107951.15	30386117	30451076	64960	MTPAP	protein_coding	30402162	30402456	295	295
chr10	ENSG00000286694.1	31683721	31696083	12363	ENSG00000286694	lncRNA	31692967	31692969	3	3
chr10	ENSG00000233387.3	33150408	33193777	43370	IATPR	lncRNA	33172434	33172437	4	4
chr10	ENSG00000108100.18	35323608	35648538	324931	CCNY	protein_coding	35495838	35495858	21	21
chr10	ENSG00000291065.1	43499083	43618080	118998	ENSG00000291065	lncRNA	43517629	43523055	5427	5427
chr10	ENSG00000291065.1	43499083	43618080	118998	ENSG00000291065	lncRNA	43550549	43550549	1	1
chr10	ENSG00000224812.4	46044105	46210931	166827	TMEM72-AS1	lncRNA	46076657	46076660	4	4
chr10	ENSG00000165633.13	50216323	50317618	101296	VSTM4	protein_coding	50272060	50272361	302	302
chr10	ENSG00000185532.20	52192315	53499825	1307511	PRKG1	protein_coding	53457496	53459770	2275	2275
chr10	ENSG00000236671.9	53431799	53515903	84105	PRKG1-AS1	lncRNA	53457496	53459770	2275	2275
chr10	ENSG00000150275.20	55006143	56840659	1834517	PCDH15	protein_coding	55337215	55337223	9	9
chr10	ENSG00000150275.20	55006143	56840659	1834517	PCDH15	protein_coding	55960194	55960496	303	303
chr10	ENSG00000150275.20	55006143	56840659	1834517	PCDH15	protein_coding	56141212	56141337	126	126
chr10	ENSG00000150275.20	55006143	56840659	1834517	PCDH15	protein_coding	56755564	56755564	1	1
chr10	ENSG00000236744.2	56460737	56809964	349228	ENSG00000236744	lncRNA	56755564	56755564	1	1
chr10	ENSG00000165449.12	60863204	60948444	85241	SLC16A9	protein_coding	60894098	60894252	155	155
chr10	ENSG00000165449.12	60863204	60948444	85241	SLC16A9	protein_coding	60909460	60909586	127	127
chr10	ENSG00000288011.1	63553607	63590591	36985	ENSG00000288011	lncRNA	63584336	63585783	1448	1448
chr10	ENSG00000228566.2	64880289	65910801	1030513	ENSG00000228566	lncRNA	64965088	64967236	2149	2149
chr10	ENSG00000228566.2	64880289	65910801	1030513	ENSG00000228566	lncRNA	65027843	65028776	934	934
chr10	ENSG00000183230.18	67134684	68986257	1851574	CTNNA3	protein_coding	67746511	67746549	39	39
chr10	ENSG00000183230.18	67134684	68986257	1851574	CTNNA3	protein_coding	68501945	68502866	922	922
chr10	ENSG00000183230.18	67134684	68986257	1851574	CTNNA3	protein_coding	68524368	68524469	102	102
chr10	ENSG00000198954.9	70209415	70264151	54737	KIFBP	protein_coding	70247231	70248148	918	918
chr10	ENSG00000107719.10	71702319	71892476	190158	PALD1	protein_coding	71732399	71732404	6	6
chr10	ENSG00000107736.22	72620534	73040798	420265	CDH23	protein_coding	72720852	72720970	119	119
chr10	ENSG00000148655.15	76659247	77787974	1128728	LRMDA	protein_coding	76900322	76900448	127	127
chr10	ENSG00000148655.15	76659247	77787974	1128728	LRMDA	protein_coding	77723632	77729069	5438	5438
chr10	ENSG00000165424.7	80609977	80673426	63450	ZCCHC24	protein_coding	80644798	80645026	229	229
chr10	ENSG00000165424.7	80609977	80673426	63450	ZCCHC24	protein_coding	80656151	80656249	99	99
chr10	ENSG00000278616.1	80910925	80913272	2348	BEND3P3	processed_pseudogene	80912167	80912167	1	1
chr10	ENSG00000185737.13	83074323	84186161	1111839	NRG3	protein_coding	83677392	83677865	474	474
chr10	ENSG00000107771.17	85527640	85717631	189992	CCSER2	protein_coding	85700853	85700965	113	113
chr10	ENSG00000107779.14	87960995	88137019	176025	BMPR1A	protein_coding	88028540	88028544	5	5
chr10	ENSG00000184719.12	89478591	89789508	310918	RNLS	protein_coding	89737897	89738210	314	314
chr10	ENSG00000107798.18	90418568	90619617	201050	LIPA	protein_coding	90555419	90555423	5	5
chr10	ENSG00000119917.15	90532313	90582579	50267	IFIT3	protein_coding	90555419	90555423	5	5
chr10	ENSG00000289228.2	92511459	92779791	268333	ENSG00000289228	lncRNA	92728492	92728507	16	16
chr10	ENSG00000138190.17	94027729	94260700	232972	EXOC6	protein_coding	94111892	94111892	1	1
chr10	ENSG00000138193.17	95194044	95532969	338926	PLCE1	protein_coding	95497742	95497751	10	10
chr10	ENSG00000119986.7	98877850	98887702	9853	AVPI1	protein_coding	98879365	98879390	26	26
chr10	ENSG00000138131.4	99448001	99468500	20500	LOXL4	protein_coding	99465692	99466002	311	311
chr10	ENSG00000023839.12	100985670	101056473	70804	ABCC2	protein_coding	101041713	101042838	1126	1126
chr10	ENSG00000235823.5	101577191	101658078	80888	OLMALINC	lncRNA	101602662	101603886	1225	1225
chr10	ENSG00000166167.18	102560108	102763559	203452	BTRC	protein_coding	102573156	102573156	1	1
chr10	ENSG00000107829.15	102816913	102901547	84635	FBXW4	protein_coding	102840507	102841582	1076	1076
chr10	ENSG00000120029.13	103052329	103264915	212587	ARMH3	protein_coding	103208841	103209157	317	317
chr10	ENSG00000107862.7	103454059	103592024	137966	GBF1	protein_coding	103463474	103463926	453	453
chr10	ENSG00000076685.19	104297860	104490328	192469	NT5C2	protein_coding	104340365	104340545	181	181
chr10	ENSG00000156374.16	104515518	104563850	48333	PCGF6	protein_coding	104550503	104550799	297	297
chr10	ENSG00000107957.17	104806717	105068327	261611	SH3PXD2A	protein_coding	105023675	105023694	20	20
chr10	ENSG00000243316.7	113515157	113559138	43982	GUCY2GP	transcribed_unitary_pseudogene	113521067	113521354	288	288
chr10	ENSG00000197142.11	113576906	113630672	53767	ACSL5	protein_coding	113595065	113595065	1	1
chr10	ENSG00000099204.22	115635624	115972579	336956	ABLIM1	protein_coding	115787978	115788006	29	29
chr10	ENSG00000107518.18	116297900	117153580	855681	ATRNL1	protein_coding	116451083	116451386	304	304
chr10	ENSG00000165868.16	117875886	118054973	179088	HSPA12A	protein_coding	117902753	117902755	3	3
chr10	ENSG00000235198.1	118766803	118776989	10187	ENSG00000235198	lncRNA	118775452	118775453	2	2
chr10	ENSG00000165669.14	119502954	119547370	44417	FAM204A	protein_coding	119537567	119537577	11	11
chr10	ENSG00000198873.12	120412909	120665182	252274	GRK5	protein_coding	120599835	120600185	351	351
chr10	ENSG00000227307.1	122131618	122186817	55200	ENSG00000227307	lncRNA	122147717	122148006	290	290
chr10	ENSG00000285955.1	123642595	123668053	25459	ENSG00000285955	lncRNA	123664001	123664417	417	417
chr10	ENSG00000187908.20	123767351	123834226	66876	DMBT1	protein_coding	123793223	123798857	5635	5635
chr10	ENSG00000179988.15	124144893	124188366	43474	PSTK	protein_coding	124167001	124167305	305	305
chr10	ENSG00000148848.15	127210655	127587598	376944	ADAM12	protein_coding	127254860	127255645	786	786
chr10	ENSG00000154493.20	127623791	127998398	374608	C10orf90	protein_coding	127872229	127872395	167	167
chr10	ENSG00000150760.13	128105784	128661888	556105	DOCK1	protein_coding	128119356	128119489	134	134
chr10	ENSG00000150760.13	128105784	128661888	556105	DOCK1	protein_coding	128601118	128601416	299	299
chr10	ENSG00000176769.9	132321140	132537521	216382	TCERG1L	protein_coding	132337202	132339468	2267	2267
chr10	ENSG00000176769.9	132321140	132537521	216382	TCERG1L	protein_coding	132454922	132454922	1	1
chr10	ENSG00000175470.20	133124866	133183989	59124	PPP2R2D	protein_coding	133174149	133176304	2156	2156
chr10	ENSG00000188385.13	133260496	133411576	151081	JAKMIP3	protein_coding	133348726	133348836	111	111
chr10	ENSG00000165752.17	133433760	133558180	124421	STK32C	protein_coding	133476978	133478135	1158	1158
chr10	ENSG00000148814.18	133558487	133617792	59306	LRRC27	protein_coding	133578408	133583938	5531	5531
chr10	ENSG00000148814.18	133558487	133617792	59306	LRRC27	protein_coding	133593378	133597291	3914	3914
chr10	ENSG00000068383.19	133776037	134023226	247190	INPP5A	protein_coding	133816815	133816823	9	9
chr10	ENSG00000068383.19	133776037	134023226	247190	INPP5A	protein_coding	133861235	133861409	175	175
chr10	ENSG00000068383.19	133776037	134023226	247190	INPP5A	protein_coding	133980701	133981997	1297	1297
chr10	ENSG00000068383.19	133776037	134023226	247190	INPP5A	protein_coding	134011253	134014272	3020	3020
chr10	ENSG00000197177.16	134331415	134374832	43418	ADGRA1	protein_coding	134355076	134356361	1286	1286
chr10	ENSG00000130640.15	134521748	134560885	39138	TUBGCP2	protein_coding	134534447	134534642	196	196
chr10	ENSG00000277274.1	134918646	134919914	1269	DUX4L22	unprocessed_pseudogene	134917382	134960258	42877	1269
chr10	ENSG00000276046.1	134918648	134919914	1267	DUX4L13	unprocessed_pseudogene	134917382	134960258	42877	1267
chr10	ENSG00000275610.1	134921945	134923213	1269	DUX4L21	unprocessed_pseudogene	134917382	134960258	42877	1269
chr10	ENSG00000276904.1	134921946	134923212	1267	DUX4L14	unprocessed_pseudogene	134917382	134960258	42877	1267
chr10	ENSG00000276164.1	134925248	134926516	1269	DUX4L20	unprocessed_pseudogene	134917382	134960258	42877	1269
chr10	ENSG00000278641.1	134925250	134926516	1267	DUX4L15	unprocessed_pseudogene	134917382	134960258	42877	1267
chr10	ENSG00000275610.1	134928552	134929820	1269	DUX4L21	unprocessed_pseudogene	134917382	134960258	42877	1269
chr10	ENSG00000276164.1	134931863	134933131	1269	DUX4L20	unprocessed_pseudogene	134917382	134960258	42877	1269
chr10	ENSG00000277521.1_24	134933224	134933307	84	MIR8078	miRNA	134917382	134960258	42877	84
chr10	ENSG00000280337.1	134935174	134936442	1269	DUX4L25	unprocessed_pseudogene	134917382	134960258	42877	1269
chr10	ENSG00000274599.2	134938477	134939745	1269	DUX4L24	unprocessed_pseudogene	134917382	134960258	42877	1269
chr10	ENSG00000278790.1	134941783	134943049	1267	DUX4L12	unprocessed_pseudogene	134917382	134960258	42877	1267
chr10	ENSG00000277521.1_30	134943143	134943226	84	MIR8078	miRNA	134917382	134960258	42877	84
chr10	ENSG00000276046.1	134945095	134946361	1267	DUX4L13	unprocessed_pseudogene	134917382	134960258	42877	1267
chr10	ENSG00000277521.1_12	134946454	134946537	84	MIR8078	miRNA	134917382	134960258	42877	84
chr10	ENSG00000274599.2_7	134948404	134949672	1269	DUX4L24	unprocessed_pseudogene	134917382	134960258	42877	1269
chr10	ENSG00000277521.1_34	134949765	134949848	84	MIR8078	miRNA	134917382	134960258	42877	84
chr10	ENSG00000274599.2_4	134951707	134952975	1269	DUX4L24	unprocessed_pseudogene	134917382	134960258	42877	1269
chr10	ENSG00000274599.2_14	134955018	134956286	1269	DUX4L24	unprocessed_pseudogene	134917382	134960258	42877	1269
chr10	ENSG00000274599.2_1	134958321	134959589	1269	DUX4L24	unprocessed_pseudogene	134917382	134960258	42877	1269
chr10	ENSG00000277521.1_22	134959682	134959765	84	MIR8078	miRNA	134917382	134960258	42877	84
chr10	ENSG00000274599.2_21	134981406	134982674	1269	DUX4L24	unprocessed_pseudogene	134981202	135032627	51426	1269
chr10	ENSG00000277521.1_28	134982767	134982850	84	MIR8078	miRNA	134981202	135032627	51426	84
chr10	ENSG00000274599.2_3	134984703	134985971	1269	DUX4L24	unprocessed_pseudogene	134981202	135032627	51426	1269
chr10	ENSG00000277521.1_29	134986064	134986147	84	MIR8078	miRNA	134981202	135032627	51426	84
chr10	ENSG00000237635.2	134988585	134989266	682	DUX4L29	unprocessed_pseudogene	134981202	135032627	51426	682
chr10	ENSG00000277521.1_19	134989363	134989446	84	MIR8078	miRNA	134981202	135032627	51426	84
chr10	ENSG00000274599.2_12	134991299	134992567	1269	DUX4L24	unprocessed_pseudogene	134981202	135032627	51426	1269
chr10	ENSG00000274599.2_18	134994596	134995864	1269	DUX4L24	unprocessed_pseudogene	134981202	135032627	51426	1269
chr10	ENSG00000277521.1_27	134995957	134996040	84	MIR8078	miRNA	134981202	135032627	51426	84
chr10	ENSG00000274599.2_24	134997893	134999161	1269	DUX4L24	unprocessed_pseudogene	134981202	135032627	51426	1269
chr10	ENSG00000277521.1_21	134999254	134999337	84	MIR8078	miRNA	134981202	135032627	51426	84
chr10	ENSG00000274599.2_19	135001190	135002458	1269	DUX4L24	unprocessed_pseudogene	134981202	135032627	51426	1269
chr10	ENSG00000274599.2_17	135004487	135005755	1269	DUX4L24	unprocessed_pseudogene	134981202	135032627	51426	1269
chr10	ENSG00000274599.2_23	135007780	135009048	1269	DUX4L24	unprocessed_pseudogene	134981202	135032627	51426	1269
chr10	ENSG00000277521.1_2	135009141	135009224	84	MIR8078	miRNA	134981202	135032627	51426	84
chr10	ENSG00000274599.2_6	135011077	135012345	1269	DUX4L24	unprocessed_pseudogene	134981202	135032627	51426	1269
chr10	ENSG00000274599.2_2	135014382	135015650	1269	DUX4L24	unprocessed_pseudogene	134981202	135032627	51426	1269
chr10	ENSG00000277521.1_33	135015743	135015826	84	MIR8078	miRNA	134981202	135032627	51426	84
chr10	ENSG00000274599.2_8	135017682	135018950	1269	DUX4L24	unprocessed_pseudogene	134981202	135032627	51426	1269
chr10	ENSG00000274599.2_27	135020985	135022253	1269	DUX4L24	unprocessed_pseudogene	134981202	135032627	51426	1269
chr10	ENSG00000277521.1_5	135022346	135022429	84	MIR8078	miRNA	134981202	135032627	51426	84
chr10	ENSG00000274599.2_13	135024285	135025553	1269	DUX4L24	unprocessed_pseudogene	134981202	135032627	51426	1269
chr10	ENSG00000277521.1_1	135025646	135025729	84	MIR8078	miRNA	134981202	135032627	51426	84
chr10	ENSG00000274599.2_22	135027596	135028864	1269	DUX4L24	unprocessed_pseudogene	134981202	135032627	51426	1269
chr10	ENSG00000274599.2_10	135030896	135032164	1269	DUX4L24	unprocessed_pseudogene	134981202	135032627	51426	1269
chr10	ENSG00000279267.1_6	135066822	135068867	2046	ENSG00000279267	TEC	135064480	135075359	10880	2046
chr11	ENSG00000177951.18	197148	243042	45895	BET1L	protein_coding	229905	231013	1109	1109
chr11	ENSG00000142082.15	250670	272571	21902	SIRT3	protein_coding	259499	259642	144	144
chr11	ENSG00000263932.1_7	401915	402000	86	MIR4448	miRNA	397226	404469	7244	86
chr11	ENSG00000182272.12	409438	422214	12777	B4GALNT4	protein_coding	415039	415057	19	19
chr11	ENSG00000185101.13	460658	486045	25388	ANO9	protein_coding	467685	474899	7215	7215
chr11	ENSG00000069696.7	685081	688420	3340	DRD4	protein_coding	683877	690427	6551	3340
chr11	ENSG00000183020.15	974560	1065676	91117	AP2A2	protein_coding	1011423	1014572	3150	3150
chr11	ENSG00000183020.15	974560	1065676	91117	AP2A2	protein_coding	1026454	1026741	288	288
chr11	ENSG00000198788.9	1140949	1179357	38409	MUC2	protein_coding	1175373	1175491	119	119
chr11	ENSG00000174672.16	1457363	1528005	70643	BRSK2	protein_coding	1479752	1479752	1	1
chr11	ENSG00000174672.16	1457363	1528005	70643	BRSK2	protein_coding	1496721	1500342	3622	3622
chr11	ENSG00000053918.18	2523876	2928297	404422	KCNQ1	protein_coding	2828773	2828790	18	18
chr11	ENSG00000167325.15	4129695	4173951	44257	RRM1	protein_coding	4172744	4173059	316	316
chr11	ENSG00000255276.1	4172139	4173276	1138	RRM1-AS1	lncRNA	4172744	4173059	316	316
chr11	ENSG00000167346.9	4643485	4931205	287721	MMP26	protein_coding	4887278	4892813	5536	5536
chr11	ENSG00000239920.2	5195608	5619698	424091	ENSG00000239920	protein_coding	5490744	5490844	101	101
chr11	ENSG00000239920.2	5195608	5619698	424091	ENSG00000239920	protein_coding	5557544	5558853	1310	1310
chr11	ENSG00000258588.3	5538032	5585712	47681	TRIM6-TRIM34	protein_coding	5557544	5558853	1310	1310
chr11	ENSG00000132256.20	5604452	5878093	273642	TRIM5	protein_coding	5680194	5680194	1	1
chr11	ENSG00000170743.17	7178464	7408623	230160	SYT9	protein_coding	7270901	7271214	314	314
chr11	ENSG00000166387.14	7452881	7597021	144141	PPFIBP2	protein_coding	7531045	7531353	309	309
chr11	ENSG00000271758.2	7644530	7831303	186774	ENSG00000271758	lncRNA	7792888	7792897	10	10
chr11	ENSG00000254951.7	7694296	7854297	160002	ENSG00000254951	lncRNA	7792888	7792897	10	10
chr11	ENSG00000166444.19	8643545	8863881	220337	DENND2B	protein_coding	8818439	8818741	303	303
chr11	ENSG00000175352.12	8918601	8958132	39532	NRIP3	protein_coding	8931653	8931654	2	2
chr11	ENSG00000166478.10	9413530	9481733	68204	ZNF143	protein_coding	9457471	9457886	416	416
chr11	ENSG00000133789.15	9617262	9704125	86864	SWAP70	protein_coding	9689775	9690093	319	319
chr11	ENSG00000286959.1	11738267	11766258	27992	ENSG00000286959	lncRNA	11742609	11742648	40	40
chr11	ENSG00000129083.13	14401091	14458017	56927	COPB1	protein_coding	14436150	14436458	309	309
chr11	ENSG00000110693.19	15925498	16698140	772643	SOX6	protein_coding	16519469	16519629	161	161
chr11	ENSG00000166689.18	16735832	16972524	236693	PLEKHA7	protein_coding	16866024	16866163	140	140
chr11	ENSG00000011405.14	17036522	17166468	129947	PIK3C2A	protein_coding	17152308	17152390	83	83
chr11	ENSG00000213779.4	17151926	17152809	884	ENSG00000213779	processed_pseudogene	17152308	17152390	83	83
chr11	ENSG00000166788.10	18028369	18064521	36153	SAAL1	protein_coding	18035103	18036990	1888	1888
chr11	ENSG00000170255.8	18894112	18900027	5916	MRGPRX1	protein_coding	18892431	18894583	2153	472
chr11	ENSG00000166833.23	19311290	20082801	771512	NAV2	protein_coding	19859076	19859090	15	15
chr11	ENSG00000187398.12	24456826	25044965	588140	LUZP2	protein_coding	24992981	24993168	188	188
chr11	ENSG00000187398.12	24456826	25044965	588140	LUZP2	protein_coding	25006456	25009741	3286	3286
chr11	ENSG00000245573.9	27475090	27666809	191720	BDNF-AS	lncRNA	27604277	27604608	332	332
chr11	ENSG00000249867.6	28670713	29032480	361768	LINC02742	lncRNA	28953861	28959548	5688	5688
chr11	ENSG00000272882.1	28954842	28955705	864	OR2BH1P	unprocessed_pseudogene	28953861	28959548	5688	864
chr11	ENSG00000254530.2	29303083	29956551	653469	LINC02755	lncRNA	29913276	29914162	887	887
chr11	ENSG00000152219.5	30290663	30305788	15126	ARL14EP	protein_coding	30301759	30301794	36	36
chr11	ENSG00000227160.3	32080879	32312185	231307	THEM7P	transcribed_unitary_pseudogene	32233903	32234209	307	307
chr11	ENSG00000184937.16	32355538	32403656	48119	WT1	protein_coding	32380491	32380786	296	296
chr11	ENSG00000110427.17	33343501	33643408	299908	KIAA1549L	protein_coding	33570666	33570993	328	328
chr11	ENSG00000179241.13	35915382	36204529	289148	LDLRAD3	protein_coding	36117229	36119199	1971	1971
chr11	ENSG00000110442.12	36241666	36263862	22197	COMMD9	protein_coding	36260232	36261103	872	872
chr11	ENSG00000175104.15	36460228	36487103	26876	TRAF6	protein_coding	36483877	36484422	546	546
chr11	ENSG00000148948.8	40094719	41440302	1345584	LRRC4C	protein_coding	41055564	41055699	136	136
chr11	ENSG00000255171.7	41695181	41838667	143487	LINC01499	lncRNA	41777210	41780464	3255	3255
chr11	ENSG00000254668.1	41777278	41777698	421	ENSG00000254668	processed_pseudogene	41777210	41780464	3255	421
chr11	ENSG00000255171.7	41695181	41838667	143487	LINC01499	lncRNA	41789686	41791143	1458	1458
chr11	ENSG00000255032.1	44701812	44719101	17290	TSPAN18-AS1	lncRNA	44704088	44704106	19	19
chr11	ENSG00000255041.1	45370402	45496949	126548	ENSG00000255041	lncRNA	45391480	45393243	1764	1764
chr11	ENSG00000286418.1	45380774	45395925	15152	ENSG00000286418	lncRNA	45391480	45393243	1764	1764
chr11	ENSG00000290401.1	49557312	49809464	252153	GRM5P1	lncRNA	49633054	49633362	309	309
chr11	ENSG00000205035.9	49559572	49809462	249891	GRM5P1	transcribed_unprocessed_pseudogene	49633054	49633362	309	309
chr11	ENSG00000290401.1	49557312	49809464	252153	GRM5P1	lncRNA	49694899	49694934	36	36
chr11	ENSG00000205035.9	49559572	49809462	249891	GRM5P1	transcribed_unprocessed_pseudogene	49694899	49694934	36	36
chr11	ENSG00000288177.1	49851117	49883986	32870	ENSG00000288177	lncRNA	49861068	49861603	536	536
chr11	ENSG00000255442.1	50169641	50189811	20171	ENSG00000255442	unprocessed_pseudogene	50144225	50333266	189042	20171
chr11	ENSG00000287538.1	50183616	50208144	24529	ENSG00000287538	lncRNA	50144225	50333266	189042	24529
chr11	ENSG00000286983.1	50212778	50223326	10549	ENSG00000286983	lncRNA	50144225	50333266	189042	10549
chr11	ENSG00000236919.3	50245885	50247096	1212	PHKG1P3	unprocessed_pseudogene	50144225	50333266	189042	1212
chr11	ENSG00000291108.1	50257608	50297932	40325	SEPTIN7P11	lncRNA	50144225	50333266	189042	40325
chr11	ENSG00000255500.2	50267466	50268575	1110	ENSG00000255500	processed_pseudogene	50144225	50333266	189042	1110
chr11	ENSG00000255042.6	50284269	50294768	10500	SEPTIN7P11	transcribed_unprocessed_pseudogene	50144225	50333266	189042	10500
chr11	ENSG00000255001.1	50290065	50290249	185	ENSG00000255001	processed_pseudogene	50144225	50333266	189042	185
chr11	ENSG00000254518.1	50298012	50304099	6088	LINC02750	lncRNA	50144225	50333266	189042	6088
chr11	ENSG00000290412.1	50307122	50361161	54040	ENSG00000290412	lncRNA	50144225	50333266	189042	26145
chr11	ENSG00000254840.2	50314888	50315071	184	ENSG00000254840	transcribed_unprocessed_pseudogene	50144225	50333266	189042	184
chr11	ENSG00000181903.7	54675907	54676977	1071	OR4C6	protein_coding	54675084	54680457	5374	1071
chr11	ENSG00000274150.1	55900565	55937812	37248	FADS2B	unprocessed_pseudogene	55934146	55934146	1	1
chr11	ENSG00000172769.4	57412162	57416572	4411	OR5B3	protein_coding	57407587	57414062	6476	1901
chr11	ENSG00000166930.7	59441217	59466799	25583	MS4A5	protein_coding	59463139	59463317	179	179
chr11	ENSG00000283601.1	59588514	59619125	30612	MS4A19P	unprocessed_pseudogene	59615555	59615786	232	232
chr11	ENSG00000181995.12	59626439	59698521	72083	LINC00301	transcribed_unitary_pseudogene	59633047	59633311	265	265
chr11	ENSG00000181995.12	59626439	59698521	72083	LINC00301	transcribed_unitary_pseudogene	59688621	59693666	5046	5046
chr11	ENSG00000013725.14	59982787	60031685	48899	CD6	protein_coding	60001955	60002076	122	122
chr11	ENSG00000285656.1	61145303	61152601	7299	ENSG00000285656	lncRNA	61151683	61151756	74	74
chr11	ENSG00000133328.4	62598032	62613179	15148	PLAAT2	protein_coding	62604884	62609415	4532	4532
chr11	ENSG00000072518.22	62888739	62961046	72308	MARK2	protein_coding	62943119	62943376	258	258
chr11	ENSG00000173511.10	63285018	63289683	4666	VEGFB	protein_coding	63287543	63287546	4	4
chr11	ENSG00000255320.2	65298835	65311714	12880	ENSG00000255320	lncRNA	65305346	65306530	1185	1185
chr11	ENSG00000173992.9	65649827	65663467	13641	CCS	protein_coding	65655202	65655691	490	490
chr11	ENSG00000173599.15	65905859	66015824	109966	PC	protein_coding	66001734	66003250	1517	1517
chr11	ENSG00000162337.12	67382855	67520296	137442	LRP5	protein_coding	67486266	67486305	40	40
chr11	ENSG00000132740.10	67978006	68014971	36966	IGHMBP2	protein_coding	68004045	68004237	193	193
chr11	ENSG00000131620.18	69069103	69272502	203400	ANO1	protein_coding	69219695	69221626	1932	1932
chr11	ENSG00000255143.1	69212542	69232867	20326	ENSG00000255143	lncRNA	69219695	69221626	1932	1932
chr11	ENSG00000162105.21	69556516	70247678	691163	SHANK2	protein_coding	69593045	69593108	64	64
chr11	ENSG00000162105.21	69556516	70247678	691163	SHANK2	protein_coding	70036121	70036302	182	182
chr11	ENSG00000204971.3	71158662	71204835	46174	ENSG00000204971	lncRNA	71197102	71197282	181	181
chr11	ENSG00000175581.14	72786320	72868113	81794	MRPL48	protein_coding	72814870	72819315	4446	4446
chr11	ENSG00000204529.5	75698090	75723830	25741	GUCY2EP	transcribed_unprocessed_pseudogene	75723055	75723315	261	261
chr11	ENSG00000290785.1	75716481	75723637	7157	ENSG00000290785	lncRNA	75723055	75723315	261	261
chr11	ENSG00000078124.13	75864856	76028307	163452	ACER3	protein_coding	76010042	76010190	149	149
chr11	ENSG00000149260.18	76071201	76130283	59083	CAPN5	protein_coding	76102500	76102627	128	128
chr11	ENSG00000245832.7	80830419	81729232	898814	MIR4300HG	lncRNA	81654102	81654903	802	802
chr11	ENSG00000150672.19	82466151	84639668	2173518	DLG2	protein_coding	82960576	82960846	271	271
chr11	ENSG00000150672.19	82466151	84639668	2173518	DLG2	protein_coding	83855834	83855848	15	15
chr11	ENSG00000150672.19	82466151	84639668	2173518	DLG2	protein_coding	84002413	84002725	313	313
chr11	ENSG00000074266.23	85213296	85292151	78856	EED	protein_coding	85271338	85271640	303	303
chr11	ENSG00000254733.1	85444903	85636127	191225	ENSG00000254733	lncRNA	85606472	85608803	2332	2332
chr11	ENSG00000151376.18	85454428	85685887	231460	ME3	protein_coding	85606472	85608803	2332	2332
chr11	ENSG00000285835.1	86862138	87036711	174574	ENSG00000285835	lncRNA	86992710	86994219	1510	1510
chr11	ENSG00000261645.7	89242335	89907612	665278	DISC1FP1	lncRNA	89797896	89798131	236	236
chr11	ENSG00000214376.6	92805466	92837653	32188	VSTM5	protein_coding	92832077	92832079	3	3
chr11	ENSG00000285842.1	94558914	94736760	177847	ENSG00000285842	lncRNA	94621851	94622013	163	163
chr11	ENSG00000285842.1	94558914	94736760	177847	ENSG00000285842	lncRNA	94735405	94735412	8	8
chr11	ENSG00000184384.14	94964642	95331210	366569	MAML2	protein_coding	95256777	95258245	1469	1469
chr11	ENSG00000183340.7	95378005	95495589	117585	JRKL	protein_coding	95487983	95488281	299	299
chr11	ENSG00000255679.1	95435147	95494840	59694	JRKL-AS1	lncRNA	95487983	95488281	299	299
chr11	ENSG00000254587.2	95579045	95974619	395575	ENSG00000254587	lncRNA	95732570	95732885	316	316
chr11	ENSG00000254587.2	95579045	95974619	395575	ENSG00000254587	lncRNA	95803485	95803525	41	41
chr11	ENSG00000149972.12	98010296	99353635	1343340	CNTN5	protein_coding	98621285	98624119	2835	2835
chr11	ENSG00000137672.13	100446322	100859102	412781	TRPC6	protein_coding	100540808	100541120	313	313
chr11	ENSG00000281655.3	101628472	101671679	43208	ENSG00000281655	lncRNA	101642155	101642466	312	312
chr11	ENSG00000170962.13	102895869	103153321	257453	PDGFD	protein_coding	103067234	103068055	822	822
chr11	ENSG00000291173.1	103890173	103908042	17870	CASP4LP	lncRNA	103904533	103904836	304	304
chr11	ENSG00000152402.11	105665010	106010427	345418	GUCY1A2	protein_coding	105716719	105717006	288	288
chr11	ENSG00000255528.1	107990585	108026071	35487	ENSG00000255528	lncRNA	107996690	107996800	111	111
chr11	ENSG00000255028.5	108342885	108571790	228906	ENSG00000255028	lncRNA	108490252	108490351	100	100
chr11	ENSG00000110777.12	110345259	110448641	103383	POU2AF1	protein_coding	110346005	110346023	19	19
chr11	ENSG00000245248.10	118361433	118665178	303746	USP2-AS1	lncRNA	118439106	118439121	16	16
chr11	ENSG00000245248.10	118361433	118665178	303746	USP2-AS1	lncRNA	118512235	118513798	1564	1564
chr11	ENSG00000110400.11	118628407	118735087	106681	NECTIN1	protein_coding	118718238	118718271	34	34
chr11	ENSG00000255247.1	118715812	118719811	4000	NECTIN1-AS1	lncRNA	118718238	118718271	34	34
chr11	ENSG00000137709.10	119242076	119325970	83895	POU2F3	protein_coding	119273232	119273647	416	416
chr11	ENSG00000149403.13	119518721	119996540	477820	GRIK4	protein_coding	119523911	119524646	736	736
chr11	ENSG00000023171.20	122370259	122640469	270211	GRAMD1B	protein_coding	122382847	122383091	245	245
chr11	ENSG00000197125.3	123450897	123459324	8428	OR8B8	protein_coding	123456515	123456644	130	130
chr11	ENSG00000149548.15	123967763	124055037	87275	CCDC15	protein_coding	124038616	124038617	2	2
chr11	ENSG00000197798.9	125226556	125278362	51807	FAM118B	protein_coding	125241289	125241473	185	185
chr11	ENSG00000110074.12	125284402	125295860	11459	FOXRED1	protein_coding	125293684	125293739	56	56
chr11	ENSG00000255087.6	126041481	126192791	151311	ENSG00000255087	lncRNA	126065169	126065513	345	345
chr11	ENSG00000255087.6	126041481	126192791	151311	ENSG00000255087	lncRNA	126091345	126091656	312	312
chr11	ENSG00000151702.18	127707397	127834141	126745	FLI1	protein_coding	127833696	127834389	694	446
chr11	ENSG00000120457.12	127914698	127944343	29646	KCNJ5	protein_coding	127939396	127939396	1	1
chr11	ENSG00000084234.18	129092980	129169643	76664	APLP2	protein_coding	129115975	129116287	313	313
chr11	ENSG00000231698.3	130278639	130377353	98715	ENSG00000231698	lncRNA	130367964	130368646	683	683
chr11	ENSG00000182667.15	130396912	131364273	967362	NTM	protein_coding	130625265	130625641	377	377
chr11	ENSG00000166086.13	133102245	133185180	82936	JAM3	protein_coding	133126472	133127561	1090	1090
chr11	ENSG00000166105.16	133307405	133352975	45571	GLB1L3	protein_coding	133341623	133341712	90	90
chr11	ENSG00000255545.8	133446162	133539932	93771	B3GAT1-DT	lncRNA	133521009	133523669	2661	2661
chr12	ENSG00000010379.16	215880	258371	42492	SLC6A13	protein_coding	234551	234748	198	198
chr12	ENSG00000139044.12	455093	559244	104152	B4GALNT3	protein_coding	539769	539937	169	169
chr12	ENSG00000171840.13	560029	659349	99321	NINJ2	protein_coding	586575	586634	60	60
chr12	ENSG00000255825.1	586361	586997	637	ENSG00000255825	lncRNA	586575	586634	60	60
chr12	ENSG00000082805.21	985790	1488768	502979	ERC1	protein_coding	1287111	1287111	1	1
chr12	ENSG00000111186.13	1522823	1644147	121325	WNT5B	protein_coding	1529140	1529398	259	259
chr12	ENSG00000111186.13	1522823	1644147	121325	WNT5B	protein_coding	1536527	1536951	425	425
chr12	ENSG00000151067.23	1967498	2704166	736669	CACNA1C	protein_coding	2409588	2409689	102	102
chr12	ENSG00000011105.14	3083607	3292798	209192	TSPAN9	protein_coding	3101755	3102681	927	927
chr12	ENSG00000011105.14	3083607	3292798	209192	TSPAN9	protein_coding	3205204	3205204	1	1
chr12	ENSG00000111218.12	3387575	3600056	212482	PRMT8	protein_coding	3562039	3562039	1	1
chr12	ENSG00000272921.1	4611603	4671813	60211	ENSG00000272921	protein_coding	4640417	4642913	2497	2497
chr12	ENSG00000111254.8	4622176	4658217	36042	AKAP3	protein_coding	4640417	4642913	2497	2497
chr12	ENSG00000047617.17	5540706	5957954	417249	ANO2	protein_coding	5941773	5943198	1426	1426
chr12	ENSG00000010610.10	6799588	6833544	33957	CD4	protein_coding	6810995	6811249	255	255
chr12	ENSG00000111676.15	6938912	6956799	17888	ATN1	protein_coding	6951206	6951215	10	10
chr12	ENSG00000139197.11	7204794	7234734	29941	PEX5	protein_coding	7213556	7216012	2457	2457
chr12	ENSG00000288043.1	7971254	7989884	18631	ENSG00000288043	lncRNA	7969884	7974818	4935	3565
chr12	ENSG00000256069.8	9214204	9261302	47099	A2MP1	transcribed_unprocessed_pseudogene	9243347	9243704	358	358
chr12	ENSG00000237248.6	9224828	9246535	21708	LINC00987	lncRNA	9243347	9243704	358	358
chr12	ENSG00000291254.1	9232496	9253598	21103	ENSG00000291254	lncRNA	9243347	9243704	358	358
chr12	ENSG00000256673.1	9383903	9400388	16486	ENSG00000256673	unprocessed_pseudogene	9389808	9391012	1205	1205
chr12	ENSG00000284634.1	9433805	9643013	209209	ENSG00000284634	lncRNA	9448490	9453587	5098	5098
chr12	ENSG00000284634.1	9433805	9643013	209209	ENSG00000284634	lncRNA	9465853	9564072	98220	98220
chr12	ENSG00000214776.13	9466142	9560321	94180	ENSG00000214776	transcribed_unprocessed_pseudogene	9465853	9564072	98220	94180
chr12	ENSG00000256975.1	9491871	9493964	2094	ENSG00000256975	processed_pseudogene	9465853	9564072	98220	2094
chr12	ENSG00000291289.1	9498292	9528222	29931	ENSG00000291289	lncRNA	9465853	9564072	98220	29931
chr12	ENSG00000290469.1	9542861	9560901	18041	ENSG00000290469	lncRNA	9465853	9564072	98220	18041
chr12	ENSG00000150048.10	10054373	10096469	42097	CLEC1A	protein_coding	10073265	10073316	52	52
chr12	ENSG00000255641.1	10397240	10420918	23679	ENSG00000255641	protein_coding	10418947	10419358	412	412
chr12	ENSG00000205809.11	10411774	10427228	15455	KLRC2	protein_coding	10418947	10419358	412	412
chr12	ENSG00000290537.1	10575014	10586618	11605	ENSG00000290537	lncRNA	10576012	10576095	84	84
chr12	ENSG00000060140.9	10605840	10661242	55403	STYK1	protein_coding	10647395	10647566	172	172
chr12	ENSG00000231887.9	10811906	11192301	380396	PRH1	protein_coding	10902384	10902384	1	1
chr12	ENSG00000275778.3	10832798	11192357	359560	ENSG00000275778	protein_coding	10902384	10902384	1	1
chr12	ENSG00000231887.9	10811906	11192301	380396	PRH1	protein_coding	11055148	11091796	36649	36649
chr12	ENSG00000275778.3	10832798	11192357	359560	ENSG00000275778	protein_coding	11055148	11091796	36649	36649
chr12	ENSG00000212127.6	10924099	11192330	268232	TAS2R14	protein_coding	11055148	11091796	36649	36649
chr12	ENSG00000291182.1	11065316	11067718	2403	ENSG00000291182	lncRNA	11055148	11091796	36649	2403
chr12	ENSG00000256274.2	11065863	11066789	927	TAS2R64P	transcribed_unprocessed_pseudogene	11055148	11091796	36649	927
chr12	ENSG00000255374.3	11079861	11080887	1027	TAS2R43	protein_coding	11055148	11091796	36649	1027
chr12	ENSG00000256400.1	11085749	11085844	96	ENSG00000256400	processed_pseudogene	11055148	11091796	36649	96
chr12	ENSG00000231887.9	10811906	11192301	380396	PRH1	protein_coding	11126766	11127066	301	301
chr12	ENSG00000275778.3	10832798	11192357	359560	ENSG00000275778	protein_coding	11126766	11127066	301	301
chr12	ENSG00000212127.6	10924099	11192330	268232	TAS2R14	protein_coding	11126766	11127066	301	301
chr12	ENSG00000231887.9	10811906	11192301	380396	PRH1	protein_coding	11156333	11156378	46	46
chr12	ENSG00000275778.3	10832798	11192357	359560	ENSG00000275778	protein_coding	11156333	11156378	46	46
chr12	ENSG00000212127.6	10924099	11192330	268232	TAS2R14	protein_coding	11156333	11156378	46	46
chr12	ENSG00000251655.7	11412599	11416552	3954	PRB1	protein_coding	11414972	11482389	67418	1581
chr12	ENSG00000165714.11	12457432	12571655	114224	BORCS5	protein_coding	12514230	12515967	1738	1738
chr12	ENSG00000069431.14	21896695	22042085	145391	ABCC9	protein_coding	22032232	22032549	318	318
chr12	ENSG00000111728.11	22165286	22529824	364539	ST8SIA1	protein_coding	22451712	22451961	250	250
chr12	ENSG00000134532.20	23622765	24656225	1033461	SOX5	protein_coding	23879866	23880431	566	566
chr12	ENSG00000134532.20	23622765	24656225	1033461	SOX5	protein_coding	23931019	23931131	113	113
chr12	ENSG00000134532.20	23622765	24656225	1033461	SOX5	protein_coding	24100969	24101130	162	162
chr12	ENSG00000134532.20	23622765	24656225	1033461	SOX5	protein_coding	24458968	24459287	320	320
chr12	ENSG00000123104.12	26430409	26928157	497749	ITPR2	protein_coding	26900354	26900748	395	395
chr12	ENSG00000123106.11	28234234	28681298	447065	CCDC91	protein_coding	28386706	28387005	300	300
chr12	ENSG00000257599.5	29490789	29588962	98174	OVCH1-AS1	lncRNA	29521977	29522302	326	326
chr12	ENSG00000187950.9	29513966	29599161	85196	OVCH1	protein_coding	29521977	29522302	326	326
chr12	ENSG00000177359.23	31216813	31309159	92347	ENSG00000177359	transcribed_unprocessed_pseudogene	31227370	31227526	157	157
chr12	ENSG00000151746.15	32215449	32492479	277031	BICD1	protein_coding	32360923	32362611	1689	1689
chr12	ENSG00000151746.15	32215449	32492479	277031	BICD1	protein_coding	32378859	32379162	304	304
chr12	ENSG00000255628.1	34245391	34257846	12456	ENSG00000255628	lncRNA	34255859	34255866	8	8
chr12	ENSG00000205592.16	41474295	41657738	183444	MUC19	protein_coding	41519887	41520179	293	293
chr12	ENSG00000258167.1	41476753	41525027	48275	ENSG00000258167	lncRNA	41519887	41520179	293	293
chr12	ENSG00000165966.16	42274848	42661028	386181	PDZRN4	protein_coding	42367284	42367627	344	344
chr12	ENSG00000015153.15	43242572	43323855	81284	YAF2	protein_coding	43313302	43313900	599	599
chr12	ENSG00000184613.11	45594100	46008321	414222	NELL2	protein_coding	45756422	45756725	304	304
chr12	ENSG00000184613.11	45594100	46008321	414222	NELL2	protein_coding	45823524	45823826	303	303
chr12	ENSG00000185610.6	46101135	46137724	36590	DBX2	protein_coding	46112206	46112525	320	320
chr12	ENSG00000135472.9	50956962	50993130	36169	FAIM2	protein_coding	50967653	50968051	399	399
chr12	ENSG00000272368.2	51201170	51254697	53528	ENSG00000272368	lncRNA	51224291	51224385	95	95
chr12	ENSG00000139624.14	51218258	51256609	38352	CERS5	protein_coding	51224291	51224385	95	95
chr12	ENSG00000185958.10	51415354	51485821	70468	FAM186A	protein_coding	51441220	51441329	110	110
chr12	ENSG00000257500.1	53496801	53518624	21824	ENSG00000257500	lncRNA	53509737	53510033	297	297
chr12	ENSG00000257844.2	53501564	53511998	10435	KRT90P	unprocessed_pseudogene	53509737	53510033	297	297
chr12	ENSG00000257125.1	53842619	53844790	2172	KRT127P	unprocessed_pseudogene	53842868	53843179	312	312
chr12	ENSG00000170477.13	53897496	53905105	7610	KRT4	protein_coding	53904766	53904788	23	23
chr12	ENSG00000286069.2	54831802	54991134	159333	ENSG00000286069	lncRNA	54943806	54944079	274	274
chr12	ENSG00000279882.1_6	56434251	56434616	366	ENSG00000279882	TEC	56428090	56435331	7242	366
chr12	ENSG00000258763.5	56536655	56687512	150858	ENSG00000258763	lncRNA	56548284	56548530	247	247
chr12	ENSG00000179695.3	56545988	56555513	9526	OR6C2	protein_coding	56548284	56548530	247	247
chr12	ENSG00000170581.15	57442217	57461170	18954	STAT2	protein_coding	57460111	57460419	309	309
chr12	ENSG00000257443.2	60021786	60166500	144715	LRIG3-DT	lncRNA	60067122	60067123	2	2
chr12	ENSG00000257443.2	60021786	60166500	144715	LRIG3-DT	lncRNA	60078290	60081625	3336	3336
chr12	ENSG00000198673.11	62813406	63383813	570408	TAFA2	protein_coding	63006435	63006606	172	172
chr12	ENSG00000249753.2	64728500	64900907	172408	ENSG00000249753	lncRNA	64856226	64856268	43	43
chr12	ENSG00000174099.12	66384050	66597481	213432	MSRB3	protein_coding	66530517	66530892	376	376
chr12	ENSG00000155974.14	67451621	68173500	721880	GRIP1	protein_coding	67519224	67519319	96	96
chr12	ENSG00000257815.9	71006172	71347919	341748	PRANCR	lncRNA	71132089	71132203	115	115
chr12	ENSG00000127324.9	72229589	72546288	316700	TSPAN8	protein_coding	72244477	72244478	2	2
chr12	ENSG00000127324.9	72229589	72546288	316700	TSPAN8	protein_coding	72313050	72315161	2112	2112
chr12	ENSG00000072657.10	73188222	73771610	583389	TRHDE	protein_coding	73432382	73432550	169	169
chr12	ENSG00000072657.10	73188222	73771610	583389	TRHDE	protein_coding	73684911	73684911	1	1
chr12	ENSG00000258123.1	74260125	74311285	51161	LINC02444	lncRNA	74287880	74289729	1850	1850
chr12	ENSG00000251138.7	74923286	75505779	582494	LINC02882	lncRNA	75353940	75357417	3478	3478
chr12	ENSG00000257183.1	75351779	75386834	35056	ENSG00000257183	lncRNA	75353940	75357417	3478	3478
chr12	ENSG00000258077.2	76667200	77088388	421189	ENSG00000258077	lncRNA	76960320	76960424	105	105
chr12	ENSG00000067798.16	78432557	79320972	888416	NAV3	protein_coding	78552937	78553037	101	101
chr12	ENSG00000133640.20	86146606	86374999	228394	LRRIQ1	protein_coding	86246012	86246053	42	42
chr12	ENSG00000182050.14	87066375	87956720	890346	MGAT4C	protein_coding	87370257	87377676	7420	7420
chr12	ENSG00000258216.7	90830637	91220427	389791	ENSG00000258216	lncRNA	91212051	91217580	5530	5530
chr12	ENSG00000198015.14	94587041	94622390	35350	MRPL42	protein_coding	94604536	94604536	1	1
chr12	ENSG00000136040.9	95267775	95426808	159034	PLXNC1	protein_coding	95394709	95395015	307	307
chr12	ENSG00000258172.1	95391286	95396333	5048	ENSG00000258172	lncRNA	95394709	95395015	307	307
chr12	ENSG00000257150.4	96671010	96792407	121398	PGAM1P5	transcribed_processed_pseudogene	96736042	96737997	1956	1956
chr12	ENSG00000212448.1	96737048	96737145	98	Y_RNA	misc_RNA	96736042	96737997	1956	98
chr12	ENSG00000245017.4	99599336	99617995	18660	LINC02453	lncRNA	99606370	99606670	301	301
chr12	ENSG00000185046.20	99840592	101099433	1258842	ANKS1B	protein_coding	100514615	100523436	8822	8822
chr12	ENSG00000185046.20	99840592	101099433	1258842	ANKS1B	protein_coding	101009080	101012502	3423	3423
chr12	ENSG00000120800.5	102394793	102501292	106500	UTP20	protein_coding	102477218	102477870	653	653
chr12	ENSG00000111666.11	102811624	102853488	41865	CHPT1	protein_coding	102820005	102822641	2637	2637
chr12	ENSG00000111670.16	102854847	102940962	86116	GNPTAB	protein_coding	102856987	102857644	658	658
chr12	ENSG00000136052.10	105912398	106069587	157190	SLC41A2	protein_coding	106034030	106034038	9	9
chr12	ENSG00000151136.15	108430690	108771907	341218	ABTB3	protein_coding	108721102	108721217	116	116
chr12	ENSG00000204842.18	112570819	112727014	156196	ATXN2	protein_coding	112665826	112669544	3719	3719
chr12	ENSG00000173064.14	113286856	113509502	222647	HECTD4	protein_coding	113466030	113466373	344	344
chr12	ENSG00000122965.11	114943266	115093111	149846	RBM19	protein_coding	114999162	114999310	149	149
chr12	ENSG00000257781.1	116886724	116932260	45537	ENSG00000257781	lncRNA	116931302	116931707	406	406
chr12	ENSG00000255946.3	121874135	121900152	26018	ENSG00000255946	lncRNA	121879702	121884597	4896	4896
chr12	ENSG00000158023.10	123061842	123147145	85304	CFAP251	protein_coding	123137222	123137435	214	214
chr12	ENSG00000175727.14	123221987	123290592	68606	MLXIP	protein_coding	123264210	123264244	35	35
chr12	ENSG00000033030.15	123614853	123644204	29352	ZCCHC8	protein_coding	123639116	123639138	23	23
chr12	ENSG00000111011.18	123646724	123670285	23562	RSRC2	protein_coding	123669088	123669405	318	318
chr12	ENSG00000196498.14	125475180	125720807	245628	NCOR2	protein_coding	125490428	125490433	6	6
chr12	ENSG00000139364.11	126342572	126822210	479639	TMEM132B	protein_coding	126472562	126475679	3118	3118
chr12	ENSG00000139364.11	126342572	126822210	479639	TMEM132B	protein_coding	126693776	126693778	3	3
chr12	ENSG00000255998.2	127841698	127873580	31883	LINC02824	lncRNA	127868755	127869061	307	307
chr12	ENSG00000249345.8	128071543	128216890	145348	LINC02405	lncRNA	128174411	128174620	210	210
chr12	ENSG00000181234.10	129443275	129884800	441526	TMEM132C	protein_coding	129681928	129681945	18	18
chr12	ENSG00000139370.12	129970233	130001123	30891	SLC15A4	protein_coding	129991319	129991439	121	121
chr12	ENSG00000279500.1	129990218	129991886	1669	ENSG00000279500	TEC	129991319	129991439	121	121
chr12	ENSG00000151952.16	130249273	131081670	832398	TMEM132D	protein_coding	130366785	130366799	15	15
chr12	ENSG00000060709.17	131579133	131951646	372514	RIMBP2	protein_coding	131666332	131666626	295	295
chr12	ENSG00000111452.13	132137175	132324611	187437	ADGRD1	protein_coding	132215780	132215894	115	115
chr12	ENSG00000256810.2	132212074	132218656	6583	ENSG00000256810	lncRNA	132215780	132215894	115	115
chr12	ENSG00000111452.13	132137175	132324611	187437	ADGRD1	protein_coding	132312592	132312592	1	1
chr12	ENSG00000230294.4	132530501	132550532	20032	LINC02370	lncRNA	132547346	132550087	2742	2742
chr12	ENSG00000287792.1	132533871	132554684	20814	ENSG00000287792	lncRNA	132547346	132550087	2742	2742
chr12	ENSG00000182870.13	133390606	133528006	137401	GALNT9	protein_coding	133417576	133424202	6627	6627
chr12	ENSG00000182870.13	133390606	133528006	137401	GALNT9	protein_coding	133437032	133445538	8507	8507
chr12	ENSG00000112787.14	133685009	133780573	95565	FBRSL1	protein_coding	133759342	133760065	724	724
chr12	ENSG00000090615.16	133965063	134024644	59582	GOLGA3	protein_coding	133983926	133988920	4995	4995
chr12	ENSG00000072609.18	134017668	134152434	134767	CHFR	protein_coding	134131267	134135777	4511	4511
chr12	ENSG00000196458.11	134113821	134152436	38616	ZNF605	protein_coding	134131267	134135777	4511	4511
chr12	ENSG00000289516.1	134152658	134174000	21343	ENSG00000289516	lncRNA	134164204	134164390	187	187
chr13	ENSG00000248302.3_4	44381	45409	1029	BNIP3P41	transcribed_processed_pseudogene	1	45794	45794	1029
chr13	ENSG00000248946.2_21	267447	267740	294	MTND3P22	processed_pseudogene	223298	558806	335509	294
chr13	ENSG00000280243.1_7	268691	269775	1085	MTCO1P1	processed_pseudogene	223298	558806	335509	1085
chr13	ENSG00000280436.1_3	276290	281463	5174	ENSG00000280436	unprocessed_pseudogene	223298	558806	335509	5174
chr13	ENSG00000212441.1_2	320387	320492	106	RNU6-1269P	snRNA	223298	558806	335509	106
chr13	ENSG00000278931.1_6	328136	351873	23738	ENSG00000278931	unprocessed_pseudogene	223298	558806	335509	23738
chr13	ENSG00000279208.1_5	364467	371797	7331	ENSG00000279208	unprocessed_pseudogene	223298	558806	335509	7331
chr13	ENSG00000278932.6_2	370590	416122	45533	ENSG00000278932	lncRNA	223298	558806	335509	45533
chr13	ENSG00000279718.1_2	375856	376614	759	SNX18P12	processed_pseudogene	223298	558806	335509	759
chr13	ENSG00000248583.1_4	2122581	2125167	2587	ENSG00000248583	unprocessed_pseudogene	2021168	2281810	260643	2587
chr13	ENSG00000250769.2_3	2181925	2182958	1034	ENSG00000250769	processed_pseudogene	2021168	2281810	260643	1034
chr13	ENSG00000212441.1_3	2207687	2207792	106	RNU6-1269P	snRNA	2021168	2281810	260643	106
chr13	ENSG00000280436.1_5	2246710	2251883	5174	ENSG00000280436	unprocessed_pseudogene	2021168	2281810	260643	5174
chr13	ENSG00000280243.1_9	2258399	2259483	1085	MTCO1P1	processed_pseudogene	2021168	2281810	260643	1085
chr13	ENSG00000248946.2_19	2260434	2260727	294	MTND3P22	processed_pseudogene	2021168	2281810	260643	294
chr13	ENSG00000274790.1	2486764	2486864	101	Y_RNA	misc_RNA	2414038	2521677	107640	101
chr13	ENSG00000275496.4	2492284	2493896	1613	ENSG00000275496	lncRNA	2414038	2521677	107640	1613
chr13	ENSG00000280145.3	2493897	2534528	40632	ENSG00000280145	lncRNA	2414038	2521677	107640	27781
chr13	ENSG00000279788.1	2540015	2543799	3785	ENSG00000279788	unprocessed_pseudogene	2543073	2616983	73911	727
chr13	ENSG00000278884.1_4	2557351	2562062	4712	ENSG00000278884	lncRNA	2543073	2616983	73911	4712
chr13	ENSG00000279895.1_1	2576554	2580965	4412	ENSG00000279895	unprocessed_pseudogene	2543073	2616983	73911	4412
chr13	ENSG00000279728.1_3	2576556	2580335	3780	ENSG00000279728	unprocessed_pseudogene	2543073	2616983	73911	3780
chr13	ENSG00000280164.1_1	2585818	2589206	3389	ENSG00000280164	lncRNA	2543073	2616983	73911	3389
chr13	ENSG00000275950.1	2779586	2779677	92	MIR6724-1	miRNA	2765630	3043138	277509	92
chr13	ENSG00000279924.1_2	4043931	4048386	4456	ENSG00000279924	unprocessed_pseudogene	4046597	4115340	68744	1790
chr13	ENSG00000278106.1_4	4950343	4950477	135	ENSG00000278106	unprocessed_pseudogene	4943363	4992423	49061	135
chr13	ENSG00000286310.1_4	4961455	4962160	706	ENSG00000286310	lncRNA	4943363	4992423	49061	706
chr13	ENSG00000253088.1_4	4982836	4982949	114	Y_RNA	misc_RNA	4943363	4992423	49061	114
chr13	ENSG00000280081.4	6536382	6592627	56246	LINC01667	transcribed_processed_pseudogene	6583859	6596672	12814	8769
chr13	ENSG00000276502.1_2	6917466	6939611	22146	ENSG00000276502	lncRNA	6912986	7051043	138058	22146
chr13	ENSG00000274680.1_2	6957748	6958985	1238	MYO5BP1	processed_pseudogene	6912986	7051043	138058	1238
chr13	ENSG00000278647.1_2	6966372	6966699	328	CDK2AP2P1	transcribed_processed_pseudogene	6912986	7051043	138058	328
chr13	ENSG00000184523.4_4	6967246	6972728	5483	PTGER4P2	transcribed_processed_pseudogene	6912986	7051043	138058	5483
chr13	ENSG00000279561.3_2	6973209	6977310	4102	ENSG00000279561	TEC	6912986	7051043	138058	4102
chr13	ENSG00000238113.7_3	6998120	7010229	12110	LINC01410	lncRNA	6912986	7051043	138058	12110
chr13	ENSG00000266017.1_12	7015562	7015642	81	MIR4477B	miRNA	6912986	7051043	138058	81
chr13	ENSG00000276029.1_12	7015562	7015642	81	MIR4477A	miRNA	6912986	7051043	138058	81
chr13	ENSG00000238151.1_8	7042771	7043032	262	MLLT10P1	processed_pseudogene	6912986	7051043	138058	262
chr13	ENSG00000149531.15_5	7046886	7068873	21988	FRG1BP	unprocessed_pseudogene	6912986	7051043	138058	4158
chr13	ENSG00000279516.2	7853471	7891680	38210	FAM230C	lncRNA	7889839	7890021	183	183
chr13	ENSG00000290523.1_1	7915488	7994848	79361	ENSG00000290523	lncRNA	7981733	8030239	48507	13116
chr13	ENSG00000286310.1_7	7998880	7999583	704	ENSG00000286310	lncRNA	7981733	8030239	48507	704
chr13	ENSG00000278106.1_1	8010597	8010731	135	ENSG00000278106	unprocessed_pseudogene	7981733	8030239	48507	135
chr13	ENSG00000286593.1_1	10757856	10784010	26155	ENSG00000286593	lncRNA	10756079	10758869	2791	1014
chr13	ENSG00000224778.1	11237141	11252615	15475	CENPIP1	unprocessed_pseudogene	11249521	11250029	509	509
chr13	ENSG00000150457.9	13086825	13175569	88745	LATS2	protein_coding	13091559	13091565	7	7
chr13	ENSG00000291046.1	13412064	13467189	55126	ENSG00000291046	lncRNA	13434601	13439272	4672	4672
chr13	ENSG00000224429.10	13416817	13476110	59294	LINC00539	lncRNA	13434601	13439272	4672	4672
chr13	ENSG00000215571.5	13433115	13434825	1711	GRK6P1	processed_pseudogene	13434601	13439272	4672	225
chr13	ENSG00000180776.17	13462745	13576772	114028	ZDHHC20	protein_coding	13491645	13494313	2669	2669
chr13	ENSG00000236953.1	13490922	13494993	4072	ZDHHC20-IT1	lncRNA	13491645	13494313	2669	2669
chr13	ENSG00000180776.17	13462745	13576772	114028	ZDHHC20	protein_coding	13565377	13565963	587	587
chr13	ENSG00000232977.7	15592228	15614160	21933	LINC00327	lncRNA	15609970	15610283	314	314
chr13	ENSG00000205822.11	16535155	16724946	189792	TPTE2P6	transcribed_unprocessed_pseudogene	16722918	16723186	269	269
chr13	ENSG00000243008.2	16693915	16724962	31048	ENSG00000243008	lncRNA	16722918	16723186	269	269
chr13	ENSG00000290443.1	16713032	16724962	11931	ENSG00000290443	lncRNA	16722918	16723186	269	269
chr13	ENSG00000285806.1	16850384	16866198	15815	ENSG00000285806	lncRNA	16862738	16862856	119	119
chr13	ENSG00000139505.13	17375044	17416477	41434	MTMR6	protein_coding	17393591	17393749	159	159
chr13	ENSG00000132932.19	17500942	18159443	658502	ATP8A2	protein_coding	17546532	17546705	174	174
chr13	ENSG00000132932.19	17500942	18159443	658502	ATP8A2	protein_coding	18011871	18012011	141	141
chr13	ENSG00000132938.22	20962672	21647587	684916	MTUS2	protein_coding	21493163	21493172	10	10
chr13	ENSG00000189403.15	22597635	22758324	160690	HMGB1	protein_coding	22742189	22742510	322	322
chr13	ENSG00000133121.21	25238549	25485853	247305	STARD13	protein_coding	25313156	25313273	118	118
chr13	ENSG00000271850.2	26484484	26753028	268545	LINC02343	lncRNA	26677708	26678118	411	411
chr13	ENSG00000225179.2	26571930	26777619	205690	LINC00457	lncRNA	26677708	26678118	411	411
chr13	ENSG00000133083.15	27905661	28268994	363334	DCLK1	protein_coding	28095590	28095670	81	81
chr13	ENSG00000150893.11	30825290	31025662	200373	FREM2	protein_coding	31016804	31016921	118	118
chr13	ENSG00000288598.2	33657661	33732266	74606	ENSG00000288598	lncRNA	33701454	33703066	1613	1613
chr13	ENSG00000283554.1	34480860	34628155	147296	LINC02341	lncRNA	34507603	34507936	334	334
chr13	ENSG00000170919.16	37483274	37559844	76571	TPT1-AS1	lncRNA	37521269	37523505	2237	2237
chr13	ENSG00000235366.3	37823942	37845258	21317	LINC01055	lncRNA	37837700	37838000	301	301
chr13	ENSG00000235903.11	38196631	38305513	108883	CPB2-AS1	lncRNA	38289764	38290076	313	313
chr13	ENSG00000136167.15	38270039	38356000	85962	LCP1	protein_coding	38289764	38290076	313	313
chr13	ENSG00000102547.19	41454240	41589553	135314	CAB39L	protein_coding	41522781	41525222	2442	2442
chr13	ENSG00000231607.15	42102124	42271219	169096	DLEU2	lncRNA	42144616	42144617	2	2
chr13	ENSG00000204977.10	42141328	42165985	24658	TRIM13	protein_coding	42144616	42144617	2	2
chr13	ENSG00000123201.14	43134327	43220655	86329	GUCY1B2	transcribed_unitary_pseudogene	43218063	43218084	22	22
chr13	ENSG00000226792.8	43221943	43342772	120830	C13orf42	protein_coding	43300966	43303647	2682	2682
chr13	ENSG00000226792.8	43221943	43342772	120830	C13orf42	protein_coding	43329139	43329255	117	117
chr13	ENSG00000289894.1	43312100	43330393	18294	ENSG00000289894	lncRNA	43329139	43329255	117	117
chr13	ENSG00000229665.8	49284388	49300561	16174	PRR20C	protein_coding	49293442	49345977	52536	7120
chr13	ENSG00000204918.3	49290964	49293988	3025	PRR20B	protein_coding	49293442	49345977	52536	547
chr13	ENSG00000204919.1_2	49304110	49307130	3021	PRR20A	protein_coding	49293442	49345977	52536	3021
chr13	ENSG00000204919.1_1	49310679	49313702	3024	PRR20A	protein_coding	49293442	49345977	52536	3024
chr13	ENSG00000227151.4	49317253	49320276	3024	PRR20D	protein_coding	49293442	49345977	52536	3024
chr13	ENSG00000204919.1	49323826	49326848	3023	PRR20A	protein_coding	49293442	49345977	52536	3023
chr13	ENSG00000234278.3	49330403	49333424	3022	PRR20E	protein_coding	49293442	49345977	52536	3022
chr13	ENSG00000271140.1	49338868	49339047	180	PRR20FP	unprocessed_pseudogene	49293442	49345977	52536	180
chr13	ENSG00000271140.1_3	49345442	49345621	180	PRR20FP	unprocessed_pseudogene	49293442	49345977	52536	180
chr13	ENSG00000225249.6	52800634	53365337	564704	LINC00378	lncRNA	53069142	53075184	6043	6043
chr13	ENSG00000225249.6	52800634	53365337	564704	LINC00378	lncRNA	53347621	53348937	1317	1317
chr13	ENSG00000273550.2	55223409	55286548	63140	ENSG00000273550	lncRNA	55270798	55271106	309	309
chr13	ENSG00000287876.1	59769022	59980775	211754	ENSG00000287876	lncRNA	59806327	59806336	10	10
chr13	ENSG00000226240.2	66613987	66639585	25599	LINC00381	lncRNA	66614173	66614198	26	26
chr13	ENSG00000136111.14	67480565	67679225	198661	TBC1D4	protein_coding	67557603	67557636	34	34
chr13	ENSG00000136155.17	69733038	69844561	111524	SCEL	protein_coding	69763835	69765735	1901	1901
chr13	ENSG00000234377.8	70120367	70818795	698429	OBI1-AS1	lncRNA	70278578	70278876	299	299
chr13	ENSG00000285811.1	80650823	80656299	5477	ENSG00000285811	lncRNA	80652376	80652719	344	344
chr13	ENSG00000271395.2	81581473	81998153	416681	LINC02336	lncRNA	81646862	81647676	815	815
chr13	ENSG00000271395.2	81581473	81998153	416681	LINC02336	lncRNA	81702004	81702009	6	6
chr13	ENSG00000234384.1	82673959	82715509	41551	LINC01049	lncRNA	82676618	82677827	1210	1210
chr13	ENSG00000179399.15	83579092	85055363	1476272	GPC5	protein_coding	84353628	84353935	308	308
chr13	ENSG00000183098.11	85408662	86589629	1180968	GPC6	protein_coding	85921757	85921853	97	97
chr13	ENSG00000183098.11	85408662	86589629	1180968	GPC6	protein_coding	85946915	85946917	3	3
chr13	ENSG00000183098.11	85408662	86589629	1180968	GPC6	protein_coding	86470597	86470706	110	110
chr13	ENSG00000152767.17	90327840	90635605	307766	FARP1	protein_coding	90336352	90338980	2629	2629
chr13	ENSG00000088387.22	90981220	91274392	293173	DOCK9	protein_coding	91159244	91159354	111	111
chr13	ENSG00000088387.22	90981220	91274392	293173	DOCK9	protein_coding	91213791	91213861	71	71
chr13	ENSG00000125304.10	91634712	91752758	118047	TM9SF2	protein_coding	91651686	91651711	26	26
chr13	ENSG00000175198.17	92282123	92725116	442994	PCCA	protein_coding	92646612	92646623	12	12
chr13	ENSG00000226620.8	97899666	97994494	94829	LINC00343	lncRNA	97993937	97994534	598	558
chr13	ENSG00000272274.4	98765329	98913819	148491	LINC00551	lncRNA	98767641	98767735	95	95
chr13	ENSG00000204442.4	99366645	100070314	703670	NALF1	protein_coding	100021473	100021688	216	216
chr13	ENSG00000227248.1	99991205	100038271	47067	NALF1-IT1	lncRNA	100021473	100021688	216	216
chr13	ENSG00000041515.16	100801486	101417589	616104	MYO16	protein_coding	100820191	100820245	55	55
chr13	ENSG00000041515.16	100801486	101417589	616104	MYO16	protein_coding	100895714	100900390	4677	4677
chr13	ENSG00000041515.16	100801486	101417589	616104	MYO16	protein_coding	101083020	101083022	3	3
chr13	ENSG00000187498.16	102360030	102519907	159878	COL4A1	protein_coding	102371261	102371574	314	314
chr13	ENSG00000134871.19	102518562	102727229	208668	COL4A2	protein_coding	102692211	102694565	2355	2355
chr13	ENSG00000134871.19	102518562	102727229	208668	COL4A2	protein_coding	102719034	102719168	135	135
chr13	ENSG00000232814.2	102716456	102722192	5737	COL4A2-AS1	lncRNA	102719034	102719168	135	135
chr13	ENSG00000213995.12	102829504	102853957	24454	NAXD	protein_coding	102846026	102846153	128	128
chr13	ENSG00000068650.19	104914669	105114212	199544	ATP11A	protein_coding	105016197	105016291	95	95
chr13	ENSG00000068650.19	104914669	105114212	199544	ATP11A	protein_coding	105090746	105092375	1630	1630
chr13	ENSG00000126217.22	105121450	105332186	210737	MCF2L	protein_coding	105143280	105146328	3049	3049
chr13	ENSG00000126217.22	105121450	105332186	210737	MCF2L	protein_coding	105318275	105324063	5789	5789
chr13	ENSG00000283828.1	105381953	105386808	4856	ENSG00000283828	lncRNA	105384428	105387149	2722	2381
chr13	ENSG00000184497.13	105949406	106007434	58029	TMEM255B	protein_coding	105978779	105980239	1461	1461
chr13	ENSG00000184497.13	105949406	106007434	58029	TMEM255B	protein_coding	105992830	105997890	5061	5061
chr13	ENSG00000184497.13	105949406	106007434	58029	TMEM255B	protein_coding	106006764	106007775	1012	671
chr13	ENSG00000233695.2	106006069	106036902	30834	GAS6-AS1	lncRNA	106006764	106007775	1012	1012
chr13	ENSG00000233695.2	106006069	106036902	30834	GAS6-AS1	lncRNA	106020866	106022594	1729	1729
chr13	ENSG00000183087.15	106011660	106056654	44995	GAS6	protein_coding	106020866	106022594	1729	1729
chr13	ENSG00000283199.3	106146123	106166723	20601	C13orf46	protein_coding	106153799	106154101	303	303
chr13	ENSG00000185989.11	106170571	106322299	151729	RASA3	protein_coding	106195075	106196652	1578	1578
chr13	ENSG00000185989.11	106170571	106322299	151729	RASA3	protein_coding	106218223	106219367	1145	1145
chr13	ENSG00000185989.11	106170571	106322299	151729	RASA3	protein_coding	106271495	106274050	2556	2556
chr13	ENSG00000185989.11	106170571	106322299	151729	RASA3	protein_coding	106300481	106309011	8531	8531
chr14	ENSG00000248532.2_1	168558	168767	210	ENSG00000248532	processed_pseudogene	144606	215163	70558	210
chr14	ENSG00000269848.1_12	168940	169095	156	ENSG00000269848	processed_pseudogene	144606	215163	70558	156
chr14	ENSG00000248946.2_6	186431	186720	290	MTND3P22	processed_pseudogene	144606	215163	70558	290
chr14	ENSG00000268736.1_3	186783	187299	517	MTCO3P39	processed_pseudogene	144606	215163	70558	517
chr14	ENSG00000250769.2_7	199341	200374	1034	ENSG00000250769	processed_pseudogene	144606	215163	70558	1034
chr14	ENSG00000278932.6_5	3687519	3733041	45523	ENSG00000278932	lncRNA	3511150	3899982	388833	45523
chr14	ENSG00000279718.1_4	3727016	3727774	759	SNX18P12	processed_pseudogene	3511150	3899982	388833	759
chr14	ENSG00000279208.1_4	3731834	3739200	7367	ENSG00000279208	unprocessed_pseudogene	3511150	3899982	388833	7367
chr14	ENSG00000278931.1_3	3751794	3775507	23714	ENSG00000278931	unprocessed_pseudogene	3511150	3899982	388833	23714
chr14	ENSG00000280243.1_4	3786472	3787551	1080	MTCO1P1	processed_pseudogene	3511150	3899982	388833	1080
chr14	ENSG00000268736.1_12	3787927	3788444	518	MTCO3P39	processed_pseudogene	3511150	3899982	388833	518
chr14	ENSG00000248946.2_3	3788507	3788795	289	MTND3P22	processed_pseudogene	3511150	3899982	388833	289
chr14	ENSG00000269848.1_8	3813303	3813458	156	ENSG00000269848	processed_pseudogene	3511150	3899982	388833	156
chr14	ENSG00000248532.2_8	3813631	3813840	210	ENSG00000248532	processed_pseudogene	3511150	3899982	388833	210
chr14	ENSG00000279477.1	4298664	4302439	3776	ENSG00000279477	unprocessed_pseudogene	4300576	4343224	42649	1864
chr14	ENSG00000278884.1	4316020	4320587	4568	ENSG00000278884	lncRNA	4300576	4343224	42649	4568
chr14	ENSG00000280019.1	4335085	4339482	4398	ENSG00000280019	unprocessed_pseudogene	4300576	4343224	42649	4398
chr14	ENSG00000279728.1	4335087	4338852	3766	ENSG00000279728	unprocessed_pseudogene	4300576	4343224	42649	3766
chr14	ENSG00000279647.1	4335099	4338820	3722	ENSG00000279647	unprocessed_pseudogene	4300576	4343224	42649	3722
chr14	ENSG00000279177.1	4428344	4429534	1191	CTBP2P9	processed_pseudogene	4426918	4504480	77563	1191
chr14	ENSG00000279186.1	4434580	4437035	2456	ENSG00000279186	TEC	4426918	4504480	77563	2456
chr14	ENSG00000279784.1	4436743	4438558	1816	ENSG00000279784	lncRNA	4426918	4504480	77563	1816
chr14	ENSG00000279064.1	4438402	4440854	2453	ENSG00000279064	lncRNA	4426918	4504480	77563	2453
chr14	ENSG00000280436.1	4539061	4544234	5174	ENSG00000280436	unprocessed_pseudogene	4536167	6566773	2030607	5174
chr14	ENSG00000275030.1	4583158	4583263	106	RNU6-538P	snRNA	4536167	6566773	2030607	106
chr14	ENSG00000278931.1_5	4590907	4614644	23738	ENSG00000278931	unprocessed_pseudogene	4536167	6566773	2030607	23738
chr14	ENSG00000279208.1_6	4627238	4634568	7331	ENSG00000279208	unprocessed_pseudogene	4536167	6566773	2030607	7331
chr14	ENSG00000278932.6_1	4633361	4678894	45534	ENSG00000278932	lncRNA	4536167	6566773	2030607	45534
chr14	ENSG00000279718.1_3	4638627	4639385	759	SNX18P12	processed_pseudogene	4536167	6566773	2030607	759
chr14	ENSG00000248583.1_1	6384836	6387422	2587	ENSG00000248583	unprocessed_pseudogene	4536167	6566773	2030607	2587
chr14	ENSG00000250769.2_4	6444180	6445213	1034	ENSG00000250769	processed_pseudogene	4536167	6566773	2030607	1034
chr14	ENSG00000212441.1_1	6469942	6470047	106	RNU6-1269P	snRNA	4536167	6566773	2030607	106
chr14	ENSG00000280436.1_4	6508965	6514138	5174	ENSG00000280436	unprocessed_pseudogene	4536167	6566773	2030607	5174
chr14	ENSG00000280243.1_8	6520654	6521738	1085	MTCO1P1	processed_pseudogene	4536167	6566773	2030607	1085
chr14	ENSG00000248946.2_20	6522689	6522982	294	MTND3P22	processed_pseudogene	4536167	6566773	2030607	294
chr14	ENSG00000279882.1_13	6651018	6651383	366	ENSG00000279882	TEC	6581356	6687324	105969	366
chr14	ENSG00000278878.1	6793396	6796763	3368	ENSG00000278878	lncRNA	6778126	6794511	16386	1116
chr14	ENSG00000279895.1_3	6838818	6843229	4412	ENSG00000279895	unprocessed_pseudogene	6836807	7027804	190998	4412
chr14	ENSG00000279728.1_2	6838820	6842599	3780	ENSG00000279728	unprocessed_pseudogene	6836807	7027804	190998	3780
chr14	ENSG00000277067.4	6848093	6891407	43315	ENSG00000277067	lncRNA	6836807	7027804	190998	43315
chr14	ENSG00000276546.1	6896785	6896885	101	Y_RNA	misc_RNA	6836807	7027804	190998	101
chr14	ENSG00000288187.1_5	6902685	6905073	2389	ENSG00000288187	lncRNA	6836807	7027804	190998	2389
chr14	ENSG00000280330.1	6931743	6932933	1191	CTBP2P10	processed_pseudogene	6836807	7027804	190998	1191
chr14	ENSG00000279186.1	6937981	6940436	2456	ENSG00000279186	TEC	6836807	7027804	190998	2456
chr14	ENSG00000279784.1_1	6940144	6941959	1816	ENSG00000279784	lncRNA	6836807	7027804	190998	1816
chr14	ENSG00000279064.1_3	6941803	6944255	2453	ENSG00000279064	lncRNA	6836807	7027804	190998	2453
chr14	ENSG00000279501.1	7508397	7530488	22092	ENSG00000279501	lncRNA	7498116	7965298	467183	22092
chr14	ENSG00000279414.1	7538822	7539330	509	CDRT15P9	processed_pseudogene	7498116	7965298	467183	509
chr14	ENSG00000271309.1_2	7560530	7560736	207	ENSG00000271309	processed_pseudogene	7498116	7965298	467183	207
chr14	ENSG00000270570.1_1	7560859	7561027	169	ENSG00000270570	processed_pseudogene	7498116	7965298	467183	169
chr14	ENSG00000248946.2_16	7585212	7585511	300	MTND3P22	processed_pseudogene	7498116	7965298	467183	300
chr14	ENSG00000268736.1_17	7585574	7586091	518	MTCO3P39	processed_pseudogene	7498116	7965298	467183	518
chr14	ENSG00000280243.1_13	7586467	7587553	1087	MTCO1P1	processed_pseudogene	7498116	7965298	467183	1087
chr14	ENSG00000280436.1	7599864	7600101	238	ENSG00000280436	unprocessed_pseudogene	7498116	7965298	467183	238
chr14	ENSG00000278212.5	7609500	7614651	5152	ENSG00000278212	transcribed_unprocessed_pseudogene	7498116	7965298	467183	5152
chr14	ENSG00000279720.1	7623685	7624185	501	SOWAHCP2	processed_pseudogene	7498116	7965298	467183	501
chr14	ENSG00000279381.1_1	7629302	7629505	204	ENSG00000279381	processed_pseudogene	7498116	7965298	467183	204
chr14	ENSG00000274162.1_1	7633949	7634459	511	SNX18P1Y	processed_pseudogene	7498116	7965298	467183	511
chr14	ENSG00000222629.1_5	8056337	8056449	113	RNU2-42P	snRNA	7996444	8195670	199227	113
chr14	ENSG00000235857.1_7	8096089	8096333	245	CTBP2P1	processed_pseudogene	7996444	8195670	199227	245
chr14	ENSG00000279924.1_4	8173209	8177663	4455	ENSG00000279924	unprocessed_pseudogene	7996444	8195670	199227	4455
chr14	ENSG00000253088.1_5	8257435	8257548	114	Y_RNA	misc_RNA	8245167	8301937	56771	114
chr14	ENSG00000279973.2_2	8272148	8273903	1756	ENSG00000279973	lncRNA	8245167	8301937	56771	1756
chr14	ENSG00000286310.1_2	8278129	8278834	706	ENSG00000286310	lncRNA	8245167	8301937	56771	706
chr14	ENSG00000278106.1_6	8289408	8289542	135	ENSG00000278106	unprocessed_pseudogene	8245167	8301937	56771	135
chr14	ENSG00000235857.1_1	11248614	11248858	245	CTBP2P1	processed_pseudogene	11209504	11581782	372279	245
chr14	ENSG00000222629.1_2	11288435	11288547	113	RNU2-42P	snRNA	11209504	11581782	372279	113
chr14	ENSG00000271375.1	11388299	11388809	511	ENSG00000271375	processed_pseudogene	11209504	11581782	372279	511
chr14	ENSG00000225480.1_4	11395453	11395554	102	ENSG00000225480	processed_pseudogene	11209504	11581782	372279	102
chr14	ENSG00000279615.1	11416096	11416397	302	ENSG00000279615	processed_pseudogene	11209504	11581782	372279	302
chr14	ENSG00000228122.1_2	11416482	11416685	204	MTND1P17	processed_pseudogene	11209504	11581782	372279	204
chr14	ENSG00000279990.1	11499954	11500391	438	RPSAP68	processed_pseudogene	11209504	11581782	372279	438
chr14	ENSG00000279780.1_13	11529935	11530915	981	ENSG00000279780	TEC	11209504	11581782	372279	981
chr14	ENSG00000279795.1_15	11531501	11532483	983	ENSG00000279795	TEC	11209504	11581782	372279	983
chr14	ENSG00000204555.3_1	11580717	11580923	207	CFTRP3	processed_pseudogene	11209504	11581782	372279	207
chr14	ENSG00000283023.1_1	12454432	12479066	24635	FRG1GP	unprocessed_pseudogene	12459381	12459825	445	445
chr14	ENSG00000285990.1	15889965	15914430	24466	NBEAP6	transcribed_unprocessed_pseudogene	15897401	16147042	249642	17030
chr14	ENSG00000277156.1	15912174	15913223	1050	TOMM40P1	processed_pseudogene	15897401	16147042	249642	1050
chr14	ENSG00000244306.11	15913903	15982750	68848	DUXAP10	transcribed_processed_pseudogene	15897401	16147042	249642	68848
chr14	ENSG00000291205.1	15946760	15961957	15198	ENSG00000291205	lncRNA	15897401	16147042	249642	15198
chr14	ENSG00000228294.7	15961157	15961816	660	BMS1P17	transcribed_unprocessed_pseudogene	15897401	16147042	249642	660
chr14	ENSG00000287515.1	15969741	15972747	3007	ENSG00000287515	transcribed_unprocessed_pseudogene	15897401	16147042	249642	3007
chr14	ENSG00000274827.4	15989622	16029632	40011	LINC01297	lncRNA	15897401	16147042	249642	40011
chr14	ENSG00000278301.1	16016878	16018539	1662	GRAMD4P3	processed_pseudogene	15897401	16147042	249642	1662
chr14	ENSG00000222036.8	16039521	16075847	36327	POTEM	protein_coding	15897401	16147042	249642	36327
chr14	ENSG00000275563.1	16062525	16066083	3559	ENSG00000275563	lncRNA	15897401	16147042	249642	3559
chr14	ENSG00000212612.1	16064314	16064420	107	RNU6-1239P	snRNA	15897401	16147042	249642	107
chr14	ENSG00000258265.1	16098220	16099160	941	ENSG00000258265	lncRNA	15897401	16147042	249642	941
chr14	ENSG00000257891.1_3	16109281	16123246	13966	ENSG00000257891	lncRNA	15897401	16147042	249642	13966
chr14	ENSG00000291204.1	16126817	16129267	2451	ENSG00000291204	lncRNA	15897401	16147042	249642	2451
chr14	ENSG00000278143.1	16133688	16143373	9686	NF1P7	unprocessed_pseudogene	15897401	16147042	249642	9686
chr14	ENSG00000277710.2_1	16268794	16293254	24461	NBEAP5	transcribed_unprocessed_pseudogene	16249357	16455943	206587	24461
chr14	ENSG00000257310.1_1	16268848	16271559	2712	ENSG00000257310	lncRNA	16249357	16455943	206587	2712
chr14	ENSG00000215270.3_2	16290998	16292046	1049	TOMM40P2	processed_pseudogene	16249357	16455943	206587	1049
chr14	ENSG00000271672.1_2	16319162	16319783	622	DUXAP8	transcribed_processed_pseudogene	16249357	16455943	206587	622
chr14	ENSG00000272872.1_2	16322552	16323245	694	ENSG00000272872	lncRNA	16249357	16455943	206587	694
chr14	ENSG00000291205.1_2	16325565	16340753	15189	ENSG00000291205	lncRNA	16249357	16455943	206587	15189
chr14	ENSG00000228294.7_2	16339953	16340612	660	BMS1P17	transcribed_unprocessed_pseudogene	16249357	16455943	206587	660
chr14	ENSG00000287515.1	16348559	16351567	3009	ENSG00000287515	transcribed_unprocessed_pseudogene	16249357	16455943	206587	3009
chr14	ENSG00000225255.6_1	16368195	16399704	31510	PSLNR	lncRNA	16249357	16455943	206587	31510
chr14	ENSG00000235992.1_1	16395505	16397177	1673	GRAMD4P2	processed_pseudogene	16249357	16455943	206587	1673
chr14	ENSG00000187537.13	16423255	16455182	31928	POTEG	protein_coding	16249357	16455943	206587	31928
chr14	ENSG00000276888.1	16441750	16445795	4046	ENSG00000276888	lncRNA	16249357	16455943	206587	4046
chr14	ENSG00000212516.1	16443590	16443696	107	RNU6-1268P	snRNA	16249357	16455943	206587	107
chr14	ENSG00000258027.2	16513283	16522745	9463	NF1P4	transcribed_unprocessed_pseudogene	16520724	16768839	248116	2022
chr14	ENSG00000277529.2	16519580	16522745	3166	NF1P10	transcribed_unprocessed_pseudogene	16520724	16768839	248116	2022
chr14	ENSG00000290346.1	16519726	16521348	1623	ENSG00000290346	lncRNA	16520724	16768839	248116	625
chr14	ENSG00000273639.6	16520743	16970164	449422	ENSG00000273639	lncRNA	16520724	16768839	248116	248097
chr14	ENSG00000257224.1	16529761	16529943	183	ENSG00000257224	transcribed_processed_pseudogene	16520724	16768839	248116	183
chr14	ENSG00000258233.1	16605442	16608377	2936	ARHGAP42P5	processed_pseudogene	16520724	16768839	248116	2936
chr14	ENSG00000257825.1	16643997	16644038	42	ENSG00000257825	transcribed_processed_pseudogene	16520724	16768839	248116	42
chr14	ENSG00000232775.7	16727811	16728467	657	BMS1P22	transcribed_unprocessed_pseudogene	16520724	16768839	248116	657
chr14	ENSG00000273639.6	16520743	16970164	449422	ENSG00000273639	lncRNA	16842191	16853102	10912	10912
chr14	ENSG00000273639.6	16520743	16970164	449422	ENSG00000273639	lncRNA	16950668	16970521	19854	19497
chr14	ENSG00000257493.1	16956258	16975926	19669	ENSG00000257493	unprocessed_pseudogene	16950668	16970521	19854	14264
chr14	ENSG00000257751.2	16960719	16961247	529	ENSG00000257751	processed_pseudogene	16950668	16970521	19854	529
chr14	ENSG00000257846.2	16961020	16962193	1174	ENSG00000257846	processed_pseudogene	16950668	16970521	19854	1174
chr14	ENSG00000259069.1	16969885	16971263	1379	ENSG00000259069	lncRNA	16950668	16970521	19854	637
chr14	ENSG00000257884.2	16970078	16972351	2274	ENSG00000257884	transcribed_processed_pseudogene	16950668	16970521	19854	444
chr14	ENSG00000176294.6	17010926	17120581	109656	OR4N2	protein_coding	17105756	17106053	298	298
chr14	ENSG00000169484.4	17306313	17311846	5534	OR4K14	protein_coding	17308324	17308671	348	348
chr14	ENSG00000092203.15	18767104	18787619	20516	TOX4	protein_coding	18774964	18774964	1	1
chr14	ENSG00000276240.3	18956354	18962462	6109	OR4E1	protein_coding	18956806	18956980	175	175
chr14	ENSG00000251002.10	19486052	19773541	287490	TRD-AS1	lncRNA	19595548	19596076	529	529
chr14	ENSG00000290292.10	20564480	20592400	27921	HOMEZ	protein_coding	20572874	20573268	395	395
chr14	ENSG00000258464.2	20992026	21021990	29965	ENSG00000258464	lncRNA	20998052	20998367	316	316
chr14	ENSG00000258932.5	24551485	25139687	588203	MIR3171HG	transcribed_processed_pseudogene	24588789	24590071	1283	1283
chr14	ENSG00000258932.5	24551485	25139687	588203	MIR3171HG	transcribed_processed_pseudogene	25126038	25126467	430	430
chr14	ENSG00000092108.22	27915370	28031142	115773	SCFD1	protein_coding	28005183	28005503	321	321
chr14	ENSG00000151320.11	29623062	30130930	507869	AKAP6	protein_coding	30077940	30078265	326	326
chr14	ENSG00000129521.15	31217525	31756775	539251	EGLN3	protein_coding	31317410	31320431	3022	3022
chr14	ENSG00000129521.15	31217525	31756775	539251	EGLN3	protein_coding	31338232	31338233	2	2
chr14	ENSG00000258897.1	31333509	31352426	18918	EGLN3-AS1	lncRNA	31338232	31338233	2	2
chr14	ENSG00000129521.15	31217525	31756775	539251	EGLN3	protein_coding	31706135	31706426	292	292
chr14	ENSG00000259104.3	33412372	33499649	87278	PTCSC3	lncRNA	33455278	33455578	301	301
chr14	ENSG00000183032.12	33960275	34455160	494886	SLC25A21	protein_coding	34093339	34093424	86	86
chr14	ENSG00000258601.1	34091286	34111257	19972	ENSG00000258601	lncRNA	34093339	34093424	86	86
chr14	ENSG00000259048.1	35316851	35476952	160102	ENSG00000259048	lncRNA	35382567	35383638	1072	1072
chr14	ENSG00000259070.9	36020842	36231145	210304	LINC00639	lncRNA	36221241	36221314	74	74
chr14	ENSG00000258526.8	36715553	37665952	950400	ENSG00000258526	lncRNA	36912194	36913997	1804	1804
chr14	ENSG00000258526.8	36715553	37665952	950400	ENSG00000258526	lncRNA	37126745	37131174	4430	4430
chr14	ENSG00000258526.8	36715553	37665952	950400	ENSG00000258526	lncRNA	37393439	37393756	318	318
chr14	ENSG00000258526.8	36715553	37665952	950400	ENSG00000258526	lncRNA	37406526	37406642	117	117
chr14	ENSG00000258526.8	36715553	37665952	950400	ENSG00000258526	lncRNA	37424028	37424046	19	19
chr14	ENSG00000251363.3	38230651	38425312	194662	LINC02315	lncRNA	38320986	38320986	1	1
chr14	ENSG00000258969.2	41266365	41632108	365744	LINC02307	lncRNA	41308230	41308374	145	145
chr14	ENSG00000258700.6	43137741	43748206	610466	LINC00871	lncRNA	43607563	43607693	131	131
chr14	ENSG00000139915.21	44086012	44921972	835961	MDGA2	protein_coding	44855786	44855794	9	9
chr14	ENSG00000100479.14	46884871	46929713	44843	POLE2	protein_coding	46893469	46893606	138	138
chr14	ENSG00000139946.11	53373300	53557330	184031	PELI2	protein_coding	53395453	53395762	310	310
chr14	ENSG00000248550.4	54068690	54407757	339068	OTX2-AS1	lncRNA	54255203	54255205	3	3
chr14	ENSG00000286257.2	54206596	54316306	109711	ENSG00000286257	lncRNA	54255203	54255205	3	3
chr14	ENSG00000151812.15	54819952	55240981	421030	SLC35F4	protein_coding	55201365	55204220	2856	2856
chr14	ENSG00000139970.18	56859839	57134975	275137	RTN1	protein_coding	57013554	57013805	252	252
chr14	ENSG00000027075.17	58453059	58816486	363428	PRKCH	protein_coding	58454089	58454142	54	54
chr14	ENSG00000139973.18	59077539	59378207	300669	SYT16	protein_coding	59357849	59357856	8	8
chr14	ENSG00000289503.1	59340984	59394080	53097	ENSG00000289503	protein_coding	59357849	59357856	8	8
chr14	ENSG00000140015.20	59964995	60367618	402624	KCNH5	protein_coding	60020502	60025092	4591	4591
chr14	ENSG00000054654.20	61026452	61498041	471590	SYNE2	protein_coding	61066937	61073365	6429	6429
chr14	ENSG00000266340.1_8	62166010	62167600	1591	ENSG00000266340	lncRNA	62165544	62168688	3145	1591
chr14	ENSG00000258561.2	63486715	63783319	296605	ENSG00000258561	lncRNA	63741352	63741657	306	306
chr14	ENSG00000196553.15	63685340	63772601	87262	CCDC196	protein_coding	63741352	63741657	306	306
chr14	ENSG00000171723.16	63781331	64465184	683854	GPHN	protein_coding	63890124	63893095	2972	2972
chr14	ENSG00000171723.16	63781331	64465184	683854	GPHN	protein_coding	63980696	63980983	288	288
chr14	ENSG00000171723.16	63781331	64465184	683854	GPHN	protein_coding	64230427	64236503	6077	6077
chr14	ENSG00000100558.9	64670400	64698772	28373	PLEK2	protein_coding	64679854	64682817	2964	2964
chr14	ENSG00000182185.19	65106407	66016731	910325	RAD51B	protein_coding	65423046	65423521	476	476
chr14	ENSG00000258422.6	67475853	67518947	43095	ENSG00000258422	lncRNA	67509894	67511505	1612	1612
chr14	ENSG00000133983.16	67613893	67705823	91931	COX16	protein_coding	67701372	67701372	1	1
chr14	ENSG00000258644.6	67614869	67705913	91045	SYNJ2BP-COX16	protein_coding	67701372	67701372	1	1
chr14	ENSG00000213463.5	67655243	67705929	50687	SYNJ2BP	protein_coding	67701372	67701372	1	1
chr14	ENSG00000089916.18	73415480	73518269	102790	GPATCH2L	protein_coding	73495711	73495794	84	84
chr14	ENSG00000100596.8	74766856	74877570	110715	SPTLC2	protein_coding	74830655	74830794	140	140
chr14	ENSG00000021645.20	75430972	77130962	1699991	NRXN3	protein_coding	75776563	75776873	311	311
chr14	ENSG00000258994.1	83590756	83659649	68894	LINC02309	lncRNA	83634019	83634209	191	191
chr14	ENSG00000165521.16	85872079	86056629	184551	EML5	protein_coding	85973778	85975162	1385	1385
chr14	ENSG00000053254.16	86388309	86882979	494671	FOXN3	protein_coding	86626273	86626463	191	191
chr14	ENSG00000258752.2	86612803	86629769	16967	ENSG00000258752	lncRNA	86626273	86626463	191	191
chr14	ENSG00000015133.20	88536378	88683814	147437	CCDC88C	protein_coding	88558427	88559089	663	663
chr14	ENSG00000165934.13	89392182	89444988	52807	CPSF2	protein_coding	89423294	89425899	2606	2606
chr14	ENSG00000100599.16	89786384	89962524	176141	RIN3	protein_coding	89914168	89914266	99	99
chr14	ENSG00000133958.14	90606678	90981291	374614	UNC79	protein_coding	90691285	90695876	4592	4592
chr14	ENSG00000175785.13	90991713	91061875	70163	PRIMA1	protein_coding	90995716	90996088	373	373
chr14	ENSG00000175785.13	90991713	91061875	70163	PRIMA1	protein_coding	91042386	91042386	1	1
chr14	ENSG00000196405.13	97246235	97419150	172916	EVL	protein_coding	97301122	97301294	173	173
chr14	ENSG00000176473.14	97651417	97807195	155779	WDR25	protein_coding	97653680	97653998	319	319
chr14	ENSG00000176473.14	97651417	97807195	155779	WDR25	protein_coding	97737892	97738001	110	110
chr14	ENSG00000176473.14	97651417	97807195	155779	WDR25	protein_coding	97802281	97803444	1164	1164
chr14	ENSG00000183092.18	97814040	97864215	50176	BEGAIN	protein_coding	97823267	97823267	1	1
chr14	ENSG00000214548.18	98058733	98140480	81748	MEG3	lncRNA	98075935	98076116	182	182
chr14	ENSG00000205436.8	100374482	100390971	16490	EXOC3L4	protein_coding	100389133	100389923	791	791
chr14	ENSG00000258986.7	101761020	101891017	129998	TMEM179	protein_coding	101812620	101812620	1	1
chr14	ENSG00000203485.14	101967317	102009809	42493	INF2	protein_coding	101969547	101970360	814	814
chr14	ENSG00000280244.1	102401285	102401738	454	ENSG00000280244	TEC	102401277	102403984	2708	454
chr14	ENSG00000258154.2	102403429	102403602	174	ENSG00000258154	unprocessed_pseudogene	102401277	102403984	2708	174
chr14	ENSG00000184916.9	102431727	102461307	29581	JAG2	protein_coding	102452670	102454933	2264	2264
chr14	ENSG00000257622.1	102442896	102473646	30751	ENSG00000257622	lncRNA	102452670	102454933	2264	2264
chr14	ENSG00000253491.2	103636602	103636902	301	IGHVII-30-1	IG_V_pseudogene	103631945	103637196	5252	301
chr14	ENSG00000283607.2_1	103697301	103697557	257	IGHVII-30-21	IG_V_pseudogene	103695729	103712063	16335	257
chr14	ENSG00000270474.2_2	103699044	103699490	447	IGHV3-29	IG_V_pseudogene	103695729	103712063	16335	447
chr14	ENSG00000270550.1_3	103701868	103702399	532	IGHV3-30	IG_V_gene	103695729	103712063	16335	532
chr14	ENSG00000253491.2_2	103709455	103709755	301	IGHVII-30-1	IG_V_pseudogene	103695729	103712063	16335	301
chr14	ENSG00000253587.2_3	103711162	103711610	449	IGHV3-30-2	IG_V_pseudogene	103695729	103712063	16335	449
chr15	ENSG00000248302.3_4	47028	48055	1028	BNIP3P41	transcribed_processed_pseudogene	1	89519	89519	1028
chr15	ENSG00000248583.1_4	386290	388877	2588	ENSG00000248583	unprocessed_pseudogene	368245	402609	34365	2588
chr15	ENSG00000238151.1_15	4405720	4405981	262	MLLT10P1	processed_pseudogene	4341307	4446895	105589	262
chr15	ENSG00000149531.15_2	4409858	4431728	21871	FRG1BP	unprocessed_pseudogene	4341307	4446895	105589	21871
chr15	ENSG00000275950.1	4886868	4886959	92	MIR6724-1	miRNA	4873235	5600751	727517	92
chr15	ENSG00000274868.1	4887404	4887493	90	ENSG00000274868	misc_RNA	4873235	5600751	727517	90
chr15	ENSG00000284419.1_7	5069049	5069141	93	MIR663A	miRNA	4873235	5600751	727517	93
chr15	ENSG00000275708.1	5069492	5069671	180	MIR3648-1	miRNA	4873235	5600751	727517	180
chr15	ENSG00000277437.1	5069863	5069923	61	ENSG00000277437	miRNA	4873235	5600751	727517	61
chr15	ENSG00000286054.1_25	5100100	5100333	234	ENSG00000286054	TEC	4873235	5600751	727517	234
chr15	ENSG00000277671.1_26	5111481	5111570	90	ENSG00000277671	misc_RNA	4873235	5600751	727517	90
chr15	ENSG00000284419.1_40	5248175	5248267	93	MIR663A	miRNA	4873235	5600751	727517	93
chr15	ENSG00000275708.1_38	5248618	5248797	180	MIR3648-1	miRNA	4873235	5600751	727517	180
chr15	ENSG00000277437.1_19	5248989	5249049	61	ENSG00000277437	miRNA	4873235	5600751	727517	61
chr15	ENSG00000275664.1_18	5290607	5290696	90	ENSG00000275664	misc_RNA	4873235	5600751	727517	90
chr15	ENSG00000275708.1_42	5427744	5427923	180	MIR3648-1	miRNA	4873235	5600751	727517	180
chr15	ENSG00000277437.1_23	5428115	5428175	61	ENSG00000277437	miRNA	4873235	5600751	727517	61
chr15	ENSG00000286054.1_22	5458352	5458585	234	ENSG00000286054	TEC	4873235	5600751	727517	234
chr15	ENSG00000277671.1_19	5469733	5469822	90	ENSG00000277671	misc_RNA	4873235	5600751	727517	90
chr15	ENSG00000258707.2	15985933	15986479	547	ENSG00000258707	processed_pseudogene	15974954	16322965	348012	547
chr15	ENSG00000270685.1	15998576	15999002	427	IGHV1OR15-6	IG_V_pseudogene	15974954	16322965	348012	427
chr15	ENSG00000278626.1	16001915	16002564	650	ENSG00000278626	lncRNA	15974954	16322965	348012	650
chr15	ENSG00000258590.6	16016791	16030423	13633	NBEAP1	transcribed_unprocessed_pseudogene	15974954	16322965	348012	13633
chr15	ENSG00000279628.1	16018055	16024124	6070	ENSG00000279628	TEC	15974954	16322965	348012	6070
chr15	ENSG00000290326.1	16023879	16030426	6548	ENSG00000290326	lncRNA	15974954	16322965	348012	6548
chr15	ENSG00000237161.4	16083756	16085304	1549	ENSG00000237161	processed_pseudogene	15974954	16322965	348012	1549
chr15	ENSG00000260409.1	16088900	16090247	1348	ENSG00000260409	lncRNA	15974954	16322965	348012	1348
chr15	ENSG00000238478.1	16097852	16097958	107	RNU6-498P	snRNA	15974954	16322965	348012	107
chr15	ENSG00000280881.1	16118656	16134163	15508	ENSG00000280881	lncRNA	15974954	16322965	348012	15508
chr15	ENSG00000280703.1	16132453	16134240	1788	ENSG00000280703	lncRNA	15974954	16322965	348012	1788
chr15	ENSG00000258415.2	16134831	16135368	538	LONRF2P4	processed_pseudogene	15974954	16322965	348012	538
chr15	ENSG00000258420.1	16134834	16135368	535	LONRF2P3	processed_pseudogene	15974954	16322965	348012	535
chr15	ENSG00000268531.3	16158735	16160934	2200	ENSG00000268531	lncRNA	15974954	16322965	348012	2200
chr15	ENSG00000274499.1	16162900	16177500	14601	ENSG00000274499	transcribed_processed_pseudogene	15974954	16322965	348012	14601
chr15	ENSG00000258712.2	16163106	16164194	1089	CXADRP2	processed_pseudogene	15974954	16322965	348012	1089
chr15	ENSG00000258767.1	16172692	16173151	460	ENSG00000258767	processed_pseudogene	15974954	16322965	348012	460
chr15	ENSG00000258848.1	16174130	16174373	244	GRAMD4P6	processed_pseudogene	15974954	16322965	348012	244
chr15	ENSG00000259214.1	16185844	16186030	187	ENSG00000259214	processed_pseudogene	15974954	16322965	348012	187
chr15	ENSG00000278522.5	16195672	16230771	35100	POTEB3	protein_coding	15974954	16322965	348012	35100
chr15	ENSG00000277243.1	16196656	16196730	75	MIR3118-3	miRNA	15974954	16322965	348012	75
chr15	ENSG00000261048.1_1	16250855	16251255	401	ENSG00000261048	processed_pseudogene	15974954	16322965	348012	401
chr15	ENSG00000261554.1_1	16254032	16254629	598	ENSG00000261554	processed_pseudogene	15974954	16322965	348012	598
chr15	ENSG00000258585.2	16261211	16262242	1032	ZNF519P3	unprocessed_pseudogene	15974954	16322965	348012	1032
chr15	ENSG00000290347.1	16277313	16289944	12632	ENSG00000290347	lncRNA	15974954	16322965	348012	12632
chr15	ENSG00000264902.1	16300767	16300848	82	MIR5701-3	miRNA	15974954	16322965	348012	82
chr15	ENSG00000287345.1	16300953	16324331	23379	ENSG00000287345	lncRNA	15974954	16322965	348012	22013
chr15	ENSG00000243059.3	17016858	17017153	296	RN7SL400P	misc_RNA	17011778	17052501	40724	296
chr15	ENSG00000258771.1	17038547	17039182	636	BCAR1P2	processed_pseudogene	17011778	17052501	40724	636
chr15	ENSG00000260232.4	19094070	19272555	178486	PWRN4	lncRNA	19143595	19143892	298	298
chr15	ENSG00000259905.7	19283571	19748596	465026	PWRN1	lncRNA	19522657	19522684	28	28
chr15	ENSG00000286110.1	19739769	20095138	355370	ENSG00000286110	lncRNA	20018917	20018959	43	43
chr15	ENSG00000128739.23	20007510	20160915	153406	SNRPN	protein_coding	20018917	20018959	43	43
chr15	ENSG00000224078.15	20160775	20602875	442101	SNHG14	lncRNA	20502825	20503130	306	306
chr15	ENSG00000182256.13	22157830	22729637	571808	GABRG3	protein_coding	22494545	22494944	400	400
chr15	ENSG00000182256.13	22157830	22729637	571808	GABRG3	protein_coding	22707972	22708286	315	315
chr15	ENSG00000259168.1	22670366	22729644	59279	ENSG00000259168	lncRNA	22707972	22708286	315	315
chr15	ENSG00000104044.16	22942491	23287246	344756	OCA2	protein_coding	23117604	23117709	106	106
chr15	ENSG00000260642.1	27567799	27577600	9802	ENSG00000260642	lncRNA	27574102	27574104	3	3
chr15	ENSG00000288864.1	27823651	27907246	83596	ARHGAP11A-SCG5	protein_coding	27872342	27872635	294	294
chr15	ENSG00000166922.9	27851475	27907249	55775	SCG5	protein_coding	27872342	27872635	294	294
chr15	ENSG00000241818.1	27865882	27883208	17327	SCG5-AS1	lncRNA	27872342	27872635	294	294
chr15	ENSG00000198838.14	28521124	29082522	561399	RYR3	protein_coding	28949883	28955923	6041	6041
chr15	ENSG00000259536.5	35712514	35782434	69921	ENSG00000259536	lncRNA	35754251	35755770	1520	1520
chr15	ENSG00000128891.17	35753129	35789450	36322	CCDC32	protein_coding	35754251	35755770	1520	1520
chr15	ENSG00000166140.17	36031575	36039879	8305	ZFYVE19	protein_coding	36032629	36032930	302	302
chr15	ENSG00000166762.19	38854797	38895057	40261	CATSPER2	protein_coding	38890114	38919148	29035	4944
chr15	ENSG00000249839.1	38889964	38911230	21267	ENSG00000249839	unprocessed_pseudogene	38890114	38919148	29035	21117
chr15	ENSG00000290387.1	40052991	40119494	66504	SORD2P	lncRNA	40084824	40092342	7519	7519
chr15	ENSG00000259479.7	40054304	40096649	42346	SORD2P	transcribed_unprocessed_pseudogene	40084824	40092342	7519	7519
chr15	ENSG00000259520.6	40470733	40514060	43328	SLC28A2-AS1	lncRNA	40512535	40512794	260	260
chr15	ENSG00000137860.12	40487039	40512655	25617	SLC28A2	protein_coding	40512535	40512794	260	121
chr15	ENSG00000251668.2_1	40934427	40934603	177	ENSG00000251668	unprocessed_pseudogene	40931957	40934952	2996	177
chr15	ENSG00000259200.2	40942529	41168486	225958	ENSG00000259200	lncRNA	41013229	41013564	336	336
chr15	ENSG00000185634.12	44052804	44193311	140508	SHC4	protein_coding	44092148	44092460	313	313
chr15	ENSG00000166262.16	44556295	44850181	293887	FAM227B	protein_coding	44601519	44601519	1	1
chr15	ENSG00000104043.15	45087534	45412041	324508	ATP8B4	protein_coding	45315389	45315701	313	313
chr15	ENSG00000104064.18	45504623	45584612	79990	GABPB1	protein_coding	45566330	45566342	13	13
chr15	ENSG00000092439.16	45781711	45915869	134159	TRPM7	protein_coding	45883531	45884257	727	727
chr15	ENSG00000288645.1	45877884	45915789	37906	ENSG00000288645	protein_coding	45883531	45884257	727	727
chr15	ENSG00000273674.6	46069027	46138778	69752	ENSG00000273674	lncRNA	46126260	46127279	1020	1020
chr15	ENSG00000104093.14	46678277	46853397	175121	DMXL2	protein_coding	46836080	46836172	93	93
chr15	ENSG00000259712.1	47288396	47332350	43955	ENSG00000259712	lncRNA	47327880	47328029	150	150
chr15	ENSG00000137766.18	49211656	49862307	650652	UNC13C	protein_coding	49836397	49836495	99	99
chr15	ENSG00000069974.17	50429962	50546282	116321	RAB27A	protein_coding	50530474	50530737	264	264
chr15	ENSG00000138587.6	51645336	51689257	43922	MNS1	protein_coding	51673099	51673404	306	306
chr15	ENSG00000140262.18	52143150	52523967	380818	TCF12	protein_coding	52519731	52520127	397	397
chr15	ENSG00000128918.15	53177694	53723129	545436	ALDH1A2	protein_coding	53214199	53214291	93	93
chr15	ENSG00000140297.13	54817858	54862988	45131	GCNT3	protein_coding	54833902	54833902	1	1
chr15	ENSG00000103769.10	60950864	61113642	162779	RAB11A	protein_coding	61033170	61033190	21	21
chr15	ENSG00000075131.10	61573322	61623882	50561	TIPIN	protein_coding	61612655	61612964	310	310
chr15	ENSG00000187720.15	66337409	67023492	686084	THSD4	protein_coding	66656897	66661977	5081	5081
chr15	ENSG00000140463.14	67924684	67976979	52296	BBS4	protein_coding	67964358	67964454	97	97
chr15	ENSG00000103855.18	68922273	68952820	30548	CD276	protein_coding	68929299	68929612	314	314
chr15	ENSG00000260624.2	69109706	69112117	2412	ENSG00000260624	lncRNA	69110622	69110623	2	2
chr15	ENSG00000169783.13	72894039	73103534	209496	LINGO1	protein_coding	73059175	73059301	127	127
chr15	ENSG00000136378.15	74042913	74095241	52329	ADAMTS7	protein_coding	74075703	74075792	90	90
chr15	ENSG00000169330.9	74715899	74756128	40230	MINAR1	protein_coding	74722868	74723175	308	308
chr15	ENSG00000172349.19	76437437	76592913	155477	IL16	protein_coding	76476866	76477585	720	720
chr15	ENSG00000290948.1	77751859	77792935	41077	ENSG00000290948	lncRNA	77780561	77780600	40	40
chr15	ENSG00000286872.1	78368292	78381714	13423	ENSG00000286872	lncRNA	78378090	78378407	318	318
chr15	ENSG00000156218.13	78927084	79312917	385834	ADAMTSL3	protein_coding	79075129	79075145	17	17
chr15	ENSG00000156218.13	78927084	79312917	385834	ADAMTSL3	protein_coding	79146214	79148627	2414	2414
chr15	ENSG00000184206.13	79509235	79518841	9607	GOLGA6L4	protein_coding	79513789	79585171	71383	5053
chr15	ENSG00000259633.1	79529390	79529491	102	UBE2Q2P8	unprocessed_pseudogene	79513789	79585171	71383	102
chr15	ENSG00000259683.1	79549145	79555342	6198	ENSG00000259683	unprocessed_pseudogene	79513789	79585171	71383	6198
chr15	ENSG00000244056.3	79553493	79553757	265	RN7SL417P	misc_RNA	79513789	79585171	71383	265
chr15	ENSG00000259570.1	79553933	79554953	1021	ENSG00000259570	unprocessed_pseudogene	79513789	79585171	71383	1021
chr15	ENSG00000290690.1	79557755	79571331	13577	ENSG00000290690	lncRNA	79513789	79585171	71383	13577
chr15	ENSG00000235370.7	79558626	79561367	2742	DNM1P51	transcribed_unprocessed_pseudogene	79513789	79585171	71383	2742
chr15	ENSG00000272887.1	79561443	79567640	6198	CSPG4P5	transcribed_unprocessed_pseudogene	79513789	79585171	71383	6198
chr15	ENSG00000259538.1	79572403	79581465	9063	UBE2Q2P11	transcribed_unprocessed_pseudogene	79513789	79585171	71383	9063
chr15	ENSG00000259774.1	79582247	79585505	3259	ENSG00000259774	lncRNA	79513789	79585171	71383	2925
chr15	ENSG00000291210.1	80339849	80405346	65498	ENSG00000291210	lncRNA	80388999	80399995	10997	10997
chr15	ENSG00000185442.13	87796141	87988375	192235	FAM174B	protein_coding	87946756	87946942	187	187
chr15	ENSG00000257060.8	88408463	88747901	339439	ENSG00000257060	lncRNA	88532428	88532503	76	76
chr15	ENSG00000275443.2	91171308	91481888	310581	ENSG00000275443	lncRNA	91242499	91242626	128	128
chr15	ENSG00000259702.3	91226038	91245208	19171	ENSG00000259702	lncRNA	91242499	91242626	128	128
chr15	ENSG00000251209.10	92753408	93056749	303342	LINC00923	lncRNA	92837457	92838792	1336	1336
chr15	ENSG00000258483.4	93184185	93268626	84442	LINC02251	lncRNA	93236733	93237002	270	270
chr15	ENSG00000259199.2	93219693	93474028	254336	ENSG00000259199	lncRNA	93236733	93237002	270	270
chr15	ENSG00000277987.3	93504678	93601364	96687	LINC02351	lncRNA	93597665	93597675	11	11
chr15	ENSG00000286893.1	94653211	94656149	2939	ENSG00000286893	lncRNA	94655648	94655694	47	47
chr15	ENSG00000290767.1	94969966	94986660	16695	ENSG00000290767	lncRNA	94979812	94988760	8949	6849
chr15	ENSG00000182397.15	94977910	94981051	3142	DNM1P46	transcribed_unprocessed_pseudogene	94979812	94988760	8949	1240
chr15	ENSG00000259363.6	94985660	95097996	112337	ENSG00000259363	lncRNA	94979812	94988760	8949	3101
chr15	ENSG00000259363.6	94985660	95097996	112337	ENSG00000259363	lncRNA	95056202	95062771	6570	6570
chr15	ENSG00000259363.6	94985660	95097996	112337	ENSG00000259363	lncRNA	95092768	95094234	1467	1467
chr15	ENSG00000140470.15	95151720	95523826	372107	ADAMTS17	protein_coding	95238910	95239132	223	223
chr15	ENSG00000140470.15	95151720	95523826	372107	ADAMTS17	protein_coding	95451662	95457582	5921	5921
chr15	ENSG00000259205.2	95735538	95742354	6817	PRKXP1	processed_pseudogene	95736888	95741460	4573	4573
chr15	ENSG00000259579.1	95902075	96013385	111311	ENSG00000259579	lncRNA	95986175	95987054	880	880
chr15	ENSG00000140479.18	96476044	96712296	236253	PCSK6	protein_coding	96547055	96547055	1	1
chr15	ENSG00000140479.18	96476044	96712296	236253	PCSK6	protein_coding	96645987	96646114	128	128
chr15	ENSG00000259660.3	96958586	96971406	12821	DNM1P47	transcribed_unprocessed_pseudogene	96950262	96960740	10479	2155
chr15	ENSG00000259646.1	97101815	97101865	51	ENSG00000259646	unprocessed_pseudogene	97093365	97149282	55918	51
chr15	ENSG00000177693.5	97120679	97121750	1072	OR4F4	protein_coding	97093365	97149282	55918	1072
chr15	ENSG00000290822.1	97125818	97132687	6870	ENSG00000290822	lncRNA	97093365	97149282	55918	6870
chr15	ENSG00000183909.7	97126459	97127361	903	OR4G2P	transcribed_unprocessed_pseudogene	97093365	97149282	55918	903
chr15	ENSG00000275771.1	97136974	97137853	880	OR4G6P	unprocessed_pseudogene	97093365	97149282	55918	880
chr16	ENSG00000206177.7	152372	165514	13143	HBM	protein_coding	159702	163429	3728	3728
chr16	ENSG00000206178.2	162106	163905	1800	HBZP1	unprocessed_pseudogene	159702	163429	3728	1324
chr16	ENSG00000090565.17	425980	529306	103327	RAB11FIP3	protein_coding	495763	498985	3223	3223
chr16	ENSG00000090565.17	425980	529306	103327	RAB11FIP3	protein_coding	511196	514013	2818	2818
chr16	ENSG00000103326.12	534007	561721	27715	CAPN15	protein_coding	540531	540689	159	159
chr16	ENSG00000103326.12	534007	561721	27715	CAPN15	protein_coding	551427	551486	60	60
chr16	ENSG00000161996.19	657025	675599	18575	WDR90	protein_coding	668671	673033	4363	4363
chr16	ENSG00000102854.16	768308	777358	9051	MSLN	protein_coding	776169	777722	1554	1190
chr16	ENSG00000279136.1	777679	778003	325	ENSG00000279136	TEC	776169	777722	1554	44
chr16	ENSG00000127586.17	796605	809966	13362	CHTF18	protein_coding	804241	804496	256	256
chr16	ENSG00000287855.1	826718	881863	55146	ENSG00000287855	lncRNA	858442	862277	3836	3836
chr16	ENSG00000103227.19	870369	1001301	130933	LMF1	protein_coding	903847	905392	1546	1546
chr16	ENSG00000260022.1	902809	903967	1159	ENSG00000260022	lncRNA	903847	905392	1546	121
chr16	ENSG00000260702.3	1127878	1132318	4441	ENSG00000260702	unprocessed_pseudogene	1129485	1129546	62	62
chr16	ENSG00000196557.13	1180426	1252157	71732	CACNA1H	protein_coding	1235087	1235259	173	173
chr16	ENSG00000007516.14	1364791	1381075	16285	BAIAP3	protein_coding	1371762	1372136	375	375
chr16	ENSG00000187535.14	1540082	1642000	101919	IFT140	protein_coding	1629124	1629535	412	412
chr16	ENSG00000260989.1	1610163	1640256	30094	ENSG00000260989	lncRNA	1629124	1629535	412	412
chr16	ENSG00000261971.9	3076736	3098950	22215	MMP25-AS1	lncRNA	3078658	3078966	309	309
chr16	ENSG00000103199.14	4790013	4809718	19706	ZNF500	protein_coding	4801129	4801443	315	315
chr16	ENSG00000103184.12	5000488	5061306	60819	SEC14L5	protein_coding	5015573	5015604	32	32
chr16	ENSG00000285567.2	5145495	5278223	132729	ENSG00000285567	lncRNA	5244686	5244704	19	19
chr16	ENSG00000078328.23	5282203	7757707	2475505	RBFOX1	protein_coding	5337445	5337775	331	331
chr16	ENSG00000078328.23	5282203	7757707	2475505	RBFOX1	protein_coding	6483346	6483462	117	117
chr16	ENSG00000078328.23	5282203	7757707	2475505	RBFOX1	protein_coding	7220091	7220411	321	321
chr16	ENSG00000260289.2	7923531	8161400	237870	ENSG00000260289	lncRNA	7943127	7943658	532	532
chr16	ENSG00000260289.2	7923531	8161400	237870	ENSG00000260289	lncRNA	8126954	8130426	3473	3473
chr16	ENSG00000067365.15	8670705	8699041	28337	METTL22	protein_coding	8689935	8690108	174	174
chr16	ENSG00000260468.1	10566892	10580305	13414	LINC01290	lncRNA	10571084	10571442	359	359
chr16	ENSG00000103274.11	10796015	10821719	25705	NUBP1	protein_coding	10817078	10817219	142	142
chr16	ENSG00000166676.17	10813148	10871132	57985	TVP23A	protein_coding	10817078	10817219	142	142
chr16	ENSG00000038532.17	10996885	11237640	240756	CLEC16A	protein_coding	11191685	11194474	2790	2790
chr16	ENSG00000175643.10	11305091	11437501	132411	RMI2	protein_coding	11391611	11391831	221	221
chr16	ENSG00000278994.1_2	14938329	14938771	443	ENSG00000278994	TEC	14862590	15499863	637274	443
chr16	ENSG00000263918.1_1	15026286	15026350	65	MIR3670-1	miRNA	14862590	15499863	637274	65
chr16	ENSG00000257391.1	15027790	15029907	2118	ENSG00000257391	lncRNA	14862590	15499863	637274	2118
chr16	ENSG00000264115.1	15029808	15029960	153	MIR3180-4	miRNA	14862590	15499863	637274	153
chr16	ENSG00000250251.7	15030246	15063202	32957	PKD1P6	transcribed_unprocessed_pseudogene	14862590	15499863	637274	32957
chr16	ENSG00000207294.1	15034013	15034112	100	Y_RNA	misc_RNA	14862590	15499863	637274	100
chr16	ENSG00000179889.20	15045468	15213787	168320	PDXDC1	protein_coding	14862590	15499863	637274	168320
chr16	ENSG00000291273.1	15047651	15049503	1853	ENSG00000291273	lncRNA	14862590	15499863	637274	1853
chr16	ENSG00000290394.1	15049654	15052087	2434	ENSG00000290394	lncRNA	14862590	15499863	637274	2434
chr16	ENSG00000283346.1	15050662	15050732	71	MIR6511B2	miRNA	14862590	15499863	637274	71
chr16	ENSG00000275259.1	15050666	15050732	67	MIR6511A1	miRNA	14862590	15499863	637274	67
chr16	ENSG00000270580.5	15056843	15083726	26884	PKD1P6-NPIPP1	lncRNA	14862590	15499863	637274	26884
chr16	ENSG00000291272.1	15056945	15061650	4706	ENSG00000291272	lncRNA	14862590	15499863	637274	4706
chr16	ENSG00000278265.1	15058307	15058366	60	MIR6770-1	miRNA	14862590	15499863	637274	60
chr16	ENSG00000188599.18	15064945	15084048	19104	NPIPP1	transcribed_unprocessed_pseudogene	14862590	15499863	637274	19104
chr16	ENSG00000290396.1	15066552	15084066	17515	ENSG00000290396	lncRNA	14862590	15499863	637274	17515
chr16	ENSG00000260735.2	15079243	15093969	14727	ENSG00000260735	transcribed_processed_pseudogene	14862590	15499863	637274	14727
chr16	ENSG00000085721.13	15094069	15128350	34282	RRN3	protein_coding	14862590	15499863	637274	34282
chr16	ENSG00000157045.9	15132305	15150528	18224	NTAN1	protein_coding	14862590	15499863	637274	18224
chr16	ENSG00000275910.1	15171995	15172557	563	ENSG00000275910	lncRNA	14862590	15499863	637274	563
chr16	ENSG00000238728.1	15177983	15178059	77	MIR1972-1	miRNA	14862590	15499863	637274	77
chr16	ENSG00000261819.1	15198214	15200115	1902	ENSG00000261819	processed_pseudogene	14862590	15499863	637274	1902
chr16	ENSG00000270118.1_21	15234178	15234546	369	ENSG00000270118	lncRNA	14862590	15499863	637274	369
chr16	ENSG00000277647.1_3	15235262	15235372	111	ENSG00000277647	unprocessed_pseudogene	14862590	15499863	637274	111
chr16	ENSG00000183426.17	15236327	15250929	14603	NPIPA1	protein_coding	14862590	15499863	637274	14603
chr16	ENSG00000278265.1	15257559	15257618	60	MIR6770-1	miRNA	14862590	15499863	637274	60
chr16	ENSG00000254681.7	15263746	15279545	15800	PKD1P5	transcribed_unprocessed_pseudogene	14862590	15499863	637274	15800
chr16	ENSG00000291270.1	15264570	15268523	3954	ENSG00000291270	lncRNA	14862590	15499863	637274	3954
chr16	ENSG00000290383.1	15272573	15279530	6958	ENSG00000290383	lncRNA	14862590	15499863	637274	6958
chr16	ENSG00000206927.1	15275542	15275641	100	Y_RNA	misc_RNA	14862590	15499863	637274	100
chr16	ENSG00000257563.1	15279751	15281209	1459	ENSG00000257563	lncRNA	14862590	15499863	637274	1459
chr16	ENSG00000266291.1	15279783	15279876	94	MIR3180-3	miRNA	14862590	15499863	637274	94
chr16	ENSG00000265776.1	15283317	15283381	65	MIR3670-3	miRNA	14862590	15499863	637274	65
chr16	ENSG00000257527.1	15288928	15289469	542	ENSG00000257527	lncRNA	14862590	15499863	637274	542
chr16	ENSG00000266454.1	15289512	15289595	84	MIR3179-3	miRNA	14862590	15499863	637274	84
chr16	ENSG00000267143.1_3	15309191	15309630	440	ENSG00000267143	lncRNA	14862590	15499863	637274	440
chr16	ENSG00000273804.1	15311834	15311942	109	ENSG00000273804	unprocessed_pseudogene	14862590	15499863	637274	109
chr16	ENSG00000270118.1_19	15312659	15313027	369	ENSG00000270118	lncRNA	14862590	15499863	637274	369
chr16	ENSG00000261819.1	15347081	15348985	1905	ENSG00000261819	processed_pseudogene	14862590	15499863	637274	1905
chr16	ENSG00000238728.1	15369148	15369224	77	MIR1972-1	miRNA	14862590	15499863	637274	77
chr16	ENSG00000275910.1_1	15374648	15375210	563	ENSG00000275910	lncRNA	14862590	15499863	637274	563
chr16	ENSG00000291265.1_1	15376000	15381730	5731	ENSG00000291265	lncRNA	14862590	15499863	637274	5731
chr16	ENSG00000206927.1	15390849	15390948	100	Y_RNA	misc_RNA	14862590	15499863	637274	100
chr16	ENSG00000265867.1_3	15392112	15392196	85	MIR4516	miRNA	14862590	15499863	637274	85
chr16	ENSG00000258354.1_1	15395059	15396518	1460	ENSG00000258354	lncRNA	14862590	15499863	637274	1460
chr16	ENSG00000265373.2	15395093	15395180	88	MIR3180-2	miRNA	14862590	15499863	637274	88
chr16	ENSG00000263918.1	15398620	15398684	65	MIR3670-1	miRNA	14862590	15499863	637274	65
chr16	ENSG00000257264.5	15404232	15404907	676	ENSG00000257264	lncRNA	14862590	15499863	637274	676
chr16	ENSG00000284305.1	15404815	15404898	84	MIR3179-1	miRNA	14862590	15499863	637274	84
chr16	ENSG00000103512.16	15410247	15472617	62371	NOMO1	protein_coding	14862590	15499863	637274	62371
chr16	ENSG00000262848.1_2	15412816	15414920	2105	ENSG00000262848	lncRNA	14862590	15499863	637274	2105
chr16	ENSG00000270734.1	15443591	15443960	370	ENSG00000270734	processed_pseudogene	14862590	15499863	637274	370
chr16	ENSG00000262332.1_1	15480888	15482122	1235	ENSG00000262332	lncRNA	14862590	15499863	637274	1235
chr16	ENSG00000290943.1	15481682	15483952	2271	ABCC6P2	lncRNA	14862590	15499863	637274	2271
chr16	ENSG00000255277.4	15481715	15485592	3878	ABCC6P2	transcribed_unprocessed_pseudogene	14862590	15499863	637274	3878
chr16	ENSG00000091262.17	16327067	16401865	74799	ABCC6	protein_coding	16345752	16345924	173	173
chr16	ENSG00000260126.2	16684538	16849225	164688	ENSG00000260126	lncRNA	16797994	16798122	129	129
chr16	ENSG00000287905.1	16797413	16819129	21717	ENSG00000287905	lncRNA	16797994	16798122	129	129
chr16	ENSG00000103534.17	19515592	19604179	88588	TMC5	protein_coding	19600080	19600379	300	300
chr16	ENSG00000290192.1	21491030	21529968	38939	ENSG00000290192	lncRNA	21510147	21523155	13009	13009
chr16	ENSG00000273956.1_1	22856206	22860514	4309	ENSG00000273956	lncRNA	22852846	23118271	265426	4309
chr16	ENSG00000258186.2_1	22866959	22867494	536	SLC7A5P2	transcribed_processed_pseudogene	22852846	23118271	265426	536
chr16	ENSG00000287809.1_1	22872188	22875685	3498	ENSG00000287809	lncRNA	22852846	23118271	265426	3498
chr16	ENSG00000265462.1_1	22881179	22881265	87	MIR3680-1	miRNA	22852846	23118271	265426	87
chr16	ENSG00000291060.1	22900694	22912648	11955	ENSG00000291060	lncRNA	22852846	23118271	265426	11955
chr16	ENSG00000276822.1_1	22958055	22958162	108	ENSG00000276822	unprocessed_pseudogene	22852846	23118271	265426	108
chr16	ENSG00000270118.1_12	22959864	22960243	380	ENSG00000270118	lncRNA	22852846	23118271	265426	380
chr16	ENSG00000290866.1_1	22966960	22998140	31181	OTOAP1	lncRNA	22852846	23118271	265426	31181
chr16	ENSG00000257838.6_1	22968226	22997957	29732	OTOAP1	transcribed_unprocessed_pseudogene	22852846	23118271	265426	29732
chr16	ENSG00000260973.1_1	23031531	23033196	1666	ENSG00000260973	lncRNA	22852846	23118271	265426	1666
chr16	ENSG00000260905.1_1	23033543	23034479	937	LINC02890	lncRNA	22852846	23118271	265426	937
chr16	ENSG00000122254.7	23236506	23339054	102549	HS3ST2	protein_coding	23320348	23320625	278	278
chr16	ENSG00000103365.15	23884826	23943290	58465	GGA2	protein_coding	23938528	23938822	295	295
chr16	ENSG00000166501.14	24256933	24642440	385508	PRKCB	protein_coding	24530452	24530893	442	442
chr16	ENSG00000169181.13	28216611	28493968	277358	GSG1L	protein_coding	28234771	28234771	1	1
chr16	ENSG00000198156.11	28772782	28793775	20994	NPIPB6	protein_coding	28773282	28810504	37223	20494
chr16	ENSG00000271623.1	28794967	28795600	634	ENSG00000271623	processed_pseudogene	28773282	28810504	37223	634
chr16	ENSG00000275654.1	28881937	28885642	3706	ENSG00000275654	unprocessed_pseudogene	28847095	29230292	383198	3706
chr16	ENSG00000233232.8	28886615	28901462	14848	NPIPB7	protein_coding	28847095	29230292	383198	14848
chr16	ENSG00000261832.6	28886657	28922383	35727	ENSG00000261832	protein_coding	28847095	29230292	383198	35727
chr16	ENSG00000188603.22	28904398	28925859	21462	CLN3	protein_coding	28847095	29230292	383198	21462
chr16	ENSG00000184730.12	28924927	28929248	4322	APOBR	protein_coding	28847095	29230292	383198	4322
chr16	ENSG00000197272.2	28929646	28942271	12626	IL27	protein_coding	28847095	29230292	383198	12626
chr16	ENSG00000176046.9	28962928	28969258	6331	NUPR1	protein_coding	28847095	29230292	383198	6331
chr16	ENSG00000289754.1	28967290	29063373	96084	ENSG00000289754	lncRNA	28847095	29230292	383198	96084
chr16	ENSG00000271495.1	28978573	28978900	328	ENSG00000271495	processed_pseudogene	28847095	29230292	383198	328
chr16	ENSG00000275441.2	28983948	28984439	492	ENSG00000275441	lncRNA	28847095	29230292	383198	492
chr16	ENSG00000176476.9	28984156	29022010	37855	SGF29	protein_coding	28847095	29230292	383198	37855
chr16	ENSG00000197165.11	29022163	29027269	5107	SULT1A2	protein_coding	28847095	29230292	383198	5107
chr16	ENSG00000288656.2	29022275	29066605	44331	ENSG00000288656	lncRNA	28847095	29230292	383198	44331
chr16	ENSG00000278665.1	29029462	29032102	2641	ENSG00000278665	unprocessed_pseudogene	28847095	29230292	383198	2641
chr16	ENSG00000278725.1	29032561	29034740	2180	ENSG00000278725	unprocessed_pseudogene	28847095	29230292	383198	2180
chr16	ENSG00000289755.1	29035808	29066867	31060	ENSG00000289755	lncRNA	28847095	29230292	383198	31060
chr16	ENSG00000196502.14	29037863	29050292	12430	SULT1A1	protein_coding	28847095	29230292	383198	12430
chr16	ENSG00000285020.1	29042355	29045108	2754	ENSG00000285020	unprocessed_pseudogene	28847095	29230292	383198	2754
chr16	ENSG00000289756.1	29063303	29066724	3422	ENSG00000289756	transcribed_unprocessed_pseudogene	28847095	29230292	383198	3422
chr16	ENSG00000255524.8	29080895	29101985	21091	NPIPB8	protein_coding	28847095	29230292	383198	21091
chr16	ENSG00000261419.1	29102938	29173271	70334	ENSG00000261419	unprocessed_pseudogene	28847095	29230292	383198	70334
chr16	ENSG00000270118.1	29103774	29104144	371	ENSG00000270118	lncRNA	28847095	29230292	383198	371
chr16	ENSG00000184110.15	29131882	29168224	36343	EIF3C	protein_coding	28847095	29230292	383198	36343
chr16	ENSG00000278340.1	29156753	29156822	70	MIR6862-2	miRNA	28847095	29230292	383198	70
chr16	ENSG00000270424.1	29182449	29183085	637	ENSG00000270424	processed_pseudogene	28847095	29230292	383198	637
chr16	ENSG00000196993.9	29184277	29205308	21032	NPIPB9	protein_coding	28847095	29230292	383198	21032
chr16	ENSG00000278528.1	29206261	29209979	3719	ENSG00000278528	unprocessed_pseudogene	28847095	29230292	383198	3719
chr16	ENSG00000213599.10	30629360	30639778	10419	SLX1A-SULT1A3	lncRNA	30635560	30739687	104128	4219
chr16	ENSG00000261052.6	30634696	30639778	5083	SULT1A3	protein_coding	30635560	30739687	104128	4219
chr16	ENSG00000290692.1	30639784	30644541	4758	ENSG00000290692	lncRNA	30635560	30739687	104128	4758
chr16	ENSG00000258130.9	30640039	30640558	520	ENSG00000258130	transcribed_unprocessed_pseudogene	30635560	30739687	104128	520
chr16	ENSG00000278887.3	30640886	30642082	1197	ENSG00000278887	transcribed_unprocessed_pseudogene	30635560	30739687	104128	1197
chr16	ENSG00000261444.1	30649879	30650169	291	ENSG00000261444	unprocessed_pseudogene	30635560	30739687	104128	291
chr16	ENSG00000261203.1	30653691	30657386	3696	ENSG00000261203	unprocessed_pseudogene	30635560	30739687	104128	3696
chr16	ENSG00000198064.15	30658353	30791037	132685	NPIPB13	protein_coding	30635560	30739687	104128	81335
chr16	ENSG00000198064.15	30658353	30791037	132685	NPIPB13	protein_coding	30761889	30761969	81	81
chr16	ENSG00000183604.17	30804079	30871589	67511	SMG1P5	transcribed_unprocessed_pseudogene	30796451	30815217	18767	11139
chr16	ENSG00000291047.1	30806591	30816495	9905	ENSG00000291047	lncRNA	30796451	30815217	18767	8627
chr16	ENSG00000289734.1	33164237	33179508	15272	ENSG00000289734	lncRNA	33153369	33843821	690453	15272
chr16	ENSG00000259966.7	33166513	33179576	13064	FAM153DP	transcribed_unprocessed_pseudogene	33153369	33843821	690453	13064
chr16	ENSG00000262187.2	33182670	33186121	3452	ENSG00000262187	unprocessed_pseudogene	33153369	33843821	690453	3452
chr16	ENSG00000261111.1_1	33199641	33200013	373	ENSG00000261111	processed_pseudogene	33153369	33843821	690453	373
chr16	ENSG00000261569.5	33213167	33227929	14763	ENSG00000261569	lncRNA	33153369	33843821	690453	14763
chr16	ENSG00000261263.2	33214169	33214884	716	ENSG00000261263	transcribed_processed_pseudogene	33153369	33843821	690453	716
chr16	ENSG00000260311.1	33227898	33230506	2609	ENSG00000260311	lncRNA	33153369	33843821	690453	2609
chr16	ENSG00000261009.1	33228064	33230506	2443	ENSG00000261009	lncRNA	33153369	33843821	690453	2443
chr16	ENSG00000261509.7	33237501	33240137	2637	TP53TG3B	protein_coding	33153369	33843821	690453	2637
chr16	ENSG00000183632.15	33237501	33240099	2599	TP53TG3	protein_coding	33153369	33843821	690453	2599
chr16	ENSG00000260974.1	33239009	33242803	3795	ENSG00000260974	lncRNA	33153369	33843821	690453	3795
chr16	ENSG00000282973.1_3	33255581	33255795	215	ENSG00000282973	processed_pseudogene	33153369	33843821	690453	215
chr16	ENSG00000261391.1	33279894	33280019	126	ENSG00000261391	processed_pseudogene	33153369	33843821	690453	126
chr16	ENSG00000260864.1	33290579	33293501	2923	ABHD17AP7	unprocessed_pseudogene	33153369	33843821	690453	2923
chr16	ENSG00000260845.1	33299873	33305050	5178	ENSG00000260845	lncRNA	33153369	33843821	690453	5178
chr16	ENSG00000291274.1	33305270	33317295	12026	ENSG00000291274	lncRNA	33153369	33843821	690453	12026
chr16	ENSG00000260644.7	33306311	33339332	33022	HERC2P5	transcribed_unprocessed_pseudogene	33153369	33843821	690453	33022
chr16	ENSG00000291275.1	33324900	33335556	10657	ENSG00000291275	lncRNA	33153369	33843821	690453	10657
chr16	ENSG00000290984.1	33338893	33340160	1268	ENSG00000290984	lncRNA	33153369	33843821	690453	1268
chr16	ENSG00000278950.1	33345847	33348103	2257	ENSG00000278950	TEC	33153369	33843821	690453	2257
chr16	ENSG00000279780.1	33350359	33351344	986	ENSG00000279780	TEC	33153369	33843821	690453	986
chr16	ENSG00000279795.1	33351927	33352909	983	ENSG00000279795	TEC	33153369	33843821	690453	983
chr16	ENSG00000286473.1_2	33358403	33364698	6296	ENSG00000286473	lncRNA	33153369	33843821	690453	6296
chr16	ENSG00000260158.1	33373211	33388284	15074	ENSG00000260158	lncRNA	33153369	33843821	690453	15074
chr16	ENSG00000279780.1_8	33397718	33398706	989	ENSG00000279780	TEC	33153369	33843821	690453	989
chr16	ENSG00000259934.1	33409602	33409818	217	ENSG00000259934	processed_pseudogene	33153369	33843821	690453	217
chr16	ENSG00000259303.5	33411351	33411794	444	IGHV2OR16-5	IG_V_gene	33153369	33843821	690453	444
chr16	ENSG00000260047.2	33433625	33436768	3144	BCAP31P2	unprocessed_pseudogene	33153369	33843821	690453	3144
chr16	ENSG00000290985.1	33441109	33448782	7674	SLC6A10P	lncRNA	33153369	33843821	690453	7674
chr16	ENSG00000214617.10	33442346	33449141	6796	SLC6A10P	transcribed_unprocessed_pseudogene	33153369	33843821	690453	6796
chr16	ENSG00000214614.3	33446226	33452514	6289	ENSG00000214614	lncRNA	33153369	33843821	690453	6289
chr16	ENSG00000283948.1_4	33460945	33461249	305	IGHVIII-16-1	IG_V_pseudogene	33153369	33843821	690453	305
chr16	ENSG00000261834.2	33467064	33467516	453	IGHV3OR16-15	IG_V_pseudogene	33153369	33843821	690453	453
chr16	ENSG00000260218.1_1	33468937	33469213	277	ENSG00000260218	processed_pseudogene	33153369	33843821	690453	277
chr16	ENSG00000270864.1	33478696	33479158	463	IGHV3OR16-6	IG_V_pseudogene	33153369	33843821	690453	463
chr16	ENSG00000277304.1	33480596	33510024	29429	ENSG00000277304	unprocessed_pseudogene	33153369	33843821	690453	29429
chr16	ENSG00000260610.1	33495400	33496201	802	ENSG00000260610	processed_pseudogene	33153369	33843821	690453	802
chr16	ENSG00000261259.1	33515625	33591395	75771	ENSG00000261259	transcribed_processed_pseudogene	33153369	33843821	690453	75771
chr16	ENSG00000259852.2	33542093	33542523	431	IGHV1OR16-2	IG_V_pseudogene	33153369	33843821	690453	431
chr16	ENSG00000233732.5	33558685	33559142	458	IGHV3OR16-10	IG_V_gene	33153369	33843821	690453	458
chr16	ENSG00000260921.1	33559174	33560407	1234	ENSG00000260921	lncRNA	33153369	33843821	690453	1234
chr16	ENSG00000259997.2	33565970	33566258	289	IGHV1OR16-4	IG_V_pseudogene	33153369	33843821	690453	289
chr16	ENSG00000271130.1	33572806	33573251	446	IGHV3OR16-8	IG_V_gene	33153369	33843821	690453	446
chr16	ENSG00000281904.1_5	33597642	33599600	1959	ENSG00000281904	lncRNA	33153369	33843821	690453	1959
chr16	ENSG00000291267.1	33607243	33655069	47827	ENSG00000291267	lncRNA	33153369	33843821	690453	47827
chr16	ENSG00000260141.2	33610163	33658911	48749	ENSG00000260141	lncRNA	33153369	33843821	690453	48749
chr16	ENSG00000260900.1	33623415	33623577	163	ENSG00000260900	processed_pseudogene	33153369	33843821	690453	163
chr16	ENSG00000291268.1	33657684	33658951	1268	ENSG00000291268	lncRNA	33153369	33843821	690453	1268
chr16	ENSG00000261599.7	33658509	33691564	33056	HERC2P8	transcribed_unprocessed_pseudogene	33153369	33843821	690453	33056
chr16	ENSG00000290986.1	33662287	33672943	10657	ENSG00000290986	lncRNA	33153369	33843821	690453	10657
chr16	ENSG00000291269.1	33675160	33692568	17409	ENSG00000291269	lncRNA	33153369	33843821	690453	17409
chr16	ENSG00000261682.1	33692794	33697980	5187	ENSG00000261682	lncRNA	33153369	33843821	690453	5187
chr16	ENSG00000259800.1	33693713	33693920	208	ENSG00000259800	processed_pseudogene	33153369	33843821	690453	208
chr16	ENSG00000261536.2	33704331	33707278	2948	ABHD17AP9	unprocessed_pseudogene	33153369	33843821	690453	2948
chr16	ENSG00000260414.1	33717833	33717956	124	ENSG00000260414	processed_pseudogene	33153369	33843821	690453	124
chr16	ENSG00000282973.1_1	33742050	33742264	215	ENSG00000282973	processed_pseudogene	33153369	33843821	690453	215
chr16	ENSG00000260419.1	33755044	33758837	3794	ENSG00000260419	lncRNA	33153369	33843821	690453	3794
chr16	ENSG00000205457.12	33757709	33760346	2638	TP53TG3C	protein_coding	33153369	33843821	690453	2638
chr16	ENSG00000260827.1	33767260	33769949	2690	ENSG00000260827	lncRNA	33153369	33843821	690453	2690
chr16	ENSG00000261507.1	33769918	33860470	90553	ENSG00000261507	lncRNA	33153369	33843821	690453	73904
chr16	ENSG00000275034.3	33834426	33837070	2645	TP53TG3E	protein_coding	33153369	33843821	690453	2645
chr16	ENSG00000282973.1	33891745	33891959	215	ENSG00000282973	processed_pseudogene	33883321	33949518	66198	215
chr16	ENSG00000278848.3	33907406	33910043	2638	TP53TG3F	protein_coding	33883321	33949518	66198	2638
chr16	ENSG00000261009.1	33917038	33919480	2443	ENSG00000261009	lncRNA	33883321	33949518	66198	2443
chr16	ENSG00000282927.1	33932676	33932920	245	ENSG00000282927	processed_pseudogene	33883321	33949518	66198	245
chr16	ENSG00000279249.4	47078388	47146900	68513	ENSG00000279249	lncRNA	47125156	47125197	42	42
chr16	ENSG00000102935.12	47283925	47653638	369714	ZNF423	protein_coding	47483139	47483171	33	33
chr16	ENSG00000140718.21	51496585	51953524	456940	FTO	protein_coding	51683312	51683332	21	21
chr16	ENSG00000259283.2	53055171	53128833	73663	ENSG00000259283	lncRNA	53088868	53088880	13	13
chr16	ENSG00000291109.1	53555845	53589484	33640	CES1P1	lncRNA	53566060	53583847	17788	17788
chr16	ENSG00000228695.12	53555972	53589286	33315	CES1P1	transcribed_unprocessed_pseudogene	53566060	53583847	17788	17788
chr16	ENSG00000125124.14	54261138	54378107	116970	BBS2	protein_coding	54336181	54336347	167	167
chr16	ENSG00000159579.14	54982853	55037226	54374	RSPRY1	protein_coding	54994647	54994688	42	42
chr16	ENSG00000159579.14	54982853	55037226	54374	RSPRY1	protein_coding	55015485	55015790	306	306
chr16	ENSG00000140859.16	55552447	55657562	105116	KIFC3	protein_coding	55654351	55654515	165	165
chr16	ENSG00000181938.14	56089873	56200730	110858	GINS3	protein_coding	56166676	56166813	138	138
chr16	ENSG00000125107.19	56314500	56424719	110220	CNOT1	protein_coding	56408170	56410975	2806	2806
chr16	ENSG00000245768.7	56528764	56994214	465451	ENSG00000245768	lncRNA	56553087	56557941	4855	4855
chr16	ENSG00000261807.2	57650083	57848734	198652	LINC02141	lncRNA	57737248	57737553	306	306
chr16	ENSG00000260658.7	61102403	61405837	303435	ENSG00000260658	lncRNA	61176467	61176588	122	122
chr16	ENSG00000260364.1	63025516	63226858	201343	ENSG00000260364	lncRNA	63115682	63116126	445	445
chr16	ENSG00000261742.6	63076952	63370350	293399	LINC00922	lncRNA	63115682	63116126	445	445
chr16	ENSG00000261742.6	63076952	63370350	293399	LINC00922	lncRNA	63242340	63246345	4006	4006
chr16	ENSG00000261742.6	63076952	63370350	293399	LINC00922	lncRNA	63259573	63259705	133	133
chr16	ENSG00000132604.11	67156071	67209052	52982	TERF2	protein_coding	67169613	67169636	24	24
chr16	ENSG00000262136.2	67527319	67543115	15797	NQO1-DT	lncRNA	67529538	67529543	6	6
chr16	ENSG00000196696.14	67776799	67866876	90078	PDXDC2P-NPIPB14P	lncRNA	67776993	67777331	339	339
chr16	ENSG00000226232.9	67776890	67796990	20101	NPIPB14P	transcribed_unprocessed_pseudogene	67776993	67777331	339	339
chr16	ENSG00000157423.18	68603032	69031981	428950	HYDIN	protein_coding	68898422	68898718	297	297
chr16	ENSG00000261008.9	70043023	70471919	428897	LINC01572	lncRNA	70158584	70158782	199	199
chr16	ENSG00000140836.17	70591155	71700577	1109423	ZFHX3	protein_coding	70849653	70849944	292	292
chr16	ENSG00000140839.13	72217262	72230114	12853	CLEC18B	protein_coding	72216043	72425915	209873	12853
chr16	ENSG00000247228.3_1	72230723	72265810	35088	ENSG00000247228	lncRNA	72216043	72425915	209873	35088
chr16	ENSG00000090857.14_2	72241615	72290993	49379	PDPR	protein_coding	72216043	72425915	209873	49379
chr16	ENSG00000261079.1_1	72290281	72292646	2366	ENSG00000261079	lncRNA	72216043	72425915	209873	2366
chr16	ENSG00000196436.9_2	72299124	72314938	15815	NPIPB15	protein_coding	72216043	72425915	209873	15815
chr16	ENSG00000277647.1_1	72315895	72316005	111	ENSG00000277647	unprocessed_pseudogene	72216043	72425915	209873	111
chr16	ENSG00000270118.1_23	72316739	72317118	380	ENSG00000270118	lncRNA	72216043	72425915	209873	380
chr16	ENSG00000140839.13_1	72331649	72344501	12853	CLEC18B	protein_coding	72216043	72425915	209873	12853
chr16	ENSG00000247228.3_2	72345110	72380197	35088	ENSG00000247228	lncRNA	72216043	72425915	209873	35088
chr16	ENSG00000090857.14_1	72356002	72405380	49379	PDPR	protein_coding	72216043	72425915	209873	49379
chr16	ENSG00000261079.1_2	72404668	72407033	2366	ENSG00000261079	lncRNA	72216043	72425915	209873	2366
chr16	ENSG00000196436.9_1	72413511	72429326	15816	NPIPB15	protein_coding	72216043	72425915	209873	12405
chr16	ENSG00000284540.1_13	72850634	72851263	630	ENSG00000284540	TEC	72848617	72851428	2812	630
chr16	ENSG00000168928.13	73262043	73264462	2420	CTRB2	protein_coding	73246468	73262989	16522	947
chr16	ENSG00000065457.11	73638632	73665382	26751	ADAT1	protein_coding	73663024	73663328	305	305
chr16	ENSG00000152910.19	74326938	74605673	278736	CNTNAP4	protein_coding	74555028	74555028	1	1
chr16	ENSG00000287694.1	74326948	74864474	537527	ENSG00000287694	protein_coding	74555028	74555028	1	1
chr16	ENSG00000171724.3	75833696	76025519	191824	VAT1L	protein_coding	75860995	75861133	139	139
chr16	ENSG00000261540.1	76060077	76104828	44752	ENSG00000261540	lncRNA	76079798	76079890	93	93
chr16	ENSG00000166509.12	76067910	76112135	44226	CLEC3A	protein_coding	76079798	76079890	93	93
chr16	ENSG00000186153.18	76144722	77258448	1113727	WWOX	protein_coding	76769320	76769440	121	121
chr16	ENSG00000260706.5	78111827	78213581	101755	ENSG00000260706	lncRNA	78209012	78209111	100	100
chr16	ENSG00000259867.6	78200971	78609873	408903	DYNLRB2-AS1	lncRNA	78209012	78209111	100	100
chr16	ENSG00000166473.18	79140208	79259771	119564	PKD1L2	protein_coding	79179773	79179995	223	223
chr16	ENSG00000261235.1	80085494	80180881	95388	HSD17B2-AS1	lncRNA	80171917	80172321	405	405
chr16	ENSG00000140945.17	80667898	81836403	1168506	CDH13	protein_coding	80919397	80919702	306	306
chr16	ENSG00000140945.17	80667898	81836403	1168506	CDH13	protein_coding	81140718	81140802	85	85
chr16	ENSG00000140945.17	80667898	81836403	1168506	CDH13	protein_coding	81674395	81678846	4452	4452
chr16	ENSG00000103150.7	81934819	81988526	53708	MLYCD	protein_coding	81986582	81987543	962	962
chr16	ENSG00000140961.14	81967018	82003921	36904	OSGIN1	protein_coding	81986582	81987543	962	962
chr16	ENSG00000131149.19	83207722	83714330	506609	GSE1	protein_coding	83443678	83444162	485	485
chr16	ENSG00000174990.8	85930345	85985352	55008	CA5A	protein_coding	85980723	85980759	37	37
chr16	ENSG00000172530.22	85998038	86124921	126884	BANP	protein_coding	86101399	86101525	127	127
chr16	ENSG00000261193.1	86126764	86134993	8230	ENSG00000261193	lncRNA	86126729	86129655	2927	2892
chr16	ENSG00000261273.1	86281901	86349795	67895	ENSG00000261273	lncRNA	86284492	86284750	259	259
chr16	ENSG00000261273.1	86281901	86349795	67895	ENSG00000261273	lncRNA	86319353	86319660	308	308
chr16	ENSG00000261273.1	86281901	86349795	67895	ENSG00000261273	lncRNA	86325542	86331140	5599	5599
chr16	ENSG00000179588.9	86501358	86586256	84899	ZFPM1	protein_coding	86509192	86509303	112	112
chr16	ENSG00000179588.9	86501358	86586256	84899	ZFPM1	protein_coding	86550120	86550460	341	341
chr16	ENSG00000103335.22	86767257	86840737	73481	PIEZO1	protein_coding	86784994	86786352	1359	1359
chr16	ENSG00000224888.4	86783189	86796881	13693	ENSG00000224888	lncRNA	86784994	86786352	1359	1359
chr16	ENSG00000141012.13	86868275	86911597	43323	GALNS	protein_coding	86886021	86889182	3162	3162
chr16	ENSG00000129993.15	86929489	87033125	103637	CBFA2T3	protein_coding	86949896	86949988	93	93
chr16	ENSG00000129993.15	86929489	87033125	103637	CBFA2T3	protein_coding	86989375	86989375	1	1
chr16	ENSG00000129993.15	86929489	87033125	103637	CBFA2T3	protein_coding	87030909	87031086	178	178
chr16	ENSG00000176715.17	87147058	87223207	76150	ACSF3	protein_coding	87170927	87170943	17	17
chr16	ENSG00000176715.17	87147058	87223207	76150	ACSF3	protein_coding	87176924	87180938	4015	4015
chr16	ENSG00000176715.17	87147058	87223207	76150	ACSF3	protein_coding	87219476	87219518	43	43
chr16	ENSG00000180422.3	87218231	87222760	4530	LINC00304	lncRNA	87219476	87219518	43	43
chr16	ENSG00000129910.8	87230930	87254670	23741	CDH15	protein_coding	87251951	87255517	3567	2720
chr16	ENSG00000259803.8	87254939	87260828	5890	SLC22A31	protein_coding	87251951	87255517	3567	579
chr16	ENSG00000167522.17	87327187	87549131	221945	ANKRD11	protein_coding	87449740	87449837	98	98
chr16	ENSG00000167522.17	87327187	87549131	221945	ANKRD11	protein_coding	87513679	87513679	1	1
chr16	ENSG00000197912.16	87549289	87616735	67447	SPG7	protein_coding	87594928	87595443	516	516
chr16	ENSG00000178773.15	87634745	87656274	21530	CPNE7	protein_coding	87645905	87646723	819	819
chr16	ENSG00000015413.10	87673243	87699797	26555	DPEP1	protein_coding	87673879	87674044	166	166
chr16	ENSG00000015413.10	87673243	87699797	26555	DPEP1	protein_coding	87695028	87695881	854	854
chr16	ENSG00000131165.16	87702238	87720431	18194	CHMP1A	protein_coding	87710956	87714961	4006	4006
chr17	ENSG00000181031.16	115364	298154	182791	RPH3AL	protein_coding	138715	139670	956	956
chr17	ENSG00000181031.16	115364	298154	182791	RPH3AL	protein_coding	148621	148760	140	140
chr17	ENSG00000181031.16	115364	298154	182791	RPH3AL	protein_coding	203797	208500	4704	4704
chr17	ENSG00000181031.16	115364	298154	182791	RPH3AL	protein_coding	243303	244610	1308	1308
chr17	ENSG00000262061.7	241265	243521	2257	RPH3AL-AS1	lncRNA	243303	244610	1308	219
chr17	ENSG00000181031.16	115364	298154	182791	RPH3AL	protein_coding	264547	266478	1932	1932
chr17	ENSG00000262294.1	263275	269194	5920	RPH3AL-AS2	lncRNA	264547	266478	1932	1932
chr17	ENSG00000262558.1	265568	268495	2928	ENSG00000262558	lncRNA	264547	266478	1932	911
chr17	ENSG00000181031.16	115364	298154	182791	RPH3AL	protein_coding	273476	275118	1643	1643
chr17	ENSG00000167693.17	676488	856265	179778	NXN	protein_coding	711671	711851	181	181
chr17	ENSG00000167693.17	676488	856265	179778	NXN	protein_coding	768767	770208	1442	1442
chr17	ENSG00000167693.17	676488	856265	179778	NXN	protein_coding	791651	791684	34	34
chr17	ENSG00000167693.17	676488	856265	179778	NXN	protein_coding	825384	828897	3514	3514
chr17	ENSG00000159842.16	880300	1117759	237460	ABR	protein_coding	909386	912035	2650	2650
chr17	ENSG00000159842.16	880300	1117759	237460	ABR	protein_coding	940489	948702	8214	8214
chr17	ENSG00000159842.16	880300	1117759	237460	ABR	protein_coding	1038251	1038568	318	318
chr17	ENSG00000159842.16	880300	1117759	237460	ABR	protein_coding	1044909	1048559	3651	3651
chr17	ENSG00000132359.16	2643079	2922543	279465	RAP1GAP2	protein_coding	2703937	2705222	1286	1286
chr17	ENSG00000132359.16	2643079	2922543	279465	RAP1GAP2	protein_coding	2888852	2888852	1	1
chr17	ENSG00000167723.15	3398224	3445670	47447	TRPV3	protein_coding	3432041	3432041	1	1
chr17	ENSG00000074755.15	3892101	4030531	138431	ZZEF1	protein_coding	3977966	3978097	132	132
chr17	ENSG00000188176.12	4472407	4496700	24294	SMTNL2	protein_coding	4484413	4484531	119	119
chr17	ENSG00000285471.1	5663380	5971493	308114	ENSG00000285471	protein_coding	5898631	5898811	181	181
chr17	ENSG00000091622.16	6344116	6449758	105643	PITPNM3	protein_coding	6412386	6412551	166	166
chr17	ENSG00000166579.16	8308301	8385568	77268	NDEL1	protein_coding	8330897	8330920	24	24
chr17	ENSG00000276231.5	8698049	8763005	64957	PIK3R6	protein_coding	8752284	8752284	1	1
chr17	ENSG00000141506.15	8774240	8860958	86719	PIK3R5	protein_coding	8800437	8800452	16	16
chr17	ENSG00000065320.9	8916783	9139095	222313	NTN1	protein_coding	9057137	9057251	115	115
chr17	ENSG00000007237.19	9807006	10095390	288385	GAS7	protein_coding	10071721	10072026	306	306
chr17	ENSG00000285220.1	10626232	10778890	152659	ENSG00000285220	lncRNA	10743817	10744309	493	493
chr17	ENSG00000263508.6	10741438	10778890	37453	ENSG00000263508	lncRNA	10743817	10744309	493	493
chr17	ENSG00000007174.18	11496879	11867845	370967	DNAH9	protein_coding	11552500	11552815	316	316
chr17	ENSG00000007174.18	11496879	11867845	370967	DNAH9	protein_coding	11593208	11593212	5	5
chr17	ENSG00000153976.3	13391207	13499468	108262	HS3ST3A1	protein_coding	13430727	13431008	282	282
chr17	ENSG00000230647.3	14269740	14422470	152731	ENSG00000230647	lncRNA	14324643	14324854	212	212
chr17	ENSG00000230647.3	14269740	14422470	152731	ENSG00000230647	lncRNA	14386897	14387299	403	403
chr17	ENSG00000227790.8	15725234	15804484	79251	SPECC1P1	transcribed_unprocessed_pseudogene	15782117	15786312	4196	4196
chr17	ENSG00000108474.17	16112886	16247789	134904	PIGL	protein_coding	16226295	16226599	305	305
chr17	ENSG00000272815.1	16683311	16711829	28519	ENSG00000272815	lncRNA	16708960	16737824	28865	2870
chr17	ENSG00000290977.1	16713272	16717862	4591	ENSG00000290977	lncRNA	16708960	16737824	28865	4591
chr17	ENSG00000226145.8	16713431	16717775	4345	KRT16P6	transcribed_unprocessed_pseudogene	16708960	16737824	28865	4345
chr17	ENSG00000227300.13	16725282	16728033	2752	KRT16P2	transcribed_unprocessed_pseudogene	16708960	16737824	28865	2752
chr17	ENSG00000290978.1	16726719	16728110	1392	ENSG00000290978	lncRNA	16708960	16737824	28865	1392
chr17	ENSG00000266925.1_1	16731022	16732544	1523	ENSG00000266925	lncRNA	16708960	16737824	28865	1523
chr17	ENSG00000131885.18	16736172	16741088	4917	KRT17P1	transcribed_unprocessed_pseudogene	16708960	16737824	28865	1653
chr17	ENSG00000290979.1	16736816	16737725	910	ENSG00000290979	lncRNA	16708960	16737824	28865	910
chr17	ENSG00000291110.1	18592946	18631080	38135	TRIM16L	lncRNA	18629142	18629440	299	299
chr17	ENSG00000108448.24	18617205	18630428	13224	TRIM16L	transcribed_unprocessed_pseudogene	18629142	18629440	299	299
chr17	ENSG00000277492.1	19007509	19007726	218	ENSG00000277492	snoRNA	19006406	19021821	15416	218
chr17	ENSG00000280704.1	19007510	19007726	217	SNORD3E	snoRNA	19006406	19021821	15416	217
chr17	ENSG00000263946.1	20372298	20376711	4414	ENSG00000263946	transcribed_processed_pseudogene	20375379	20375512	134	134
chr17	ENSG00000290919.1	22638073	22752494	114422	UBBP4	lncRNA	22686589	22691006	4418	4418
chr17	ENSG00000266050.3_32	22934505	22934715	211	ENSG00000266050	transcribed_processed_pseudogene	22933169	23009335	76167	211
chr17	ENSG00000266050.3_24	22936852	22937062	211	ENSG00000266050	transcribed_processed_pseudogene	22933169	23009335	76167	211
chr17	ENSG00000266050.3_5	22941573	22941783	211	ENSG00000266050	transcribed_processed_pseudogene	22933169	23009335	76167	211
chr17	ENSG00000266050.3_8	22943920	22944130	211	ENSG00000266050	transcribed_processed_pseudogene	22933169	23009335	76167	211
chr17	ENSG00000266050.3_21	22946269	22946479	211	ENSG00000266050	transcribed_processed_pseudogene	22933169	23009335	76167	211
chr17	ENSG00000266050.3_36	22948616	22948826	211	ENSG00000266050	transcribed_processed_pseudogene	22933169	23009335	76167	211
chr17	ENSG00000266050.3_18	22955659	22955869	211	ENSG00000266050	transcribed_processed_pseudogene	22933169	23009335	76167	211
chr17	ENSG00000266050.3_20	22960380	22960590	211	ENSG00000266050	transcribed_processed_pseudogene	22933169	23009335	76167	211
chr17	ENSG00000266050.3_15	22962727	22962937	211	ENSG00000266050	transcribed_processed_pseudogene	22933169	23009335	76167	211
chr17	ENSG00000266050.3_7	22965074	22965284	211	ENSG00000266050	transcribed_processed_pseudogene	22933169	23009335	76167	211
chr17	ENSG00000266050.3_11	22967421	22967631	211	ENSG00000266050	transcribed_processed_pseudogene	22933169	23009335	76167	211
chr17	ENSG00000266050.3_30	22972142	22972352	211	ENSG00000266050	transcribed_processed_pseudogene	22933169	23009335	76167	211
chr17	ENSG00000266050.3_38	22974489	22974699	211	ENSG00000266050	transcribed_processed_pseudogene	22933169	23009335	76167	211
chr17	ENSG00000266050.3_10	22976862	22977072	211	ENSG00000266050	transcribed_processed_pseudogene	22933169	23009335	76167	211
chr17	ENSG00000266050.3_33	22979209	22979419	211	ENSG00000266050	transcribed_processed_pseudogene	22933169	23009335	76167	211
chr17	ENSG00000266050.3_35	22981582	22981792	211	ENSG00000266050	transcribed_processed_pseudogene	22933169	23009335	76167	211
chr17	ENSG00000266050.3_28	22983953	22984163	211	ENSG00000266050	transcribed_processed_pseudogene	22933169	23009335	76167	211
chr17	ENSG00000266050.3_31	22986334	22986544	211	ENSG00000266050	transcribed_processed_pseudogene	22933169	23009335	76167	211
chr17	ENSG00000266050.3_16	22988709	22988919	211	ENSG00000266050	transcribed_processed_pseudogene	22933169	23009335	76167	211
chr17	ENSG00000266050.3_14	22991090	22991300	211	ENSG00000266050	transcribed_processed_pseudogene	22933169	23009335	76167	211
chr17	ENSG00000266050.3_17	22993465	22993675	211	ENSG00000266050	transcribed_processed_pseudogene	22933169	23009335	76167	211
chr17	ENSG00000266050.3_34	22995812	22996022	211	ENSG00000266050	transcribed_processed_pseudogene	22933169	23009335	76167	211
chr17	ENSG00000266050.3_13	22998185	22998395	211	ENSG00000266050	transcribed_processed_pseudogene	22933169	23009335	76167	211
chr17	ENSG00000266050.3_6	23000560	23000770	211	ENSG00000266050	transcribed_processed_pseudogene	22933169	23009335	76167	211
chr17	ENSG00000266050.3_29	23002935	23003145	211	ENSG00000266050	transcribed_processed_pseudogene	22933169	23009335	76167	211
chr17	ENSG00000266050.3_27	23005308	23005518	211	ENSG00000266050	transcribed_processed_pseudogene	22933169	23009335	76167	211
chr17	ENSG00000266050.3_1	23007665	23007875	211	ENSG00000266050	transcribed_processed_pseudogene	22933169	23009335	76167	211
chr17	ENSG00000176927.16	30466191	30645406	179216	EFCAB5	protein_coding	30608254	30608257	4	4
chr17	ENSG00000126653.18	30652476	30724227	71752	NSRP1	protein_coding	30693205	30694016	812	812
chr17	ENSG00000214719.13	31114087	31210438	96352	ENSG00000214719	lncRNA	31159521	31163228	3708	3708
chr17	ENSG00000264943.1	31162052	31163133	1082	SH3GL1P2	processed_pseudogene	31159521	31163228	3708	1082
chr17	ENSG00000196712.20	31633314	31920618	287305	NF1	protein_coding	31870972	31871316	345	345
chr17	ENSG00000108684.15	33551517	34713739	1162223	ASIC2	protein_coding	33807867	33807929	63	63
chr17	ENSG00000108684.15	33551517	34713739	1162223	ASIC2	protein_coding	34696732	34696739	8	8
chr17	ENSG00000263571.3	34694354	34704506	10153	ENSG00000263571	lncRNA	34696732	34696739	8	8
chr17	ENSG00000277029.1_1	36899585	36899691	107	RNU6-1192P	snRNA	36887015	36917087	30073	107
chr17	ENSG00000275700.6	37432146	37540138	107993	AATF	protein_coding	37504883	37506725	1843	1843
chr17	ENSG00000276234.5	37893419	37964778	71360	TADA2A	protein_coding	37905410	37908593	3184	3184
chr17	ENSG00000274615.1	38478471	38501841	23371	NPEPPSP1	unprocessed_pseudogene	38477052	38665324	188273	23371
chr17	ENSG00000265889.1	38513744	38513845	102	Y_RNA	misc_RNA	38477052	38665324	188273	102
chr17	ENSG00000278395.1_2	38515292	38515397	106	ENSG00000278395	unprocessed_pseudogene	38477052	38665324	188273	106
chr17	ENSG00000266647.1_5	38523158	38524461	1304	ENSG00000266647	unprocessed_pseudogene	38477052	38665324	188273	1304
chr17	ENSG00000274512.6	38527230	38538128	10899	TBC1D3L	protein_coding	38477052	38665324	188273	10899
chr17	ENSG00000274419.7	38553094	38564036	10943	TBC1D3D	protein_coding	38477052	38665324	188273	10943
chr17	ENSG00000266647.1_1	38566805	38568108	1304	ENSG00000266647	unprocessed_pseudogene	38477052	38665324	188273	1304
chr17	ENSG00000278395.1_1	38575869	38575974	106	ENSG00000278395	unprocessed_pseudogene	38477052	38665324	188273	106
chr17	ENSG00000274284.1	38577421	38577522	102	Y_RNA	misc_RNA	38477052	38665324	188273	102
chr17	ENSG00000291088.1	38589427	38612851	23425	NPEPPSP1	lncRNA	38477052	38665324	188273	23425
chr17	ENSG00000274487.5	38589427	38612682	23256	NPEPPSP1	transcribed_unprocessed_pseudogene	38477052	38665324	188273	23256
chr17	ENSG00000274611.4	38616000	38626898	10899	TBC1D3	protein_coding	38477052	38665324	188273	10899
chr17	ENSG00000266647.1_4	38629667	38630970	1304	ENSG00000266647	unprocessed_pseudogene	38477052	38665324	188273	1304
chr17	ENSG00000277029.1	38650593	38650699	107	RNU6-1192P	snRNA	38477052	38665324	188273	107
chr17	ENSG00000204952.3	39474196	39506009	31814	FBXO47	protein_coding	39484689	39484827	139	139
chr17	ENSG00000167258.15	40000164	40103403	103240	CDK12	protein_coding	40037595	40037720	126	126
chr17	ENSG00000167914.12	40491934	40516438	24505	GSDMA	protein_coding	40494949	40494949	1	1
chr17	ENSG00000274062.1	43802933	43803123	191	U2	snRNA	43798986	43834370	35385	191
chr17	ENSG00000274862.1	43809090	43809280	191	U2	snRNA	43798986	43834370	35385	191
chr17	ENSG00000274585.1	43815303	43815493	191	RNU2-1	snRNA	43798986	43834370	35385	191
chr17	ENSG00000278048.1	43821459	43821649	191	U2	snRNA	43798986	43834370	35385	191
chr17	ENSG00000274432.1	43827611	43827801	191	U2	snRNA	43798986	43834370	35385	191
chr17	ENSG00000274862.1	43833818	43834008	191	U2	snRNA	43798986	43834370	35385	191
chr17	ENSG00000131097.7	45380937	45385060	4124	HIGD1B	protein_coding	45383264	45383271	8	8
chr17	ENSG00000267121.7	45724943	45756282	31340	FMNL1-DT	lncRNA	45751587	45751591	5	5
chr17	ENSG00000228696.11	46817137	46939317	122181	ARL17B	protein_coding	46834688	46849075	14388	14388
chr17	ENSG00000228696.11	46817137	46939317	122181	ARL17B	protein_coding	46918402	46918477	76	76
chr17	ENSG00000185829.19	46859437	46939321	79885	ARL17A	protein_coding	46918402	46918477	76	76
chr17	ENSG00000262633.2	47282515	47410300	127786	ENSG00000262633	protein_coding	47359551	47360351	801	801
chr17	ENSG00000291209.1	47337860	47409513	71654	ENSG00000291209	lncRNA	47359551	47360351	801	801
chr17	ENSG00000262879.7	47342696	47460652	117957	ENSG00000262879	lncRNA	47359551	47360351	801	801
chr17	ENSG00000141279.18	47884059	47985774	101716	NPEPPS	protein_coding	47890807	47891474	668	668
chr17	ENSG00000170703.16	49125187	49180252	55066	TTLL6	protein_coding	49173710	49173776	67	67
chr17	ENSG00000177369.11	49587708	49673789	86082	FLJ40194	lncRNA	49650972	49651205	234	234
chr17	ENSG00000198740.9	49644769	49718197	73429	ZNF652	protein_coding	49650972	49651205	234	234
chr17	ENSG00000275897.1	50835428	50838000	2573	ENSG00000275897	lncRNA	50835790	50835791	2	2
chr17	ENSG00000006283.18	50920370	50987064	66695	CACNA1G	protein_coding	50948046	50948155	110	110
chr17	ENSG00000154975.14	51990954	52520966	530013	CA10	protein_coding	52192496	52192640	145	145
chr17	ENSG00000154975.14	51990954	52520966	530013	CA10	protein_coding	52303529	52303565	37	37
chr17	ENSG00000153944.12	57627173	58056291	429119	MSI2	protein_coding	57982032	57984134	2103	2103
chr17	ENSG00000141376.23	61049873	61765342	715470	BCAS3	protein_coding	61158963	61158974	12	12
chr17	ENSG00000108506.13	62238047	62300954	62908	INTS2	protein_coding	62281476	62281773	298	298
chr17	ENSG00000154229.12	66677212	67185640	508429	PRKCA	protein_coding	66962363	66962497	135	135
chr17	ENSG00000154262.13	69453924	69517162	63239	ABCA6	protein_coding	69461731	69461747	17	17
chr17	ENSG00000154262.13	69453924	69517162	63239	ABCA6	protein_coding	69466783	69467078	296	296
chr17	ENSG00000267109.1	70689843	70751975	62133	ENSG00000267109	lncRNA	70738283	70738283	1	1
chr17	ENSG00000260785.2	71481007	71585443	104437	CASC17	lncRNA	71537484	71537508	25	25
chr17	ENSG00000171595.14	74675577	74716210	40634	DNAI2	protein_coding	74703266	74703330	65	65
chr17	ENSG00000109066.14	75179326	75242580	63255	TMEM104	protein_coding	75190126	75190215	90	90
chr17	ENSG00000073350.14	75929660	75979708	50049	LLGL2	protein_coding	75951240	75951345	106	106
chr17	ENSG00000167881.15	76443545	76477735	34191	SRP68	protein_coding	76455514	76455816	303	303
chr17	ENSG00000182534.14	77081209	77119591	38383	MXRA7	protein_coding	77111551	77114632	3082	3082
chr17	ENSG00000212418.1	77112295	77112390	96	RNY4P36	misc_RNA	77111551	77114632	3082	96
chr17	ENSG00000267535.2	77258464	77270652	12189	LINC00868	lncRNA	77259519	77259684	166	166
chr17	ENSG00000141524.19	78518355	78543887	25533	TMC6	protein_coding	78526904	78527207	304	304
chr17	ENSG00000167281.20	79501444	80026491	525048	RBFOX3	protein_coding	79909597	79910105	509	509
chr17	ENSG00000167281.20	79501444	80026491	525048	RBFOX3	protein_coding	79969472	79970913	1442	1442
chr17	ENSG00000141527.19	80587426	80633566	46141	CARD14	protein_coding	80610731	80610829	99	99
chr17	ENSG00000173821.20	80678127	80816082	137956	RNF213	protein_coding	80772595	80772961	367	367
chr17	ENSG00000263069.6	80768932	80832467	63536	RNF213-AS1	lncRNA	80772595	80772961	367	367
chr17	ENSG00000262873.2	81438901	81449166	10266	ENSG00000262873	lncRNA	81443794	81443854	61	61
chr17	ENSG00000182446.15	81986219	82077373	91155	NPLOC4	protein_coding	82039995	82040301	307	307
chr17	ENSG00000182446.15	81986219	82077373	91155	NPLOC4	protein_coding	82072611	82073309	699	699
chr17	ENSG00000182612.11	82066472	82077662	11191	TSPAN10	protein_coding	82072611	82073309	699	699
chr17	ENSG00000181396.13	82769486	82798812	29327	OGFOD3	protein_coding	82776527	82776623	97	97
chr17	ENSG00000141542.11	83041088	83087161	46074	RAB40B	protein_coding	83058652	83059426	775	775
chr17	ENSG00000167363.14	83124067	83139645	15579	FN3K	protein_coding	83127396	83127400	5	5
chr17	ENSG00000141556.22	83140480	83337615	197136	TBCD	protein_coding	83153883	83154208	326	326
chr17	ENSG00000141556.22	83140480	83337615	197136	TBCD	protein_coding	83191775	83193173	1399	1399
chr17	ENSG00000141556.22	83140480	83337615	197136	TBCD	protein_coding	83297201	83297270	70	70
chr17	ENSG00000141556.22	83140480	83337615	197136	TBCD	protein_coding	83330206	83330298	93	93
chr17	ENSG00000176845.13	83474510	83489979	15470	METRNL	protein_coding	83485482	83485638	157	157
chr17	ENSG00000279143.1	83529345	83533108	3764	ENSG00000279143	TEC	83532491	83532595	105	105
chr17	ENSG00000262898.5	83532692	83618654	85963	ENSG00000262898	lncRNA	83588709	83588715	7	7
chr17	ENSG00000262898.5	83532692	83618654	85963	ENSG00000262898	lncRNA	83611547	83649057	37511	7108
chr17	ENSG00000262094.1	83617742	83624935	7194	ENSG00000262094	lncRNA	83611547	83649057	37511	7194
chr17	ENSG00000235146.2	83618090	83618623	534	ENSG00000235146	lncRNA	83611547	83649057	37511	534
chr17	ENSG00000232938.2	83624111	83627107	2997	RPL23AP87	transcribed_processed_pseudogene	83611547	83649057	37511	2997
chr17	ENSG00000282875.1_1	83635405	83635645	241	ENSG00000282875	processed_pseudogene	83611547	83649057	37511	241
chr17	ENSG00000236679.2	83635454	83635838	385	RPL23AP24	processed_pseudogene	83611547	83649057	37511	385
chr17	ENSG00000279267.1_8	83639732	83641777	2046	ENSG00000279267	TEC	83611547	83649057	37511	2046
chr18	ENSG00000262352.2	5371	10593	5223	LINC02564	lncRNA	1	47836	47836	5223
chr18	ENSG00000263305.1	8436	11139	2704	ENSG00000263305	lncRNA	1	47836	47836	2704
chr18	ENSG00000262181.2	39277	40290	1014	ENSG00000262181	unprocessed_pseudogene	1	47836	47836	1014
chr18	ENSG00000173213.11	41464	67874	26411	TUBB8B	protein_coding	1	47836	47836	6373
chr18	ENSG00000290877.1	103285	117101	13817	ROCK1P1	lncRNA	105786	106784	999	999
chr18	ENSG00000264265.1	504091	511160	7070	LINC01925	lncRNA	508039	508544	506	506
chr18	ENSG00000266602.2	1505263	2047554	542292	ENSG00000266602	lncRNA	1826876	1827194	319	319
chr18	ENSG00000266602.2	1505263	2047554	542292	ENSG00000266602	lncRNA	1959747	1960520	774	774
chr18	ENSG00000263745.7	1879870	2487632	607763	ENSG00000263745	lncRNA	1959747	1960520	774	774
chr18	ENSG00000263745.7	1879870	2487632	607763	ENSG00000263745	lncRNA	2302467	2302723	257	257
chr18	ENSG00000132205.11	2845073	2914053	68981	EMILIN2	protein_coding	2874526	2874671	146	146
chr18	ENSG00000170579.18	3497992	4458240	960249	DLGAP1	protein_coding	3999909	4005258	5350	5350
chr18	ENSG00000263878.2	3965237	4027026	61790	DLGAP1-AS4	lncRNA	3999909	4005258	5350	5350
chr18	ENSG00000285575.1	5200798	5218183	17386	ENSG00000285575	lncRNA	5213293	5213339	47	47
chr18	ENSG00000266441.1	6728806	6729825	1020	ARHGAP28-AS1	lncRNA	6729508	6729526	19	19
chr18	ENSG00000206418.5	8612376	8642308	29933	RAB12	protein_coding	8637113	8637226	114	114
chr18	ENSG00000154864.14	10668190	11151526	483337	PIEZO2	protein_coding	10912839	10913147	309	309
chr18	ENSG00000267564.1	11449705	11491703	41999	ENSG00000267564	lncRNA	11491113	11491521	409	409
chr18	ENSG00000267252.6	11488125	11525490	37366	LINC01255	lncRNA	11491113	11491521	409	409
chr18	ENSG00000267247.1	12233129	12234209	1081	ENSG00000267247	lncRNA	12230792	12233920	3129	792
chr18	ENSG00000267032.1	13154217	13155365	1149	ENSG00000267032	processed_pseudogene	13155048	13155141	94	94
chr18	ENSG00000168675.19	13220185	13655887	435703	LDLRAD4	protein_coding	13497599	13497735	137	137
chr18	ENSG00000263635.1	15079363	15132669	53307	ENSG00000263635	lncRNA	15099153	15105185	6033	6033
chr18	ENSG00000263588.1	22221552	22232586	11035	ENSG00000263588	lncRNA	22224529	22224832	304	304
chr18	ENSG00000134490.14	23339600	23580711	241112	TMEM241	protein_coding	23495796	23495800	5	5
chr18	ENSG00000154065.17	23741786	23806171	64386	ANKRD29	protein_coding	23758983	23759249	267	267
chr18	ENSG00000134504.14	26591380	26793414	202035	KCTD1	protein_coding	26690411	26690419	9	9
chr18	ENSG00000265994.2	28778740	28929156	150417	ENSG00000265994	lncRNA	28833466	28838361	4896	4896
chr18	ENSG00000287803.1	29770681	29791803	21123	ENSG00000287803	lncRNA	29780075	29780576	502	502
chr18	ENSG00000265888.4	31243766	31306806	63041	DSCAS	lncRNA	31295481	31296310	830	830
chr18	ENSG00000134765.10	31271457	31306248	34792	DSC1	protein_coding	31295481	31296310	830	830
chr18	ENSG00000285940.4	37710479	37906408	195930	ENSG00000285940	lncRNA	37871257	37871266	10	10
chr18	ENSG00000289833.1	40116382	40124850	8469	ENSG00000289833	lncRNA	40117544	40117711	168	168
chr18	ENSG00000167216.19	47055911	47241499	185589	KATNAL2	protein_coding	47111310	47130696	19387	19387
chr18	ENSG00000167216.19	47055911	47241499	185589	KATNAL2	protein_coding	47142494	47159060	16567	16567
chr18	ENSG00000175387.16	47948187	48070273	122087	SMAD2	protein_coding	47990044	47992606	2563	2563
chr18	ENSG00000267541.1	47992597	47992627	31	MTCO2P2	processed_pseudogene	47990044	47992606	2563	10
chr18	ENSG00000141627.14	49179739	49607736	427998	DYM	protein_coding	49348151	49350436	2286	2286
chr18	ENSG00000141627.14	49179739	49607736	427998	DYM	protein_coding	49587504	49587512	9	9
chr18	ENSG00000263895.1	49579204	49593804	14601	ENSG00000263895	lncRNA	49587504	49587512	9	9
chr18	ENSG00000187323.12	52502396	53697995	1195600	DCC	protein_coding	52567573	52567900	328	328
chr18	ENSG00000187323.12	52502396	53697995	1195600	DCC	protein_coding	52628277	52628779	503	503
chr18	ENSG00000187323.12	52502396	53697995	1195600	DCC	protein_coding	52644267	52644401	135	135
chr18	ENSG00000187323.12	52502396	53697995	1195600	DCC	protein_coding	53248971	53253077	4107	4107
chr18	ENSG00000196628.20	55381456	55824399	442944	TCF4	protein_coding	55638073	55638376	304	304
chr18	ENSG00000267028.1	55611771	55642486	30716	TCF4-AS1	lncRNA	55638073	55638376	304	304
chr18	ENSG00000066926.13	57702636	57745306	42671	FECH	protein_coding	57711521	57711787	267	267
chr18	ENSG00000267040.8	57788867	57828239	39373	ATP8B1-AS1	lncRNA	57801637	57801739	103	103
chr18	ENSG00000267787.7	57798481	57897307	98827	ENSG00000267787	lncRNA	57801637	57801739	103	103
chr18	ENSG00000267787.7	57798481	57897307	98827	ENSG00000267787	lncRNA	57872457	57872601	145	145
chr18	ENSG00000081923.15	57805350	57962033	156684	ATP8B1	protein_coding	57872457	57872601	145	145
chr18	ENSG00000049759.20	58202640	58560562	357923	NEDD4L	protein_coding	58292749	58293059	311	311
chr18	ENSG00000197563.11	62067001	62348893	281893	PIGN	protein_coding	62086109	62086288	180	180
chr18	ENSG00000197563.11	62067001	62348893	281893	PIGN	protein_coding	62167423	62168549	1127	1127
chr18	ENSG00000197563.11	62067001	62348893	281893	PIGN	protein_coding	62208097	62208395	299	299
chr18	ENSG00000197563.11	62067001	62348893	281893	PIGN	protein_coding	62223308	62225065	1758	1758
chr18	ENSG00000141664.10	62684803	62748971	64169	ZCCHC2	protein_coding	62728933	62729239	307	307
chr18	ENSG00000119537.18	63491200	63530806	39607	KDSR	protein_coding	63524473	63524583	111	111
chr18	ENSG00000286800.1	65037553	65158516	120964	ENSG00000286800	lncRNA	65064704	65065012	309	309
chr18	ENSG00000081138.14	65916080	66056112	140033	CDH7	protein_coding	65947877	65947877	1	1
chr18	ENSG00000287907.1	68415927	68673761	257835	ENSG00000287907	lncRNA	68458943	68458946	4	4
chr18	ENSG00000206052.11	69568583	70016486	447904	DOK6	protein_coding	69643871	69643954	84	84
chr18	ENSG00000287693.1	71312458	71382397	69940	ENSG00000287693	lncRNA	71372715	71372725	11	11
chr18	ENSG00000197971.16	77160259	77314853	154595	MBP	protein_coding	77297520	77298907	1388	1388
chr18	ENSG00000166573.6	77431011	77459027	28017	GALR1	protein_coding	77440405	77440405	1	1
chr18	ENSG00000166377.21	79258962	79572189	313228	ATP9B	protein_coding	79503339	79503342	4	4
chr18	ENSG00000131196.18	79589753	79724310	134558	NFATC1	protein_coding	79657527	79657590	64	64
chr18	ENSG00000286186.1	79654385	79660040	5656	ENSG00000286186	lncRNA	79657527	79657590	64	64
chr18	ENSG00000178342.5	79998268	80101904	103637	KCNG2	protein_coding	80027264	80027265	2	2
chr18	ENSG00000178342.5	79998268	80101904	103637	KCNG2	protein_coding	80032282	80032282	1	1
chr18	ENSG00000178342.5	79998268	80101904	103637	KCNG2	protein_coding	80058370	80058712	343	343
chr18	ENSG00000267127.7	80236557	80297413	60857	ENSG00000267127	protein_coding	80274350	80275829	1480	1480
chr18	ENSG00000261126.7	80249109	80295807	46699	RBFADN	lncRNA	80274350	80275829	1480	1480
chr19	ENSG00000290825.1	7354	9894	2541	DDX11L2	lncRNA	1	135420	135420	2541
chr19	ENSG00000223972.6	7495	9155	1661	DDX11L1	transcribed_unprocessed_pseudogene	1	135420	135420	1661
chr19	ENSG00000227232.5	9889	25056	15168	WASH7P	unprocessed_pseudogene	1	135420	135420	15168
chr19	ENSG00000282458.1	14829	25445	10617	WASH5P	transcribed_processed_pseudogene	1	135420	135420	10617
chr19	ENSG00000282542.1	22281	23056	776	ENSG00000282542	TEC	1	135420	135420	776
chr19	ENSG00000282798.1	23045	23850	806	ENSG00000282798	TEC	1	135420	135420	806
chr19	ENSG00000243485.5	25040	26597	1558	MIR1302-2HG	lncRNA	1	135420	135420	1558
chr19	ENSG00000282807.3	25657	26597	941	ENSG00000282807	lncRNA	1	135420	135420	941
chr19	ENSG00000282591.1	30042	31565	1524	FAM138F	lncRNA	1	135420	135420	1524
chr19	ENSG00000268020.3	47969	48808	840	OR4G4P	unprocessed_pseudogene	1	135420	135420	840
chr19	ENSG00000290826.1	53094	59608	6515	ENSG00000290826	lncRNA	1	135420	135420	6515
chr19	ENSG00000240361.3	58444	59379	936	OR4G11P	transcribed_unprocessed_pseudogene	1	135420	135420	936
chr19	ENSG00000186092.7	60911	67109	6199	OR4F5	protein_coding	1	135420	135420	6199
chr19	ENSG00000238009.6	84828	129387	44560	ENSG00000238009	lncRNA	1	135420	135420	44560
chr19	ENSG00000239945.1	85084	86756	1673	ENSG00000239945	lncRNA	1	135420	135420	1673
chr19	ENSG00000233750.3	126689	130500	3812	CICP27	processed_pseudogene	1	135420	135420	3812
chr19	ENSG00000230304.1	126772	129585	2814	CICP6	processed_pseudogene	1	135420	135420	2814
chr19	ENSG00000268903.1	130805	131499	695	ENSG00000268903	processed_pseudogene	1	135420	135420	695
chr19	ENSG00000269981.1	133639	133922	284	ENSG00000269981	processed_pseudogene	1	135420	135420	284
chr19	ENSG00000280279.1	134016	135461	1446	LINC02887	lncRNA	1	135420	135420	1405
chr19	ENSG00000105556.12	236639	276020	39382	MIER2	protein_coding	241915	244319	2405	2405
chr19	ENSG00000286667.1	314674	319606	4933	ENSG00000286667	lncRNA	316902	321038	4137	2705
chr19	ENSG00000129946.11	348265	397545	49281	SHC2	protein_coding	355014	358790	3777	3777
chr19	ENSG00000181781.10	399851	411548	11698	ODF3L2	protein_coding	402822	405468	2647	2647
chr19	ENSG00000099866.16	426028	442412	16385	MADCAM1	protein_coding	429798	433587	3790	3790
chr19	ENSG00000266933.2	426898	444902	18005	MADCAM1-AS1	lncRNA	429798	433587	3790	3790
chr19	ENSG00000099804.9	469140	478663	9524	CDC34	protein_coding	473763	482312	8550	4901
chr19	ENSG00000197540.8	481111	487140	6030	GZMM	protein_coding	473763	482312	8550	1202
chr19	ENSG00000267666.2	600468	606375	5908	ENSG00000267666	lncRNA	604315	604316	2	2
chr19	ENSG00000185198.12	622416	632277	9862	PRSS57	protein_coding	626013	629019	3007	3007
chr19	ENSG00000213726.5	627123	627942	820	RPS2P52	processed_pseudogene	626013	629019	3007	820
chr19	ENSG00000196415.10	778903	786065	7163	PRTN3	protein_coding	778247	782107	3861	3205
chr19	ENSG00000175221.16	805478	835080	29603	MED16	protein_coding	811276	814167	2892	2892
chr19	ENSG00000118046.17	1130466	1179564	49099	STK11	protein_coding	1135578	1135811	234	234
chr19	ENSG00000133275.16	1896507	1934199	37693	CSNK1G2	protein_coding	1912660	1913410	751	751
chr19	ENSG00000065000.20	2055071	2118726	63656	AP3D1	protein_coding	2083276	2085562	2287	2287
chr19	ENSG00000273734.1	2223870	2295632	71763	ENSG00000273734	protein_coding	2235641	2235768	128	128
chr19	ENSG00000188305.6	2228971	2236619	7649	PEAK3	protein_coding	2235641	2235768	128	128
chr19	ENSG00000186111.11	3584801	3657944	73144	PIP5K1C	protein_coding	3604805	3606202	1398	1398
chr19	ENSG00000167654.18	3837795	3884629	46835	ATCAY	protein_coding	3866800	3867332	533	533
chr19	ENSG00000105229.7	3969009	4001710	32702	PIAS4	protein_coding	3991464	3991670	207	207
chr19	ENSG00000087903.13	5959089	6166733	207645	RFX2	protein_coding	6119490	6119739	250	250
chr19	ENSG00000130377.14	6102434	6160298	57865	ACSBG2	protein_coding	6119490	6119739	250	250
chr19	ENSG00000087903.13	5959089	6166733	207645	RFX2	protein_coding	6130599	6130665	67	67
chr19	ENSG00000130377.14	6102434	6160298	57865	ACSBG2	protein_coding	6130599	6130665	67	67
chr19	ENSG00000290427.1	6923065	6970156	47092	ENSG00000290427	lncRNA	6958026	6963031	5006	5006
chr19	ENSG00000268758.8	6925224	6961354	36131	ADGRE4P	transcribed_unprocessed_pseudogene	6958026	6963031	5006	3329
chr19	ENSG00000104880.19	7322958	7463224	140267	ARHGEF18	protein_coding	7426849	7432819	5971	5971
chr19	ENSG00000288669.1	7719898	7736914	17017	ENSG00000288669	protein_coding	7730076	7730378	303	303
chr19	ENSG00000104957.14	13755177	13787012	31836	YJU2B	protein_coding	13761209	13761231	23	23
chr19	ENSG00000267723.1	14278342	14317443	39102	ENSG00000267723	lncRNA	14279582	14279686	105	105
chr19	ENSG00000131355.15	14644356	14715463	71108	ADGRE3	protein_coding	14645823	14648718	2896	2896
chr19	ENSG00000269378.1	14647039	14647647	609	ITGB1P1	processed_pseudogene	14645823	14648718	2896	609
chr19	ENSG00000186723.4	15833041	15844175	11135	OR10H1	protein_coding	15841222	15845636	4415	2954
chr19	ENSG00000099308.13	18130980	18185236	54257	MAST3	protein_coding	18164916	18165119	204	204
chr19	ENSG00000267383.9	20159583	20359991	200409	ENSG00000267383	lncRNA	20182263	20188547	6285	6285
chr19	ENSG00000267220.1	20168930	20190493	21564	ENSG00000267220	transcribed_unprocessed_pseudogene	20182263	20188547	6285	6285
chr19	ENSG00000268184.1	21854184	21879267	25084	ENSG00000268184	lncRNA	21862217	21862348	132	132
chr19	ENSG00000183850.14	23164349	23236399	72051	ZNF730	protein_coding	23206090	23206117	28	28
chr19	ENSG00000183850.14	23164349	23236399	72051	ZNF730	protein_coding	23227168	23227469	302	302
chr19	ENSG00000197372.10	23619515	23781558	162044	ZNF675	protein_coding	23662374	23662766	393	393
chr19	ENSG00000267320.5	29949433	30018977	69545	ENSG00000267320	lncRNA	29960890	29960893	4	4
chr19	ENSG00000264515.7	30921190	31158064	236875	VSTM2B-DT	lncRNA	30999086	31000047	962	962
chr19	ENSG00000264515.7	30921190	31158064	236875	VSTM2B-DT	lncRNA	31142285	31144045	1761	1761
chr19	ENSG00000266248.1	31118954	31159260	40307	ENSG00000266248	lncRNA	31142285	31144045	1761	1761
chr19	ENSG00000130876.11	34834826	34852374	17549	SLC7A10	protein_coding	34841829	34845212	3384	3384
chr19	ENSG00000267714.2	34844099	34848879	4781	ENSG00000267714	lncRNA	34841829	34845212	3384	1114
chr19	ENSG00000270876.3	36558351	36580543	22193	ZNF30-AS1	lncRNA	36576309	36576786	478	478
chr19	ENSG00000267053.9	37899506	38003660	104155	ENSG00000267053	lncRNA	37914073	37914298	226	226
chr19	ENSG00000232677.11	37901384	38014154	112771	LINC00665	lncRNA	37914073	37914298	226	226
chr19	ENSG00000267053.9	37899506	38003660	104155	ENSG00000267053	lncRNA	37934836	37982221	47386	47386
chr19	ENSG00000232677.11	37901384	38014154	112771	LINC00665	lncRNA	37934836	37982221	47386	47386
chr19	ENSG00000291239.1	38533618	38681462	147845	ENSG00000291239	protein_coding	38652645	38653094	450	450
chr19	ENSG00000198453.15	38599075	38686151	87077	ZNF568	protein_coding	38652645	38653094	450	450
chr19	ENSG00000105738.11	39617891	39920100	302210	SIPA1L3	protein_coding	39842583	39843300	718	718
chr19	ENSG00000196218.14	40145542	40308856	163315	RYR1	protein_coding	40252599	40253225	627	627
chr19	ENSG00000275395.7	41578185	41665337	87153	FCGBP	protein_coding	41611547	41613738	2192	2192
chr19	ENSG00000170956.17	43526637	43541601	14965	CEACAM3	protein_coding	43533751	43533805	55	55
chr19	ENSG00000062370.17	45998991	46039860	40870	ZNF112	protein_coding	46009761	46009954	194	194
chr19	ENSG00000267173.1	46002131	46074257	72127	ENSG00000267173	protein_coding	46009761	46009954	194	194
chr19	ENSG00000167384.11	46147141	46173164	26024	ZNF180	protein_coding	46162601	46162697	97	97
chr19	ENSG00000010310.9	47341818	47357634	15817	GIPR	protein_coding	47345794	47345920	127	127
chr19	ENSG00000291145.1	48150229	48271006	120778	PPP5D1P	lncRNA	48175686	48178876	3191	3191
chr19	ENSG00000130751.10	48689901	48715353	25453	NPAS1	protein_coding	48697157	48697287	131	131
chr19	ENSG00000178928.9	49476264	49494448	18185	TPRX1	protein_coding	49483667	49483985	319	319
chr19	ENSG00000183207.14	50833181	50855594	22414	RUVBL2	protein_coding	50851445	50851450	6	6
chr19	ENSG00000130529.16	50997210	51051309	54100	TRPM4	protein_coding	51006030	51008736	2707	2707
chr19	ENSG00000161618.10	51292735	51310560	17826	ALDH16A1	protein_coding	51301104	51302515	1412	1412
chr19	ENSG00000269469.1	51302262	51325742	23481	ENSG00000269469	protein_coding	51301104	51302515	1412	254
chr19	ENSG00000287001.3	51935507	52027847	92341	ENSG00000287001	lncRNA	51944376	51947281	2906	2906
chr19	ENSG00000287001.3	51935507	52027847	92341	ENSG00000287001	lncRNA	51959709	51973321	13613	13613
chr19	ENSG00000267879.2	52851037	52895274	44238	ENSG00000267879	lncRNA	52864478	52865844	1367	1367
chr19	ENSG00000169035.12	52859272	52867246	7975	KLK7	protein_coding	52864478	52865844	1367	1367
chr19	ENSG00000268318.5	53154542	53164497	9956	LINC01872	lncRNA	53156430	53156723	294	294
chr19	ENSG00000105379.10	53228341	53249626	21286	ETFB	protein_coding	53237158	53237158	1	1
chr19	ENSG00000269403.1	53233759	53251337	17579	ENSG00000269403	protein_coding	53237158	53237158	1	1
chr19	ENSG00000221923.9	54269612	54285968	16357	ZNF880	protein_coding	54284527	54288309	3783	1442
chr19	ENSG00000167562.14	54455950	54487318	31369	ZNF701	protein_coding	54481029	54481129	101	101
chr19	ENSG00000268886.1	54476014	54485705	9692	ENSG00000268886	lncRNA	54481029	54481129	101	101
chr19	ENSG00000198538.11	54697658	54758204	60547	ZNF28	protein_coding	54753793	54754036	244	244
chr19	ENSG00000204604.13	54738101	54758253	20153	ZNF468	protein_coding	54753793	54754036	244	244
[truncated: 2,592 more rows]
