# Supplementary material for: CpG Island Definition and Methylation Mapping of the T2T-YAO Genome
Source: Genomics Proteomics Bioinformatics. 2024 Feb 1;22(2):qzae009. doi: 10.1093/gpbjnl/qzae009 (PMC12016031; doi:10.1093/gpbjnl/qzae009)
Supplement: qzae009_Supplementary_Data [file qzae009_supplementary_data.zip › Supplementary Table S4.xlsx]

## Sheet: T2T-YAO-hp density-defined CGI
Table S4 All CGIs for the T2T-YAO-hp and T2T-CHM13 genomes
Note: O/E, observed CpG/expected CpG; CGcount, the number of CpG sites in this CGI. Table S4 encompasses all CGI data for two genomes across four distinct categories, distributed over eight sheets within a single Excel workbook. Each sheet is designated as follows: T2T-YAO-hp density-defined CGI; T2T-CHM13 density-defined CGI; T2T-YAO-hp (d = 12 bp), T2T-YAO-hp position-defind CGI (d = 12 bp); T2…
Chromosome	CGI start	CGI end	CGI ID	CGI length	GC content	O/E ratio	CGcount	CpG density
chr1	3667	4410	ID=chr1.1	744	0.733871	1.03763	103	0.138441
chr1	21884	22832	ID=chr1.2	949	0.718651	0.862486	104	0.109589
chr1	53435	53645	ID=chr1.3	211	0.587678	0.941964	17	0.0805687
chr1	121124	121334	ID=chr1.4	211	0.521327	0.769562	11	0.0521327
chr1	121776	122372	ID=chr1.5	597	0.680067	0.875367	60	0.100503
chr1	172801	173756	ID=chr1.6	956	0.697699	1.00478	114	0.119247
chr1	199063	199519	ID=chr1.7	457	0.533917	0.952403	31	0.0678337
chr1	212258	212702	ID=chr1.8	445	0.649438	0.634937	21	0.047191
chr1	215444	215867	ID=chr1.9	424	0.726415	0.829252	46	0.108491
chr1	221923	222137	ID=chr1.10	215	0.702326	1.51408	9	0.0418605
chr1	224208	224421	ID=chr1.11	214	0.663551	1.16304	3	0.0140187
chr1	224437	224897	ID=chr1.12	461	0.694143	1.4847	22	0.0477223
chr1	243781	244016	ID=chr1.13	236	0.559322	0.720865	13	0.0550847
chr1	247516	247785	ID=chr1.14	270	0.57037	0.736573	16	0.0592593
chr1	252823	253573	ID=chr1.15	751	0.749667	0.9484	100	0.133156
chr1	253612	254185	ID=chr1.16	574	0.616725	0.773064	42	0.0731707
chr1	257387	258515	ID=chr1.17	1129	0.746678	0.805465	123	0.108946
chr1	261073	261295	ID=chr1.18	223	0.600897	0.796429	15	0.0672646
chr1	271716	274222	ID=chr1.19	2507	0.754687	0.910648	325	0.129637
chr1	277301	277512	ID=chr1.20	212	0.683962	0.741547	18	0.0849057
chr1	287444	287987	ID=chr1.21	544	0.729779	0.933129	67	0.123162
chr1	288094	288337	ID=chr1.22	244	0.696721	0.671787	19	0.0778689
chr1	288493	288726	ID=chr1.23	234	0.692308	0.713415	20	0.0854701
chr1	288848	289421	ID=chr1.24	574	0.75784	0.939064	77	0.134146
chr1	289509	290004	ID=chr1.25	496	0.780242	0.794957	60	0.120968
chr1	306188	306429	ID=chr1.26	242	0.665289	0.914934	24	0.0991736
chr1	306441	307431	ID=chr1.27	991	0.728557	0.89053	117	0.118063
chr1	307645	309004	ID=chr1.28	1360	0.755882	0.881276	170	0.125
chr1	311753	312064	ID=chr1.29	312	0.727564	0.754839	27	0.0865385
chr1	312188	312414	ID=chr1.30	227	0.634361	0.744981	17	0.0748899
chr1	313881	314369	ID=chr1.31	489	0.719836	0.855227	54	0.110429
chr1	323856	326211	ID=chr1.32	2356	0.76146	0.886545	191	0.0810696
chr1	327267	327557	ID=chr1.33	291	0.683849	0.734997	25	0.0859107
chr1	331181	331496	ID=chr1.34	316	0.648734	0.784269	26	0.0822785
chr1	333353	333625	ID=chr1.35	273	0.542125	0.675871	13	0.047619
chr1	334338	334640	ID=chr1.36	303	0.584158	0.668961	17	0.0561056
chr1	346524	346889	ID=chr1.37	366	0.737705	0.843874	42	0.114754
chr1	346898	347477	ID=chr1.38	580	0.743103	0.820743	65	0.112069
chr1	347493	349509	ID=chr1.39	2017	0.746653	0.901062	253	0.125434
chr1	350107	350574	ID=chr1.40	468	0.773504	0.832204	58	0.123932
chr1	356357	356601	ID=chr1.41	245	0.587755	0.867427	18	0.0734694
chr1	357274	357486	ID=chr1.42	213	0.605634	0.729452	14	0.0657277
chr1	357850	358055	ID=chr1.43	206	0.519417	0.959857	13	0.0631068
chr1	361743	362038	ID=chr1.44	296	0.587838	0.785875	20	0.0675676
chr1	364352	364617	ID=chr1.45	266	0.541353	0.720588	14	0.0526316
chr1	365702	365957	ID=chr1.46	256	0.546875	0.96	18	0.0703125
chr1	367888	368516	ID=chr1.47	629	0.81876	0.832238	87	0.138315
chr1	368519	369186	ID=chr1.48	668	0.796407	0.91201	96	0.143713
chr1	377212	377557	ID=chr1.49	346	0.722543	0.64875	27	0.0780347
chr1	381440	381763	ID=chr1.50	324	0.728395	0.768103	33	0.101852
chr1	381770	382149	ID=chr1.51	380	0.789474	0.983133	52	0.136842
chr1	382314	382781	ID=chr1.52	468	0.782051	0.881111	61	0.130342
chr1	383028	383339	ID=chr1.53	312	0.733974	0.713959	30	0.0961538
chr1	388805	390230	ID=chr1.54	1426	0.751753	0.861111	170	0.119215
chr1	391703	391927	ID=chr1.55	225	0.671111	0.911938	22	0.0977778
chr1	392572	392785	ID=chr1.56	214	0.700935	0.660974	17	0.0794393
chr1	392841	393046	ID=chr1.57	206	0.635922	0.769039	15	0.0728155
chr1	393125	393397	ID=chr1.58	273	0.542125	0.941379	18	0.0659341
chr1	396465	396681	ID=chr1.59	217	0.714286	0.699248	18	0.0829493
chr1	397014	397610	ID=chr1.60	597	0.658291	0.64754	41	0.0686767
chr1	397631	397876	ID=chr1.61	246	0.699187	0.634107	19	0.0772358
chr1	404740	405193	ID=chr1.62	454	0.647577	0.957965	38	0.0837004
chr1	407658	408354	ID=chr1.63	697	0.763271	0.860128	87	0.124821
chr1	415685	415930	ID=chr1.64	246	0.752033	0.94903	33	0.134146
chr1	416958	418208	ID=chr1.65	1251	0.736211	0.814146	138	0.110312
chr1	424647	425239	ID=chr1.66	593	0.715008	0.643795	40	0.0674536
chr1	429797	430432	ID=chr1.67	636	0.713836	0.832547	38	0.0597484
chr1	432132	432473	ID=chr1.68	342	0.692982	0.764935	31	0.0906433
chr1	438418	438667	ID=chr1.69	250	0.712	0.733418	23	0.092
chr1	460029	460360	ID=chr1.70	332	0.605422	0.779661	23	0.0692771
chr1	461556	461839	ID=chr1.71	284	0.566901	0.751557	17	0.0598592
chr1	463125	463371	ID=chr1.72	247	0.57085	0.745773	15	0.0607287
chr1	464506	464867	ID=chr1.73	362	0.604972	1.06012	34	0.0939227
chr1	465126	466398	ID=chr1.74	1273	0.734485	0.950897	163	0.128044
chr1	480986	481249	ID=chr1.75	264	0.541667	0.885207	17	0.0643939
chr1	483208	483413	ID=chr1.76	206	0.597087	0.77402	14	0.0679612
chr1	486373	486762	ID=chr1.77	390	0.776923	0.812068	47	0.120513
chr1	489691	490353	ID=chr1.78	663	0.684766	0.676423	32	0.0482655
chr1	512731	512938	ID=chr1.79	208	0.605769	0.841892	16	0.0769231
chr1	513316	513682	ID=chr1.80	367	0.659401	0.827198	33	0.0899183
chr1	516711	516930	ID=chr1.81	220	0.686364	0.765568	19	0.0863636
chr1	523272	523685	ID=chr1.82	414	0.574879	0.88765	30	0.0724638
chr1	535892	536158	ID=chr1.83	267	0.602996	0.75	18	0.0674157
chr1	538885	539115	ID=chr1.84	231	0.593074	0.709211	14	0.0606061
chr1	546642	547117	ID=chr1.85	476	0.752101	0.758808	50	0.105042
chr1	550182	550972	ID=chr1.86	791	0.778761	0.859746	103	0.130215
chr1	554115	554319	ID=chr1.87	205	0.673171	0.689076	16	0.0780488
chr1	556288	556794	ID=chr1.88	507	0.708087	0.85083	54	0.106509
chr1	560135	560406	ID=chr1.89	272	0.610294	0.632558	16	0.0588235
chr1	567134	567878	ID=chr1.90	745	0.679195	0.953619	81	0.108725
chr1	572872	573376	ID=chr1.91	505	0.560396	1.0989	40	0.0792079
chr1	578275	578558	ID=chr1.92	284	0.676056	0.729018	23	0.0809859
chr1	581474	583622	ID=chr1.93	2149	0.743602	1.01664	302	0.14053
chr1	590641	590879	ID=chr1.94	239	0.74477	0.729647	18	0.0753138
chr1	596799	597383	ID=chr1.95	585	0.777778	0.848219	75	0.128205
chr1	604989	605303	ID=chr1.96	315	0.679365	0.881119	32	0.101587
chr1	605629	605861	ID=chr1.97	233	0.643777	0.765189	18	0.0772532
chr1	606116	606437	ID=chr1.98	322	0.645963	0.77411	26	0.0807453
chr1	607534	607781	ID=chr1.99	248	0.584677	0.759281	16	0.0645161
chr1	609947	610208	ID=chr1.100	262	0.564885	0.803065	16	0.0610687
chr1	624101	625270	ID=chr1.101	1170	0.745299	0.886457	144	0.123077
chr1	639406	642180	ID=chr1.102	2775	0.697297	1.02208	292	0.105225
chr1	645775	646590	ID=chr1.103	816	0.738971	0.843921	94	0.115196
chr1	648707	648952	ID=chr1.104	246	0.682927	0.95534	26	0.105691
chr1	658981	661079	ID=chr1.105	2099	0.750834	0.99736	295	0.140543
chr1	675778	676588	ID=chr1.106	811	0.75709	0.903981	105	0.12947
chr1	678832	679315	ID=chr1.107	484	0.698347	0.756223	44	0.0909091
chr1	681154	681810	ID=chr1.108	657	0.563166	1.00033	51	0.0776256
chr1	683584	683942	ID=chr1.109	359	0.70195	0.836883	37	0.103064
chr1	689772	690200	ID=chr1.110	429	0.659674	0.813333	37	0.0862471
chr1	691443	691709	ID=chr1.111	267	0.674157	0.741667	20	0.0749064
chr1	692601	693093	ID=chr1.112	493	0.543611	0.850434	27	0.0547667
chr1	700087	701488	ID=chr1.113	1402	0.795292	1.0381	230	0.164051
chr1	701499	702075	ID=chr1.114	577	0.738302	0.680581	41	0.0710572
chr1	704767	705092	ID=chr1.115	326	0.714724	0.799138	33	0.101227
chr1	705146	706207	ID=chr1.116	1062	0.752354	0.98611	148	0.13936
chr1	711374	711612	ID=chr1.117	239	0.502092	0.887714	13	0.0543933
chr1	725038	725901	ID=chr1.118	864	0.68287	0.964454	96	0.111111
chr1	737050	737317	ID=chr1.119	268	0.679104	0.778283	23	0.0858209
chr1	738869	739095	ID=chr1.120	227	0.581498	0.945833	18	0.0792952
chr1	750278	750809	ID=chr1.121	532	0.669173	0.911566	54	0.101504
chr1	750833	751366	ID=chr1.122	534	0.730337	0.989701	70	0.131086
chr1	751611	751876	ID=chr1.123	266	0.62782	0.801895	21	0.0789474
chr1	757800	758134	ID=chr1.124	335	0.576119	0.855541	23	0.0686567
chr1	758236	759657	ID=chr1.125	1422	0.66526	0.922288	143	0.100563
chr1	768399	768672	ID=chr1.126	274	0.616788	0.775325	20	0.0729927
chr1	771644	772299	ID=chr1.127	656	0.814024	0.889994	96	0.146341
chr1	778670	778971	ID=chr1.128	302	0.692053	0.987948	19	0.0629139
chr1	780228	780676	ID=chr1.129	449	0.797327	1.01126	68	0.151448
chr1	788571	789296	ID=chr1.130	726	0.783747	0.995303	108	0.14876
chr1	792395	793289	ID=chr1.131	895	0.775419	0.866372	116	0.129609
chr1	796266	796513	ID=chr1.132	248	0.564516	0.717949	14	0.0564516
chr1	810564	810770	ID=chr1.133	207	0.570048	0.781132	13	0.0628019
chr1	821982	822202	ID=chr1.134	221	0.678733	0.707703	18	0.081448
chr1	824618	825683	ID=chr1.135	1066	0.713884	1.01327	137	0.128518
chr1	826032	826233	ID=chr1.136	202	0.549505	0.919974	14	0.0693069
chr1	827482	827718	ID=chr1.137	237	0.548523	0.923977	16	0.0675105
chr1	835185	835403	ID=chr1.138	219	0.707763	0.750541	19	0.086758
chr1	837515	837823	ID=chr1.139	309	0.533981	0.727701	16	0.0517799
chr1	853583	853787	ID=chr1.140	205	0.565854	0.680241	11	0.0536585
chr1	854672	854875	ID=chr1.141	204	0.573529	0.848485	14	0.0686275
chr1	864776	866190	ID=chr1.142	1415	0.722261	0.957489	176	0.124382
chr1	873199	873422	ID=chr1.143	224	0.696429	0.743666	19	0.0848214
chr1	874335	874535	ID=chr1.144	201	0.552239	0.784645	12	0.0597015
chr1	876633	876885	ID=chr1.145	253	0.667984	0.746208	21	0.083004
chr1	888231	888473	ID=chr1.146	243	0.699588	0.741573	22	0.090535
chr1	890722	891039	ID=chr1.147	318	0.578616	0.831373	22	0.0691824
chr1	892565	894062	ID=chr1.148	1498	0.76769	0.817703	179	0.119493
chr1	896601	897072	ID=chr1.149	472	0.70339	0.740973	36	0.0762712
chr1	901072	901274	ID=chr1.150	203	0.561576	0.69069	11	0.0541872
chr1	907410	907697	ID=chr1.151	288	0.642361	0.778013	23	0.0798611
chr1	912510	912715	ID=chr1.152	206	0.548544	0.605882	9	0.0436893
chr1	914643	914945	ID=chr1.153	303	0.59736	0.81078	21	0.0693069
chr1	927441	928739	ID=chr1.154	1299	0.69438	1.06931	167	0.12856
chr1	929029	929342	ID=chr1.155	314	0.61465	0.844086	25	0.0796178
chr1	943358	943573	ID=chr1.156	216	0.569444	0.753623	13	0.0601852
chr1	952522	954160	ID=chr1.157	1639	0.75961	0.964408	227	0.138499
chr1	968124	968490	ID=chr1.158	367	0.542234	0.751433	20	0.0544959
chr1	968529	969956	ID=chr1.159	1428	0.753501	0.933495	189	0.132353
chr1	976908	977212	ID=chr1.160	305	0.740984	0.871429	36	0.118033
chr1	982499	983146	ID=chr1.161	648	0.75	0.801586	73	0.112654
chr1	983613	984105	ID=chr1.162	493	0.72211	0.853028	51	0.103448
chr1	984117	984385	ID=chr1.163	269	0.795539	0.686224	29	0.107807
chr1	984425	984914	ID=chr1.164	490	0.742857	0.834855	56	0.114286
chr1	984923	985198	ID=chr1.165	276	0.73913	0.696091	22	0.0797101
chr1	985628	985979	ID=chr1.166	352	0.761364	0.701754	35	0.0994318
chr1	986060	986388	ID=chr1.167	329	0.693009	0.71805	27	0.0820669
chr1	986391	986800	ID=chr1.168	410	0.739024	0.849703	46	0.112195
chr1	987032	987552	ID=chr1.169	521	0.723608	0.837479	57	0.109405
chr1	993776	993996	ID=chr1.170	221	0.597285	0.710938	14	0.0633484
chr1	994586	994866	ID=chr1.171	281	0.594306	0.726724	18	0.0640569
chr1	998487	998759	ID=chr1.172	273	0.681319	0.880759	25	0.0915751
chr1	1012038	1012954	ID=chr1.173	917	0.640131	1.01377	95	0.103599
chr1	1013112	1013313	ID=chr1.174	202	0.579208	0.900178	15	0.0742574
chr1	1013705	1013925	ID=chr1.175	221	0.556561	0.82069	14	0.0633484
chr1	1030807	1031155	ID=chr1.176	349	0.570201	0.869963	24	0.0687679
chr1	1045049	1045269	ID=chr1.177	221	0.58371	0.827922	15	0.0678733
chr1	1045451	1046543	ID=chr1.178	1093	0.690759	0.912841	119	0.108875
chr1	1046661	1046925	ID=chr1.179	265	0.735849	0.924028	33	0.124528
chr1	1046929	1047182	ID=chr1.180	254	0.555118	0.832787	16	0.0629921
chr1	1053050	1053378	ID=chr1.181	329	0.693009	0.71805	27	0.0820669
chr1	1053381	1053790	ID=chr1.182	410	0.739024	0.849703	46	0.112195
chr1	1054022	1054542	ID=chr1.183	521	0.725528	0.832852	57	0.109405
chr1	1060744	1060959	ID=chr1.184	216	0.587963	0.698507	13	0.0601852
chr1	1061597	1061829	ID=chr1.185	233	0.575107	0.680216	13	0.055794
chr1	1065454	1065726	ID=chr1.186	273	0.681319	0.880759	25	0.0915751
chr1	1077142	1078018	ID=chr1.187	877	0.63512	0.951414	84	0.0957811
chr1	1078179	1078381	ID=chr1.188	203	0.571429	0.853966	14	0.0689655
chr1	1078766	1079010	ID=chr1.189	245	0.55102	0.976961	18	0.0734694
chr1	1079164	1079440	ID=chr1.190	277	0.584838	0.721686	17	0.0613718
chr1	1092503	1092848	ID=chr1.191	346	0.592486	0.823339	25	0.0722543
chr1	1093508	1093754	ID=chr1.192	247	0.566802	0.808015	16	0.0647773
chr1	1098245	1098465	ID=chr1.193	221	0.58371	0.827922	15	0.0678733
chr1	1098613	1099739	ID=chr1.194	1127	0.68323	0.920006	121	0.107365
chr1	1099857	1100121	ID=chr1.195	265	0.735849	0.924028	33	0.124528
chr1	1100125	1100378	ID=chr1.196	254	0.555118	0.832787	16	0.0629921
chr1	1107215	1107563	ID=chr1.197	349	0.670487	0.775958	30	0.0859599
chr1	1122552	1122853	ID=chr1.198	302	0.546358	0.799412	18	0.0596026
chr1	1127711	1127922	ID=chr1.199	212	0.660377	0.828125	19	0.0896226
chr1	1131158	1132365	ID=chr1.200	1208	0.765728	0.904344	160	0.13245
chr1	1135387	1135664	ID=chr1.201	278	0.708633	0.724562	25	0.0899281
chr1	1152147	1152449	ID=chr1.202	303	0.580858	0.825506	21	0.0693069
chr1	1205551	1205790	ID=chr1.203	240	0.529167	0.913242	15	0.0625
chr1	1233552	1233804	ID=chr1.204	253	0.628458	0.893419	22	0.0869565
chr1	1243151	1244813	ID=chr1.205	1663	0.776308	0.986306	246	0.147925
chr1	1244816	1245068	ID=chr1.206	253	0.743083	0.769627	26	0.102767
chr1	1261937	1263015	ID=chr1.207	1079	0.705283	0.946332	125	0.115848
chr1	1271922	1273125	ID=chr1.208	1204	0.73505	0.739199	119	0.0988372
chr1	1287347	1287590	ID=chr1.209	244	0.52459	0.715543	12	0.0491803
chr1	1288987	1289358	ID=chr1.210	372	0.491935	1.23954	18	0.0483871
chr1	1292667	1292887	ID=chr1.211	221	0.552036	0.789286	12	0.0542986
chr1	1294558	1294771	ID=chr1.212	214	0.565421	0.656076	11	0.0514019
chr1	1297952	1298185	ID=chr1.213	234	0.679487	0.705714	19	0.0811966
chr1	1299614	1299823	ID=chr1.214	210	0.57619	0.811096	11	0.052381
chr1	1308772	1309205	ID=chr1.215	434	0.631336	0.895915	38	0.0875576
chr1	1328781	1329059	ID=chr1.216	279	0.587814	0.707066	17	0.0609319
chr1	1329995	1330205	ID=chr1.217	211	0.663507	0.56545	13	0.0616114
chr1	1332737	1333388	ID=chr1.218	652	0.630368	0.957998	58	0.0889571
chr1	1333409	1333724	ID=chr1.219	316	0.64557	0.831579	27	0.085443
chr1	1334100	1334332	ID=chr1.220	233	0.656652	0.756752	19	0.0815451
chr1	1334422	1335762	ID=chr1.221	1341	0.707681	0.744742	125	0.093214
chr1	1335777	1336045	ID=chr1.222	269	0.67658	0.714993	22	0.0817844
chr1	1336602	1336816	ID=chr1.223	215	0.637209	0.780983	17	0.0790698
chr1	1337367	1337664	ID=chr1.224	298	0.560403	0.691014	16	0.0536913
chr1	1357528	1357792	ID=chr1.225	265	0.769811	0.824662	32	0.120755
chr1	1357879	1358112	ID=chr1.226	234	0.555556	0.798246	14	0.0598291
chr1	1372776	1373956	ID=chr1.227	1181	0.803556	0.811976	147	0.124471
chr1	1375618	1375850	ID=chr1.228	233	0.690987	0.797945	22	0.0944206
chr1	1379650	1380028	ID=chr1.229	379	0.664908	0.839823	35	0.0923483
chr1	1380297	1380522	ID=chr1.230	226	0.60177	0.73329	15	0.0663717
chr1	1382170	1382489	ID=chr1.231	320	0.65625	0.97561	32	0.1
chr1	1383571	1383774	ID=chr1.232	204	0.602941	0.711755	13	0.0637255
chr1	1396543	1396743	ID=chr1.233	201	0.567164	0.628125	10	0.0497512
chr1	1398626	1399310	ID=chr1.234	685	0.722628	0.806884	72	0.105109
chr1	1403814	1405102	ID=chr1.235	1289	0.74166	0.959884	170	0.131885
chr1	1405116	1405406	ID=chr1.236	291	0.690722	0.823862	28	0.0962199
chr1	1407261	1407468	ID=chr1.237	208	0.557692	0.752941	12	0.0576923
chr1	1409019	1409246	ID=chr1.238	228	0.583333	0.936986	18	0.0789474
chr1	1419420	1419620	ID=chr1.239	201	0.537313	0.907292	13	0.0646766
chr1	1427814	1428264	ID=chr1.240	451	0.67184	0.813077	41	0.0909091
chr1	1429220	1429463	ID=chr1.241	244	0.614754	0.736465	16	0.0655738
chr1	1436138	1436358	ID=chr1.242	221	0.624434	0.881958	19	0.0859729
chr1	1446209	1446426	ID=chr1.243	218	0.669725	0.588621	14	0.0642202
chr1	1448577	1449025	ID=chr1.244	449	0.697105	0.845228	46	0.10245
chr1	1453176	1453377	ID=chr1.245	202	0.549505	0.794754	12	0.0594059
chr1	1469337	1469632	ID=chr1.246	296	0.635135	0.703565	21	0.0709459
chr1	1475815	1477229	ID=chr1.247	1415	0.613428	1.24449	115	0.0812721
chr1	1484628	1484910	ID=chr1.248	283	0.583039	0.712741	17	0.0600707
chr1	1486005	1486264	ID=chr1.249	260	0.723077	0.858413	26	0.1
chr1	1486316	1486539	ID=chr1.250	224	0.709821	0.925953	23	0.102679
chr1	1502807	1503050	ID=chr1.251	244	0.561475	0.645503	12	0.0491803
chr1	1503803	1504057	ID=chr1.252	255	0.580392	0.664062	14	0.054902
chr1	1522547	1522812	ID=chr1.253	266	0.733083	0.813953	20	0.075188
chr1	1525026	1525271	ID=chr1.254	246	0.626016	0.754987	18	0.0731707
chr1	1525795	1526040	ID=chr1.255	246	0.642276	1.07668	25	0.101626
chr1	1528924	1529132	ID=chr1.256	209	0.516746	0.922059	12	0.0574163
chr1	1529133	1529408	ID=chr1.257	276	0.630435	0.650943	17	0.0615942
chr1	1533264	1533656	ID=chr1.258	393	0.597964	1.1973	42	0.10687
chr1	1537924	1538153	ID=chr1.259	230	0.6	0.976231	20	0.0869565
chr1	1538161	1538409	ID=chr1.260	249	0.606426	0.790476	18	0.0722892
chr1	1541654	1542018	ID=chr1.261	365	0.556164	0.927664	26	0.0712329
chr1	1542501	1542703	ID=chr1.262	203	0.660099	0.887687	19	0.0935961
chr1	1547307	1547834	ID=chr1.263	528	0.784091	0.749693	59	0.111742
chr1	1547967	1548200	ID=chr1.264	234	0.666667	0.849673	20	0.0854701
chr1	1557436	1557661	ID=chr1.265	226	0.716814	0.66092	19	0.0840708
chr1	1557726	1558217	ID=chr1.266	492	0.776423	0.792422	42	0.0853659
chr1	1558233	1558929	ID=chr1.267	697	0.724534	0.870561	79	0.113343
chr1	1560817	1561021	ID=chr1.268	205	0.639024	0.898247	18	0.0878049
chr1	1565777	1566005	ID=chr1.269	229	0.68559	0.631775	17	0.0742358
chr1	1579830	1580438	ID=chr1.270	609	0.768473	0.825581	74	0.121511
chr1	1580485	1582577	ID=chr1.271	2093	0.793598	1.04518	343	0.16388
chr1	1594410	1594664	ID=chr1.272	255	0.588235	0.825391	18	0.0705882
chr1	1628462	1628712	ID=chr1.273	251	0.537849	0.772308	14	0.0557769
chr1	1630717	1630935	ID=chr1.274	219	0.607306	0.82084	15	0.0684932
chr1	1633515	1635473	ID=chr1.275	1959	0.624809	1.07695	185	0.0944359
chr1	1658232	1658444	ID=chr1.276	213	0.685446	0.811738	20	0.0938967
chr1	1658960	1659317	ID=chr1.277	358	0.701117	0.861809	37	0.103352
chr1	1659318	1659858	ID=chr1.278	541	0.728281	0.809795	57	0.10536
chr1	1660248	1660600	ID=chr1.279	353	0.68272	0.838714	34	0.0963173
chr1	1667481	1668344	ID=chr1.280	864	0.790509	0.778178	105	0.121528
chr1	1675222	1675496	ID=chr1.281	275	0.701818	0.679377	23	0.0836364
chr1	1690284	1690679	ID=chr1.282	396	0.699495	1.09919	45	0.113636
chr1	1693209	1693586	ID=chr1.283	378	0.592593	0.789778	26	0.0687831
chr1	1695797	1696012	ID=chr1.284	216	0.685185	0.595588	15	0.0694444
chr1	1703489	1703801	ID=chr1.285	313	0.613419	0.72104	21	0.0670927
chr1	1707087	1707526	ID=chr1.286	440	0.675	1.04054	49	0.111364
chr1	1729572	1729843	ID=chr1.287	272	0.577206	0.70972	16	0.0588235
chr1	1743550	1743812	ID=chr1.288	263	0.711027	0.816207	27	0.102662
chr1	1749815	1751035	ID=chr1.289	1221	0.753481	0.884462	152	0.124488
chr1	1761254	1761462	ID=chr1.290	209	0.545455	0.901695	14	0.0669856
chr1	1771304	1772310	ID=chr1.291	1007	0.760675	0.865757	125	0.124131
chr1	1773531	1773772	ID=chr1.292	242	0.619835	0.742063	17	0.0702479
chr1	1787545	1787770	ID=chr1.293	226	0.699115	0.76241	21	0.0929204
chr1	1799333	1800771	ID=chr1.294	1439	0.667825	0.665693	105	0.0729673
chr1	1803693	1804544	ID=chr1.295	852	0.778169	0.885542	114	0.133803
chr1	1827495	1827696	ID=chr1.296	202	0.806931	0.766778	25	0.123762
chr1	1839789	1840041	ID=chr1.297	253	0.664032	0.722135	20	0.0790514
chr1	1843830	1844143	ID=chr1.298	314	0.751592	0.666313	28	0.089172
chr1	1856795	1857087	ID=chr1.299	293	0.662116	0.655062	21	0.0716724
chr1	1868782	1869064	ID=chr1.300	283	0.636042	0.806068	23	0.0812721
chr1	1875475	1875690	ID=chr1.301	216	0.666667	0.708333	17	0.0787037
chr1	1879782	1880105	ID=chr1.302	324	0.679012	0.702	26	0.0802469
chr1	1882711	1883537	ID=chr1.303	827	0.503023	0.923821	41	0.0495768
chr1	1886384	1887294	ID=chr1.304	911	0.703622	0.964021	106	0.116356
chr1	1889879	1890451	ID=chr1.305	573	0.773124	0.968314	80	0.139616
chr1	1890485	1891109	ID=chr1.306	625	0.728	0.993217	82	0.1312
chr1	1901218	1901706	ID=chr1.307	489	0.717791	0.825906	52	0.106339
chr1	1906882	1907097	ID=chr1.308	216	0.75463	0.813253	25	0.115741
chr1	1907130	1907435	ID=chr1.309	306	0.715686	0.791159	31	0.101307
chr1	1909104	1909388	ID=chr1.310	285	0.585965	0.700549	17	0.0596491
chr1	1912810	1913110	ID=chr1.311	301	0.621262	0.788333	22	0.0730897
chr1	1946637	1947779	ID=chr1.312	1143	0.753281	0.803421	129	0.112861
chr1	1956212	1956447	ID=chr1.313	236	0.648305	0.627437	15	0.0635593
chr1	1970036	1970240	ID=chr1.314	205	0.619512	0.813896	16	0.0780488
chr1	1977506	1977838	ID=chr1.315	333	0.57958	0.931769	26	0.0780781
chr1	1989053	1989538	ID=chr1.316	486	0.769547	0.731817	50	0.102881
chr1	1990723	1991443	ID=chr1.317	721	0.532594	0.961632	43	0.0596394
chr1	2002944	2003242	ID=chr1.318	299	0.692308	0.797181	28	0.0936455
chr1	2003521	2003837	ID=chr1.319	317	0.722397	0.778033	32	0.100946
chr1	2355169	2356276	ID=chr1.320	1108	0.717509	0.878662	125	0.112816
chr1	2366157	2366438	ID=chr1.321	282	0.698582	0.713021	24	0.0851064
chr1	2380094	2380308	ID=chr1.322	215	0.553488	0.676101	11	0.0511628
chr1	2419147	2419658	ID=chr1.323	512	0.525391	0.685843	19	0.0371094
chr1	2422279	2422811	ID=chr1.324	533	0.58349	0.928571	42	0.0787993
chr1	2498174	2498416	ID=chr1.325	243	0.584362	0.723645	15	0.0617284
chr1	2537880	2538152	ID=chr1.326	273	0.56044	0.751807	16	0.0586081
chr1	2562927	2563136	ID=chr1.327	210	0.561905	0.737489	12	0.0571429
chr1	2569706	2570162	ID=chr1.328	457	0.61488	0.893742	36	0.0787746
chr1	2580255	2580481	ID=chr1.329	227	0.53304	0.810714	13	0.0572687
chr1	2580512	2580800	ID=chr1.330	289	0.67128	0.709165	23	0.0795848
chr1	2632330	2633153	ID=chr1.331	824	0.658981	1.00241	89	0.10801
chr1	2636298	2638123	ID=chr1.332	1826	0.699343	0.879646	194	0.106243
chr1	2638149	2640222	ID=chr1.333	2074	0.75892	0.934687	279	0.134523
chr1	2642415	2642770	ID=chr1.334	356	0.747191	0.98615	49	0.13764
chr1	2642790	2643002	ID=chr1.335	213	0.751174	0.833203	25	0.117371
chr1	2644616	2644827	ID=chr1.336	212	0.613208	0.853018	17	0.0801887
chr1	2647902	2648162	ID=chr1.337	261	0.609195	0.789901	19	0.0727969
chr1	2680483	2680982	ID=chr1.338	500	0.618	0.704887	33	0.066
chr1	2683027	2683599	ID=chr1.339	573	0.551483	1.28706	50	0.08726
chr1	2699522	2699777	ID=chr1.340	256	0.519531	0.696599	12	0.046875
chr1	2715619	2715834	ID=chr1.341	216	0.578704	0.755245	9	0.0416667
chr1	2715897	2716175	ID=chr1.342	279	0.598566	1.00573	17	0.0609319
chr1	2731074	2731340	ID=chr1.343	267	0.614232	0.807417	19	0.071161
chr1	2733436	2733708	ID=chr1.344	273	0.608059	0.815778	20	0.0732601
chr1	2739963	2740198	ID=chr1.345	236	0.542373	0.750673	13	0.0550847
chr1	2749939	2750735	ID=chr1.346	797	0.51192	1.35103	62	0.0777917
chr1	2750805	2751570	ID=chr1.347	766	0.493473	1.26467	52	0.0678851
chr1	2751664	2751961	ID=chr1.348	298	0.483221	1.15231	18	0.0604027
chr1	2753754	2754024	ID=chr1.349	271	0.535055	0.876856	17	0.0627306
chr1	2756084	2756359	ID=chr1.350	276	0.626812	0.703704	19	0.0688406
chr1	2756444	2756661	ID=chr1.351	218	0.582569	0.874185	16	0.0733945
chr1	2758407	2758785	ID=chr1.352	379	0.604222	0.812931	28	0.0738786
chr1	2764593	2764878	ID=chr1.353	286	0.636364	1.19625	25	0.0874126
chr1	2764993	2765291	ID=chr1.354	299	0.648829	0.676034	21	0.0702341
chr1	2770459	2770752	ID=chr1.355	294	0.585034	0.76031	19	0.0646258
chr1	2776360	2776562	ID=chr1.356	203	0.576355	0.808022	13	0.0640394
chr1	2777135	2777353	ID=chr1.357	219	0.579909	0.822866	14	0.0639269
chr1	2781764	2781966	ID=chr1.358	203	0.64532	0.88389	18	0.08867
chr1	2781983	2782208	ID=chr1.359	226	0.575221	0.863213	16	0.0707965
chr1	2782608	2782962	ID=chr1.360	355	0.769014	0.964281	40	0.112676
chr1	2801533	2801841	ID=chr1.361	309	0.585761	0.834315	22	0.0711974
chr1	2811203	2811607	ID=chr1.362	405	0.644444	0.845865	35	0.0864198
chr1	2811853	2812104	ID=chr1.363	252	0.638889	0.738889	19	0.0753968
chr1	2817844	2818255	ID=chr1.364	412	0.713592	0.863896	44	0.106796
chr1	2837492	2837778	ID=chr1.365	287	0.592334	0.874394	22	0.0766551
chr1	2839310	2839550	ID=chr1.366	241	0.643154	0.803333	20	0.0829876
chr1	2850080	2850300	ID=chr1.367	221	0.674208	0.806864	20	0.0904977
chr1	2858477	2859130	ID=chr1.368	654	0.685015	0.782812	60	0.0917431
chr1	2863779	2863989	ID=chr1.369	211	0.592417	0.810707	15	0.07109
chr1	2865124	2865340	ID=chr1.370	217	0.635945	0.644737	14	0.0645161
chr1	2884373	2884611	ID=chr1.371	239	0.619247	0.839061	19	0.0794979
chr1	2931769	2932006	ID=chr1.372	238	0.563025	0.696847	13	0.0546218
chr1	2932810	2933029	ID=chr1.373	220	0.6	0.899038	17	0.0772727
chr1	2962314	2962543	ID=chr1.374	230	0.621739	0.771203	17	0.073913
chr1	2965294	2965701	ID=chr1.375	408	0.664216	0.911111	41	0.10049
chr1	2966044	2966297	ID=chr1.376	254	0.728346	0.578295	18	0.0708661
chr1	2974569	2974801	ID=chr1.377	233	0.626609	0.701675	16	0.0686695
chr1	2976546	2976778	ID=chr1.378	233	0.639485	0.800542	19	0.0815451
chr1	2977271	2977581	ID=chr1.379	311	0.700965	0.793367	30	0.096463
chr1	2980627	2981241	ID=chr1.380	615	0.617886	1.13255	45	0.0731707
chr1	2983901	2984354	ID=chr1.381	454	0.660793	0.748207	37	0.0814978
chr1	2984555	2984793	ID=chr1.382	239	0.736402	0.745419	24	0.100418
chr1	3008208	3008425	ID=chr1.383	218	0.568807	0.819769	14	0.0642202
chr1	3026296	3027123	ID=chr1.384	828	0.769324	0.808785	99	0.119565
chr1	3042406	3042653	ID=chr1.385	248	0.576613	0.808696	9	0.0362903
chr1	3049755	3050042	ID=chr1.386	288	0.65625	1.55676	4	0.0138889
chr1	3050706	3051021	ID=chr1.387	316	0.724684	1.36077	18	0.056962
chr1	3074142	3074392	ID=chr1.388	251	0.657371	0.799121	21	0.0836653
chr1	3087491	3087727	ID=chr1.389	237	0.628692	0.810256	16	0.0675105
chr1	3107472	3107688	ID=chr1.390	217	0.737327	0.691193	20	0.0921659
chr1	3107693	3108231	ID=chr1.391	539	0.768089	0.873849	69	0.128015
chr1	3108251	3108452	ID=chr1.392	202	0.638614	0.698272	14	0.0693069
chr1	3159867	3161813	ID=chr1.393	1947	0.649718	0.875764	148	0.0760144
chr1	3176140	3176359	ID=chr1.394	220	0.636364	0.808328	18	0.0818182
chr1	3188938	3189728	ID=chr1.395	791	0.753477	0.833509	87	0.109987
chr1	3202190	3202532	ID=chr1.396	343	0.6793	0.795764	31	0.090379
chr1	3202547	3203520	ID=chr1.397	974	0.753593	0.921734	125	0.128337
chr1	3210054	3210278	ID=chr1.398	225	0.542222	0.786925	13	0.0577778
chr1	3210830	3211045	ID=chr1.399	216	0.578704	0.785455	14	0.0648148
chr1	3221137	3221847	ID=chr1.400	711	0.661041	0.759946	59	0.0829817
chr1	3222536	3222792	ID=chr1.401	257	0.735409	0.987275	32	0.124514
chr1	3227017	3227473	ID=chr1.402	457	0.680525	0.895033	47	0.102845
chr1	3227869	3228251	ID=chr1.403	383	0.712794	0.812147	39	0.101828
chr1	3228451	3229011	ID=chr1.404	561	0.693405	0.830716	56	0.0998217
chr1	3229198	3230152	ID=chr1.405	955	0.761257	0.883817	122	0.127749
chr1	3233066	3233309	ID=chr1.406	244	0.540984	0.621296	11	0.045082
chr1	3240584	3240854	ID=chr1.407	271	0.560886	0.679928	14	0.0516605
chr1	3261342	3261571	ID=chr1.408	230	0.686957	0.774038	21	0.0913043
chr1	3267874	3268210	ID=chr1.409	337	0.64095	0.879513	30	0.0890208
chr1	3274453	3274658	ID=chr1.410	206	0.684466	0.76967	17	0.0825243
chr1	3283669	3283926	ID=chr1.411	258	0.682171	0.750936	21	0.0813953
chr1	3303920	3304124	ID=chr1.412	205	0.526829	0.985577	2	0.0097561
chr1	3310163	3310435	ID=chr1.413	273	0.699634	0.813217	27	0.0989011
chr1	3323720	3324013	ID=chr1.414	294	0.585034	0.716394	18	0.0612245
chr1	3324024	3324916	ID=chr1.415	893	0.718925	0.784749	89	0.0996641
chr1	3333957	3334162	ID=chr1.416	206	0.558252	0.760615	12	0.0582524
chr1	3349313	3349671	ID=chr1.417	359	0.718663	0.806399	37	0.103064
chr1	3349768	3350303	ID=chr1.418	536	0.785448	0.694988	55	0.102612
chr1	3373139	3373859	ID=chr1.419	721	0.743412	0.773347	77	0.106796
chr1	3392251	3392466	ID=chr1.420	216	0.601852	0.767591	15	0.0694444
chr1	3409719	3409926	ID=chr1.421	208	0.552885	0.906318	12	0.0576923
chr1	3419582	3419812	ID=chr1.422	231	0.545455	0.881007	15	0.0649351
chr1	3425636	3425838	ID=chr1.423	203	0.551724	0.85129	13	0.0640394
chr1	3433521	3433807	ID=chr1.424	287	0.557491	0.779891	17	0.0592334
chr1	3433976	3434535	ID=chr1.425	560	0.746429	0.915602	71	0.126786
chr1	3435010	3435287	ID=chr1.426	278	0.705036	0.766084	26	0.0935252
chr1	3444477	3444762	ID=chr1.427	286	0.538462	0.827636	16	0.0559441
chr1	3451963	3452398	ID=chr1.428	436	0.577982	0.714754	26	0.059633
chr1	3452561	3452796	ID=chr1.429	236	0.555085	0.884309	16	0.0677966
chr1	3469632	3469876	ID=chr1.430	245	0.669388	0.609169	16	0.0653061
chr1	3478892	3479204	ID=chr1.431	313	0.709265	0.736949	29	0.0926518
chr1	3479685	3479924	ID=chr1.432	240	0.55	0.83877	15	0.0625
chr1	3554804	3555057	ID=chr1.433	254	0.629921	0.798742	18	0.0708661
chr1	3585066	3585282	ID=chr1.434	217	0.529954	0.801231	12	0.0552995
chr1	3596182	3596443	ID=chr1.435	262	0.706107	1.09509	8	0.0305344
chr1	3645801	3646030	ID=chr1.436	230	0.473913	0.921474	5	0.0217391
chr1	3675026	3675322	ID=chr1.437	297	0.585859	0.791472	20	0.0673401
chr1	3712623	3712906	ID=chr1.438	284	0.573944	0.855937	20	0.0704225
chr1	3742372	3742628	ID=chr1.439	257	0.533074	0.826898	15	0.0583658
chr1	3792760	3793014	ID=chr1.440	255	0.580392	0.813016	17	0.0666667
chr1	3913265	3913731	ID=chr1.441	467	0.531049	1.03015	27	0.0578158
chr1	4082171	4082533	ID=chr1.442	363	0.553719	0.805203	22	0.0606061
chr1	4137665	4137985	ID=chr1.443	321	0.579439	0.894462	24	0.0747664
chr1	4181864	4182068	ID=chr1.444	205	0.531707	0.77015	11	0.0536585
chr1	4229890	4230126	ID=chr1.445	237	0.523207	1.15751	4	0.0168776
chr1	4236667	4238662	ID=chr1.446	1996	0.769539	0.985002	291	0.145792
chr1	4239084	4239407	ID=chr1.447	324	0.617284	0.847369	25	0.0771605
chr1	4249194	4249505	ID=chr1.448	312	0.663462	0.742857	21	0.0673077
chr1	4294309	4294549	ID=chr1.449	241	0.609959	0.854291	19	0.0788382
chr1	4294629	4294933	ID=chr1.450	305	0.721311	0.710542	28	0.0918033
chr1	4317666	4317883	ID=chr1.451	218	0.600917	0.6637	13	0.059633
chr1	4323419	4323654	ID=chr1.452	236	0.555085	0.60939	11	0.0466102
chr1	4745144	4745374	ID=chr1.453	231	0.580087	0.728378	14	0.0606061
chr1	4813810	4814016	ID=chr1.454	207	0.550725	0.640272	10	0.0483092
chr1	4907649	4907855	ID=chr1.455	207	0.550725	0.77625	12	0.057971
chr1	4920146	4920920	ID=chr1.456	775	0.465806	0.670996	26	0.0335484
chr1	4974796	4975032	ID=chr1.457	237	0.523207	1.48125	3	0.0126582
chr1	4975065	4975318	ID=chr1.458	254	0.555118	1.39051	3	0.011811
chr1	5091977	5092205	ID=chr1.459	229	0.572052	1.13242	18	0.0786026
chr1	5191479	5191706	ID=chr1.460	228	0.552632	0.725152	12	0.0526316
chr1	5193095	5193419	ID=chr1.461	325	0.649231	0.899209	21	0.0646154
chr1	5295471	5295681	ID=chr1.462	211	0.582938	0.689542	12	0.056872
chr1	5303402	5303916	ID=chr1.463	515	0.679612	0.782913	45	0.0873786
chr1	5304950	5305178	ID=chr1.464	229	0.659389	0.90873	22	0.0960699
chr1	5324936	5325171	ID=chr1.465	236	0.631356	0.968147	17	0.0720339
chr1	5473479	5473708	ID=chr1.466	230	0.534783	0.669312	11	0.0478261
chr1	5477509	5477715	ID=chr1.467	207	0.642512	0.654649	10	0.0483092
chr1	5478191	5478424	ID=chr1.468	234	0.576923	0.638956	9	0.0384615
chr1	5488828	5489051	ID=chr1.469	224	0.580357	0.795455	15	0.0669643
chr1	5585811	5586406	ID=chr1.470	596	0.671141	0.881477	58	0.0973154
chr1	5586501	5587856	ID=chr1.471	1356	0.707965	0.875925	143	0.105457
chr1	5594333	5594547	ID=chr1.472	215	0.688372	0.695793	15	0.0697674
chr1	5605791	5606256	ID=chr1.473	466	0.603004	1.41212	9	0.0193133
chr1	5645130	5645370	ID=chr1.474	241	0.680498	0.656974	18	0.0746888
chr1	5665122	5665480	ID=chr1.475	359	0.699164	0.731999	32	0.0891365
chr1	5701779	5702059	ID=chr1.476	281	0.52669	1.96503	5	0.0177936
chr1	5721375	5721785	ID=chr1.477	411	0.690998	0.74445	35	0.0851582
chr1	5722420	5722668	ID=chr1.478	249	0.64257	0.859294	22	0.0883534
chr1	5735692	5735923	ID=chr1.479	232	0.577586	0.947368	18	0.0775862
chr1	5742214	5742669	ID=chr1.480	456	0.690789	0.796296	43	0.0942982
chr1	5752277	5752543	ID=chr1.481	267	0.595506	0.819813	19	0.071161
chr1	5772602	5774176	ID=chr1.482	1575	0.774603	0.882102	207	0.131429
chr1	5774370	5774572	ID=chr1.483	203	0.571429	0.784483	13	0.0640394
chr1	5784746	5785009	ID=chr1.484	264	0.526515	0.829493	15	0.0568182
chr1	5792478	5792680	ID=chr1.485	203	0.650246	0.878365	18	0.08867
chr1	5792724	5793268	ID=chr1.486	545	0.673394	0.777368	48	0.0880734
chr1	5799305	5799732	ID=chr1.487	428	0.719626	0.810606	44	0.102804
chr1	5799803	5800156	ID=chr1.488	354	0.711864	0.848653	38	0.107345
chr1	5802139	5802958	ID=chr1.489	820	0.714634	0.940444	98	0.119512
chr1	5809944	5810167	ID=chr1.490	224	0.540179	0.888889	14	0.0625
chr1	5828824	5829873	ID=chr1.491	1050	0.692381	0.94566	119	0.113333
chr1	5829906	5830175	ID=chr1.492	270	0.611111	0.8	20	0.0740741
chr1	5830178	5830514	ID=chr1.493	337	0.545994	0.918474	23	0.0682493
chr1	5835131	5836199	ID=chr1.494	1069	0.713751	0.87304	118	0.110384
chr1	5838500	5838930	ID=chr1.495	431	0.7471	0.789285	47	0.109049
chr1	5838932	5839180	ID=chr1.496	249	0.682731	0.692725	20	0.0803213
chr1	5839199	5839443	ID=chr1.497	245	0.75102	0.816364	27	0.110204
chr1	5842493	5843449	ID=chr1.498	957	0.783699	0.932143	135	0.141066
chr1	5847127	5847495	ID=chr1.499	369	0.669377	0.779818	32	0.0867209
chr1	5853463	5853999	ID=chr1.500	537	0.752328	0.772019	57	0.106145
chr1	5854059	5854808	ID=chr1.501	750	0.802667	0.971937	116	0.154667
chr1	5874519	5874725	ID=chr1.502	207	0.63285	0.736131	15	0.0724638
chr1	5882491	5882714	ID=chr1.503	224	0.513393	0.818016	12	0.0535714
chr1	5893896	5894118	ID=chr1.504	223	0.654709	0.867903	17	0.0762332
chr1	5898840	5899084	ID=chr1.505	245	0.689796	0.658602	19	0.077551
chr1	5899288	5899513	ID=chr1.506	226	0.632743	0.840971	19	0.0840708
chr1	5908176	5908378	ID=chr1.507	203	0.62069	0.689304	10	0.0492611
chr1	5933461	5933709	ID=chr1.508	249	0.570281	0.766626	15	0.060241
chr1	5975492	5975803	ID=chr1.509	312	0.602564	0.784009	22	0.0705128
chr1	5986182	5987553	ID=chr1.510	1372	0.739796	0.913256	170	0.123907
chr1	6012271	6013582	ID=chr1.511	1312	0.748476	0.854422	157	0.119665
chr1	6014027	6014308	ID=chr1.512	282	0.712766	0.841121	30	0.106383
chr1	6017739	6017960	ID=chr1.513	222	0.63964	0.794192	17	0.0765766
chr1	6018028	6018664	ID=chr1.514	637	0.77551	0.919554	88	0.138148
chr1	6033726	6033954	ID=chr1.515	229	0.764192	0.76397	24	0.104803
chr1	6034014	6034518	ID=chr1.516	505	0.726733	0.947383	63	0.124752
chr1	6040588	6040900	ID=chr1.517	313	0.738019	0.848238	36	0.115016
chr1	6041257	6041469	ID=chr1.518	213	0.685446	0.703406	16	0.0751174
chr1	6042022	6042537	ID=chr1.519	516	0.767442	0.867227	65	0.125969
chr1	6045200	6045487	ID=chr1.520	288	0.670139	0.66055	21	0.0729167
chr1	6047467	6049363	ID=chr1.521	1897	0.71903	0.895824	219	0.115445
chr1	6049368	6049677	ID=chr1.522	310	0.658065	0.844112	28	0.0903226
chr1	6054624	6055150	ID=chr1.523	527	0.660342	0.957485	55	0.104364
chr1	6059435	6059804	ID=chr1.524	370	0.737838	0.801039	40	0.108108
chr1	6063898	6064229	ID=chr1.525	332	0.677711	0.894879	34	0.10241
chr1	6064334	6064626	ID=chr1.526	293	0.723549	0.928895	35	0.119454
chr1	6064738	6065175	ID=chr1.527	438	0.714612	0.816149	45	0.10274
chr1	6078672	6079008	ID=chr1.528	337	0.789318	0.805669	42	0.124629
chr1	6083775	6084138	ID=chr1.529	364	0.711538	0.830252	38	0.104396
chr1	6084284	6084513	ID=chr1.530	230	0.673913	0.729062	19	0.0826087
chr1	6090515	6091268	ID=chr1.531	754	0.777188	0.777274	88	0.116711
chr1	6147510	6147898	ID=chr1.532	389	0.760925	0.944737	53	0.136247
chr1	6147904	6148217	ID=chr1.533	314	0.652866	0.882022	29	0.0923567
chr1	6149351	6149645	ID=chr1.534	295	0.586441	0.739967	18	0.0610169
chr1	6152341	6152672	ID=chr1.535	332	0.542169	0.751131	18	0.0542169
chr1	6160724	6161014	ID=chr1.536	291	0.591065	0.717928	18	0.0618557
chr1	6162382	6162710	ID=chr1.537	329	0.56535	0.719428	13	0.0395137
chr1	6167139	6167340	ID=chr1.538	202	0.594059	0.853281	15	0.0742574
chr1	6173065	6173546	ID=chr1.539	482	0.655602	0.891162	45	0.093361
chr1	6195254	6195857	ID=chr1.540	604	0.72351	0.987052	78	0.129139
chr1	6195860	6196765	ID=chr1.541	906	0.752759	0.959176	123	0.135762
chr1	6196886	6197096	ID=chr1.542	211	0.592417	0.918801	17	0.0805687
chr1	6205606	6205908	ID=chr1.543	303	0.577558	0.840999	21	0.0693069
chr1	6206149	6209006	ID=chr1.544	2858	0.741078	0.883331	338	0.118265
chr1	6209507	6209800	ID=chr1.545	294	0.568027	0.889369	21	0.0714286
chr1	6218415	6219082	ID=chr1.546	668	0.760479	0.780921	75	0.112275
chr1	6242621	6242875	ID=chr1.547	255	0.568627	0.789779	16	0.0627451
chr1	6294630	6295540	ID=chr1.548	911	0.714599	0.842881	98	0.107574
chr1	6308969	6309191	ID=chr1.549	223	0.668161	0.683802	17	0.0762332
chr1	6309399	6309616	ID=chr1.550	218	0.614679	0.778571	16	0.0733945
chr1	6313880	6314115	ID=chr1.551	236	0.580508	0.664069	13	0.0550847
chr1	6319353	6319562	ID=chr1.552	210	0.561905	0.886076	13	0.0619048
chr1	6325869	6326169	ID=chr1.553	301	0.58804	0.735468	19	0.0631229
chr1	6328745	6329045	ID=chr1.554	301	0.591362	0.846695	22	0.0730897
chr1	6353611	6353845	ID=chr1.555	235	0.553191	0.891841	16	0.0680851
chr1	6365057	6365300	ID=chr1.556	244	0.553279	0.753086	14	0.057377
chr1	6379508	6380528	ID=chr1.557	1021	0.697356	0.894342	111	0.108717
chr1	6380579	6381439	ID=chr1.558	861	0.809524	0.931031	128	0.148664
chr1	6425193	6425397	ID=chr1.559	205	0.580488	0.823766	14	0.0682927
chr1	6531902	6532144	ID=chr1.560	243	0.572016	0.60523	12	0.0493827
chr1	6614082	6614284	ID=chr1.561	203	0.615764	0.855638	16	0.0788177
chr1	6649378	6649585	ID=chr1.562	208	0.552885	0.660317	10	0.0480769
chr1	6712668	6712933	ID=chr1.563	266	0.582707	0.674442	15	0.056391
chr1	6727036	6727248	ID=chr1.564	213	0.558685	0.788889	13	0.0610329
chr1	6847048	6847251	ID=chr1.565	204	0.568627	0.674279	11	0.0539216
chr1	6852356	6852577	ID=chr1.566	222	0.563063	0.739242	13	0.0585586
chr1	6905443	6905664	ID=chr1.567	222	0.567568	1.01939	18	0.0810811
chr1	7076135	7076348	ID=chr1.568	214	0.53271	0.748252	8	0.0373832
chr1	7139106	7139323	ID=chr1.569	218	0.56422	0.776438	13	0.059633
chr1	7197169	7197382	ID=chr1.570	214	0.67757	0.610731	15	0.0700935
chr1	7197582	7197814	ID=chr1.571	233	0.630901	0.822557	19	0.0815451
chr1	7231279	7231566	ID=chr1.572	288	0.607639	0.754322	20	0.0694444
chr1	7259235	7259474	ID=chr1.573	240	0.616667	0.751797	17	0.0708333
chr1	7259986	7260211	ID=chr1.574	226	0.654867	0.668145	16	0.0707965
chr1	7276022	7276681	ID=chr1.575	660	0.751515	0.826947	77	0.116667
chr1	7276716	7277025	ID=chr1.576	310	0.674194	0.941642	33	0.106452
chr1	7280895	7281133	ID=chr1.577	239	0.631799	0.875458	20	0.083682
chr1	7299931	7301804	ID=chr1.578	1874	0.788154	1.00651	286	0.152615
chr1	7354621	7354883	ID=chr1.579	263	0.604563	0.856957	20	0.0760456
chr1	7366936	7367752	ID=chr1.580	817	0.718482	0.920434	96	0.117503
chr1	7379363	7380626	ID=chr1.581	1264	0.75712	0.817229	145	0.114715
chr1	7380627	7381028	ID=chr1.582	402	0.651741	0.83566	35	0.0870647
chr1	7381923	7382211	ID=chr1.583	289	0.588235	0.894989	22	0.0761246
chr1	7423072	7423413	ID=chr1.584	342	0.660819	0.707021	25	0.0730994
chr1	7470746	7471049	ID=chr1.585	304	0.565789	0.744794	18	0.0592105
chr1	7537760	7538090	ID=chr1.586	331	0.673716	0.854883	32	0.0966767
chr1	7547587	7547825	ID=chr1.587	239	0.610879	0.67476	15	0.0627615
chr1	7549409	7549911	ID=chr1.588	503	0.658052	0.900512	49	0.0974155
chr1	7556739	7557074	ID=chr1.589	336	0.630952	0.793388	26	0.077381
chr1	7557086	7557593	ID=chr1.590	508	0.700787	0.913112	56	0.110236
chr1	7621180	7622315	ID=chr1.591	1136	0.739437	1.01292	156	0.137324
chr1	7622330	7622668	ID=chr1.592	339	0.613569	0.787152	15	0.0442478
chr1	7663932	7664251	ID=chr1.593	320	0.55625	0.687129	17	0.053125
chr1	7812869	7813403	ID=chr1.594	535	0.743925	0.858945	63	0.117757
chr1	7836565	7836771	ID=chr1.595	207	0.574879	0.707692	12	0.057971
chr1	7837042	7837243	ID=chr1.596	202	0.554455	0.647436	10	0.0495049
chr1	7914319	7914803	ID=chr1.597	485	0.74433	0.878839	59	0.121649
chr1	7927248	7927687	ID=chr1.598	440	0.686364	0.711481	35	0.0795455
chr1	7955870	7956138	ID=chr1.599	269	0.672862	0.806194	24	0.0892193
chr1	7984066	7984296	ID=chr1.600	231	0.584416	0.982759	19	0.0822511
chr1	7986005	7986368	ID=chr1.601	364	0.574176	0.803089	24	0.0659341
chr1	8021016	8021236	ID=chr1.602	221	0.628959	0.783688	15	0.0678733
chr1	8021291	8021723	ID=chr1.603	433	0.799076	0.854615	59	0.136259
chr1	8021777	8022044	ID=chr1.604	268	0.716418	0.824615	27	0.100746
chr1	8031283	8031615	ID=chr1.605	333	0.567568	0.91358	24	0.0720721
chr1	8044403	8044694	ID=chr1.606	292	0.571918	0.717756	17	0.0582192
chr1	8087631	8087914	ID=chr1.607	284	0.56338	0.66939	15	0.0528169
chr1	8100006	8100308	ID=chr1.608	303	0.854785	0.561111	31	0.10231
chr1	8110476	8110758	ID=chr1.609	283	0.611307	0.81122	21	0.0742049
chr1	8129135	8129424	ID=chr1.610	290	0.624138	0.866318	24	0.0827586
chr1	8151687	8151903	ID=chr1.611	217	0.543779	0.724057	10	0.0460829
chr1	8295877	8296078	ID=chr1.612	202	0.559406	0.880617	13	0.0643564
chr1	8301276	8302042	ID=chr1.613	767	0.715776	0.870567	85	0.110821
chr1	8331282	8331485	ID=chr1.614	204	0.588235	0.757714	13	0.0637255
chr1	8364118	8364361	ID=chr1.615	244	0.52459	0.715543	12	0.0491803
chr1	8415345	8415728	ID=chr1.616	384	0.690104	0.809296	37	0.0963542
chr1	8415881	8416193	ID=chr1.617	313	0.741214	0.923447	38	0.121406
chr1	8416264	8416587	ID=chr1.618	324	0.722222	0.912473	38	0.117284
chr1	8451648	8451916	ID=chr1.619	269	0.598513	0.797597	19	0.070632
chr1	8475875	8476203	ID=chr1.620	329	0.556231	0.747191	19	0.0577508
chr1	8476471	8477714	ID=chr1.621	1244	0.699357	0.849038	128	0.102894
chr1	8491219	8491478	ID=chr1.622	260	0.611538	0.795491	19	0.0730769
chr1	8505012	8505259	ID=chr1.623	248	0.520161	0.898551	15	0.0604839
chr1	8505321	8505571	ID=chr1.624	251	0.549801	0.90556	17	0.0677291
chr1	8570684	8570886	ID=chr1.625	203	0.472906	0.890742	10	0.0492611
chr1	8616324	8616609	ID=chr1.626	286	0.56993	0.668224	14	0.048951
chr1	8637842	8638481	ID=chr1.627	640	0.701562	0.775249	61	0.0953125
chr1	8662269	8662574	ID=chr1.628	306	0.588235	0.915825	24	0.0784314
chr1	8666276	8666498	ID=chr1.629	223	0.533632	0.696875	11	0.0493274
chr1	8682386	8682706	ID=chr1.630	321	0.570093	0.845546	22	0.0685358
chr1	8727339	8728513	ID=chr1.631	1175	0.753191	0.846097	137	0.116596
chr1	8781140	8782012	ID=chr1.632	873	0.735395	0.835358	98	0.112257
chr1	8782020	8782230	ID=chr1.633	211	0.734597	0.7385	21	0.0995261
chr1	8797515	8797811	ID=chr1.634	297	0.700337	0.881633	32	0.107744
chr1	8803742	8803958	ID=chr1.635	217	0.534562	0.842593	13	0.0599078
chr1	8817231	8817501	ID=chr1.636	271	0.571956	0.781377	17	0.0627306
chr1	8829400	8829671	ID=chr1.637	272	0.536765	0.829268	16	0.0588235
chr1	8833130	8834016	ID=chr1.638	887	0.759865	0.906058	116	0.130778
chr1	8879133	8879358	ID=chr1.639	226	0.699115	0.662414	17	0.0752212
chr1	8891508	8892937	ID=chr1.640	1430	0.752448	0.920148	185	0.129371
chr1	8915616	8915821	ID=chr1.641	206	0.669903	0.745582	17	0.0825243
chr1	8955118	8955371	ID=chr1.642	254	0.606299	0.816168	19	0.0748031
chr1	8966469	8966714	ID=chr1.643	246	0.686992	0.709957	20	0.0813008
chr1	9010340	9010561	ID=chr1.644	222	0.522523	1.9646	3	0.0135135
chr1	9029111	9029318	ID=chr1.645	208	0.519231	0.738636	10	0.0480769
chr1	9029321	9029691	ID=chr1.646	371	0.636119	0.907547	34	0.0916442
chr1	9095789	9096087	ID=chr1.647	299	0.705686	0.80593	30	0.100334
chr1	9106685	9106917	ID=chr1.648	233	0.523605	0.945617	15	0.0643777
chr1	9117400	9117645	ID=chr1.649	246	0.569106	0.9225	18	0.0731707
chr1	9137715	9138865	ID=chr1.650	1151	0.724587	0.960862	145	0.125977
chr1	9139695	9139926	ID=chr1.651	232	0.573276	0.853333	16	0.0689655
chr1	9159527	9159729	ID=chr1.652	203	0.566502	0.805556	13	0.0640394
chr1	9170831	9171120	ID=chr1.653	290	0.593103	0.786867	20	0.0689655
chr1	9186464	9186792	ID=chr1.654	329	0.574468	0.814356	22	0.0668693
chr1	9187030	9188004	ID=chr1.655	975	0.789744	0.991922	150	0.153846
chr1	9226604	9226882	ID=chr1.656	279	0.587814	0.760563	18	0.0645161
chr1	9243412	9243644	ID=chr1.657	233	0.55794	0.718454	13	0.055794
chr1	9256618	9257000	ID=chr1.658	383	0.741514	0.845178	44	0.114883
chr1	9257015	9257599	ID=chr1.659	585	0.752137	0.872429	72	0.123077
chr1	9257726	9257963	ID=chr1.660	238	0.710084	0.812947	21	0.0882353
chr1	9280122	9280345	ID=chr1.661	224	0.584821	0.846481	16	0.0714286
chr1	9294180	9295025	ID=chr1.662	846	0.754137	0.799874	96	0.113475
chr1	9323746	9323955	ID=chr1.663	210	0.614286	0.911283	18	0.0857143
chr1	9335267	9335573	ID=chr1.664	307	0.648208	0.71897	22	0.0716612
chr1	9336261	9336466	ID=chr1.665	206	0.61165	0.781685	15	0.0728155
chr1	9340945	9341182	ID=chr1.666	238	0.571429	0.671441	13	0.0546218
chr1	9356498	9356714	ID=chr1.667	217	0.539171	0.954545	15	0.0691244
chr1	9367442	9367830	ID=chr1.668	389	0.611825	0.66992	24	0.0616967
chr1	9373268	9373486	ID=chr1.669	219	0.671233	0.645578	13	0.0593607
chr1	9374833	9375106	ID=chr1.670	274	0.583942	0.778409	18	0.0656934
chr1	9377073	9377306	ID=chr1.671	234	0.564103	0.711579	13	0.0555556
chr1	9418526	9419898	ID=chr1.672	1373	0.750182	0.931869	180	0.1311
chr1	9422875	9423119	ID=chr1.673	245	0.567347	0.790663	15	0.0612245
chr1	9459527	9459728	ID=chr1.674	202	0.579208	0.840166	14	0.0693069
chr1	9500707	9500938	ID=chr1.675	232	0.551724	0.713846	12	0.0517241
chr1	9504922	9506119	ID=chr1.676	1198	0.732053	0.888608	136	0.113523
chr1	9514338	9514553	ID=chr1.677	216	0.564815	0.870968	15	0.0694444
chr1	9538495	9538747	ID=chr1.678	253	0.667984	0.816358	23	0.0909091
chr1	9539136	9539487	ID=chr1.679	352	0.545455	0.844769	22	0.0625
chr1	9552515	9552770	ID=chr1.680	256	0.550781	0.679461	13	0.0507812
chr1	9557459	9557662	ID=chr1.681	204	0.588235	0.739955	13	0.0637255
chr1	9592362	9593496	ID=chr1.682	1135	0.733921	0.880707	133	0.117181
chr1	9627245	9627556	ID=chr1.683	312	0.608974	0.872093	25	0.0801282
chr1	9627759	9628322	ID=chr1.684	564	0.679078	0.938462	61	0.108156
chr1	9631107	9631367	ID=chr1.685	261	0.605364	0.762662	18	0.0689655
chr1	9743221	9743536	ID=chr1.686	316	0.556962	0.756484	18	0.056962
chr1	9763367	9763575	ID=chr1.687	209	0.574163	0.703704	12	0.0574163
chr1	9768504	9768714	ID=chr1.688	211	0.563981	0.784162	13	0.0616114
chr1	9770691	9770945	ID=chr1.689	255	0.611765	0.724432	17	0.0666667
chr1	9805593	9806091	ID=chr1.690	499	0.637275	0.833751	42	0.0841683
chr1	9806099	9807032	ID=chr1.691	934	0.770878	0.93689	130	0.139186
chr1	9840294	9840527	ID=chr1.692	234	0.611111	0.711968	15	0.0641026
chr1	9850328	9850529	ID=chr1.693	202	0.569307	0.68076	11	0.0544554
chr1	9921828	9922107	ID=chr1.694	280	0.564286	0.853659	19	0.0678571
chr1	9994181	9994993	ID=chr1.695	813	0.675277	0.884775	82	0.100861
chr1	9995009	9995706	ID=chr1.696	698	0.653295	0.873472	64	0.0916905
chr1	10021388	10021598	ID=chr1.697	211	0.535545	0.811538	12	0.056872
chr1	10025841	10027066	ID=chr1.698	1226	0.641925	0.978318	123	0.100326
chr1	10066501	10066707	ID=chr1.699	207	0.536232	0.627273	9	0.0434783
chr1	10067806	10068422	ID=chr1.700	617	0.614263	0.987764	56	0.0907618
chr1	10070549	10070813	ID=chr1.701	265	0.686792	0.646341	20	0.0754717
chr1	10097123	10097424	ID=chr1.702	302	0.556291	0.729261	17	0.0562914
chr1	10121760	10121985	ID=chr1.703	226	0.522124	0.844253	13	0.0575221
chr1	10138192	10138463	ID=chr1.704	272	0.540441	0.908349	18	0.0661765
chr1	10159236	10159608	ID=chr1.705	373	0.597855	0.729228	24	0.0643432
chr1	10234424	10235736	ID=chr1.706	1313	0.725819	1.0181	176	0.134044
chr1	10240909	10241150	ID=chr1.707	242	0.557851	0.866995	16	0.0661157
chr1	10249531	10249888	ID=chr1.708	358	0.614525	0.811996	27	0.075419
chr1	10250106	10250314	ID=chr1.709	209	0.578947	0.808734	14	0.0669856
chr1	10255071	10255282	ID=chr1.710	212	0.660377	0.783444	15	0.0707547
chr1	10260898	10261271	ID=chr1.711	374	0.700535	0.636502	29	0.0775401
chr1	10289370	10290018	ID=chr1.712	649	0.705701	1.04053	82	0.126348
chr1	10290115	10290804	ID=chr1.713	690	0.818841	1.09016	126	0.182609
chr1	10290820	10291030	ID=chr1.714	211	0.706161	0.798378	21	0.0995261
chr1	10300069	10300589	ID=chr1.715	521	0.685221	0.735876	45	0.0863724
chr1	10389809	10390550	ID=chr1.716	742	0.679245	0.970347	83	0.11186
chr1	10390646	10391281	ID=chr1.717	636	0.66195	0.964239	63	0.0990566
chr1	10392176	10392874	ID=chr1.718	699	0.732475	0.83199	78	0.111588
chr1	10417923	10418139	ID=chr1.719	217	0.552995	0.739983	12	0.0552995
chr1	10431878	10432112	ID=chr1.720	235	0.723404	0.657895	20	0.0851064
chr1	10453269	10453475	ID=chr1.721	207	0.584541	0.855372	14	0.0676328
chr1	10462792	10463435	ID=chr1.722	644	0.712733	0.916364	72	0.111801
chr1	10484645	10485249	ID=chr1.723	605	0.798347	0.778168	75	0.123967
chr1	10552605	10552848	ID=chr1.724	244	0.557377	0.731719	13	0.0532787
chr1	10573002	10573211	ID=chr1.725	210	0.538095	0.658307	10	0.047619
chr1	10608575	10608812	ID=chr1.726	238	0.554622	0.776328	14	0.0588235
chr1	10610472	10611124	ID=chr1.727	653	0.727412	0.864436	74	0.113323
chr1	10629123	10629361	ID=chr1.728	239	0.548117	0.727635	13	0.0543933
chr1	10634096	10634406	ID=chr1.729	311	0.585209	0.843442	22	0.0707395
chr1	10657831	10658708	ID=chr1.730	878	0.758542	0.908097	112	0.127563
chr1	10659337	10659544	ID=chr1.731	208	0.586538	0.746755	13	0.0625
chr1	10665397	10665601	ID=chr1.732	205	0.57561	0.707506	12	0.0585366
chr1	10676545	10676782	ID=chr1.733	238	0.579832	0.923276	18	0.0756303
chr1	10697505	10698312	ID=chr1.734	808	0.657178	0.907682	78	0.0965347
chr1	10728721	10728937	ID=chr1.735	217	0.62212	0.74417	15	0.0691244
chr1	10860542	10860761	ID=chr1.736	220	0.736364	0.746914	22	0.1
chr1	10860878	10861157	ID=chr1.737	280	0.571429	0.832421	19	0.0678571
chr1	10871088	10871602	ID=chr1.738	515	0.76699	0.710345	50	0.0970874
chr1	10920874	10921085	ID=chr1.739	212	0.575472	0.711211	12	0.0566038
chr1	10932216	10932501	ID=chr1.740	286	0.559441	0.722222	16	0.0559441
chr1	10972278	10972696	ID=chr1.741	419	0.51074	1.26332	9	0.0214797
chr1	10972866	10973127	ID=chr1.742	262	0.538168	1.0315	7	0.0267176
chr1	11078169	11079135	ID=chr1.743	967	0.738366	0.877198	115	0.118925
chr1	11079328	11079570	ID=chr1.744	243	0.716049	0.901236	27	0.111111
chr1	11079645	11080028	ID=chr1.745	384	0.635417	0.988866	34	0.0885417
chr1	11091309	11091517	ID=chr1.746	209	0.588517	1.01402	18	0.0861244
chr1	11100759	11101413	ID=chr1.747	655	0.651908	1.02284	70	0.10687
chr1	11129646	11129853	ID=chr1.748	208	0.649038	0.822134	18	0.0865385
chr1	11136175	11136425	ID=chr1.749	251	0.645418	0.836003	21	0.0836653
chr1	11209511	11209787	ID=chr1.750	277	0.548736	0.729587	15	0.0541516
chr1	11234754	11235049	ID=chr1.751	296	0.584459	0.675255	17	0.0574324
chr1	11235189	11235503	ID=chr1.752	315	0.55873	0.899066	22	0.0698413
chr1	11249954	11250189	ID=chr1.753	236	0.661017	0.754882	19	0.0805085
chr1	11253731	11254232	ID=chr1.754	502	0.717131	0.947492	61	0.121514
chr1	11254326	11254840	ID=chr1.755	515	0.770874	0.82378	60	0.116505
chr1	11263663	11264436	ID=chr1.756	774	0.748062	0.857248	90	0.116279
chr1	11265247	11265450	ID=chr1.757	204	0.573529	0.719577	12	0.0588235
chr1	11279760	11280162	ID=chr1.758	403	0.602978	0.742629	27	0.0669975
chr1	11280350	11281294	ID=chr1.759	945	0.693122	0.892143	101	0.106878
chr1	11290178	11290596	ID=chr1.760	419	0.625298	0.815031	33	0.0787589
chr1	11290615	11291791	ID=chr1.761	1177	0.743415	0.846744	131	0.1113
chr1	11291893	11292194	ID=chr1.762	302	0.708609	0.741754	28	0.0927152
chr1	11306480	11306690	ID=chr1.763	211	0.559242	0.868824	14	0.0663507
chr1	11335487	11335842	ID=chr1.764	356	0.674157	0.819475	33	0.0926966
chr1	11357718	11357948	ID=chr1.765	231	0.588745	0.810526	16	0.0692641
chr1	11361655	11361908	ID=chr1.766	254	0.681102	0.816939	24	0.0944882
chr1	11404958	11405195	ID=chr1.767	238	0.680672	0.8	22	0.092437
chr1	11405405	11405776	ID=chr1.768	372	0.701613	0.811652	37	0.0994624
chr1	11428127	11428329	ID=chr1.769	203	0.596059	0.739216	13	0.0640394
chr1	11436980	11437275	ID=chr1.770	296	0.587838	0.71536	18	0.0608108
chr1	11446005	11446239	ID=chr1.771	235	0.540426	0.771465	13	0.0553191
chr1	11458833	11459063	ID=chr1.772	231	0.74026	0.836723	26	0.112554
chr1	11489959	11490163	ID=chr1.773	205	0.604878	0.697827	13	0.0634146
chr1	11497311	11497604	ID=chr1.774	294	0.571429	0.850694	20	0.0680272
chr1	11508377	11508591	ID=chr1.775	215	0.618605	0.84023	17	0.0790698
chr1	11525135	11525528	ID=chr1.776	394	0.738579	0.763061	41	0.104061
chr1	11525531	11525751	ID=chr1.777	221	0.778281	0.785509	26	0.117647
chr1	11525782	11526167	ID=chr1.778	386	0.756477	0.887981	49	0.126943
chr1	11526943	11527164	ID=chr1.779	222	0.581081	0.705969	13	0.0585586
chr1	11534206	11534518	ID=chr1.780	313	0.766773	0.774533	35	0.111821
chr1	11552689	11552953	ID=chr1.781	265	0.566038	0.895748	19	0.0716981
chr1	11579634	11580263	ID=chr1.782	630	0.720635	0.846824	69	0.109524
chr1	11599347	11599610	ID=chr1.783	264	0.560606	0.92975	19	0.0719697
chr1	11618186	11618490	ID=chr1.784	305	0.560656	0.792967	19	0.0622951
chr1	11618722	11619422	ID=chr1.785	701	0.660485	0.840433	64	0.0912981
chr1	11620272	11620495	ID=chr1.786	224	0.580357	0.850095	16	0.0714286
chr1	11642622	11642865	ID=chr1.787	244	0.631148	0.783108	19	0.0778689
chr1	11643059	11643278	ID=chr1.788	220	0.713636	0.715447	20	0.0909091
chr1	11663158	11663502	ID=chr1.789	345	0.710145	0.974183	42	0.121739
chr1	11766542	11767441	ID=chr1.790	900	0.738889	0.791148	97	0.107778
chr1	11791071	11791397	ID=chr1.791	327	0.69419	0.90903	29	0.088685
chr1	11797578	11797816	ID=chr1.792	239	0.573222	0.818493	16	0.0669456
chr1	11826166	11826377	ID=chr1.793	212	0.589623	0.822981	15	0.0707547
chr1	11829655	11830019	ID=chr1.794	365	0.794521	0.913862	52	0.142466
chr1	11830020	11830266	ID=chr1.795	247	0.753036	0.640802	22	0.0890688
chr1	11894289	11894565	ID=chr1.796	277	0.584838	0.728835	17	0.0613718
chr1	12115651	12115858	ID=chr1.797	208	0.524038	0.713795	10	0.0480769
chr1	12149677	12149901	ID=chr1.798	225	0.564444	0.754644	13	0.0577778
chr1	12195123	12195351	ID=chr1.799	229	0.742358	0.724144	17	0.0742358
chr1	12195648	12195996	ID=chr1.800	349	0.707736	0.762917	33	0.0945559
chr1	12216719	12217207	ID=chr1.801	489	0.644172	0.952211	48	0.0981595
chr1	12218110	12218401	ID=chr1.802	292	0.719178	0.905757	34	0.116438
chr1	12290559	12290866	ID=chr1.803	308	0.594156	0.888889	24	0.0779221
chr1	12502261	12502490	ID=chr1.804	230	0.621739	0.720721	16	0.0695652
chr1	12869573	12869800	ID=chr1.805	228	0.631579	0.748263	17	0.0745614
chr1	13014796	13015078	ID=chr1.806	283	0.614841	0.713793	19	0.0671378
chr1	13034888	13035287	ID=chr1.807	400	0.7325	0.727884	39	0.0975
chr1	13035491	13035704	ID=chr1.808	214	0.640187	0.822023	18	0.0841121
chr1	13062415	13062662	ID=chr1.809	248	0.568548	0.927295	18	0.0725806
chr1	13153738	13154870	ID=chr1.810	1133	0.70962	0.905544	127	0.112092
chr1	13193380	13193673	ID=chr1.811	294	0.578231	0.775833	19	0.0646258
chr1	13195606	13195858	ID=chr1.812	253	0.664032	0.825741	23	0.0909091
chr1	13195960	13196190	ID=chr1.813	231	0.541126	0.768817	13	0.0562771
chr1	13224204	13224404	ID=chr1.814	201	0.646766	0.914511	19	0.0945274
chr1	13224461	13224905	ID=chr1.815	445	0.65618	0.720751	34	0.0764045
chr1	13227326	13227527	ID=chr1.816	202	0.524752	0.757974	10	0.0495049
chr1	13231530	13231730	ID=chr1.817	201	0.557214	0.641762	10	0.0497512
chr1	13262205	13262414	ID=chr1.818	210	0.533333	0.870813	13	0.0619048
chr1	13289529	13289805	ID=chr1.819	277	0.620939	0.878516	23	0.0830325
chr1	13297867	13298195	ID=chr1.820	329	0.632219	0.750071	24	0.0729483
chr1	13309067	13309269	ID=chr1.821	203	0.546798	0.794003	12	0.0591133
chr1	13313809	13314157	ID=chr1.822	349	0.550143	0.91521	24	0.0687679
chr1	13339332	13339534	ID=chr1.823	203	0.596059	0.732242	13	0.0640394
chr1	13339677	13339877	ID=chr1.824	201	0.59204	0.74233	13	0.0646766
chr1	13340527	13341322	ID=chr1.825	796	0.76005	1.00715	114	0.143216
chr1	13354501	13354703	ID=chr1.826	203	0.586207	0.751852	13	0.0640394
chr1	13389365	13389606	ID=chr1.827	242	0.586777	1.01134	21	0.0867769
chr1	13389662	13390709	ID=chr1.828	1048	0.740458	0.996145	143	0.13645
chr1	13408786	13409043	ID=chr1.829	258	0.554264	0.673494	13	0.0503876
chr1	13448790	13449020	ID=chr1.830	231	0.571429	0.753495	14	0.0606061
chr1	13479630	13479905	ID=chr1.831	276	0.605072	0.728873	18	0.0652174
chr1	13533496	13533831	ID=chr1.832	336	0.767857	0.870099	43	0.127976
chr1	13573024	13573247	ID=chr1.833	224	0.566964	0.957746	17	0.0758929
chr1	13583036	13583236	ID=chr1.834	201	0.60199	0.83657	15	0.0746269
chr1	13641559	13641799	ID=chr1.835	241	0.560166	0.926085	17	0.0705394
chr1	14026720	14027027	ID=chr1.836	308	0.587662	0.717157	19	0.0616883
chr1	14052127	14052371	ID=chr1.837	245	0.587755	0.715677	15	0.0612245
chr1	14058436	14058692	ID=chr1.838	257	0.55642	0.80913	16	0.0622568
chr1	14154251	14154505	ID=chr1.839	255	0.545098	0.756356	14	0.054902
chr1	14238948	14240002	ID=chr1.840	1055	0.723223	0.86535	119	0.112796
chr1	14368623	14368873	ID=chr1.841	251	0.557769	0.8211	16	0.063745
chr1	14441729	14442042	ID=chr1.842	314	0.60828	0.742568	21	0.066879
chr1	14508649	14508871	ID=chr1.843	223	0.515695	0.976846	14	0.0627803
chr1	14531567	14531781	ID=chr1.844	215	0.525581	0.677806	10	0.0465116
chr1	14542927	14543138	ID=chr1.845	212	0.561321	0.675942	11	0.0518868
chr1	14564474	14565670	ID=chr1.846	1197	0.777778	1.00011	179	0.149541
chr1	14574475	14574741	ID=chr1.847	267	0.58427	0.752113	17	0.0636704
chr1	14597956	14598237	ID=chr1.848	282	0.609929	0.811678	21	0.0744681
chr1	14616349	14616608	ID=chr1.849	260	0.588462	0.717736	16	0.0615385
chr1	14642539	14642789	ID=chr1.850	251	0.553785	0.74135	14	0.0557769
chr1	14655863	14656081	ID=chr1.851	219	0.520548	0.747208	11	0.0502283
chr1	14667672	14667935	ID=chr1.852	264	0.590909	0.701661	16	0.0606061
chr1	14689019	14689390	ID=chr1.853	372	0.61828	0.90998	30	0.0806452
chr1	14706122	14706511	ID=chr1.854	390	0.597436	0.984995	34	0.0871795
chr1	14731945	14732145	ID=chr1.855	201	0.537313	0.827444	12	0.0597015
chr1	14793137	14793598	ID=chr1.856	462	0.67316	0.783439	41	0.0887446
chr1	14793950	14794646	ID=chr1.857	697	0.771879	0.886137	91	0.13056
chr1	14794678	14795164	ID=chr1.858	487	0.560575	0.866735	33	0.0677618
chr1	14855163	14855458	ID=chr1.859	296	0.591216	0.782448	20	0.0675676
chr1	14887834	14888184	ID=chr1.860	351	0.760684	0.873036	44	0.125356
chr1	14912999	14913210	ID=chr1.861	212	0.495283	0.855466	11	0.0518868
chr1	15002767	15003025	ID=chr1.862	259	0.579151	0.828947	18	0.0694981
chr1	15050455	15050753	ID=chr1.863	299	0.652174	0.742176	23	0.0769231
chr1	15050764	15051914	ID=chr1.864	1151	0.730669	0.851002	130	0.112945
chr1	15059411	15059749	ID=chr1.865	339	0.545723	0.802747	20	0.0589971
chr1	15076459	15076705	ID=chr1.866	247	0.510121	0.857639	10	0.0404858
chr1	15164940	15166409	ID=chr1.867	1470	0.702721	0.885579	145	0.0986395
chr1	15167542	15168105	ID=chr1.868	564	0.615248	0.902641	48	0.0851064
chr1	15225811	15226161	ID=chr1.869	351	0.766382	0.931343	48	0.136752
chr1	15229192	15229441	ID=chr1.870	250	0.56	0.836995	16	0.064
chr1	15239991	15240197	ID=chr1.871	207	0.550725	0.893066	14	0.0676328
chr1	15244400	15244934	ID=chr1.872	535	0.626168	0.859392	45	0.0841121
chr1	15257183	15257439	ID=chr1.873	257	0.575875	0.623903	13	0.0505837
chr1	15258323	15258904	ID=chr1.874	582	0.742268	0.886149	71	0.121993
chr1	15260538	15260828	ID=chr1.875	291	0.580756	0.784255	19	0.0652921
chr1	15285758	15286105	ID=chr1.876	348	0.583333	0.691711	20	0.0574713
chr1	15292028	15292232	ID=chr1.877	205	0.57561	0.727595	12	0.0585366
chr1	15325241	15325916	ID=chr1.878	676	0.798817	0.958074	103	0.152367
chr1	15327822	15328042	ID=chr1.879	221	0.529412	0.779541	12	0.0542986
chr1	15391679	15391884	ID=chr1.880	206	0.567961	0.731361	12	0.0582524
chr1	15399281	15399491	ID=chr1.881	211	0.64455	0.749722	16	0.0758294
chr1	15399630	15400354	ID=chr1.882	725	0.773793	0.875195	93	0.128276
chr1	15400949	15401277	ID=chr1.883	329	0.574468	0.814356	22	0.0668693
chr1	15438261	15438500	ID=chr1.884	240	0.529167	0.777667	13	0.0541667
chr1	15463221	15463432	ID=chr1.885	212	0.580189	0.853462	15	0.0707547
chr1	15467308	15467588	ID=chr1.886	281	0.548043	0.771316	16	0.0569395
chr1	15472519	15472756	ID=chr1.887	238	0.546218	0.7409	13	0.0546218
chr1	15473768	15473968	ID=chr1.888	201	0.577114	0.660394	11	0.0547264
chr1	15475805	15476446	ID=chr1.889	642	0.690031	1.00074	76	0.11838
chr1	15476883	15477517	ID=chr1.890	635	0.607874	1.04059	61	0.096063
chr1	15478321	15478722	ID=chr1.891	402	0.656716	0.945991	41	0.10199
chr1	15488491	15490029	ID=chr1.892	1539	0.731644	1.01503	209	0.135802
chr1	15490405	15490721	ID=chr1.893	317	0.602524	0.99895	27	0.0851735
chr1	15501105	15501322	ID=chr1.894	218	0.555046	0.780716	13	0.059633
chr1	15575463	15575788	ID=chr1.895	326	0.604294	0.751309	22	0.0674847
chr1	15585174	15585664	ID=chr1.896	491	0.668024	0.731962	40	0.0814664
chr1	15585743	15585958	ID=chr1.897	216	0.680556	0.693878	17	0.0787037
chr1	15615643	15615857	ID=chr1.898	215	0.530233	1.06009	16	0.0744186
chr1	15616453	15617298	ID=chr1.899	846	0.690307	0.907736	88	0.104019
chr1	15653993	15654201	ID=chr1.900	209	0.751196	0.679012	20	0.0956938
chr1	15656629	15656844	ID=chr1.901	216	0.652778	0.942252	21	0.0972222
chr1	15658964	15659172	ID=chr1.902	209	0.655502	0.762426	16	0.076555
chr1	15723515	15724174	ID=chr1.903	660	0.790909	0.82397	85	0.128788
chr1	15788432	15788673	ID=chr1.904	242	0.661157	0.71855	19	0.0785124
chr1	15799178	15799432	ID=chr1.905	255	0.607843	0.853414	20	0.0784314
chr1	15805941	15806720	ID=chr1.906	780	0.698718	0.90228	84	0.107692
chr1	15818077	15818595	ID=chr1.907	519	0.722543	0.727868	48	0.0924855
chr1	15856888	15857823	ID=chr1.908	936	0.713675	0.908824	103	0.110043
chr1	15857900	15858100	ID=chr1.909	201	0.587065	0.748984	11	0.0547264
chr1	15877739	15877973	ID=chr1.910	235	0.514894	0.70667	11	0.0468085
chr1	15878333	15878567	ID=chr1.911	235	0.689362	0.93254	26	0.110638
chr1	15887508	15887846	ID=chr1.912	339	0.705015	0.934478	39	0.115044
chr1	15984850	15985083	ID=chr1.913	234	0.57265	0.654088	12	0.0512821
chr1	16002894	16003386	ID=chr1.914	493	0.732252	0.893939	59	0.119675
chr1	16017812	16018072	ID=chr1.915	261	0.704981	0.912097	26	0.0996169
chr1	16018347	16018579	ID=chr1.916	233	0.562232	0.724641	13	0.055794
chr1	16040220	16040459	ID=chr1.917	240	0.5625	0.795404	15	0.0625
chr1	16091303	16091746	ID=chr1.918	444	0.650901	0.89697	42	0.0945946
chr1	16091817	16092115	ID=chr1.919	299	0.632107	0.817871	24	0.0802676
chr1	16134076	16134301	ID=chr1.920	226	0.663717	0.700967	17	0.0752212
chr1	16135093	16135297	ID=chr1.921	205	0.736585	0.854167	22	0.107317
chr1	16149460	16150452	ID=chr1.922	993	0.751259	0.877984	123	0.123867
chr1	16150464	16150692	ID=chr1.923	229	0.563319	0.952299	17	0.0742358
chr1	16150831	16151350	ID=chr1.924	520	0.544231	0.761155	29	0.0557692
chr1	16165138	16165430	ID=chr1.925	293	0.610922	0.761768	19	0.0648464
chr1	16171846	16172080	ID=chr1.926	235	0.634043	0.720079	17	0.0723404
chr1	16184100	16184329	ID=chr1.927	230	0.504348	0.829327	12	0.0521739
chr1	16185146	16185361	ID=chr1.928	216	0.694444	0.848233	17	0.0787037
chr1	16185540	16185898	ID=chr1.929	359	0.635097	0.833914	30	0.0835655
chr1	16185905	16186217	ID=chr1.930	313	0.610224	0.858569	25	0.0798722
chr1	16186335	16186692	ID=chr1.931	358	0.642458	0.86946	32	0.0893855
chr1	16186733	16186985	ID=chr1.932	253	0.545455	0.693151	13	0.0513834
chr1	16196022	16196296	ID=chr1.933	275	0.596364	0.779967	19	0.0690909
chr1	16198715	16199218	ID=chr1.934	504	0.652778	0.763347	40	0.0793651
chr1	16232592	16232798	ID=chr1.935	207	0.507246	0.907895	12	0.057971
chr1	16238890	16239103	ID=chr1.936	214	0.523364	0.891667	13	0.0607477
chr1	16265472	16266138	ID=chr1.937	667	0.712144	0.909545	75	0.112444
chr1	16283345	16283568	ID=chr1.938	224	0.723214	0.903226	25	0.111607
chr1	16296917	16297399	ID=chr1.939	483	0.693582	0.926959	51	0.10559
chr1	16299436	16299790	ID=chr1.940	355	0.670423	0.827798	33	0.0929577
chr1	16300237	16300649	ID=chr1.941	413	0.663438	0.835712	37	0.0895884
chr1	16310688	16310888	ID=chr1.942	201	0.756219	0.772132	22	0.109453
chr1	16318551	16318752	ID=chr1.943	202	0.594059	0.785774	14	0.0693069
chr1	16319404	16319680	ID=chr1.944	277	0.610108	0.720031	17	0.0613718
chr1	16327999	16328208	ID=chr1.945	210	0.709524	0.861486	17	0.0809524
chr1	16328412	16329066	ID=chr1.946	655	0.627481	0.837596	54	0.0824427
chr1	16329199	16329538	ID=chr1.947	340	0.644118	0.828571	29	0.0852941
chr1	16329579	16329831	ID=chr1.948	253	0.55336	0.724187	14	0.055336
chr1	16330277	16330516	ID=chr1.949	240	0.679167	0.79566	22	0.0916667
chr1	16333353	16333579	ID=chr1.950	227	0.559471	0.831502	14	0.061674
chr1	16339066	16339289	ID=chr1.951	224	0.575893	0.598349	11	0.0491071
chr1	16387546	16387894	ID=chr1.952	349	0.667622	0.823599	32	0.0916905
chr1	16388341	16388757	ID=chr1.953	417	0.669065	0.858025	39	0.0935252
chr1	16398789	16398999	ID=chr1.954	211	0.744076	0.792974	23	0.109005
chr1	16407443	16407754	ID=chr1.955	312	0.605769	0.753623	20	0.0641026
chr1	16414115	16414342	ID=chr1.956	228	0.565789	0.808101	14	0.0614035
chr1	16415015	16415219	ID=chr1.957	205	0.614634	0.892446	17	0.0829268
chr1	16418041	16418283	ID=chr1.958	243	0.576132	0.749383	15	0.0617284
chr1	16420746	16421193	ID=chr1.959	448	0.678571	0.789288	40	0.0892857
chr1	16426551	16426801	ID=chr1.960	251	0.629482	1.09025	27	0.10757
chr1	16432710	16433510	ID=chr1.961	801	0.667915	0.884353	79	0.0986267
chr1	16433557	16434859	ID=chr1.962	1303	0.727552	0.867213	148	0.113584
chr1	16436966	16437216	ID=chr1.963	251	0.685259	0.716168	21	0.0836653
chr1	16439890	16440120	ID=chr1.964	231	0.78355	0.849265	30	0.12987
chr1	16440180	16440688	ID=chr1.965	509	0.75442	0.88986	64	0.125737
chr1	16441016	16441277	ID=chr1.966	262	0.709924	0.774873	25	0.0954198
chr1	16441362	16441576	ID=chr1.967	215	0.674419	0.870949	21	0.0976744
chr1	16441659	16441949	ID=chr1.968	291	0.731959	0.858484	33	0.113402
chr1	16447760	16448266	ID=chr1.969	507	0.715976	0.892714	58	0.114398
chr1	16448337	16448560	ID=chr1.970	224	0.75	0.875	26	0.116071
chr1	16465487	16465922	ID=chr1.971	436	0.662844	0.752465	35	0.0802752
chr1	16468390	16468657	ID=chr1.972	268	0.608209	0.729583	18	0.0671642
chr1	16474151	16474377	ID=chr1.973	227	0.572687	0.839497	15	0.0660793
chr1	16477138	16477446	ID=chr1.974	309	0.631068	0.750951	23	0.0744337
chr1	16477895	16478146	ID=chr1.975	252	0.559524	0.761483	15	0.0595238
chr1	16478187	16478545	ID=chr1.976	359	0.643454	0.86833	32	0.0891365
chr1	16478659	16479319	ID=chr1.977	661	0.629349	0.825104	54	0.0816944
chr1	16479358	16479686	ID=chr1.978	329	0.629179	0.790409	25	0.0759878
chr1	16488033	16488323	ID=chr1.979	291	0.608247	0.734642	18	0.0618557
chr1	16488956	16489173	ID=chr1.980	218	0.610092	0.691123	14	0.0642202
chr1	16496830	16497033	ID=chr1.981	204	0.769608	0.796098	24	0.117647
chr1	16507067	16507481	ID=chr1.982	415	0.66506	0.858558	38	0.0915663
chr1	16507929	16508283	ID=chr1.983	355	0.676056	0.765086	31	0.0873239
chr1	16522620	16522855	ID=chr1.984	236	0.525424	0.678161	11	0.0466102
chr1	16556533	16556756	ID=chr1.985	224	0.584821	0.630986	12	0.0535714
chr1	16562242	16562468	ID=chr1.986	227	0.572687	0.889978	16	0.0704846
chr1	16565236	16565544	ID=chr1.987	309	0.631068	0.750951	23	0.0744337
chr1	16565993	16566245	ID=chr1.988	253	0.557312	0.764504	15	0.0592885
chr1	16566284	16566643	ID=chr1.989	360	0.644444	0.862534	32	0.0888889
chr1	16566757	16567411	ID=chr1.990	655	0.629008	0.818055	53	0.080916
chr1	16567456	16567786	ID=chr1.991	331	0.628399	0.820244	26	0.0785498
chr1	16576136	16576465	ID=chr1.992	330	0.593939	0.735048	20	0.0606061
chr1	16584932	16585133	ID=chr1.993	202	0.752475	0.771528	22	0.108911
chr1	16595160	16595575	ID=chr1.994	416	0.665865	0.828328	37	0.0889423
chr1	16596023	16596377	ID=chr1.995	355	0.676056	0.789766	32	0.0901408
chr1	16598557	16598901	ID=chr1.996	345	0.701449	1.03022	42	0.121739
chr1	16612216	16612438	ID=chr1.997	223	0.721973	0.939099	26	0.116592
chr1	16629595	16630318	ID=chr1.998	724	0.705801	0.892133	78	0.107735
chr1	16656701	16656951	ID=chr1.999	251	0.52988	0.687671	12	0.0478088
chr1	16704170	16704379	ID=chr1.1000	210	0.638095	0.724971	15	0.0714286
chr1	16712536	16714703	ID=chr1.1001	2168	0.706181	0.861939	232	0.107011
chr1	16719734	16719961	ID=chr1.1002	228	0.77193	0.795863	27	0.118421
chr1	16720027	16720535	ID=chr1.1003	509	0.752456	0.893423	64	0.125737
chr1	16720863	16721126	ID=chr1.1004	264	0.712121	0.766462	25	0.094697
chr1	16721211	16721425	ID=chr1.1005	215	0.674419	0.870949	21	0.0976744
chr1	16721508	16721825	ID=chr1.1006	318	0.72956	0.810799	34	0.106918
chr1	16727641	16728151	ID=chr1.1007	511	0.714286	0.905267	59	0.11546
chr1	16728223	16728437	ID=chr1.1008	215	0.748837	0.810656	23	0.106977
chr1	16745371	16745806	ID=chr1.1009	436	0.662844	0.752465	35	0.0802752
chr1	16748274	16748541	ID=chr1.1010	268	0.608209	0.729583	18	0.0671642
chr1	16754036	16754262	ID=chr1.1011	227	0.572687	0.839497	15	0.0660793
chr1	16757023	16757331	ID=chr1.1012	309	0.631068	0.750951	23	0.0744337
chr1	16757780	16758031	ID=chr1.1013	252	0.559524	0.761483	15	0.0595238
chr1	16758072	16758430	ID=chr1.1014	359	0.643454	0.86833	32	0.0891365
chr1	16758544	16758858	ID=chr1.1015	315	0.612698	0.847503	25	0.0793651
chr1	16758873	16759204	ID=chr1.1016	332	0.641566	0.793274	27	0.0813253
chr1	16759243	16759571	ID=chr1.1017	329	0.629179	0.790409	25	0.0759878
chr1	16767919	16768209	ID=chr1.1018	291	0.608247	0.734642	18	0.0618557
chr1	16768842	16769059	ID=chr1.1019	218	0.610092	0.691123	14	0.0642202
chr1	16776716	16776919	ID=chr1.1020	204	0.769608	0.796098	24	0.117647
chr1	16786952	16787367	ID=chr1.1021	416	0.665865	0.853011	38	0.0913462
chr1	16787815	16788169	ID=chr1.1022	355	0.676056	0.765086	31	0.0873239
chr1	16836418	16836642	ID=chr1.1023	225	0.586667	0.623413	12	0.0533333
chr1	16842127	16842353	ID=chr1.1024	227	0.572687	0.889978	16	0.0704846
chr1	16845121	16845429	ID=chr1.1025	309	0.631068	0.750951	23	0.0744337
chr1	16845878	16846129	ID=chr1.1026	252	0.559524	0.761483	15	0.0595238
chr1	16846169	16846528	ID=chr1.1027	360	0.641667	0.869434	32	0.0888889
chr1	16846642	16847296	ID=chr1.1028	655	0.627481	0.806536	52	0.0793893
chr1	16847341	16847671	ID=chr1.1029	331	0.628399	0.820244	26	0.0785498
chr1	16856021	16856350	ID=chr1.1030	330	0.593939	0.735048	20	0.0606061
chr1	16864817	16865018	ID=chr1.1031	202	0.752475	0.771528	22	0.108911
chr1	16875045	16875460	ID=chr1.1032	416	0.665865	0.828328	37	0.0889423
chr1	16875908	16876262	ID=chr1.1033	355	0.676056	0.789766	32	0.0901408
chr1	16878442	16878786	ID=chr1.1034	345	0.701449	1.03022	42	0.121739
chr1	16892109	16892331	ID=chr1.1035	223	0.721973	0.939099	26	0.116592
chr1	16909487	16910210	ID=chr1.1036	724	0.705801	0.892133	78	0.107735
chr1	16936602	16936852	ID=chr1.1037	251	0.52988	0.687671	12	0.0478088
chr1	16984078	16984287	ID=chr1.1038	210	0.638095	0.724971	15	0.0714286
chr1	16992444	16994611	ID=chr1.1039	2168	0.706181	0.861939	232	0.107011
chr1	16999642	16999869	ID=chr1.1040	228	0.77193	0.795863	27	0.118421
chr1	16999935	17000443	ID=chr1.1041	509	0.752456	0.893423	64	0.125737
chr1	17000771	17001034	ID=chr1.1042	264	0.712121	0.766462	25	0.094697
chr1	17001119	17001333	ID=chr1.1043	215	0.674419	0.870949	21	0.0976744
chr1	17001416	17001733	ID=chr1.1044	318	0.72956	0.810799	34	0.106918
chr1	17007549	17008059	ID=chr1.1045	511	0.714286	0.905267	59	0.11546
chr1	17008131	17008345	ID=chr1.1046	215	0.748837	0.810656	23	0.106977
chr1	17025283	17025726	ID=chr1.1047	444	0.664414	0.778357	37	0.0833333
chr1	17033959	17034185	ID=chr1.1048	227	0.577093	0.878568	16	0.0704846
chr1	17040554	17040804	ID=chr1.1049	251	0.61753	0.789308	17	0.0677291
chr1	17041443	17041654	ID=chr1.1050	212	0.599057	0.736476	14	0.0660377
chr1	17047542	17047754	ID=chr1.1051	213	0.760563	0.747711	23	0.107981
chr1	17057944	17058274	ID=chr1.1052	331	0.65861	0.764827	27	0.081571
chr1	17058608	17058962	ID=chr1.1053	355	0.673239	0.771306	31	0.0873239
chr1	17061161	17061489	ID=chr1.1054	329	0.702128	0.963206	37	0.112462
chr1	17074811	17075029	ID=chr1.1055	219	0.726027	0.946791	26	0.118721
chr1	17076306	17076506	ID=chr1.1056	201	0.542289	0.827728	12	0.0597015
chr1	17092197	17092920	ID=chr1.1057	724	0.707182	0.889169	78	0.107735
chr1	17119284	17119508	ID=chr1.1058	225	0.52	0.922131	14	0.0622222
chr1	17163897	17164363	ID=chr1.1059	467	0.670236	0.820944	42	0.0899358
chr1	17166824	17167092	ID=chr1.1060	269	0.591078	0.81127	19	0.070632
chr1	17176147	17176386	ID=chr1.1061	240	0.545833	0.729313	13	0.0541667
chr1	17176427	17176784	ID=chr1.1062	358	0.642458	0.818286	30	0.0837989
chr1	17176902	17177572	ID=chr1.1063	671	0.630402	0.840138	56	0.0834575
chr1	17177758	17177972	ID=chr1.1064	215	0.683721	0.845209	16	0.0744186
chr1	17178789	17179021	ID=chr1.1065	233	0.506438	0.746795	11	0.0472103
chr1	17193738	17194083	ID=chr1.1066	346	0.621387	0.940877	31	0.0895954
chr1	17200023	17200344	ID=chr1.1067	322	0.590062	0.720104	19	0.0590062
chr1	17208383	17208663	ID=chr1.1068	281	0.594306	0.862719	21	0.0747331
chr1	17209106	17209568	ID=chr1.1069	463	0.596112	0.719116	26	0.0561555
chr1	17217868	17218089	ID=chr1.1070	222	0.581081	0.808645	15	0.0675676
chr1	17218115	17218990	ID=chr1.1071	876	0.751142	0.9152	113	0.128995
chr1	17243245	17243468	ID=chr1.1072	224	0.741071	0.839344	24	0.107143
chr1	17244281	17244484	ID=chr1.1073	204	0.710784	0.789779	20	0.0980392
chr1	17256348	17256616	ID=chr1.1074	269	0.527881	0.69592	13	0.0483271
chr1	17259698	17259906	ID=chr1.1075	209	0.703349	0.797069	19	0.0909091
chr1	17265116	17265555	ID=chr1.1076	440	0.761364	0.775986	49	0.111364
chr1	17278146	17278367	ID=chr1.1077	222	0.545045	0.672727	11	0.0495495
chr1	17284410	17284772	ID=chr1.1078	363	0.661157	0.705592	26	0.0716253
chr1	17284797	17285126	ID=chr1.1079	330	0.8	0.800829	41	0.124242
chr1	17312001	17312202	ID=chr1.1080	202	0.594059	0.742647	13	0.0643564
chr1	17315714	17316519	ID=chr1.1081	806	0.758065	0.829325	96	0.119107
chr1	17321460	17321689	ID=chr1.1082	230	0.552174	0.645079	11	0.0478261
chr1	17358315	17358615	ID=chr1.1083	301	0.681063	0.920489	32	0.106312
chr1	17358707	17358944	ID=chr1.1084	238	0.521008	0.8125	13	0.0546218
chr1	17423490	17424002	ID=chr1.1085	513	0.684211	0.866948	52	0.101365
chr1	17453492	17453835	ID=chr1.1086	344	0.686047	0.866249	35	0.101744
chr1	17546483	17547076	ID=chr1.1087	594	0.5	1.31135	31	0.0521886
chr1	17552921	17553214	ID=chr1.1088	294	0.55102	0.673797	15	0.0510204
chr1	17618647	17618892	ID=chr1.1089	246	0.520325	0.72229	12	0.0487805
chr1	17686788	17687035	ID=chr1.1090	248	0.568548	0.953846	19	0.0766129
chr1	17715480	17715758	ID=chr1.1091	279	0.598566	0.768261	19	0.0681004
chr1	17724011	17724232	ID=chr1.1092	222	0.54955	0.843419	14	0.0630631
chr1	17727245	17727454	ID=chr1.1093	210	0.614286	0.811594	16	0.0761905
chr1	17745134	17746414	ID=chr1.1094	1281	0.784543	0.950938	187	0.14598
chr1	17747328	17747736	ID=chr1.1095	409	0.694377	1.15985	57	0.139364
chr1	17762493	17762804	ID=chr1.1096	312	0.554487	0.880645	21	0.0673077
chr1	17763834	17764037	ID=chr1.1097	204	0.544118	0.607143	9	0.0441176
chr1	17846961	17847749	ID=chr1.1098	789	0.801014	0.959036	117	0.148289
chr1	17939849	17940055	ID=chr1.1099	207	0.63285	0.772388	16	0.0772947
chr1	18005928	18006216	ID=chr1.1100	289	0.698962	0.852927	30	0.103806
chr1	18008592	18008896	ID=chr1.1101	305	0.547541	0.874928	20	0.0655738
chr1	18134881	18135081	ID=chr1.1102	201	0.61194	0.799735	15	0.0746269
chr1	18376709	18376978	ID=chr1.1103	270	0.614815	0.832844	21	0.0777778
chr1	18421718	18422472	ID=chr1.1104	755	0.750993	0.983869	103	0.136424
chr1	18423153	18423545	ID=chr1.1105	393	0.651399	0.797454	33	0.0839695
chr1	18424181	18424410	ID=chr1.1106	230	0.686957	0.82397	22	0.0956522
chr1	18425035	18425294	ID=chr1.1107	260	0.696154	0.861561	27	0.103846
chr1	18601013	18601267	ID=chr1.1108	255	0.603922	0.782609	18	0.0705882
chr1	18679408	18679691	ID=chr1.1109	284	0.640845	0.720721	20	0.0704225
chr1	18690854	18691083	ID=chr1.1110	230	0.652174	0.859278	21	0.0913043
chr1	18796377	18797199	ID=chr1.1111	823	0.679222	0.8538	81	0.0984204
chr1	18824597	18824830	ID=chr1.1112	234	0.615385	0.831918	18	0.0769231
chr1	18918856	18919094	ID=chr1.1113	239	0.715481	0.727094	17	0.0711297
chr1	18944720	18945008	ID=chr1.1114	289	0.539792	0.925726	16	0.0553633
chr1	18945024	18945401	ID=chr1.1115	378	0.640212	0.948161	36	0.0952381
chr1	18945505	18946000	ID=chr1.1116	496	0.629032	0.981145	47	0.0947581
chr1	18946341	18946561	ID=chr1.1117	221	0.59276	0.991734	19	0.0859729
chr1	18946761	18947384	ID=chr1.1118	624	0.602564	0.948709	53	0.0849359
chr1	18950300	18951012	ID=chr1.1119	713	0.639551	0.855131	62	0.0869565
chr1	18951726	18951960	ID=chr1.1120	235	0.723404	0.663748	20	0.0851064
chr1	18954752	18954988	ID=chr1.1121	237	0.738397	0.879678	24	0.101266
chr1	18955442	18955656	ID=chr1.1122	215	0.637209	0.834771	18	0.0837209
chr1	18957053	18957382	ID=chr1.1123	330	0.660606	0.6875	24	0.0727273
chr1	18957466	18958208	ID=chr1.1124	743	0.641992	0.870557	65	0.0874832
chr1	18959138	18959511	ID=chr1.1125	374	0.622995	0.830093	29	0.0775401
chr1	18960737	18961027	ID=chr1.1126	291	0.694158	0.92823	32	0.109966
chr1	19030772	19031402	ID=chr1.1127	631	0.70523	0.856279	66	0.104596
chr1	19042160	19042413	ID=chr1.1128	254	0.602362	0.719077	13	0.0511811
chr1	19134469	19134731	ID=chr1.1129	263	0.581749	0.769006	16	0.0608365
chr1	19168552	19168820	ID=chr1.1130	269	0.63197	0.862179	23	0.0855019
chr1	19191200	19191460	ID=chr1.1131	261	0.670498	0.998022	29	0.111111
chr1	19216171	19216532	ID=chr1.1132	362	0.726519	0.921759	44	0.121547
chr1	19216728	19216964	ID=chr1.1133	237	0.649789	0.800676	20	0.0843882
chr1	19227772	19227996	ID=chr1.1134	225	0.577778	0.805682	15	0.0666667
chr1	19270095	19271831	ID=chr1.1135	1737	0.743235	0.903707	215	0.123777
chr1	19400896	19401098	ID=chr1.1136	203	0.596059	0.805556	14	0.0689655
chr1	19526180	19526971	ID=chr1.1137	792	0.685606	0.934773	87	0.109848
chr1	19567822	19568768	ID=chr1.1138	947	0.651531	0.86574	87	0.0918691
chr1	19581231	19581458	ID=chr1.1139	228	0.552632	0.715294	12	0.0526316
chr1	19590312	19590811	ID=chr1.1140	500	0.696	0.960424	58	0.116
chr1	19604970	19605632	ID=chr1.1141	663	0.698341	0.878555	71	0.107089
chr1	19628266	19628826	ID=chr1.1142	561	0.770053	0.974995	80	0.142602
chr1	19629006	19629222	ID=chr1.1143	217	0.723502	0.775	22	0.101382
chr1	19655707	19655936	ID=chr1.1144	230	0.552174	0.816085	12	0.0521739
chr1	19800722	19800924	ID=chr1.1145	203	0.719212	0.725	18	0.08867
chr1	19801741	19802555	ID=chr1.1146	815	0.773006	0.870726	106	0.130061
chr1	19802619	19802855	ID=chr1.1147	237	0.523207	0.752381	12	0.0506329
chr1	19803572	19803930	ID=chr1.1148	359	0.573816	0.823316	24	0.0668524
chr1	19824778	19825084	ID=chr1.1149	307	0.589577	0.843407	22	0.0716612
chr1	19885601	19885861	ID=chr1.1150	261	0.59387	0.841079	19	0.0727969
chr1	19913118	19913448	ID=chr1.1151	331	0.628399	0.87048	28	0.0845921
chr1	19913509	19913859	ID=chr1.1152	351	0.717949	0.7206	32	0.0911681
chr1	19959871	19961189	ID=chr1.1153	1319	0.760425	0.935752	178	0.134951
chr1	19980926	19981566	ID=chr1.1154	641	0.801872	0.859826	86	0.134165
chr1	19981693	19982418	ID=chr1.1155	726	0.702479	0.800265	70	0.0964187
chr1	19995176	19995526	ID=chr1.1156	351	0.712251	0.744038	32	0.0911681
chr1	20115804	20116444	ID=chr1.1157	641	0.762871	0.78278	73	0.113885
chr1	20198439	20199186	ID=chr1.1158	748	0.708556	0.992658	92	0.122995
chr1	20218388	20218671	ID=chr1.1159	284	0.605634	0.737662	19	0.0669014
chr1	20233536	20233781	ID=chr1.1160	246	0.552846	0.695369	13	0.0528455
chr1	20235632	20235899	ID=chr1.1161	268	0.600746	0.790929	19	0.0708955
chr1	20467964	20468244	ID=chr1.1162	281	0.590747	0.825499	20	0.0711744
chr1	20488198	20488511	ID=chr1.1163	314	0.570064	0.911869	23	0.0732484
chr1	20502348	20502660	ID=chr1.1164	313	0.738019	0.740687	31	0.0990415
chr1	20537294	20537532	ID=chr1.1165	239	0.585774	0.650136	13	0.0543933
chr1	20559383	20559787	ID=chr1.1166	405	0.671605	0.76449	34	0.0839506
chr1	20659476	20659863	ID=chr1.1167	388	0.724227	0.791922	38	0.0979381
chr1	20682285	20683088	ID=chr1.1168	804	0.708955	0.934821	87	0.108209
chr1	20777230	20777467	ID=chr1.1169	238	0.55042	0.832168	15	0.0630252
chr1	20793005	20793295	ID=chr1.1170	291	0.56701	0.695341	16	0.0549828
chr1	20801718	20802448	ID=chr1.1171	731	0.673051	0.870914	69	0.0943912
chr1	20802528	20803601	ID=chr1.1172	1074	0.743948	0.932771	135	0.125698
chr1	20803630	20804238	ID=chr1.1173	609	0.714286	0.809463	57	0.0935961
chr1	20825570	20825844	ID=chr1.1174	275	0.683636	0.809556	26	0.0945455
chr1	20842285	20842521	ID=chr1.1175	237	0.548523	0.626532	11	0.0464135
chr1	20869968	20870420	ID=chr1.1176	453	0.695364	0.752065	41	0.0905077
chr1	20870433	20871749	ID=chr1.1177	1317	0.7388	0.904763	162	0.123007
chr1	20898522	20898804	ID=chr1.1178	283	0.590106	0.854862	21	0.0742049
chr1	20901126	20901338	ID=chr1.1179	213	0.56338	0.783088	13	0.0610329
chr1	20930276	20930487	ID=chr1.1180	212	0.561321	0.666667	11	0.0518868
chr1	20951782	20952531	ID=chr1.1181	750	0.736	0.886954	88	0.117333
chr1	21022972	21023358	ID=chr1.1182	387	0.645995	0.86688	35	0.0904393
chr1	21035908	21036728	ID=chr1.1183	821	0.758831	0.922282	109	0.132765
chr1	21050038	21050307	ID=chr1.1184	270	0.722222	0.828033	27	0.1
chr1	21050312	21050791	ID=chr1.1185	480	0.7875	0.925201	67	0.139583
chr1	21050825	21051209	ID=chr1.1186	385	0.638961	0.679612	26	0.0675325
chr1	21102957	21103221	ID=chr1.1187	265	0.603774	0.757143	18	0.0679245
chr1	21104652	21105391	ID=chr1.1188	740	0.706757	1.05209	97	0.131081
chr1	21105393	21106218	ID=chr1.1189	826	0.716707	1.00189	106	0.128329
chr1	21133330	21133548	ID=chr1.1190	219	0.621005	0.759263	16	0.0730594
chr1	21133801	21134019	ID=chr1.1191	219	0.671233	0.652271	16	0.0730594
chr1	21207965	21208200	ID=chr1.1192	236	0.567797	0.634409	12	0.0508475
chr1	21232332	21232539	ID=chr1.1193	208	0.572115	0.716418	12	0.0576923
chr1	21335674	21335885	ID=chr1.1194	212	0.556604	0.645358	10	0.0471698
chr1	21371017	21371245	ID=chr1.1195	229	0.637555	0.817857	19	0.0829694
chr1	21401057	21401261	ID=chr1.1196	205	0.526829	1.06365	15	0.0731707
chr1	21454208	21454546	ID=chr1.1197	339	0.572271	0.796795	22	0.0648968
chr1	21484546	21484784	ID=chr1.1198	239	0.569038	1.00844	19	0.0794979
chr1	21494754	21496055	ID=chr1.1199	1302	0.711214	0.905658	148	0.113671
chr1	21510677	21510968	ID=chr1.1200	292	0.589041	0.755138	19	0.0650685
chr1	21544216	21544572	ID=chr1.1201	357	0.644258	0.837394	31	0.0868347
chr1	21555591	21555799	ID=chr1.1202	209	0.555024	0.684226	11	0.0526316
chr1	21572585	21572814	ID=chr1.1203	230	0.56087	0.779661	14	0.0608696
chr1	21572834	21573039	ID=chr1.1204	206	0.567961	0.605526	10	0.0485437
chr1	21609007	21609702	ID=chr1.1205	696	0.770115	0.833417	86	0.123563
chr1	21628957	21629211	ID=chr1.1206	255	0.603922	0.828488	19	0.0745098
chr1	21664207	21664992	ID=chr1.1207	786	0.759542	0.874393	99	0.125954
chr1	21665238	21665533	ID=chr1.1208	296	0.506757	0.778761	11	0.0371622
chr1	21677595	21677882	ID=chr1.1209	288	0.607639	0.83965	22	0.0763889
chr1	21716863	21717112	ID=chr1.1210	250	0.528	0.865851	15	0.06
chr1	21743640	21743961	ID=chr1.1211	322	0.599379	0.836364	24	0.0745342
chr1	21747143	21748222	ID=chr1.1212	1080	0.718519	0.978528	136	0.125926
chr1	21748308	21748549	ID=chr1.1213	242	0.615702	0.915676	21	0.0867769
chr1	21755707	21755949	ID=chr1.1214	243	0.728395	0.771429	24	0.0987654
chr1	21758916	21759802	ID=chr1.1215	887	0.671928	0.887052	86	0.096956
chr1	21822399	21822753	ID=chr1.1216	355	0.650704	0.705261	25	0.0704225
chr1	21828263	21829079	ID=chr1.1217	817	0.734394	0.818537	90	0.110159
chr1	21870863	21871269	ID=chr1.1218	407	0.560197	0.855042	27	0.0663391
chr1	21922893	21923097	ID=chr1.1219	205	0.653659	0.782618	17	0.0829268
chr1	21927343	21927547	ID=chr1.1220	205	0.653659	0.60226	13	0.0634146
chr1	21941444	21941924	ID=chr1.1221	481	0.837838	0.880038	74	0.153846
chr1	21970736	21971416	ID=chr1.1222	681	0.770925	0.950194	92	0.135095
chr1	21971429	21971636	ID=chr1.1223	208	0.586538	0.900433	16	0.0769231
chr1	21978254	21978808	ID=chr1.1224	555	0.69009	0.910342	59	0.106306
chr1	21988512	21988755	ID=chr1.1225	244	0.79918	0.875475	34	0.139344
chr1	21988933	21989138	ID=chr1.1226	206	0.699029	0.755161	19	0.092233
chr1	22091634	22091848	ID=chr1.1227	215	0.590698	0.641791	12	0.055814
chr1	22101820	22103007	ID=chr1.1228	1188	0.660774	0.931304	119	0.100168
chr1	22103879	22104200	ID=chr1.1229	322	0.60559	0.757647	22	0.068323
chr1	22133474	22133919	ID=chr1.1230	446	0.715247	0.861479	49	0.109865
chr1	22139269	22139597	ID=chr1.1231	329	0.56535	0.808165	21	0.0638298
chr1	22142296	22142514	ID=chr1.1232	219	0.648402	0.748718	16	0.0730594
chr1	22168723	22168936	ID=chr1.1233	214	0.560748	0.713532	12	0.0560748
chr1	22183938	22184157	ID=chr1.1234	220	0.713636	0.686371	19	0.0863636
chr1	22255999	22256935	ID=chr1.1235	937	0.773746	0.942471	123	0.13127
chr1	22300751	22301011	ID=chr1.1236	261	0.570881	0.712596	15	0.0574713
chr1	22343579	22343789	ID=chr1.1237	211	0.540284	0.652645	10	0.0473934
chr1	22344331	22344545	ID=chr1.1238	215	0.595349	0.788123	15	0.0697674
chr1	22370024	22370305	ID=chr1.1239	282	0.585106	0.795664	19	0.0673759
chr1	22371554	22372516	ID=chr1.1240	963	0.744548	0.848081	113	0.117342
chr1	22373955	22374155	ID=chr1.1241	201	0.58209	0.9	15	0.0746269
chr1	22376319	22376521	ID=chr1.1242	203	0.541872	0.671074	10	0.0492611
chr1	22389942	22390214	ID=chr1.1243	273	0.604396	0.768444	19	0.0695971
chr1	22413191	22413495	ID=chr1.1244	305	0.580328	0.943299	24	0.0786885
chr1	22438868	22439163	ID=chr1.1245	296	0.658784	0.717084	23	0.0777027
chr1	22461201	22462589	ID=chr1.1246	1389	0.807055	0.86915	196	0.141109
chr1	22579740	22579942	ID=chr1.1247	203	0.610837	0.884211	12	0.0591133
chr1	22710867	22711149	ID=chr1.1248	283	0.597173	0.805121	20	0.0706714
chr1	22747939	22748228	ID=chr1.1249	290	0.603448	0.766587	20	0.0689655
chr1	22770644	22771283	ID=chr1.1250	640	0.684375	0.87263	65	0.101562
chr1	22841894	22842154	ID=chr1.1251	261	0.578544	0.706169	15	0.0574713
chr1	22866341	22866570	ID=chr1.1252	230	0.578261	0.884615	6	0.026087
chr1	22881973	22882856	ID=chr1.1253	884	0.774887	0.98806	129	0.145928
chr1	22889109	22889343	ID=chr1.1254	235	0.557447	1.20205	20	0.0851064
chr1	22892975	22893200	ID=chr1.1255	226	0.588496	0.773973	15	0.0663717
chr1	22895573	22895813	ID=chr1.1256	241	0.680498	0.745207	20	0.0829876
chr1	22896761	22897031	ID=chr1.1257	271	0.483395	1.02264	10	0.0369004
chr1	22981206	22981436	ID=chr1.1258	231	0.584416	0.792181	15	0.0649351
chr1	22997166	22997462	ID=chr1.1259	297	0.683502	0.692039	24	0.0808081
chr1	23009226	23009441	ID=chr1.1260	216	0.527778	1.00217	15	0.0694444
chr1	23030647	23032047	ID=chr1.1261	1401	0.788722	0.880042	191	0.136331
chr1	23079067	23079338	ID=chr1.1262	272	0.599265	0.824242	20	0.0735294
chr1	23102026	23102366	ID=chr1.1263	341	0.601173	0.712197	20	0.058651
chr1	23105828	23106060	ID=chr1.1264	233	0.626609	0.789385	18	0.0772532
chr1	23174218	23174439	ID=chr1.1265	222	0.54955	0.719028	12	0.0540541
chr1	23185978	23186291	ID=chr1.1266	314	0.605096	0.642273	18	0.0573248
chr1	23247181	23247393	ID=chr1.1267	213	0.544601	0.570027	9	0.0422535
chr1	23267517	23267751	ID=chr1.1268	235	0.570213	0.688063	13	0.0553191
chr1	23274423	23275376	ID=chr1.1269	954	0.738994	0.955927	124	0.129979
chr1	23329112	23329327	ID=chr1.1270	216	0.564815	0.882353	15	0.0694444
chr1	23338530	23338796	ID=chr1.1271	267	0.617978	0.840126	21	0.0786517
chr1	23340556	23341482	ID=chr1.1272	927	0.705502	0.95051	109	0.117584
chr1	23363764	23364066	ID=chr1.1273	303	0.584158	0.857253	22	0.0726073
chr1	23485450	23485689	ID=chr1.1274	240	0.558333	0.820232	15	0.0625
chr1	23489120	23489747	ID=chr1.1275	628	0.734076	0.936978	75	0.119427
chr1	23489870	23490212	ID=chr1.1276	343	0.714286	0.935193	39	0.113703
chr1	23490282	23490633	ID=chr1.1277	352	0.553977	0.833046	22	0.0625
chr1	23498800	23499127	ID=chr1.1278	328	0.734756	0.815582	36	0.109756
chr1	23499204	23499421	ID=chr1.1279	218	0.610092	0.838462	17	0.0779817
chr1	23538108	23538363	ID=chr1.1280	256	0.765625	0.709671	26	0.101562
chr1	23538370	23538994	ID=chr1.1281	625	0.7888	0.891139	83	0.1328
chr1	23539799	23540083	ID=chr1.1282	285	0.575439	0.720553	17	0.0596491
chr1	23541071	23541301	ID=chr1.1283	231	0.584416	0.775862	15	0.0649351
chr1	23561665	23561964	ID=chr1.1284	300	0.586667	0.863422	22	0.0733333
chr1	23562570	23562801	ID=chr1.1285	232	0.560345	0.843636	15	0.0646552
chr1	23578630	23578934	ID=chr1.1286	305	0.704918	0.744811	28	0.0918033
chr1	23583548	23583838	ID=chr1.1287	291	0.57732	0.760563	18	0.0618557
chr1	23662996	23663202	ID=chr1.1288	207	0.550725	0.773109	12	0.057971
chr1	23664584	23664895	ID=chr1.1289	312	0.583333	0.873311	23	0.0737179
chr1	23672455	23673263	ID=chr1.1290	809	0.716934	0.914385	95	0.117429
chr1	23673346	23673619	ID=chr1.1291	274	0.708029	0.982409	32	0.116788
chr1	23674547	23674849	ID=chr1.1292	303	0.557756	0.780928	18	0.0594059
chr1	23675645	23676024	ID=chr1.1293	380	0.560526	0.742979	22	0.0578947
chr1	23693827	23694035	ID=chr1.1294	209	0.5311	0.819608	12	0.0574163
chr1	23697571	23697905	ID=chr1.1295	335	0.707463	0.959198	40	0.119403
chr1	23698008	23698324	ID=chr1.1296	317	0.577287	0.872129	23	0.0725552
chr1	23753885	23754293	ID=chr1.1297	409	0.706601	0.761031	35	0.0855746
chr1	23754649	23754859	ID=chr1.1298	211	0.758294	0.762571	23	0.109005
chr1	23755029	23755270	ID=chr1.1299	242	0.661157	0.796577	20	0.0826446
chr1	23755879	23756102	ID=chr1.1300	224	0.558036	0.712242	12	0.0535714
chr1	23792160	23792406	ID=chr1.1301	247	0.566802	0.871343	17	0.0688259
chr1	23812662	23812865	ID=chr1.1302	204	0.544118	0.8	12	0.0588235
chr1	23813714	23814511	ID=chr1.1303	798	0.746867	0.858654	94	0.117794
chr1	23814583	23814864	ID=chr1.1304	282	0.652482	0.766427	17	0.0602837
chr1	23833885	23834308	ID=chr1.1305	424	0.712264	0.806547	43	0.101415
chr1	23860852	23861332	ID=chr1.1306	481	0.735967	0.844533	55	0.114345
chr1	23861382	23861682	ID=chr1.1307	301	0.671096	0.945704	32	0.106312
chr1	23866410	23866695	ID=chr1.1308	286	0.601399	0.703759	18	0.0629371
chr1	23870429	23870632	ID=chr1.1309	204	0.578431	0.891608	15	0.0735294
chr1	23871502	23871719	ID=chr1.1310	218	0.582569	0.774226	14	0.0642202
chr1	23884654	23885262	ID=chr1.1311	609	0.770115	0.779606	67	0.110016
chr1	23888465	23888708	ID=chr1.1312	244	0.684426	0.699943	20	0.0819672
chr1	23889312	23889862	ID=chr1.1313	551	0.629764	0.897812	49	0.0889292
chr1	23898124	23898442	ID=chr1.1314	319	0.739812	0.891514	33	0.103448
chr1	23898451	23898762	ID=chr1.1315	312	0.714744	0.837073	33	0.105769
chr1	23925525	23925734	ID=chr1.1316	210	0.585714	0.686275	12	0.0571429
chr1	23949588	23949849	ID=chr1.1317	262	0.78626	0.915133	37	0.141221
chr1	23958173	23958510	ID=chr1.1318	338	0.568047	0.926942	25	0.0739645
chr1	23993459	23993665	ID=chr1.1319	207	0.560386	0.686878	11	0.0531401
chr1	24018353	24018603	ID=chr1.1320	251	0.681275	0.757476	22	0.0876494
chr1	24018813	24019193	ID=chr1.1321	381	0.732283	0.685675	35	0.0918635
chr1	24021900	24022149	ID=chr1.1322	250	0.604	0.745614	17	0.068
chr1	24027343	24027564	ID=chr1.1323	222	0.576577	0.765517	14	0.0630631
chr1	24037332	24037535	ID=chr1.1324	204	0.602941	0.813397	15	0.0735294
chr1	24070482	24070768	ID=chr1.1325	287	0.56446	0.752932	17	0.0592334
chr1	24073331	24074383	ID=chr1.1326	1053	0.740741	0.95009	136	0.129155
chr1	24080517	24080724	ID=chr1.1327	208	0.576923	0.638393	11	0.0528846
chr1	24097311	24097878	ID=chr1.1328	568	0.544014	0.745154	31	0.0545775
chr1	24101109	24101346	ID=chr1.1329	238	0.605042	0.741577	16	0.0672269
chr1	24107727	24108021	ID=chr1.1330	295	0.576271	0.817627	20	0.0677966
chr1	24108220	24108432	ID=chr1.1331	213	0.535211	0.98338	15	0.0704225
chr1	24108506	24109102	ID=chr1.1332	597	0.710218	1.02392	77	0.128978
chr1	24121209	24121667	ID=chr1.1333	459	0.67756	0.823762	40	0.087146
chr1	24130392	24131283	ID=chr1.1334	892	0.727578	0.835318	98	0.109865
chr1	24155534	24155843	ID=chr1.1335	310	0.7	0.759405	28	0.0903226
chr1	24165618	24165826	ID=chr1.1336	209	0.574163	0.823993	14	0.0669856
chr1	24183257	24183480	ID=chr1.1337	224	0.700893	0.765874	21	0.09375
chr1	24191310	24191594	ID=chr1.1338	285	0.596491	0.83403	21	0.0736842
chr1	24198020	24198975	ID=chr1.1339	956	0.658996	0.905741	94	0.0983264
chr1	24211898	24212155	ID=chr1.1340	258	0.573643	0.623884	13	0.0503876
chr1	24233067	24233654	ID=chr1.1341	588	0.744898	0.960784	78	0.132653
chr1	24250089	24250371	ID=chr1.1342	283	0.568905	0.752895	17	0.0600707
chr1	24258559	24258771	ID=chr1.1343	213	0.600939	0.792411	15	0.0704225
chr1	24265587	24265808	ID=chr1.1344	222	0.599099	0.654422	13	0.0585586
chr1	24266001	24266304	ID=chr1.1345	304	0.690789	0.693367	25	0.0822368
chr1	24268430	24268631	ID=chr1.1346	202	0.559406	0.70272	11	0.0544554
chr1	24278907	24279129	ID=chr1.1347	223	0.591928	0.831314	16	0.0717489
chr1	24289959	24290795	ID=chr1.1348	837	0.664277	0.913565	84	0.100358
chr1	24310373	24311132	ID=chr1.1349	760	0.680263	0.945869	83	0.109211
chr1	24321930	24322222	ID=chr1.1350	293	0.580205	0.733621	18	0.0614334
chr1	24324932	24325146	ID=chr1.1351	215	0.674419	0.696987	17	0.0790698
chr1	24430194	24430457	ID=chr1.1352	264	0.530303	0.758154	14	0.0530303
chr1	24430762	24430991	ID=chr1.1353	230	0.573913	0.74537	14	0.0608696
chr1	24517142	24517743	ID=chr1.1354	602	0.70598	0.746601	56	0.0930233
chr1	24517768	24517976	ID=chr1.1355	209	0.631579	0.959816	20	0.0956938
chr1	24542369	24543064	ID=chr1.1356	696	0.606322	1.39286	13	0.0186782
chr1	24650073	24650294	ID=chr1.1357	222	0.554054	0.677656	10	0.045045
chr1	24652443	24652714	ID=chr1.1358	272	0.75	0.786203	30	0.110294
chr1	24652724	24653054	ID=chr1.1359	331	0.637462	0.803109	27	0.081571
chr1	24666270	24666472	ID=chr1.1360	203	0.581281	0.712906	12	0.0591133
chr1	24744262	24744748	ID=chr1.1361	487	0.648871	0.754639	38	0.0780287
chr1	24830999	24831233	ID=chr1.1362	235	0.548936	0.747309	13	0.0553191
chr1	24833266	24833562	ID=chr1.1363	297	0.612795	0.933511	26	0.0875421
chr1	24833590	24834332	ID=chr1.1364	743	0.752355	0.90482	95	0.12786
chr1	24866005	24866363	ID=chr1.1365	359	0.576602	0.776034	23	0.0640669
chr1	24886868	24887189	ID=chr1.1366	322	0.807453	0.804215	41	0.127329
chr1	24933244	24933466	ID=chr1.1367	223	0.618834	0.902065	19	0.0852018
chr1	24955809	24956061	ID=chr1.1368	253	0.573123	0.628151	13	0.0513834
chr1	24962809	24963097	ID=chr1.1369	289	0.612457	0.860787	23	0.0795848
chr1	24973175	24973631	ID=chr1.1370	457	0.61488	0.836486	36	0.0787746
chr1	24973672	24974335	ID=chr1.1371	664	0.653614	1.11419	79	0.118976
chr1	24974373	24974632	ID=chr1.1372	260	0.742308	0.893663	32	0.123077
chr1	24974758	24974999	ID=chr1.1373	242	0.570248	0.662037	13	0.053719
chr1	24996151	24996465	ID=chr1.1374	315	0.549206	0.716292	17	0.0539683
chr1	25006108	25006348	ID=chr1.1375	241	0.568465	0.825342	16	0.06639
chr1	25053558	25053768	ID=chr1.1376	211	0.473934	0.849436	10	0.0473934
chr1	25075618	25075859	ID=chr1.1377	242	0.557851	0.860444	16	0.0661157
chr1	25076347	25077352	ID=chr1.1378	1006	0.750497	0.909533	128	0.127237
chr1	25087290	25087577	ID=chr1.1379	288	0.579861	0.751304	18	0.0625
chr1	25129838	25130159	ID=chr1.1380	322	0.639752	0.715348	23	0.0714286
chr1	25130348	25130591	ID=chr1.1381	244	0.680328	0.780233	22	0.0901639
chr1	25167512	25167724	ID=chr1.1382	213	0.596244	0.860606	16	0.0751174
chr1	25176511	25177017	ID=chr1.1383	507	0.731755	0.855074	58	0.114398
chr1	25230207	25230474	ID=chr1.1384	268	0.69403	0.653431	21	0.0783582
chr1	25230562	25230838	ID=chr1.1385	277	0.68231	0.727125	21	0.0758123
chr1	25236083	25236506	ID=chr1.1386	424	0.542453	1.54807	45	0.106132
chr1	25257184	25258637	ID=chr1.1387	1454	0.742091	0.974317	195	0.134113
chr1	25258655	25259050	ID=chr1.1388	396	0.691919	0.774446	36	0.0909091
chr1	25259140	25259355	ID=chr1.1389	216	0.527778	1.13159	17	0.0787037
chr1	25259604	25260355	ID=chr1.1390	752	0.618351	0.891821	64	0.0851064
chr1	25260525	25260726	ID=chr1.1391	202	0.767327	0.807193	24	0.118812
chr1	25281261	25281521	ID=chr1.1392	261	0.597701	0.693688	16	0.0613027
chr1	25418869	25419076	ID=chr1.1393	208	0.600962	0.917647	15	0.0721154
chr1	25543113	25543353	ID=chr1.1394	241	0.543568	0.914177	16	0.06639
chr1	25559578	25559838	ID=chr1.1395	261	0.574713	0.708597	15	0.0574713
chr1	25561059	25561483	ID=chr1.1396	425	0.56	0.784801	26	0.0611765
chr1	25575150	25576364	ID=chr1.1397	1215	0.641975	1.09422	136	0.111934
chr1	25576410	25576654	ID=chr1.1398	245	0.697959	0.714583	21	0.0857143
chr1	25595486	25595957	ID=chr1.1399	472	0.616525	0.841639	37	0.0783898
chr1	25596268	25596778	ID=chr1.1400	511	0.624266	0.893357	44	0.0861057
chr1	25660415	25660697	ID=chr1.1401	283	0.551237	0.85127	18	0.0636042
chr1	25665833	25666307	ID=chr1.1402	475	0.612632	0.86988	38	0.08
chr1	25666618	25667532	ID=chr1.1403	915	0.665574	0.839631	85	0.0928962
chr1	25670036	25670294	ID=chr1.1404	259	0.610039	0.878391	21	0.0810811
chr1	25758698	25759328	ID=chr1.1405	631	0.686212	1.05356	78	0.123613
chr1	25759480	25759730	ID=chr1.1406	251	0.653386	0.791441	21	0.0836653
chr1	25759762	25760393	ID=chr1.1407	632	0.787975	0.84802	83	0.131329
chr1	25822653	25822874	ID=chr1.1408	222	0.585586	0.803571	15	0.0675676
chr1	25835425	25835625	ID=chr1.1409	201	0.59204	0.761808	13	0.0646766
chr1	25870412	25870632	ID=chr1.1410	221	0.579186	0.77061	14	0.0633484
chr1	25873174	25873826	ID=chr1.1411	653	0.756508	0.943963	85	0.130168
chr1	25873996	25874323	ID=chr1.1412	328	0.658537	0.636332	22	0.0670732
chr1	25922252	25922463	ID=chr1.1413	212	0.566038	0.843421	14	0.0660377
chr1	25922610	25922829	ID=chr1.1414	220	0.640909	0.591153	13	0.0590909
chr1	25933163	25933368	ID=chr1.1415	206	0.61165	0.778534	15	0.0728155
chr1	25933588	25933858	ID=chr1.1416	271	0.712177	0.669495	23	0.0848708
chr1	25946054	25946264	ID=chr1.1417	211	0.748815	0.676607	20	0.0947867
chr1	25946268	25946902	ID=chr1.1418	635	0.80315	0.988465	100	0.15748
chr1	25946944	25947680	ID=chr1.1419	737	0.762551	0.934331	100	0.135685
chr1	25947776	25948109	ID=chr1.1420	334	0.742515	0.763454	35	0.10479
chr1	25986663	25986863	ID=chr1.1421	201	0.567164	0.75375	12	0.0597015
chr1	26070339	26070588	ID=chr1.1422	250	0.544	0.712719	13	0.052
chr1	26129866	26130550	ID=chr1.1423	685	0.79854	0.816	89	0.129927
chr1	26149531	26150472	ID=chr1.1424	942	0.707006	0.878539	102	0.10828
chr1	26150528	26150799	ID=chr1.1425	272	0.628676	0.763187	20	0.0735294
chr1	26187307	26187529	ID=chr1.1426	223	0.515695	0.877421	13	0.058296
chr1	26187562	26187854	ID=chr1.1427	293	0.542662	0.742007	16	0.0546075
chr1	26188845	26189549	ID=chr1.1428	705	0.669504	0.946402	68	0.0964539
chr1	26198718	26198939	ID=chr1.1429	222	0.518018	0.680147	10	0.045045
chr1	26205105	26205928	ID=chr1.1430	824	0.742718	0.793585	89	0.10801
chr1	26235326	26235653	ID=chr1.1431	328	0.689024	0.845906	32	0.097561
chr1	26235654	26235933	ID=chr1.1432	280	0.746429	0.80296	31	0.110714
chr1	26235961	26236493	ID=chr1.1433	533	0.746717	0.838116	60	0.11257
chr1	26236833	26237050	ID=chr1.1434	218	0.623853	0.68125	14	0.0642202
chr1	26252563	26253019	ID=chr1.1435	457	0.700219	0.847498	47	0.102845
chr1	26306959	26307243	ID=chr1.1436	285	0.6	0.959596	24	0.0842105
chr1	26328099	26328349	ID=chr1.1437	251	0.59761	0.999457	22	0.0876494
chr1	26336683	26336945	ID=chr1.1438	263	0.570342	0.869709	15	0.0570342
chr1	26340416	26340676	ID=chr1.1439	261	0.570881	0.707957	15	0.0574713
chr1	26365115	26365553	ID=chr1.1440	439	0.685649	0.747803	38	0.0865604
chr1	26365575	26365854	ID=chr1.1441	280	0.65	0.743961	22	0.0785714
chr1	26375694	26376434	ID=chr1.1442	741	0.716599	0.950704	90	0.121457
chr1	26440727	26441892	ID=chr1.1443	1166	0.743568	0.89995	145	0.124357
chr1	26442144	26442384	ID=chr1.1444	241	0.684647	0.923372	26	0.107884
chr1	26443147	26443357	ID=chr1.1445	211	0.56872	0.831878	14	0.0663507
chr1	26445527	26445742	ID=chr1.1446	216	0.578704	0.729351	13	0.0601852
chr1	26491277	26492211	ID=chr1.1447	935	0.718717	0.887711	107	0.114439
chr1	26493820	26494198	ID=chr1.1448	379	0.762533	0.954845	52	0.137203
chr1	26499297	26499556	ID=chr1.1449	260	0.726923	0.877588	30	0.115385
chr1	26499557	26499959	ID=chr1.1450	403	0.709677	0.847591	43	0.1067
chr1	26525106	26525399	ID=chr1.1451	294	0.547619	0.78216	17	0.0578231
chr1	26563593	26564525	ID=chr1.1452	933	0.642015	0.934786	89	0.0953912
chr1	26565236	26565509	ID=chr1.1453	274	0.594891	0.794567	19	0.0693431
chr1	26609534	26610070	ID=chr1.1454	537	0.728119	0.900912	64	0.119181
chr1	26635945	26636158	ID=chr1.1455	214	0.663551	0.779599	18	0.0841121
chr1	26665691	26666381	ID=chr1.1456	691	0.678726	0.704076	56	0.081042
chr1	26666407	26666659	ID=chr1.1457	253	0.703557	0.746026	23	0.0909091
chr1	26690029	26690254	ID=chr1.1458	226	0.699115	0.844444	19	0.0840708
chr1	26726158	26726454	ID=chr1.1459	297	0.569024	0.750843	18	0.0606061
chr1	26727104	26727316	ID=chr1.1460	213	0.568075	0.78	13	0.0610329
chr1	26740793	26741032	ID=chr1.1461	240	0.629167	0.716041	17	0.0708333
chr1	26741110	26741322	ID=chr1.1462	213	0.610329	0.852	16	0.0751174
chr1	26741405	26741747	ID=chr1.1463	343	0.6793	0.835844	33	0.0962099
chr1	26761535	26761745	ID=chr1.1464	211	0.587678	0.893122	16	0.0758294
chr1	26762017	26762474	ID=chr1.1465	458	0.657205	0.737916	36	0.0786026
chr1	26784083	26784287	ID=chr1.1466	205	0.590244	0.746499	13	0.0634146
chr1	26802138	26802423	ID=chr1.1467	286	0.678322	0.804762	26	0.0909091
chr1	26802433	26803402	ID=chr1.1468	970	0.726804	0.988387	126	0.129897
chr1	26815545	26815750	ID=chr1.1469	206	0.582524	0.809203	14	0.0679612
chr1	26830238	26830756	ID=chr1.1470	519	0.71869	0.787955	51	0.0982659
chr1	26830757	26831235	ID=chr1.1471	479	0.751566	0.818803	55	0.114823
chr1	26856748	26857063	ID=chr1.1472	316	0.607595	0.79912	23	0.0727848
chr1	26859589	26860274	ID=chr1.1473	686	0.787172	0.923647	96	0.139942
chr1	26870951	26871177	ID=chr1.1474	227	0.528634	0.695349	11	0.0484581
chr1	26894447	26894655	ID=chr1.1475	209	0.555024	0.823333	13	0.062201
chr1	26950366	26950851	ID=chr1.1476	486	0.707819	0.756599	46	0.0946502
chr1	26950886	26951637	ID=chr1.1477	752	0.651596	0.903969	71	0.0944149
chr1	26952189	26952424	ID=chr1.1478	236	0.584746	0.803917	16	0.0677966
chr1	26953134	26953338	ID=chr1.1479	205	0.614634	0.794779	15	0.0731707
chr1	26978789	26979076	ID=chr1.1480	288	0.597222	0.783993	20	0.0694444
chr1	27021460	27021673	ID=chr1.1481	214	0.588785	0.816171	15	0.0700935
chr1	27022491	27022871	ID=chr1.1482	381	0.543307	0.678444	19	0.0498688
chr1	27023178	27023415	ID=chr1.1483	238	0.563025	0.954545	18	0.0756303
chr1	27025269	27026115	ID=chr1.1484	847	0.696576	0.837062	86	0.101535
chr1	27026227	27027677	ID=chr1.1485	1451	0.773949	0.847165	184	0.126809
chr1	27038869	27039102	ID=chr1.1486	234	0.58547	0.704516	14	0.0598291
chr1	27106453	27106667	ID=chr1.1487	215	0.562791	0.778986	13	0.0604651
chr1	27117681	27118275	ID=chr1.1488	595	0.694118	0.804894	57	0.0957983
chr1	27122376	27122618	ID=chr1.1489	243	0.555556	0.918	17	0.0699588
chr1	27134609	27134841	ID=chr1.1490	233	0.635193	0.768132	18	0.0772532
chr1	27134865	27135102	ID=chr1.1491	238	0.609244	0.893393	15	0.0630252
chr1	27139825	27140059	ID=chr1.1492	235	0.540426	0.771465	13	0.0553191
chr1	27147298	27147582	ID=chr1.1493	285	0.722807	0.970396	36	0.126316
chr1	27147714	27147929	ID=chr1.1494	216	0.699074	0.761905	20	0.0925926
chr1	27148731	27149256	ID=chr1.1495	526	0.865019	0.641911	63	0.119772
chr1	27156743	27157427	ID=chr1.1496	685	0.79854	0.919957	100	0.145985
chr1	27177100	27177321	ID=chr1.1497	222	0.572072	0.723308	13	0.0585586
chr1	27193577	27193853	ID=chr1.1498	277	0.628159	0.676251	18	0.0649819
chr1	27194773	27195198	ID=chr1.1499	426	0.626761	0.765269	30	0.0704225
chr1	27195360	27195714	ID=chr1.1500	355	0.707042	0.834074	37	0.104225
chr1	27195835	27196051	ID=chr1.1501	217	0.552995	0.794424	13	0.0599078
chr1	27196890	27197190	ID=chr1.1502	301	0.584718	0.938791	24	0.0797342
chr1	27204014	27204318	ID=chr1.1503	305	0.6	0.782051	21	0.0688525
chr1	27220019	27220666	ID=chr1.1504	648	0.671296	1.01391	74	0.114198
chr1	27230187	27230763	ID=chr1.1505	577	0.589255	0.898941	45	0.0779896
chr1	27251719	27252380	ID=chr1.1506	662	0.68429	0.955677	74	0.111782
chr1	27255446	27255721	ID=chr1.1507	276	0.597826	0.821918	20	0.0724638
chr1	27290203	27290817	ID=chr1.1508	615	0.762602	0.788755	69	0.112195
chr1	27312250	27312495	ID=chr1.1509	246	0.601626	0.686384	15	0.0609756
chr1	27322759	27323078	ID=chr1.1510	320	0.571875	0.869136	22	0.06875
chr1	27323697	27324898	ID=chr1.1511	1202	0.755408	0.870537	148	0.123128
chr1	27336311	27336708	ID=chr1.1512	398	0.673367	0.77856	35	0.0879397
chr1	27342585	27343216	ID=chr1.1513	632	0.702532	0.833959	65	0.102848
chr1	27343584	27343864	ID=chr1.1514	281	0.608541	0.780556	20	0.0711744
chr1	27375112	27375333	ID=chr1.1515	222	0.531532	0.773295	12	0.0540541
chr1	27391507	27391747	ID=chr1.1516	241	0.539419	0.744357	13	0.0539419
chr1	27394508	27394799	ID=chr1.1517	292	0.65411	0.768927	24	0.0821918
chr1	27418187	27418419	ID=chr1.1518	233	0.527897	0.995726	3	0.0128755
chr1	27422339	27422567	ID=chr1.1519	229	0.537118	0.791334	13	0.0567686
chr1	27447177	27447395	ID=chr1.1520	219	0.593607	0.674006	13	0.0593607
chr1	27487281	27487501	ID=chr1.1521	221	0.588235	0.762821	14	0.0633484
chr1	27488176	27488406	ID=chr1.1522	231	0.748918	0.77496	25	0.108225
chr1	27489809	27490115	ID=chr1.1523	307	0.563518	1.03828	25	0.0814332
chr1	27493926	27494372	ID=chr1.1524	447	0.565996	0.754784	27	0.0604027
chr1	27510342	27510595	ID=chr1.1525	254	0.629921	0.81202	20	0.0787402
chr1	27520182	27520490	ID=chr1.1526	309	0.598706	0.809286	22	0.0711974
chr1	27531919	27532146	ID=chr1.1527	228	0.530702	0.75	12	0.0526316
chr1	27534710	27534962	ID=chr1.1528	253	0.624506	0.897019	22	0.0869565
chr1	27564275	27564492	ID=chr1.1529	218	0.53211	0.714754	11	0.0504587
chr1	27566043	27566322	ID=chr1.1530	280	0.596429	0.773031	19	0.0678571
chr1	27567557	27568218	ID=chr1.1531	662	0.70997	0.808303	64	0.0966767
chr1	27568229	27568454	ID=chr1.1532	226	0.800885	0.750184	27	0.119469
chr1	27568461	27568700	ID=chr1.1533	240	0.670833	0.735632	16	0.0666667
chr1	27590270	27590529	ID=chr1.1534	260	0.584615	0.732911	16	0.0615385
chr1	27616230	27616431	ID=chr1.1535	202	0.574257	0.67682	11	0.0544554
chr1	27623045	27623279	ID=chr1.1536	235	0.629787	0.773026	18	0.0765957
chr1	27655300	27655943	ID=chr1.1537	644	0.68323	0.867044	65	0.100932
chr1	27683103	27683691	ID=chr1.1538	589	0.711375	0.89267	66	0.112054
chr1	27683774	27684021	ID=chr1.1539	248	0.584677	0.897524	19	0.0766129
chr1	27684577	27684904	ID=chr1.1540	328	0.685976	0.68224	26	0.0792683
chr1	27693819	27694398	ID=chr1.1541	580	0.715517	0.891759	60	0.103448
chr1	27699560	27700176	ID=chr1.1542	617	0.740681	0.898452	76	0.123177
chr1	27705885	27706098	ID=chr1.1543	214	0.565421	0.744348	12	0.0560748
chr1	27716529	27716893	ID=chr1.1544	365	0.742466	0.760417	35	0.0958904
chr1	27725745	27726311	ID=chr1.1545	567	0.72134	0.939598	69	0.121693
chr1	27794815	27795037	ID=chr1.1546	223	0.533632	0.796903	12	0.0538117
chr1	27800821	27801210	ID=chr1.1547	390	0.535897	0.715072	20	0.0512821
chr1	27804402	27804643	ID=chr1.1548	242	0.566116	0.796053	15	0.0619835
chr1	27810995	27811197	ID=chr1.1549	203	0.600985	0.99918	18	0.08867
chr1	27820514	27820758	ID=chr1.1550	245	0.587755	0.826389	17	0.0693878
chr1	27823179	27823578	ID=chr1.1551	400	0.7425	0.822353	44	0.11
chr1	27824415	27824681	ID=chr1.1552	267	0.565543	0.752113	16	0.0599251
chr1	27834229	27834434	ID=chr1.1553	206	0.533981	0.751326	11	0.0533981
chr1	27851198	27851410	ID=chr1.1554	213	0.553991	0.760714	12	0.056338
chr1	27855844	27856045	ID=chr1.1555	202	0.579208	0.740173	11	0.0544554
chr1	27861458	27861742	ID=chr1.1556	285	0.782456	0.82529	36	0.126316
chr1	27881639	27881849	ID=chr1.1557	211	0.672986	0.671841	16	0.0758294
chr1	27883400	27883672	ID=chr1.1558	273	0.655678	0.613483	18	0.0659341
chr1	27885129	27885381	ID=chr1.1559	253	0.719368	0.645408	20	0.0790514
chr1	27901813	27902326	ID=chr1.1560	514	0.72179	0.836647	56	0.108949
chr1	27908693	27909611	ID=chr1.1561	919	0.747552	0.810035	104	0.113166
chr1	27936425	27936745	ID=chr1.1562	321	0.76947	0.806746	38	0.11838
chr1	27936753	27937188	ID=chr1.1563	436	0.736239	0.788268	45	0.103211
chr1	27937364	27937870	ID=chr1.1564	507	0.733728	0.909549	62	0.122288
chr1	27948457	27948665	ID=chr1.1565	209	0.626794	0.672222	11	0.0526316
chr1	27948749	27949214	ID=chr1.1566	466	0.665236	0.783903	39	0.083691
chr1	27967453	27967955	ID=chr1.1567	503	0.739563	0.872355	60	0.119284
chr1	27968462	27968672	ID=chr1.1568	211	0.720379	0.659375	18	0.0853081
chr1	27969509	27969709	ID=chr1.1569	201	0.562189	0.708654	11	0.0547264
chr1	27975882	27976118	ID=chr1.1570	237	0.561181	0.930055	17	0.07173
chr1	27993151	27993699	ID=chr1.1571	549	0.724954	0.941416	67	0.12204
chr1	28001623	28001959	ID=chr1.1572	337	0.712166	0.782948	33	0.0979228
chr1	28008258	28008582	ID=chr1.1573	325	0.581538	0.780178	21	0.0646154
chr1	28058911	28059898	ID=chr1.1574	988	0.70749	0.849284	105	0.106275
chr1	28106490	28106885	ID=chr1.1575	396	0.689394	0.744361	35	0.0883838
chr1	28164024	28164492	ID=chr1.1576	469	0.620469	0.84209	38	0.0810235
chr1	28164510	28164720	ID=chr1.1577	211	0.654028	0.781141	17	0.0805687
chr1	28185645	28185867	ID=chr1.1578	223	0.650224	0.765446	18	0.0807175
chr1	28205216	28205547	ID=chr1.1579	332	0.774096	0.77532	38	0.114458
chr1	28205632	28205867	ID=chr1.1580	236	0.644068	0.838068	20	0.0847458
chr1	28248280	28249298	ID=chr1.1581	1019	0.594701	0.945997	82	0.0804711
chr1	28255538	28255825	ID=chr1.1582	288	0.618056	0.849231	23	0.0798611
chr1	28292721	28292956	ID=chr1.1583	236	0.627119	0.733187	17	0.0720339
chr1	28293407	28294216	ID=chr1.1584	810	0.624691	0.823003	65	0.0802469
chr1	28294268	28294602	ID=chr1.1585	335	0.749254	0.744539	35	0.104478
chr1	28381972	28382187	ID=chr1.1586	216	0.564815	0.764706	13	0.0601852
chr1	28395925	28396127	ID=chr1.1587	203	0.571429	0.813753	13	0.0640394
chr1	28422788	28423050	ID=chr1.1588	263	0.619772	0.916515	23	0.0874525
chr1	28423256	28423457	ID=chr1.1589	202	0.549505	0.787013	12	0.0594059
chr1	28436062	28436276	ID=chr1.1590	215	0.586047	0.666839	12	0.055814
chr1	28455492	28455779	ID=chr1.1591	288	0.652778	0.786617	24	0.0833333
chr1	28455785	28456032	ID=chr1.1592	248	0.544355	0.780927	14	0.0564516
chr1	28458239	28458541	ID=chr1.1593	303	0.584158	0.779321	20	0.0660066
chr1	28465493	28465696	ID=chr1.1594	204	0.573529	0.663905	11	0.0539216
chr1	28532544	28532744	ID=chr1.1595	201	0.517413	0.892342	12	0.0597015
chr1	28567124	28567353	ID=chr1.1596	230	0.617391	0.743374	15	0.0652174
chr1	28570194	28570676	ID=chr1.1597	483	0.641822	0.905625	45	0.0931677
chr1	28570772	28571088	ID=chr1.1598	317	0.59306	0.756764	18	0.0567823
chr1	28581389	28581725	ID=chr1.1599	337	0.593472	0.842837	25	0.074184
chr1	28587083	28587445	ID=chr1.1600	363	0.575758	0.809365	24	0.0661157
chr1	28593497	28594334	ID=chr1.1601	838	0.700477	0.9243	95	0.113365
chr1	28594718	28594995	ID=chr1.1602	278	0.679856	0.684882	22	0.0791367
chr1	28604293	28604566	ID=chr1.1603	274	0.583942	0.819713	19	0.0693431
chr1	28641652	28641898	ID=chr1.1604	247	0.562753	0.722222	14	0.0566802
chr1	28642200	28642448	ID=chr1.1605	249	0.542169	0.784076	14	0.0562249
chr1	28662659	28662861	ID=chr1.1606	203	0.551724	0.85129	13	0.0640394
chr1	28663043	28663429	ID=chr1.1607	387	0.55814	0.938751	28	0.0723514
chr1	28670768	28671059	ID=chr1.1608	292	0.541096	0.903436	19	0.0650685
chr1	28671212	28671437	ID=chr1.1609	226	0.535398	0.8659	14	0.0619469
chr1	28691527	28691927	ID=chr1.1610	401	0.553616	0.749533	23	0.0573566
chr1	28692560	28692885	ID=chr1.1611	326	0.588957	0.675685	19	0.0582822
chr1	28702152	28702353	ID=chr1.1612	202	0.569307	0.753731	12	0.0594059
chr1	28703751	28703954	ID=chr1.1613	204	0.642157	0.870555	18	0.0882353
chr1	28703994	28704354	ID=chr1.1614	361	0.706371	0.734192	33	0.0914127
chr1	28714319	28714595	ID=chr1.1615	277	0.606498	0.873692	22	0.0794224
chr1	28774352	28774640	ID=chr1.1616	289	0.595156	0.829665	21	0.0726644
chr1	28799506	28799720	ID=chr1.1617	215	0.55814	0.661538	11	0.0511628
chr1	28824639	28824862	ID=chr1.1618	224	0.5625	0.745711	13	0.0580357
chr1	28830433	28830637	ID=chr1.1619	205	0.565854	0.734767	12	0.0585366
chr1	28839280	28839480	ID=chr1.1620	201	0.59204	0.687179	12	0.0597015
chr1	28839792	28840104	ID=chr1.1621	313	0.571885	0.864207	22	0.0702875
chr1	28840592	28840959	ID=chr1.1622	368	0.570652	0.767779	23	0.0625
chr1	28852509	28853185	ID=chr1.1623	677	0.74003	0.981982	90	0.132939
chr1	28857470	28857710	ID=chr1.1624	241	0.568465	0.908426	17	0.0705394
chr1	28864850	28865051	ID=chr1.1625	202	0.722772	0.723605	19	0.0940594
chr1	28868497	28868835	ID=chr1.1626	339	0.575221	0.859679	24	0.0707965
chr1	28878326	28878746	ID=chr1.1627	421	0.570071	0.917082	31	0.0736342
chr1	28886829	28887059	ID=chr1.1628	231	0.593074	0.810526	16	0.0692641
chr1	28887198	28887595	ID=chr1.1629	398	0.693467	0.816604	39	0.09799
chr1	28915868	28916490	ID=chr1.1630	623	0.691814	0.932513	69	0.110754
chr1	28917115	28917407	ID=chr1.1631	293	0.566553	0.897855	21	0.0716724
chr1	28926691	28927203	ID=chr1.1632	513	0.752437	0.996835	70	0.136452
chr1	28927668	28927900	ID=chr1.1633	233	0.583691	0.66954	13	0.055794
chr1	28933806	28934006	ID=chr1.1634	201	0.522388	1.02851	14	0.0696517
chr1	28961733	28962009	ID=chr1.1635	277	0.545126	0.746228	15	0.0541516
chr1	28973261	28973473	ID=chr1.1636	213	0.544601	0.908316	14	0.0657277
chr1	28976958	28977249	ID=chr1.1637	292	0.599315	0.725307	17	0.0582192
chr1	28977384	28977771	ID=chr1.1638	388	0.600515	1.09215	38	0.0979381
chr1	29002989	29003613	ID=chr1.1639	625	0.8032	0.940899	93	0.1488
chr1	29009204	29009444	ID=chr1.1640	241	0.551867	0.993587	18	0.0746888
chr1	29030052	29030255	ID=chr1.1641	204	0.598039	1.0041	18	0.0882353
chr1	29035710	29035961	ID=chr1.1642	252	0.587302	0.700649	15	0.0595238
chr1	29040269	29040482	ID=chr1.1643	214	0.560748	0.900673	15	0.0700935
chr1	29055654	29056090	ID=chr1.1644	437	0.540046	0.81606	26	0.0594966
chr1	29057215	29057434	ID=chr1.1645	220	0.568182	0.86072	15	0.0681818
chr1	29070954	29072259	ID=chr1.1646	1306	0.672282	0.938727	138	0.105666
chr1	29083620	29083835	ID=chr1.1647	216	0.574074	0.84839	15	0.0694444
chr1	29109655	29109964	ID=chr1.1648	310	0.690323	0.704238	26	0.083871
chr1	29111430	29111696	ID=chr1.1649	267	0.539326	0.840283	16	0.0599251
chr1	29119756	29120022	ID=chr1.1650	267	0.558052	0.814645	16	0.0599251
chr1	29146404	29147079	ID=chr1.1651	676	0.781065	0.982007	101	0.149408
chr1	29185982	29186223	ID=chr1.1652	242	0.595041	0.705128	15	0.0619835
chr1	29192498	29192847	ID=chr1.1653	350	0.542857	0.86478	22	0.0628571
chr1	29197195	29197708	ID=chr1.1654	514	0.680934	0.91956	54	0.105058
chr1	29212043	29212243	ID=chr1.1655	201	0.567164	0.813259	13	0.0646766
chr1	29221304	29221601	ID=chr1.1656	298	0.724832	0.694639	27	0.090604
chr1	29221780	29222151	ID=chr1.1657	372	0.758065	0.712787	38	0.102151
chr1	29223007	29223333	ID=chr1.1658	327	0.571865	0.907074	24	0.0733945
chr1	29247511	29247761	ID=chr1.1659	251	0.593625	0.776665	17	0.0677291
chr1	29248763	29249569	ID=chr1.1660	807	0.717472	0.956605	97	0.120198
chr1	29263701	29264129	ID=chr1.1661	429	0.547786	0.839348	27	0.0629371
chr1	29282585	29282813	ID=chr1.1662	229	0.545852	0.922395	15	0.0655022
chr1	29303854	29304189	ID=chr1.1663	336	0.535714	0.833333	20	0.0595238
chr1	29310042	29310258	ID=chr1.1664	217	0.539171	0.851751	13	0.0599078
chr1	29329453	29329664	ID=chr1.1665	212	0.608491	0.937592	18	0.0849057
chr1	29388356	29388562	ID=chr1.1666	207	0.589372	0.732843	13	0.0628019
chr1	29434996	29435307	ID=chr1.1667	312	0.573718	0.898123	23	0.0737179
chr1	29456213	29458198	ID=chr1.1668	1986	0.730111	0.840755	222	0.111782
chr1	29458467	29458830	ID=chr1.1669	364	0.711538	0.737984	34	0.0934066
chr1	29458853	29459173	ID=chr1.1670	321	0.760125	0.842171	38	0.11838
chr1	29459188	29460029	ID=chr1.1671	842	0.726841	0.747508	83	0.0985748
chr1	29465315	29465553	ID=chr1.1672	239	0.543933	0.883876	15	0.0627615
chr1	29469339	29469582	ID=chr1.1673	244	0.733607	0.732183	24	0.0983607
chr1	29472135	29472396	ID=chr1.1674	262	0.587786	0.851231	19	0.0725191
chr1	29510449	29510650	ID=chr1.1675	202	0.564356	0.697645	11	0.0544554
chr1	29516499	29517387	ID=chr1.1676	889	0.695163	0.985723	105	0.11811
chr1	29565610	29565934	ID=chr1.1677	325	0.636923	0.769704	25	0.0769231
chr1	29571114	29572041	ID=chr1.1678	928	0.685345	0.965429	104	0.112069
chr1	29572224	29573856	ID=chr1.1679	1633	0.710349	0.923512	188	0.115126
chr1	29594745	29595225	ID=chr1.1680	481	0.727651	0.849907	54	0.112266
chr1	29595628	29595937	ID=chr1.1681	310	0.670968	0.780101	26	0.083871
chr1	29628614	29628844	ID=chr1.1682	231	0.558442	0.785333	14	0.0606061
chr1	29888084	29888317	ID=chr1.1683	234	0.636752	1.625	5	0.0213675
chr1	30045788	30046075	ID=chr1.1684	288	0.611111	0.760396	20	0.0694444
chr1	30421422	30421730	ID=chr1.1685	309	0.718447	0.642801	24	0.0776699
chr1	30474872	30475123	ID=chr1.1686	252	0.575397	0.821634	17	0.0674603
chr1	30991710	30992968	ID=chr1.1687	1259	0.649722	1.50928	52	0.0413026
chr1	30992993	30993968	ID=chr1.1688	976	0.630123	1.45559	27	0.0276639
chr1	31002728	31002940	ID=chr1.1689	213	0.57277	0.691558	12	0.056338
chr1	31023336	31023684	ID=chr1.1690	349	0.676218	0.789766	31	0.0888252
chr1	31055921	31056241	ID=chr1.1691	321	0.5919	0.945294	26	0.0809969
chr1	31056350	31057391	ID=chr1.1692	1042	0.726488	0.794611	102	0.0978887
chr1	31071533	31071750	ID=chr1.1693	218	0.559633	1.08323	4	0.0183486
chr1	31113957	31114217	ID=chr1.1694	261	0.678161	0.701613	21	0.0804598
chr1	31147978	31148414	ID=chr1.1695	437	0.707094	0.740741	40	0.0915332
chr1	31172247	31172547	ID=chr1.1696	301	0.591362	0.851485	22	0.0730897
chr1	31222071	31222317	ID=chr1.1697	247	0.59919	0.711185	13	0.0526316
chr1	31248857	31249868	ID=chr1.1698	1012	0.809289	0.887399	146	0.144269
chr1	31264886	31265121	ID=chr1.1699	236	0.525424	0.760677	12	0.0508475
chr1	31277352	31277563	ID=chr1.1700	212	0.561321	0.851894	14	0.0660377
chr1	31405736	31406086	ID=chr1.1701	351	0.527066	0.757009	18	0.0512821
chr1	31406250	31406517	ID=chr1.1702	268	0.660448	0.763533	22	0.0820896
chr1	31406525	31406787	ID=chr1.1703	263	0.737643	1.03598	37	0.140684
chr1	31464912	31465171	ID=chr1.1704	260	0.580769	0.831557	18	0.0692308
chr1	31495463	31495898	ID=chr1.1705	436	0.752294	0.850749	47	0.107798
chr1	31496076	31496391	ID=chr1.1706	316	0.737342	0.746714	32	0.101266
chr1	31516600	31516822	ID=chr1.1707	223	0.623318	0.8314	18	0.0807175
chr1	31517038	31517344	ID=chr1.1708	307	0.713355	0.742907	29	0.0944625
chr1	31522010	31522312	ID=chr1.1709	303	0.660066	0.789062	26	0.0858086
chr1	31536761	31536966	ID=chr1.1710	206	0.548544	0.774436	12	0.0582524
chr1	31579813	31580675	ID=chr1.1711	863	0.769409	0.876937	112	0.12978
chr1	31637136	31637336	ID=chr1.1712	201	0.537313	0.90384	13	0.0646766
chr1	31637351	31637627	ID=chr1.1713	277	0.628159	0.772772	20	0.0722022
chr1	31637673	31637893	ID=chr1.1714	221	0.606335	0.910126	17	0.0769231
chr1	31735366	31735651	ID=chr1.1715	286	0.643357	0.743735	22	0.0769231
chr1	31753653	31754312	ID=chr1.1716	660	0.725758	0.829754	72	0.109091
chr1	31754349	31754900	ID=chr1.1717	552	0.692029	0.803361	53	0.0960145
chr1	31788329	31788551	ID=chr1.1718	223	0.578475	0.701937	13	0.058296
chr1	31876510	31876821	ID=chr1.1719	312	0.589744	0.833111	22	0.0705128
chr1	31900003	31900288	ID=chr1.1720	286	0.608392	0.842415	22	0.0769231
chr1	31919226	31919437	ID=chr1.1721	212	0.693396	0.74565	19	0.0896226
chr1	31928871	31929198	ID=chr1.1722	328	0.737805	0.841842	37	0.112805
chr1	31930851	31931255	ID=chr1.1723	405	0.740741	0.792564	44	0.108642
chr1	31959422	31959762	ID=chr1.1724	341	0.695015	0.754425	31	0.0909091
chr1	31986565	31986833	ID=chr1.1725	269	0.657993	1.03435	30	0.111524
chr1	31987153	31987358	ID=chr1.1726	206	0.587379	0.903509	15	0.0728155
chr1	32012288	32012502	ID=chr1.1727	215	0.55814	0.748868	10	0.0465116
chr1	32056512	32056749	ID=chr1.1728	238	0.680672	0.727273	20	0.0840336
chr1	32058218	32058515	ID=chr1.1729	298	0.600671	0.678987	18	0.0604027
chr1	32102569	32102794	ID=chr1.1730	226	0.734513	0.894066	27	0.119469
chr1	32104758	32105043	ID=chr1.1731	286	0.751748	0.742857	30	0.104895
chr1	32105704	32106667	ID=chr1.1732	964	0.782158	0.978453	144	0.149378
chr1	32113952	32114539	ID=chr1.1733	588	0.647959	1.07006	64	0.108844
chr1	32114700	32115119	ID=chr1.1734	420	0.72381	0.728692	40	0.0952381
chr1	32130447	32130773	ID=chr1.1735	327	0.636086	0.759264	25	0.0764526
chr1	32131117	32131402	ID=chr1.1736	286	0.653846	0.795286	21	0.0734266
chr1	32184490	32184878	ID=chr1.1737	389	0.598972	0.917182	32	0.0822622
chr1	32265662	32265942	ID=chr1.1738	281	0.587189	0.872413	21	0.0747331
chr1	32272333	32272570	ID=chr1.1739	238	0.558824	0.809524	15	0.0630252
chr1	32279807	32281081	ID=chr1.1740	1275	0.734902	0.900973	146	0.11451
chr1	32286972	32287705	ID=chr1.1741	734	0.60218	0.801579	52	0.0708447
chr1	32346792	32346993	ID=chr1.1742	202	0.579208	0.723582	12	0.0594059
chr1	32355679	32356674	ID=chr1.1743	996	0.706827	0.974704	119	0.119478
chr1	32356822	32357101	ID=chr1.1744	280	0.603571	0.745098	19	0.0678571
chr1	32358141	32358371	ID=chr1.1745	231	0.536797	0.736646	12	0.0519481
chr1	32360698	32361039	ID=chr1.1746	342	0.602339	0.715958	22	0.0643275
chr1	32378494	32378748	ID=chr1.1747	255	0.592157	0.768072	17	0.0666667
chr1	32415065	32415719	ID=chr1.1748	655	0.68855	0.869746	64	0.0977099
chr1	32450191	32450475	ID=chr1.1749	285	0.564912	0.882353	20	0.0701754
chr1	32521782	32522511	ID=chr1.1750	730	0.708219	0.903274	82	0.112329
chr1	32547644	32548548	ID=chr1.1751	905	0.656354	0.800585	78	0.0861878
chr1	32564470	32564731	ID=chr1.1752	262	0.591603	0.949275	21	0.0801527
chr1	32564916	32565128	ID=chr1.1753	213	0.596244	0.692683	12	0.056338
chr1	32567861	32568188	ID=chr1.1754	328	0.557927	0.632289	16	0.0487805
chr1	32582504	32582965	ID=chr1.1755	462	0.660173	0.773256	38	0.0822511
chr1	32583496	32583835	ID=chr1.1756	340	0.688235	0.796894	32	0.0941176
chr1	32617766	32618368	ID=chr1.1757	603	0.655058	0.86833	55	0.0912106
chr1	32634218	32634860	ID=chr1.1758	643	0.692068	0.817847	57	0.088647
chr1	32640556	32640759	ID=chr1.1759	204	0.504902	0.769231	10	0.0490196
chr1	32658296	32658565	ID=chr1.1760	270	0.562963	0.677419	14	0.0518519
chr1	32662237	32662515	ID=chr1.1761	279	0.580645	0.725673	17	0.0609319
chr1	32677482	32677777	ID=chr1.1762	296	0.719595	0.947032	36	0.121622
chr1	32677807	32678934	ID=chr1.1763	1128	0.761525	0.819874	134	0.118794
chr1	32693359	32693624	ID=chr1.1764	266	0.672932	0.708955	20	0.075188
chr1	32693635	32694136	ID=chr1.1765	502	0.743028	0.791937	54	0.10757
chr1	32703624	32703894	ID=chr1.1766	271	0.715867	0.875323	30	0.110701
chr1	32703924	32704456	ID=chr1.1767	533	0.757974	0.842688	64	0.120075
chr1	32704479	32704725	ID=chr1.1768	247	0.732794	0.910991	30	0.121457
chr1	32736422	32736674	ID=chr1.1769	253	0.644269	0.760013	18	0.0711462
chr1	32736698	32737128	ID=chr1.1770	431	0.610209	0.761113	29	0.0672854
chr1	32747636	32747877	ID=chr1.1771	242	0.541322	0.979524	17	0.0702479
chr1	32769279	32769524	ID=chr1.1772	246	0.621951	0.723529	17	0.0691057
chr1	32794865	32795153	ID=chr1.1773	289	0.577855	0.712029	17	0.0588235
chr1	32807085	32807465	ID=chr1.1774	381	0.645669	0.807792	32	0.0839895
chr1	32807523	32807728	ID=chr1.1775	206	0.723301	0.74261	20	0.0970874
chr1	32842657	32843306	ID=chr1.1776	650	0.776923	1.00726	96	0.147692
chr1	32860370	32860659	ID=chr1.1777	290	0.6	0.925532	24	0.0827586
chr1	32862974	32863268	ID=chr1.1778	295	0.566102	0.859808	20	0.0677966
chr1	32881667	32882865	ID=chr1.1779	1199	0.729775	1.0117	161	0.134279
chr1	32954735	32954993	ID=chr1.1780	259	0.544402	0.740302	14	0.0540541
chr1	32986720	32986924	ID=chr1.1781	205	0.570732	0.785672	13	0.0634146
chr1	32994628	32994851	ID=chr1.1782	224	0.53125	0.789744	11	0.0491071
chr1	32995070	32995476	ID=chr1.1783	407	0.697789	1.0509	52	0.127764
chr1	32995516	32995957	ID=chr1.1784	442	0.662896	0.894316	43	0.0972851
chr1	32997847	32998145	ID=chr1.1785	299	0.575251	0.65968	16	0.0535117
chr1	33017980	33018182	ID=chr1.1786	203	0.576355	0.778007	13	0.0640394
chr1	33036105	33036335	ID=chr1.1787	231	0.549784	0.745902	13	0.0562771
chr1	33046549	33047058	ID=chr1.1788	510	0.754902	0.867769	63	0.123529
chr1	33056446	33056745	ID=chr1.1789	300	0.653333	0.937989	30	0.1
chr1	33056840	33057183	ID=chr1.1790	344	0.563953	0.774443	21	0.0610465
chr1	33070518	33070789	ID=chr1.1791	272	0.555147	0.814085	17	0.0625
chr1	33071276	33071516	ID=chr1.1792	241	0.556017	0.925876	17	0.0705394
chr1	33078667	33078869	ID=chr1.1793	203	0.586207	0.774354	13	0.0640394
chr1	33085655	33086488	ID=chr1.1794	834	0.798561	0.874581	115	0.13789
chr1	33098000	33098387	ID=chr1.1795	388	0.798969	0.765286	47	0.121134
chr1	33098455	33098770	ID=chr1.1796	316	0.550633	1.00856	22	0.0696203
chr1	33098966	33099190	ID=chr1.1797	225	0.711111	0.77765	21	0.0933333
chr1	33146187	33146398	ID=chr1.1798	212	0.608491	0.933464	18	0.0849057
chr1	33148548	33148920	ID=chr1.1799	373	0.72118	0.701826	34	0.0911528
chr1	33161399	33161670	ID=chr1.1800	272	0.705882	0.769448	26	0.0955882
chr1	33161735	33161970	ID=chr1.1801	236	0.70339	0.842857	22	0.0932203
chr1	33182195	33182456	ID=chr1.1802	262	0.580153	0.779762	17	0.0648855
chr1	33214776	33215350	ID=chr1.1803	575	0.82087	0.94152	91	0.158261
chr1	33230741	33230983	ID=chr1.1804	243	0.757202	0.720812	25	0.102881
chr1	33237146	33237609	ID=chr1.1805	464	0.743534	0.795796	47	0.101293
chr1	33237657	33238030	ID=chr1.1806	374	0.663102	0.755708	30	0.0802139
chr1	33245333	33245863	ID=chr1.1807	531	0.794727	0.914666	76	0.143126
chr1	33245963	33246205	ID=chr1.1808	243	0.534979	0.978678	17	0.0699588
chr1	33270308	33270513	ID=chr1.1809	206	0.587379	0.737741	13	0.0631068
chr1	33287010	33287218	ID=chr1.1810	209	0.578947	0.811876	14	0.0669856
chr1	33307713	33307921	ID=chr1.1811	209	0.521531	0.853061	12	0.0574163
chr1	33308118	33309199	ID=chr1.1812	1082	0.761553	0.95013	149	0.137708
chr1	33316977	33317451	ID=chr1.1813	475	0.682105	0.909962	50	0.105263
chr1	33319177	33319482	ID=chr1.1814	306	0.72549	0.620942	25	0.0816993
chr1	33320501	33320791	ID=chr1.1815	291	0.57732	0.66221	16	0.0549828
chr1	33343954	33344195	ID=chr1.1816	242	0.549587	0.934575	17	0.0702479
chr1	33380739	33381385	ID=chr1.1817	647	0.641422	0.805066	53	0.0819165
chr1	33395159	33395582	ID=chr1.1818	424	0.731132	0.972601	54	0.127358
chr1	33395715	33395929	ID=chr1.1819	215	0.702326	0.759986	20	0.0930233
chr1	33425233	33425646	ID=chr1.1820	414	0.678744	0.877119	39	0.0942029
chr1	33471553	33471958	ID=chr1.1821	406	0.583744	0.867398	30	0.0738916
chr1	33499037	33499485	ID=chr1.1822	449	0.579065	0.71738	27	0.0601336
chr1	33524992	33525202	ID=chr1.1823	211	0.677725	0.709323	15	0.07109
chr1	33525276	33525688	ID=chr1.1824	413	0.714286	0.970645	51	0.123487
chr1	33525743	33526196	ID=chr1.1825	454	0.715859	0.708369	33	0.0726872
chr1	33526228	33526448	ID=chr1.1826	221	0.755656	0.772952	24	0.108597
chr1	33601948	33602979	ID=chr1.1827	1032	0.815891	0.968204	165	0.159884
chr1	33622369	33622702	ID=chr1.1828	334	0.718563	0.821446	35	0.10479
chr1	33652648	33653537	ID=chr1.1829	890	0.721348	1.01376	117	0.131461
chr1	33656034	33656258	ID=chr1.1830	225	0.622222	0.736046	16	0.0711111
chr1	33695198	33696651	ID=chr1.1831	1454	0.732462	0.933791	181	0.124484
chr1	33765793	33766037	ID=chr1.1832	245	0.563265	0.831919	16	0.0653061
chr1	33776439	33777334	ID=chr1.1833	896	0.753348	0.92101	116	0.129464
chr1	33818529	33818865	ID=chr1.1834	337	0.637982	0.908435	31	0.0919881
chr1	33855973	33856185	ID=chr1.1835	213	0.633803	0.794776	17	0.0798122
chr1	33979391	33979661	ID=chr1.1836	271	0.642066	0.716079	20	0.0738007
chr1	34427714	34427986	ID=chr1.1837	273	0.637363	0.753623	20	0.0732601
chr1	34428307	34428682	ID=chr1.1838	376	0.723404	0.673177	33	0.087766
chr1	34438809	34439077	ID=chr1.1839	269	0.6171	0.900189	23	0.0855019
chr1	34449780	34449980	ID=chr1.1840	201	0.587065	0.709412	12	0.0597015
chr1	34510146	34510607	ID=chr1.1841	462	0.688312	0.895774	49	0.106061
chr1	34511178	34511810	ID=chr1.1842	633	0.71564	0.988281	79	0.124803
chr1	34523100	34523491	ID=chr1.1843	392	0.69898	0.775408	37	0.0943878
chr1	34523563	34523793	ID=chr1.1844	231	0.727273	0.728602	22	0.0952381
chr1	34597081	34597294	ID=chr1.1845	214	0.602804	0.730019	14	0.0654206
chr1	34673640	34673866	ID=chr1.1846	227	0.537445	0.677612	11	0.0484581
chr1	34730714	34730962	ID=chr1.1847	249	0.638554	0.919262	23	0.0923695
chr1	34853802	34854037	ID=chr1.1848	236	0.550847	0.968147	17	0.0720339
chr1	34918925	34919342	ID=chr1.1849	418	0.583732	0.815308	29	0.069378
chr1	35011346	35011558	ID=chr1.1850	213	0.56338	0.662613	11	0.0516432
chr1	35098034	35098437	ID=chr1.1851	404	0.606436	0.755342	28	0.0693069
chr1	35104956	35105218	ID=chr1.1852	263	0.612167	0.859745	21	0.0798479
chr1	35118011	35118222	ID=chr1.1853	212	0.70283	0.920072	24	0.113208
chr1	35118266	35118699	ID=chr1.1854	434	0.748848	0.657476	40	0.0921659
chr1	35129585	35129946	ID=chr1.1855	362	0.748619	0.761936	38	0.104972
chr1	35131216	35131417	ID=chr1.1856	202	0.653465	0.810862	17	0.0841584
chr1	35196282	35196620	ID=chr1.1857	339	0.687316	0.860792	34	0.100295
chr1	35202526	35203293	ID=chr1.1858	768	0.710938	0.917427	89	0.115885
chr1	35205323	35205591	ID=chr1.1859	269	0.724907	0.799915	28	0.104089
chr1	35222251	35222694	ID=chr1.1860	444	0.745495	0.847017	52	0.117117
chr1	35229630	35229844	ID=chr1.1861	215	0.586047	0.870225	16	0.0744186
chr1	35265929	35266575	ID=chr1.1862	647	0.81762	0.793464	85	0.131376
chr1	35304484	35304725	ID=chr1.1863	242	0.694215	0.720238	21	0.0867769
chr1	35313361	35313799	ID=chr1.1864	439	0.765376	0.860631	55	0.125285
chr1	35316723	35317003	ID=chr1.1865	281	0.615658	0.841088	22	0.0782918
chr1	35321679	35322054	ID=chr1.1866	376	0.728723	0.902663	44	0.117021
chr1	35368135	35368475	ID=chr1.1867	341	0.609971	1.02556	30	0.0879765
chr1	35385985	35386270	ID=chr1.1868	286	0.587413	0.733333	18	0.0629371
chr1	35401421	35401623	ID=chr1.1869	203	0.596059	0.748016	13	0.0640394
chr1	35415952	35416275	ID=chr1.1870	324	0.641975	0.968096	31	0.095679
chr1	35443704	35443932	ID=chr1.1871	229	0.58952	0.705546	14	0.0611354
chr1	35453537	35453823	ID=chr1.1872	287	0.595819	0.991296	25	0.087108
chr1	35529376	35530757	ID=chr1.1873	1382	0.717077	0.858231	152	0.109986
chr1	35534642	35534981	ID=chr1.1874	340	0.541176	0.885417	22	0.0647059
chr1	35536431	35536642	ID=chr1.1875	212	0.542453	0.714461	11	0.0518868
chr1	35553423	35553645	ID=chr1.1876	223	0.600897	0.667204	13	0.058296
chr1	35556408	35556656	ID=chr1.1877	249	0.610442	0.787006	18	0.0722892
chr1	35557257	35557500	ID=chr1.1878	244	0.557377	0.795825	15	0.0614754
chr1	35585555	35585823	ID=chr1.1879	269	0.579926	0.769865	17	0.063197
chr1	35588772	35589035	ID=chr1.1880	264	0.609848	0.950235	23	0.0871212
chr1	35590785	35591087	ID=chr1.1881	303	0.564356	0.87911	21	0.0693069
chr1	35596467	35596758	ID=chr1.1882	292	0.589041	1.03546	26	0.0890411
chr1	35606469	35607001	ID=chr1.1883	533	0.733583	0.819696	58	0.108818
chr1	35621650	35621946	ID=chr1.1884	297	0.589226	0.824346	21	0.0707071
chr1	35645303	35645565	ID=chr1.1885	263	0.547529	0.664141	13	0.0494297
chr1	35718111	35718331	ID=chr1.1886	221	0.538462	0.753409	12	0.0542986
chr1	35767665	35767976	ID=chr1.1887	312	0.596154	0.830556	23	0.0737179
chr1	35895343	35895678	ID=chr1.1888	336	0.699405	0.804294	33	0.0982143
chr1	35910858	35911488	ID=chr1.1889	631	0.690967	0.878978	66	0.104596
chr1	35911592	35912150	ID=chr1.1890	559	0.765653	0.841513	68	0.121646
chr1	35914423	35914874	ID=chr1.1891	452	0.714602	0.852765	49	0.108407
chr1	35914887	35915113	ID=chr1.1892	227	0.687225	0.740048	19	0.0837004
chr1	35915199	35915452	ID=chr1.1893	254	0.688976	0.76366	23	0.0905512
chr1	35978551	35978781	ID=chr1.1894	231	0.545455	0.873236	15	0.0649351
chr1	35978923	35979314	ID=chr1.1895	392	0.630102	0.848151	33	0.0841837
chr1	36026773	36026995	ID=chr1.1896	223	0.533632	0.771626	12	0.0538117
chr1	36037447	36037742	ID=chr1.1897	296	0.577703	0.689504	17	0.0574324
chr1	36045555	36046138	ID=chr1.1898	584	0.696918	0.838958	59	0.101027
chr1	36056234	36056638	ID=chr1.1899	405	0.758025	0.863466	50	0.123457
chr1	36056644	36056962	ID=chr1.1900	319	0.583072	0.936608	22	0.0689655
chr1	36084632	36084854	ID=chr1.1901	223	0.569507	0.796022	14	0.0627803
chr1	36106910	36107463	ID=chr1.1902	554	0.723827	0.828349	60	0.108303
chr1	36107645	36107862	ID=chr1.1903	218	0.651376	0.694129	16	0.0733945
chr1	36115678	36115884	ID=chr1.1904	207	0.555556	0.821429	13	0.0628019
chr1	36130535	36130740	ID=chr1.1905	206	0.57767	0.757782	13	0.0631068
chr1	36133750	36133958	ID=chr1.1906	209	0.555024	0.621469	10	0.0478469
chr1	36141812	36142082	ID=chr1.1907	271	0.583026	0.697555	16	0.0590406
chr1	36142816	36143047	ID=chr1.1908	232	0.556034	0.676056	12	0.0517241
chr1	36143170	36143459	ID=chr1.1909	290	0.593103	0.799779	20	0.0689655
chr1	36143503	36143731	ID=chr1.1910	229	0.554585	0.867424	15	0.0655022
chr1	36145448	36146415	ID=chr1.1911	968	0.786157	0.943913	141	0.145661
chr1	36207083	36207428	ID=chr1.1912	346	0.563584	0.789783	21	0.0606936
chr1	36207919	36208131	ID=chr1.1913	213	0.577465	0.854278	15	0.0704225
chr1	36220550	36221017	ID=chr1.1914	468	0.737179	0.786713	50	0.106838
chr1	36221481	36221689	ID=chr1.1915	209	0.712919	0.612454	16	0.076555
chr1	36268128	36268920	ID=chr1.1916	793	0.747793	0.9847	109	0.137453
chr1	36268994	36269195	ID=chr1.1917	202	0.70297	0.845694	21	0.10396
chr1	36316578	36316854	ID=chr1.1918	277	0.592058	0.676125	16	0.0577617
chr1	36346618	36346916	ID=chr1.1919	299	0.615385	0.889881	25	0.083612
chr1	36421709	36422075	ID=chr1.1920	367	0.678474	0.819412	34	0.0926431
chr1	36426523	36427652	ID=chr1.1921	1130	0.640708	0.924707	107	0.0946903
chr1	36449904	36450109	ID=chr1.1922	206	0.592233	0.691082	12	0.0582524
chr1	36462822	36463309	ID=chr1.1923	488	0.827869	0.892095	74	0.151639
chr1	36464304	36464515	ID=chr1.1924	212	0.580189	0.791783	8	0.0377358
chr1	36483616	36483971	ID=chr1.1925	356	0.564607	0.779769	22	0.0617978
chr1	36487019	36487700	ID=chr1.1926	682	0.653959	0.882745	61	0.0894428
chr1	36493659	36494566	ID=chr1.1927	908	0.763216	0.918629	121	0.13326
chr1	36507044	36507293	ID=chr1.1928	250	0.552	0.694444	13	0.052
chr1	36510311	36510516	ID=chr1.1929	206	0.626214	0.874625	17	0.0825243
chr1	36513966	36514451	ID=chr1.1930	486	0.744856	0.860834	58	0.119342
chr1	36516279	36516899	ID=chr1.1931	621	0.721417	0.790701	58	0.0933977
chr1	36535366	36535578	ID=chr1.1932	213	0.558685	0.697737	11	0.0516432
chr1	36562073	36562419	ID=chr1.1933	347	0.677233	0.940586	37	0.106628
chr1	36580322	36580525	ID=chr1.1934	204	0.514706	0.740203	10	0.0490196
chr1	36599134	36599391	ID=chr1.1935	258	0.593023	0.667702	15	0.0581395
chr1	36624027	36624364	ID=chr1.1936	338	0.514793	0.765623	17	0.0502959
chr1	36644130	36644795	ID=chr1.1937	666	0.734234	0.852121	76	0.114114
chr1	36651711	36651943	ID=chr1.1938	233	0.562232	0.773352	14	0.0600858
chr1	36658932	36659289	ID=chr1.1939	358	0.675978	0.734811	30	0.0837989
chr1	36659965	36660438	ID=chr1.1940	474	0.729958	0.842794	53	0.111814
chr1	36660752	36661447	ID=chr1.1941	696	0.784483	0.756522	81	0.116379
chr1	36668592	36668984	ID=chr1.1942	393	0.53944	0.744318	14	0.0356234
chr1	36670944	36671175	ID=chr1.1943	232	0.525862	0.84878	12	0.0517241
chr1	36679386	36679617	ID=chr1.1944	232	0.646552	0.825476	20	0.0862069
chr1	36723222	36723935	ID=chr1.1945	714	0.693277	0.81927	69	0.0966387
chr1	36731438	36731675	ID=chr1.1946	238	0.563025	0.795277	15	0.0630252
chr1	36732254	36732514	ID=chr1.1947	261	0.532567	0.881013	16	0.0613027
chr1	36735186	36735719	ID=chr1.1948	534	0.636704	0.951872	51	0.0955056
chr1	36737797	36738151	ID=chr1.1949	355	0.569014	0.887056	25	0.0704225
chr1	36779079	36779340	ID=chr1.1950	262	0.614504	0.978829	24	0.0916031
chr1	36787771	36788470	ID=chr1.1951	700	0.657143	0.742238	53	0.0757143
chr1	36797613	36797819	ID=chr1.1952	207	0.536232	0.879412	13	0.0628019
chr1	36801500	36801785	ID=chr1.1953	286	0.56993	0.857657	15	0.0524476
chr1	36801793	36802190	ID=chr1.1954	398	0.638191	1.01272	41	0.103015
chr1	36819789	36819997	ID=chr1.1955	209	0.555024	0.80695	12	0.0574163
chr1	36847141	36847357	ID=chr1.1956	217	0.502304	0.731132	10	0.0460829
chr1	36878569	36878826	ID=chr1.1957	258	0.593023	0.666093	15	0.0581395
chr1	36969893	36970167	ID=chr1.1958	275	0.603636	0.85619	21	0.0763636
chr1	37131741	37131983	ID=chr1.1959	243	0.55144	1.58203	5	0.0205761
chr1	37348237	37348524	ID=chr1.1960	288	0.604167	0.781229	20	0.0694444
chr1	37370271	37370815	ID=chr1.1961	545	0.697248	0.830539	55	0.100917
chr1	37370918	37372504	ID=chr1.1962	1587	0.7385	0.900557	194	0.122243
chr1	37385826	37386061	ID=chr1.1963	236	0.572034	0.681778	13	0.0550847
chr1	37417350	37417654	ID=chr1.1964	305	0.639344	0.774603	24	0.0786885
chr1	37417890	37418171	ID=chr1.1965	282	0.716312	0.636381	23	0.0815603
chr1	37645631	37645944	ID=chr1.1966	314	0.541401	0.695749	16	0.0509554
chr1	37655622	37655945	ID=chr1.1967	324	0.617284	0.717391	22	0.0679012
chr1	37812341	37812999	ID=chr1.1968	659	0.728376	0.940511	82	0.124431
chr1	37819849	37820060	ID=chr1.1969	212	0.575472	0.931868	16	0.0754717
chr1	37852512	37853456	ID=chr1.1970	945	0.700529	0.964286	108	0.114286
chr1	37862576	37862815	ID=chr1.1971	240	0.545833	0.677966	12	0.05
chr1	37892133	37892538	ID=chr1.1972	406	0.647783	0.858754	36	0.08867
chr1	37894155	37894524	ID=chr1.1973	370	0.559459	0.759895	22	0.0594595
chr1	37895182	37895419	ID=chr1.1974	238	0.596639	0.709459	15	0.0630252
chr1	37934028	37934430	ID=chr1.1975	403	0.64268	1.0407	42	0.104218
chr1	37972670	37973153	ID=chr1.1976	484	0.75	0.830494	56	0.115702
chr1	37984464	37984721	ID=chr1.1977	258	0.569767	0.731293	15	0.0581395
chr1	38028090	38028525	ID=chr1.1978	436	0.552752	0.750999	25	0.0573395
chr1	38028615	38029011	ID=chr1.1979	397	0.564232	0.762545	24	0.0604534
chr1	38029991	38030197	ID=chr1.1980	207	0.724638	0.786787	21	0.101449
chr1	38030538	38031184	ID=chr1.1981	647	0.639876	0.78635	52	0.0803709
chr1	38090750	38091562	ID=chr1.1982	813	0.749077	0.895966	100	0.123001
chr1	38091797	38092092	ID=chr1.1983	296	0.672297	0.76517	19	0.0641892
chr1	38099501	38100270	ID=chr1.1984	770	0.65974	0.869143	72	0.0935065
chr1	38102337	38102734	ID=chr1.1985	398	0.61809	0.916306	34	0.0854271
chr1	38103098	38103337	ID=chr1.1986	240	0.666667	0.754243	20	0.0833333
chr1	38115651	38115866	ID=chr1.1987	216	0.680556	0.720534	18	0.0833333
chr1	38134293	38135260	ID=chr1.1988	968	0.751033	0.932347	125	0.129132
chr1	38148252	38149329	ID=chr1.1989	1078	0.750464	0.870504	132	0.122449
chr1	38200314	38200514	ID=chr1.1990	201	0.691542	0.844893	20	0.0995025
chr1	38200702	38200971	ID=chr1.1991	270	0.622222	0.77551	19	0.0703704
chr1	38236194	38236439	ID=chr1.1992	246	0.617886	0.767817	18	0.0731707
chr1	38236643	38236855	ID=chr1.1993	213	0.690141	0.715299	18	0.084507
chr1	38240353	38240604	ID=chr1.1994	252	0.583333	0.801347	17	0.0674603
chr1	38272145	38272685	ID=chr1.1995	541	0.674677	0.900627	52	0.0961183
chr1	38275486	38275781	ID=chr1.1996	296	0.594595	0.809375	21	0.0709459
chr1	38280131	38280373	ID=chr1.1997	243	0.547325	0.716327	13	0.0534979
[truncated: 82,474 more rows]

## Sheet: T2T-CHM13 density-defined CGI
Table S4 All CGIs for the T2T-YAO-hp and T2T-CHM13 genomes
Note: O/E, observed CpG/expected CpG; CGcount, the number of CpG sites in this CGI. Table S4 encompasses all CGI data for two genomes across four distinct categories, distributed over eight sheets within a single Excel workbook. Each sheet is designated as follows: T2T-YAO-hp density-defined CGI; T2T-CHM13 density-defined CGI; T2T-YAO-hp (d = 12 bp), T2T-YAO-hp position-defind CGI (d = 12 bp); T2…
Chromosome	CGI start	CGI end	CGI ID	CGI length	GC content	O/E ratio	CGcount	CpG density
chr1	2668	3510	ID=chr1.1	843	0.797153	1.17287	154	0.182681
chr1	24132	24476	ID=chr1.2	345	0.588406	0.707105	21	0.0608696
chr1	24503	26297	ID=chr1.3	1795	0.620056	0.92197	159	0.0885794
chr1	32372	32578	ID=chr1.4	207	0.661836	0.937662	21	0.101449
chr1	36355	37059	ID=chr1.5	705	0.750355	0.759093	73	0.103546
chr1	37876	38132	ID=chr1.6	257	0.51751	0.651182	9	0.0350195
chr1	136796	137006	ID=chr1.7	211	0.587678	0.941964	17	0.0805687
chr1	204469	204679	ID=chr1.8	211	0.521327	0.769562	11	0.0521327
chr1	205121	205717	ID=chr1.9	597	0.680067	0.875367	60	0.100503
chr1	256128	257082	ID=chr1.10	955	0.699476	1.00113	114	0.119372
chr1	282390	282846	ID=chr1.11	457	0.533917	0.952403	31	0.0678337
chr1	295585	296029	ID=chr1.12	445	0.649438	0.634937	21	0.047191
chr1	298771	299194	ID=chr1.13	424	0.726415	0.829252	46	0.108491
chr1	304829	305043	ID=chr1.14	215	0.702326	1.51408	9	0.0418605
chr1	305708	305921	ID=chr1.15	214	0.658879	1.17153	3	0.0140187
chr1	305937	306327	ID=chr1.16	391	0.685422	1.47711	17	0.0434783
chr1	328945	329214	ID=chr1.17	270	0.57037	0.736573	16	0.0592593
chr1	334252	335075	ID=chr1.18	824	0.751214	0.989029	114	0.13835
chr1	335114	335687	ID=chr1.19	574	0.616725	0.755263	41	0.0714286
chr1	338942	339986	ID=chr1.20	1045	0.744498	0.802072	113	0.108134
chr1	342544	342766	ID=chr1.21	223	0.600897	0.796429	15	0.0672646
chr1	353197	355703	ID=chr1.22	2507	0.755086	0.915299	327	0.130435
chr1	358783	358994	ID=chr1.23	212	0.683962	0.741547	18	0.0849057
chr1	368934	369474	ID=chr1.24	541	0.730129	0.924403	66	0.121996
chr1	369584	369827	ID=chr1.25	244	0.696721	0.671787	19	0.0778689
chr1	369983	370216	ID=chr1.26	234	0.692308	0.713415	20	0.0854701
chr1	370338	370911	ID=chr1.27	574	0.75784	0.939064	77	0.134146
chr1	370999	371494	ID=chr1.28	496	0.780242	0.794957	60	0.120968
chr1	387678	387919	ID=chr1.29	242	0.665289	0.914934	24	0.0991736
chr1	387931	388921	ID=chr1.30	991	0.728557	0.89053	117	0.118063
chr1	389135	390494	ID=chr1.31	1360	0.755882	0.881276	170	0.125
chr1	393243	393554	ID=chr1.32	312	0.727564	0.754839	27	0.0865385
chr1	393678	393904	ID=chr1.33	227	0.634361	0.744981	17	0.0748899
chr1	395367	395855	ID=chr1.34	489	0.719836	0.855227	54	0.110429
chr1	405341	407855	ID=chr1.35	2515	0.761829	0.890396	205	0.0815109
chr1	408911	409201	ID=chr1.36	291	0.687285	0.756903	26	0.0893471
chr1	412825	413140	ID=chr1.37	316	0.648734	0.784269	26	0.0822785
chr1	414997	415269	ID=chr1.38	273	0.542125	0.675871	13	0.047619
chr1	415982	416284	ID=chr1.39	303	0.584158	0.668961	17	0.0561056
chr1	428168	428533	ID=chr1.40	366	0.737705	0.843874	42	0.114754
chr1	428542	429102	ID=chr1.41	561	0.73975	0.813614	62	0.110517
chr1	429118	431134	ID=chr1.42	2017	0.746653	0.901062	253	0.125434
chr1	431732	432199	ID=chr1.43	468	0.773504	0.832204	58	0.123932
chr1	437983	438227	ID=chr1.44	245	0.587755	0.867427	18	0.0734694
chr1	438900	439112	ID=chr1.45	213	0.605634	0.729452	14	0.0657277
chr1	439476	439681	ID=chr1.46	206	0.519417	0.959857	13	0.0631068
chr1	443369	443664	ID=chr1.47	296	0.587838	0.785875	20	0.0675676
chr1	445978	446243	ID=chr1.48	266	0.541353	0.720588	14	0.0526316
chr1	447328	447583	ID=chr1.49	256	0.546875	0.96	18	0.0703125
chr1	449514	450142	ID=chr1.50	629	0.81876	0.832238	87	0.138315
chr1	450145	450812	ID=chr1.51	668	0.796407	0.91201	96	0.143713
chr1	458840	459185	ID=chr1.52	346	0.722543	0.64875	27	0.0780347
chr1	463066	463389	ID=chr1.53	324	0.728395	0.768103	33	0.101852
chr1	463396	463775	ID=chr1.54	380	0.789474	0.983133	52	0.136842
chr1	463940	464407	ID=chr1.55	468	0.782051	0.881111	61	0.130342
chr1	464654	464965	ID=chr1.56	312	0.733974	0.713959	30	0.0961538
chr1	470431	471856	ID=chr1.57	1426	0.751753	0.861111	170	0.119215
chr1	473329	473553	ID=chr1.58	225	0.671111	0.911938	22	0.0977778
chr1	474198	474411	ID=chr1.59	214	0.700935	0.660974	17	0.0794393
chr1	474467	474672	ID=chr1.60	206	0.635922	0.769039	15	0.0728155
chr1	474751	475023	ID=chr1.61	273	0.542125	0.941379	18	0.0659341
chr1	478091	478307	ID=chr1.62	217	0.714286	0.699248	18	0.0829493
chr1	478640	479236	ID=chr1.63	597	0.658291	0.64754	41	0.0686767
chr1	479257	479502	ID=chr1.64	246	0.699187	0.634107	19	0.0772358
chr1	486367	486820	ID=chr1.65	454	0.647577	0.957965	38	0.0837004
chr1	489285	489981	ID=chr1.66	697	0.763271	0.860128	87	0.124821
chr1	497312	497557	ID=chr1.67	246	0.752033	0.94903	33	0.134146
chr1	498585	499835	ID=chr1.68	1251	0.736211	0.814146	138	0.110312
chr1	506274	506836	ID=chr1.69	563	0.715808	0.642617	38	0.0674956
chr1	508994	509597	ID=chr1.70	604	0.716887	0.841226	37	0.0612583
chr1	511295	511636	ID=chr1.71	342	0.692982	0.764935	31	0.0906433
chr1	517581	517830	ID=chr1.72	250	0.712	0.733418	23	0.092
chr1	539255	539597	ID=chr1.73	343	0.612245	0.801327	25	0.0728863
chr1	540795	541078	ID=chr1.74	284	0.566901	0.751557	17	0.0598592
chr1	542363	542612	ID=chr1.75	250	0.568	0.744491	15	0.06
chr1	543747	544107	ID=chr1.76	361	0.606648	1.05719	34	0.0941828
chr1	544386	545658	ID=chr1.77	1273	0.735271	0.954604	164	0.12883
chr1	560192	560455	ID=chr1.78	264	0.541667	0.885207	17	0.0643939
chr1	562414	562717	ID=chr1.79	304	0.582237	0.824593	21	0.0690789
chr1	565586	565975	ID=chr1.80	390	0.776923	0.796201	46	0.117949
chr1	569513	570116	ID=chr1.81	604	0.690397	0.653632	30	0.0496689
chr1	592498	592705	ID=chr1.82	208	0.600962	0.802882	15	0.0721154
chr1	593083	593498	ID=chr1.83	416	0.677885	0.77483	37	0.0889423
chr1	596478	596734	ID=chr1.84	257	0.700389	0.771772	23	0.0894942
chr1	603072	603485	ID=chr1.85	414	0.574879	0.88765	30	0.0724638
chr1	615260	615526	ID=chr1.86	267	0.602996	0.75	18	0.0674157
chr1	618253	618483	ID=chr1.87	231	0.597403	0.746767	15	0.0649351
chr1	625827	626299	ID=chr1.88	473	0.7463	0.744345	48	0.10148
chr1	629373	630173	ID=chr1.89	801	0.777778	0.843367	102	0.127341
chr1	632547	632751	ID=chr1.90	205	0.673171	0.689076	16	0.0780488
chr1	634720	635254	ID=chr1.91	535	0.691589	0.860154	55	0.102804
chr1	638567	638838	ID=chr1.92	272	0.610294	0.632558	16	0.0588235
chr1	645565	646309	ID=chr1.93	745	0.681879	0.957719	82	0.110067
chr1	651301	651805	ID=chr1.94	505	0.560396	1.0989	40	0.0792079
chr1	656733	657016	ID=chr1.95	284	0.676056	0.729018	23	0.0809859
chr1	659932	662080	ID=chr1.96	2149	0.743602	1.01664	302	0.14053
chr1	675282	675866	ID=chr1.97	585	0.777778	0.848219	75	0.128205
chr1	683010	683324	ID=chr1.98	315	0.679365	0.881119	32	0.101587
chr1	683650	683882	ID=chr1.99	233	0.643777	0.765189	18	0.0772532
chr1	684137	684458	ID=chr1.100	322	0.645963	0.77411	26	0.0807453
chr1	685555	685802	ID=chr1.101	248	0.584677	0.759281	16	0.0645161
chr1	687970	688231	ID=chr1.102	262	0.564885	0.803065	16	0.0610687
chr1	702113	703282	ID=chr1.103	1170	0.746154	0.890598	145	0.123932
chr1	709196	709468	ID=chr1.104	273	0.608059	0.718421	18	0.0659341
chr1	717369	721753	ID=chr1.105	4385	0.696465	1.03768	473	0.107868
chr1	725328	726143	ID=chr1.106	816	0.737745	0.846763	94	0.115196
chr1	728260	728513	ID=chr1.107	254	0.685039	0.992049	28	0.110236
chr1	738667	738949	ID=chr1.108	283	0.59364	0.709718	16	0.0565371
chr1	739038	741149	ID=chr1.109	2112	0.750947	0.994178	296	0.140152
chr1	755809	756619	ID=chr1.110	811	0.75709	0.903981	105	0.12947
chr1	758863	759346	ID=chr1.111	484	0.698347	0.756223	44	0.0909091
chr1	761185	761854	ID=chr1.112	670	0.562687	0.981051	51	0.0761194
chr1	763628	763986	ID=chr1.113	359	0.70195	0.836883	37	0.103064
chr1	769816	770244	ID=chr1.114	429	0.659674	0.813333	37	0.0862471
chr1	771531	771792	ID=chr1.115	262	0.675573	0.783761	21	0.0801527
chr1	772684	773176	ID=chr1.116	493	0.543611	0.850434	27	0.0547667
chr1	780172	781573	ID=chr1.117	1402	0.795292	1.0381	230	0.164051
chr1	781584	782160	ID=chr1.118	577	0.738302	0.680581	41	0.0710572
chr1	784852	785177	ID=chr1.119	326	0.714724	0.799138	33	0.101227
chr1	785231	786292	ID=chr1.120	1062	0.752354	0.98611	148	0.13936
chr1	791459	791697	ID=chr1.121	239	0.502092	0.887714	13	0.0543933
chr1	805330	806239	ID=chr1.122	910	0.673626	0.972033	99	0.108791
chr1	817343	817610	ID=chr1.123	268	0.679104	0.778283	23	0.0858209
chr1	819162	819388	ID=chr1.124	227	0.581498	0.945833	18	0.0792952
chr1	830567	831098	ID=chr1.125	532	0.669173	0.911566	54	0.101504
chr1	831122	831655	ID=chr1.126	534	0.730337	0.989701	70	0.131086
chr1	831900	832165	ID=chr1.127	266	0.62782	0.801895	21	0.0789474
chr1	838091	838425	ID=chr1.128	335	0.576119	0.855541	23	0.0686567
chr1	838527	839948	ID=chr1.129	1422	0.665963	0.926988	144	0.101266
chr1	848690	848968	ID=chr1.130	279	0.616487	0.764803	20	0.0716846
chr1	851936	852591	ID=chr1.131	656	0.814024	0.889994	96	0.146341
chr1	858961	859263	ID=chr1.132	303	0.693069	0.985619	19	0.0627063
chr1	861388	861836	ID=chr1.133	449	0.797327	1.01126	68	0.151448
chr1	869740	870434	ID=chr1.134	695	0.785612	0.990028	104	0.14964
chr1	873553	874447	ID=chr1.135	895	0.774302	0.861225	115	0.128492
chr1	877424	877671	ID=chr1.136	248	0.564516	0.717949	14	0.0564516
chr1	891737	891943	ID=chr1.137	207	0.570048	0.781132	13	0.0628019
chr1	895102	895302	ID=chr1.138	201	0.606965	0.758082	14	0.0696517
chr1	903152	903372	ID=chr1.139	221	0.683258	0.69863	18	0.081448
chr1	905791	906861	ID=chr1.140	1071	0.714286	1.00735	137	0.127918
chr1	907210	907413	ID=chr1.141	204	0.54902	0.913335	14	0.0686275
chr1	908653	908895	ID=chr1.142	243	0.547325	0.897507	16	0.0658436
chr1	916368	916586	ID=chr1.143	219	0.712329	0.776183	20	0.0913242
chr1	918698	919006	ID=chr1.144	309	0.533981	0.727701	16	0.0517799
chr1	934760	934964	ID=chr1.145	205	0.565854	0.680241	11	0.0536585
chr1	945959	947378	ID=chr1.146	1420	0.724648	0.959168	178	0.125352
chr1	955519	955719	ID=chr1.147	201	0.552239	0.784645	12	0.0597015
chr1	956000	956227	ID=chr1.148	228	0.600877	0.688525	14	0.0614035
chr1	957816	958086	ID=chr1.149	271	0.660517	0.748243	22	0.0811808
chr1	965021	965244	ID=chr1.150	224	0.5625	0.911264	16	0.0714286
chr1	969732	970001	ID=chr1.151	270	0.7	0.666069	22	0.0814815
chr1	972223	972540	ID=chr1.152	318	0.581761	0.860471	23	0.072327
chr1	974066	975562	ID=chr1.153	1497	0.767535	0.813637	178	0.118904
chr1	978103	978396	ID=chr1.154	294	0.697279	0.723005	22	0.0748299
chr1	982270	982472	ID=chr1.155	203	0.561576	0.626543	10	0.0492611
chr1	988609	988896	ID=chr1.156	288	0.645833	0.802508	24	0.0833333
chr1	993705	993910	ID=chr1.157	206	0.548544	0.605882	9	0.0436893
chr1	995836	996124	ID=chr1.158	289	0.584775	0.837681	20	0.0692042
chr1	1008599	1009897	ID=chr1.159	1299	0.69438	1.06931	167	0.12856
chr1	1010189	1010501	ID=chr1.160	313	0.616613	0.876751	26	0.0830671
chr1	1021458	1021714	ID=chr1.161	257	0.55642	0.707989	14	0.0544747
chr1	1022383	1022674	ID=chr1.162	292	0.558219	0.759951	17	0.0582192
chr1	1024495	1024709	ID=chr1.163	215	0.572093	0.750134	13	0.0604651
chr1	1033639	1035277	ID=chr1.164	1639	0.75961	0.968867	228	0.139109
chr1	1049171	1049535	ID=chr1.165	365	0.542466	0.754132	20	0.0547945
chr1	1049577	1051004	ID=chr1.166	1428	0.753501	0.933495	189	0.132353
chr1	1057956	1058260	ID=chr1.167	305	0.740984	0.871429	36	0.118033
chr1	1063548	1064195	ID=chr1.168	648	0.751543	0.79838	73	0.112654
chr1	1064662	1065154	ID=chr1.169	493	0.72211	0.853028	51	0.103448
chr1	1065165	1065434	ID=chr1.170	270	0.792593	0.712526	30	0.111111
chr1	1065474	1065963	ID=chr1.171	490	0.742857	0.834855	56	0.114286
chr1	1065972	1066248	ID=chr1.172	277	0.736462	0.692185	22	0.0794224
chr1	1066677	1067028	ID=chr1.173	352	0.761364	0.701754	35	0.0994318
chr1	1067109	1067437	ID=chr1.174	329	0.693009	0.71805	27	0.0820669
chr1	1067440	1067849	ID=chr1.175	410	0.739024	0.849703	46	0.112195
chr1	1068081	1068601	ID=chr1.176	521	0.725528	0.832852	57	0.109405
chr1	1074806	1075026	ID=chr1.177	221	0.597285	0.710938	14	0.0633484
chr1	1075616	1075896	ID=chr1.178	281	0.597865	0.758381	19	0.0676157
chr1	1079517	1079789	ID=chr1.179	273	0.681319	0.880759	25	0.0915751
chr1	1084305	1084584	ID=chr1.180	280	0.546429	0.777508	16	0.0571429
chr1	1093036	1093952	ID=chr1.181	917	0.641221	0.98857	93	0.101418
chr1	1094110	1094311	ID=chr1.182	202	0.579208	0.900178	15	0.0742574
chr1	1094703	1094941	ID=chr1.183	239	0.556485	0.927626	17	0.0711297
chr1	1126190	1126410	ID=chr1.184	221	0.58371	0.827922	15	0.0678733
chr1	1126589	1127696	ID=chr1.185	1108	0.695848	0.917182	123	0.111011
chr1	1127829	1128078	ID=chr1.186	250	0.728	0.912742	30	0.12
chr1	1128082	1128335	ID=chr1.187	254	0.555118	0.832787	16	0.0629921
chr1	1128341	1128703	ID=chr1.188	363	0.573003	0.81299	24	0.0661157
chr1	1134196	1134524	ID=chr1.189	329	0.693009	0.71805	27	0.0820669
chr1	1134527	1134936	ID=chr1.190	410	0.739024	0.849703	46	0.112195
chr1	1135168	1135688	ID=chr1.191	521	0.725528	0.832852	57	0.109405
chr1	1142692	1142972	ID=chr1.192	281	0.594306	0.728608	18	0.0640569
chr1	1146589	1146861	ID=chr1.193	273	0.681319	0.880759	25	0.0915751
chr1	1158403	1159166	ID=chr1.194	764	0.637435	0.981109	76	0.0994764
chr1	1159327	1159529	ID=chr1.195	203	0.571429	0.853966	14	0.0689655
chr1	1159914	1160140	ID=chr1.196	227	0.555066	0.978448	17	0.0748899
chr1	1160312	1160587	ID=chr1.197	276	0.586957	0.720516	17	0.0615942
chr1	1173655	1174000	ID=chr1.198	346	0.592486	0.823339	25	0.0722543
chr1	1174660	1174906	ID=chr1.199	247	0.566802	0.808015	16	0.0647773
chr1	1179397	1179617	ID=chr1.200	221	0.58371	0.827922	15	0.0678733
chr1	1179765	1180891	ID=chr1.201	1127	0.68323	0.920006	121	0.107365
chr1	1181009	1181273	ID=chr1.202	265	0.735849	0.924028	33	0.124528
chr1	1181277	1181530	ID=chr1.203	254	0.555118	0.832787	16	0.0629921
chr1	1188367	1188715	ID=chr1.204	349	0.670487	0.775958	30	0.0859599
chr1	1203705	1204006	ID=chr1.205	302	0.546358	0.799412	18	0.0596026
chr1	1208868	1209079	ID=chr1.206	212	0.660377	0.828125	19	0.0896226
chr1	1212315	1213522	ID=chr1.207	1208	0.765728	0.904344	160	0.13245
chr1	1216544	1216821	ID=chr1.208	278	0.708633	0.724562	25	0.0899281
chr1	1233304	1233606	ID=chr1.209	303	0.580858	0.825506	21	0.0693069
chr1	1286703	1286942	ID=chr1.210	240	0.529167	0.913242	15	0.0625
chr1	1314708	1314960	ID=chr1.211	253	0.628458	0.893419	22	0.0869565
chr1	1324307	1325969	ID=chr1.212	1663	0.776308	0.986306	246	0.147925
chr1	1325972	1326224	ID=chr1.213	253	0.743083	0.769627	26	0.102767
chr1	1343108	1344186	ID=chr1.214	1079	0.705283	0.946332	125	0.115848
chr1	1353094	1354297	ID=chr1.215	1204	0.73505	0.739199	119	0.0988372
chr1	1368515	1368759	ID=chr1.216	245	0.522449	0.718475	12	0.0489796
chr1	1370156	1370527	ID=chr1.217	372	0.491935	1.23954	18	0.0483871
chr1	1373836	1374056	ID=chr1.218	221	0.552036	0.789286	12	0.0542986
chr1	1375727	1375940	ID=chr1.219	214	0.570093	0.702215	12	0.0560748
chr1	1379121	1379354	ID=chr1.220	234	0.679487	0.705714	19	0.0811966
chr1	1380786	1380993	ID=chr1.221	208	0.576923	0.8125	11	0.0528846
chr1	1389942	1390375	ID=chr1.222	434	0.629032	0.879794	37	0.0852535
chr1	1409998	1410276	ID=chr1.223	279	0.587814	0.707066	17	0.0609319
chr1	1411212	1411422	ID=chr1.224	211	0.663507	0.56545	13	0.0616114
chr1	1413952	1414186	ID=chr1.225	235	0.608511	0.851449	17	0.0723404
chr1	1414228	1415067	ID=chr1.226	840	0.617857	0.940649	70	0.0833333
chr1	1415088	1415613	ID=chr1.227	526	0.642586	0.897866	48	0.0912548
chr1	1415883	1416231	ID=chr1.228	349	0.653295	0.727813	27	0.0773639
chr1	1416364	1417544	ID=chr1.229	1181	0.711262	0.790011	118	0.0999153
chr1	1418101	1418315	ID=chr1.230	215	0.632558	0.746528	16	0.0744186
chr1	1439031	1439295	ID=chr1.231	265	0.769811	0.824662	32	0.120755
chr1	1439382	1439615	ID=chr1.232	234	0.555556	0.798246	14	0.0598291
chr1	1454269	1455448	ID=chr1.233	1180	0.80339	0.812687	147	0.124576
chr1	1457110	1457342	ID=chr1.234	233	0.690987	0.797945	22	0.0944206
chr1	1461142	1461520	ID=chr1.235	379	0.664908	0.839823	35	0.0923483
chr1	1461789	1462014	ID=chr1.236	226	0.60177	0.73329	15	0.0663717
chr1	1463662	1463981	ID=chr1.237	320	0.65625	0.97561	32	0.1
chr1	1465063	1465266	ID=chr1.238	204	0.602941	0.711755	13	0.0637255
chr1	1478000	1478200	ID=chr1.239	201	0.567164	0.628125	10	0.0497512
chr1	1480083	1480767	ID=chr1.240	685	0.722628	0.806884	72	0.105109
chr1	1485271	1486559	ID=chr1.241	1289	0.74166	0.960006	170	0.131885
chr1	1486573	1486863	ID=chr1.242	291	0.690722	0.823862	28	0.0962199
chr1	1488716	1488923	ID=chr1.243	208	0.567308	0.787879	13	0.0625
chr1	1490070	1490395	ID=chr1.244	326	0.564417	0.774807	20	0.0613497
chr1	1490476	1490703	ID=chr1.245	228	0.583333	0.936986	18	0.0789474
chr1	1500877	1501105	ID=chr1.246	229	0.550218	0.815154	14	0.0611354
chr1	1509235	1509685	ID=chr1.247	451	0.67184	0.813077	41	0.0909091
chr1	1510641	1510884	ID=chr1.248	244	0.610656	0.702765	15	0.0614754
chr1	1514504	1514802	ID=chr1.249	299	0.568562	0.786733	19	0.0635452
chr1	1517543	1517763	ID=chr1.250	221	0.624434	0.881958	19	0.0859729
chr1	1527122	1527399	ID=chr1.251	278	0.600719	0.693369	17	0.0611511
chr1	1527502	1527719	ID=chr1.252	218	0.665138	0.553084	13	0.059633
chr1	1529870	1530318	ID=chr1.253	449	0.701559	0.870296	48	0.106904
chr1	1534457	1534658	ID=chr1.254	202	0.549505	0.794754	12	0.0594059
chr1	1550408	1550703	ID=chr1.255	296	0.635135	0.703565	21	0.0709459
chr1	1556696	1559179	ID=chr1.256	2484	0.597021	1.19222	154	0.0619968
chr1	1566622	1566904	ID=chr1.257	283	0.583039	0.712741	17	0.0600707
chr1	1567999	1568258	ID=chr1.258	260	0.723077	0.858413	26	0.1
chr1	1568310	1568533	ID=chr1.259	224	0.709821	0.925953	23	0.102679
chr1	1584796	1585034	ID=chr1.260	239	0.560669	0.660069	12	0.0502092
chr1	1585792	1586051	ID=chr1.261	260	0.580769	0.697674	15	0.0576923
chr1	1590045	1590474	ID=chr1.262	430	0.502326	1.35616	14	0.0325581
chr1	1604522	1604787	ID=chr1.263	266	0.733083	0.840759	21	0.0789474
chr1	1607001	1607246	ID=chr1.264	246	0.626016	0.754987	18	0.0731707
chr1	1607770	1608013	ID=chr1.265	244	0.635246	1.02897	23	0.0942623
chr1	1610923	1611131	ID=chr1.266	209	0.516746	0.922059	12	0.0574163
chr1	1611132	1611407	ID=chr1.267	276	0.630435	0.650943	17	0.0615942
chr1	1615263	1615655	ID=chr1.268	393	0.597964	1.1973	42	0.10687
chr1	1619923	1620152	ID=chr1.269	230	0.6	0.976231	20	0.0869565
chr1	1620160	1620408	ID=chr1.270	249	0.606426	0.790476	18	0.0722892
chr1	1623652	1624019	ID=chr1.271	368	0.559783	0.906061	26	0.0706522
chr1	1624497	1624699	ID=chr1.272	203	0.660099	0.887687	19	0.0935961
chr1	1629303	1629830	ID=chr1.273	528	0.784091	0.749693	59	0.111742
chr1	1629963	1630196	ID=chr1.274	234	0.666667	0.849673	20	0.0854701
chr1	1639432	1639633	ID=chr1.275	202	0.712871	0.664474	17	0.0841584
chr1	1639722	1640226	ID=chr1.276	505	0.776238	0.792779	43	0.0851485
chr1	1640242	1640938	ID=chr1.277	697	0.725968	0.877765	80	0.114778
chr1	1646978	1647182	ID=chr1.278	205	0.536585	0.882158	13	0.0634146
chr1	1648197	1648425	ID=chr1.279	229	0.68559	0.631775	17	0.0742358
chr1	1662259	1662867	ID=chr1.280	609	0.768473	0.825581	74	0.121511
chr1	1662914	1665006	ID=chr1.281	2093	0.793598	1.04518	343	0.16388
chr1	1676835	1677095	ID=chr1.282	261	0.597701	0.872326	20	0.0766284
chr1	1710897	1711147	ID=chr1.283	251	0.537849	0.772308	14	0.0557769
chr1	1713152	1713370	ID=chr1.284	219	0.607306	0.82084	15	0.0684932
chr1	1715948	1718424	ID=chr1.285	2477	0.620509	1.08462	232	0.0936617
chr1	1741240	1741452	ID=chr1.286	213	0.685446	0.811738	20	0.0938967
chr1	1741968	1742325	ID=chr1.287	358	0.701117	0.861809	37	0.103352
chr1	1742326	1742866	ID=chr1.288	541	0.728281	0.809795	57	0.10536
chr1	1743256	1743608	ID=chr1.289	353	0.68272	0.838714	34	0.0963173
chr1	1750448	1751311	ID=chr1.290	864	0.789352	0.780508	105	0.121528
chr1	1758189	1758465	ID=chr1.291	277	0.696751	0.684318	23	0.0830325
chr1	1770976	1771339	ID=chr1.292	364	0.692308	1.09962	41	0.112637
chr1	1773902	1774246	ID=chr1.293	345	0.576812	0.803138	23	0.0666667
chr1	1784145	1784464	ID=chr1.294	320	0.61875	0.760331	23	0.071875
chr1	1787717	1788190	ID=chr1.295	474	0.660338	1.07119	52	0.109705
chr1	1810211	1810480	ID=chr1.296	270	0.577778	0.714286	16	0.0592593
chr1	1824190	1824444	ID=chr1.297	255	0.705882	0.789474	25	0.0980392
chr1	1830406	1831626	ID=chr1.298	1221	0.752662	0.886583	152	0.124488
chr1	1841789	1841997	ID=chr1.299	209	0.545455	0.901695	14	0.0669856
chr1	1851840	1852846	ID=chr1.300	1007	0.760675	0.865757	125	0.124131
chr1	1854067	1854308	ID=chr1.301	242	0.619835	0.742063	17	0.0702479
chr1	1868044	1868299	ID=chr1.302	256	0.695312	0.743716	23	0.0898438
chr1	1880112	1880359	ID=chr1.303	248	0.645161	0.634271	16	0.0645161
chr1	1880387	1881528	ID=chr1.304	1142	0.661121	0.670591	82	0.0718039
chr1	1881551	1881869	ID=chr1.305	319	0.648903	0.637878	21	0.0658307
chr1	1884585	1885436	ID=chr1.306	852	0.779343	0.890501	115	0.134977
chr1	1891837	1892078	ID=chr1.307	242	0.834711	0.792793	20	0.0826446
chr1	1908501	1908702	ID=chr1.308	202	0.806931	0.766778	25	0.123762
chr1	1920844	1921092	ID=chr1.309	249	0.662651	0.739531	20	0.0803213
chr1	1924890	1925200	ID=chr1.310	311	0.742765	0.636356	25	0.0803859
chr1	1937852	1938144	ID=chr1.311	293	0.662116	0.655062	21	0.0716724
chr1	1949866	1950148	ID=chr1.312	283	0.636042	0.806068	23	0.0812721
chr1	1960857	1961180	ID=chr1.313	324	0.679012	0.702	26	0.0802469
chr1	1963786	1964620	ID=chr1.314	835	0.502994	0.938303	42	0.0502994
chr1	1967459	1968369	ID=chr1.315	911	0.703622	0.964021	106	0.116356
chr1	1970954	1971526	ID=chr1.316	573	0.773124	0.968314	80	0.139616
chr1	1971560	1972184	ID=chr1.317	625	0.728	0.993217	82	0.1312
chr1	1982295	1982776	ID=chr1.318	482	0.719917	0.833189	52	0.107884
chr1	1987952	1988167	ID=chr1.319	216	0.75463	0.813253	25	0.115741
chr1	1988200	1988505	ID=chr1.320	306	0.715686	0.791159	31	0.101307
chr1	1990172	1990436	ID=chr1.321	265	0.603774	0.709337	17	0.0641509
chr1	1993881	1994192	ID=chr1.322	312	0.628205	0.776371	23	0.0737179
chr1	2027712	2028854	ID=chr1.323	1143	0.753281	0.803421	129	0.112861
chr1	2034071	2034317	ID=chr1.324	247	0.781377	0.673759	20	0.0809717
chr1	2037518	2037753	ID=chr1.325	236	0.648305	0.627437	15	0.0635593
chr1	2058749	2059076	ID=chr1.326	328	0.585366	0.892177	25	0.0762195
chr1	2070309	2070794	ID=chr1.327	486	0.769547	0.731817	50	0.102881
chr1	2071976	2072694	ID=chr1.328	719	0.531293	0.947924	42	0.0584145
chr1	2083793	2084091	ID=chr1.329	299	0.695652	0.790482	28	0.0936455
chr1	2084370	2084686	ID=chr1.330	317	0.722397	0.778033	32	0.100946
chr1	2289010	2290117	ID=chr1.331	1108	0.717509	0.878662	125	0.112816
chr1	2300017	2300298	ID=chr1.332	282	0.698582	0.713021	24	0.0851064
chr1	2313954	2314168	ID=chr1.333	215	0.553488	0.676101	11	0.0511628
chr1	2352610	2353027	ID=chr1.334	418	0.523923	0.732691	16	0.0382775
chr1	2353196	2353402	ID=chr1.335	207	0.541063	0.727734	9	0.0434783
chr1	2356025	2356555	ID=chr1.336	531	0.585687	0.903061	41	0.0772128
chr1	2431406	2431650	ID=chr1.337	245	0.579592	0.680961	14	0.0571429
chr1	2471440	2471712	ID=chr1.338	273	0.56044	0.751807	16	0.0586081
chr1	2496012	2496221	ID=chr1.339	210	0.561905	0.737489	12	0.0571429
chr1	2502791	2503247	ID=chr1.340	457	0.61488	0.893742	36	0.0787746
chr1	2513341	2513567	ID=chr1.341	227	0.53304	0.810714	13	0.0572687
chr1	2513598	2513886	ID=chr1.342	289	0.67128	0.709165	23	0.0795848
chr1	2565416	2566239	ID=chr1.343	824	0.658981	1.00241	89	0.10801
chr1	2569384	2571209	ID=chr1.344	1826	0.699343	0.879646	194	0.106243
chr1	2571235	2573308	ID=chr1.345	2074	0.75892	0.934687	279	0.134523
chr1	2575501	2575856	ID=chr1.346	356	0.747191	0.98615	49	0.13764
chr1	2575876	2576088	ID=chr1.347	213	0.751174	0.833203	25	0.117371
chr1	2577702	2577913	ID=chr1.348	212	0.613208	0.853018	17	0.0801887
chr1	2580989	2581249	ID=chr1.349	261	0.609195	0.789901	19	0.0727969
chr1	2613614	2614113	ID=chr1.350	500	0.618	0.704887	33	0.066
chr1	2614278	2614586	ID=chr1.351	309	0.530744	0.736262	16	0.0517799
chr1	2616158	2616751	ID=chr1.352	594	0.553872	1.33151	54	0.0909091
chr1	2632675	2632990	ID=chr1.353	316	0.531646	0.67957	15	0.0474684
chr1	2649062	2649339	ID=chr1.354	278	0.600719	1.00212	17	0.0611511
chr1	2664232	2664498	ID=chr1.355	267	0.614232	0.807417	19	0.071161
chr1	2667158	2667434	ID=chr1.356	277	0.613718	0.791429	20	0.0722022
chr1	2670653	2671008	ID=chr1.357	356	0.755618	0.70145	25	0.0702247
chr1	2673748	2673983	ID=chr1.358	236	0.542373	0.750673	13	0.0550847
chr1	2683713	2684576	ID=chr1.359	864	0.509259	1.32716	65	0.0752315
chr1	2684670	2684913	ID=chr1.360	244	0.47541	1.21878	15	0.0614754
chr1	2686746	2687016	ID=chr1.361	271	0.535055	0.876856	17	0.0627306
chr1	2689076	2689351	ID=chr1.362	276	0.626812	0.703704	19	0.0688406
chr1	2689436	2689653	ID=chr1.363	218	0.582569	0.874185	16	0.0733945
chr1	2691399	2691777	ID=chr1.364	379	0.60686	0.805404	28	0.0738786
chr1	2697588	2697891	ID=chr1.365	304	0.638158	1.25029	28	0.0921053
chr1	2703471	2703764	ID=chr1.366	294	0.585034	0.76031	19	0.0646258
chr1	2709374	2709576	ID=chr1.367	203	0.576355	0.808022	13	0.0640394
chr1	2710149	2710367	ID=chr1.368	219	0.579909	0.822866	14	0.0639269
chr1	2714778	2714980	ID=chr1.369	203	0.64532	0.88389	18	0.08867
chr1	2714997	2715222	ID=chr1.370	226	0.575221	0.863213	16	0.0707965
chr1	2715622	2715976	ID=chr1.371	355	0.769014	0.965347	39	0.109859
chr1	2734548	2734856	ID=chr1.372	309	0.585761	0.834315	22	0.0711974
chr1	2744214	2744618	ID=chr1.373	405	0.644444	0.845865	35	0.0864198
chr1	2744864	2745115	ID=chr1.374	252	0.638889	0.738889	19	0.0753968
chr1	2750855	2751266	ID=chr1.375	412	0.713592	0.863896	44	0.106796
chr1	2770467	2770753	ID=chr1.376	287	0.592334	0.874394	22	0.0766551
chr1	2772285	2772525	ID=chr1.377	241	0.643154	0.803333	20	0.0829876
chr1	2783045	2783265	ID=chr1.378	221	0.674208	0.806864	20	0.0904977
chr1	2791401	2792139	ID=chr1.379	739	0.67659	0.745341	63	0.0852503
chr1	2796643	2796861	ID=chr1.380	219	0.598174	0.816783	16	0.0730594
chr1	2797994	2798212	ID=chr1.381	219	0.630137	0.652757	14	0.0639269
chr1	2817372	2817610	ID=chr1.382	239	0.619247	0.839061	19	0.0794979
chr1	2819957	2820166	ID=chr1.383	210	0.557143	0.686275	11	0.052381
chr1	2864660	2864903	ID=chr1.384	244	0.569672	0.664432	13	0.0532787
chr1	2865707	2865926	ID=chr1.385	220	0.6	0.899038	17	0.0772727
chr1	2895355	2895584	ID=chr1.386	230	0.621739	0.771203	17	0.073913
chr1	2898333	2898744	ID=chr1.387	412	0.660194	0.913328	41	0.0995146
chr1	2899083	2899336	ID=chr1.388	254	0.728346	0.578295	18	0.0708661
chr1	2907605	2907837	ID=chr1.389	233	0.626609	0.701675	16	0.0686695
chr1	2909520	2909752	ID=chr1.390	233	0.639485	0.800542	19	0.0815451
chr1	2910245	2910555	ID=chr1.391	311	0.700965	0.793367	30	0.096463
chr1	2913442	2914050	ID=chr1.392	609	0.617406	1.09014	42	0.0689655
chr1	2914311	2914532	ID=chr1.393	222	0.522523	0.69375	9	0.0405405
chr1	2916685	2917138	ID=chr1.394	454	0.660793	0.748207	37	0.0814978
chr1	2917339	2917577	ID=chr1.395	239	0.740586	0.76839	25	0.104603
chr1	2941009	2941226	ID=chr1.396	218	0.573394	0.808691	14	0.0642202
chr1	2959097	2959924	ID=chr1.397	828	0.769324	0.808785	99	0.119565
chr1	2975207	2975454	ID=chr1.398	248	0.576613	0.808696	9	0.0362903
chr1	2982504	2982889	ID=chr1.399	386	0.65544	1.56275	6	0.015544
chr1	2984022	2984337	ID=chr1.400	316	0.724684	1.36077	18	0.056962
chr1	3007449	3007699	ID=chr1.401	251	0.661355	0.828631	22	0.0876494
chr1	3019210	3019446	ID=chr1.402	237	0.628692	0.810256	16	0.0675105
chr1	3039193	3039409	ID=chr1.403	217	0.737327	0.691193	20	0.0921659
chr1	3039414	3039952	ID=chr1.404	539	0.768089	0.873849	69	0.128015
chr1	3039972	3040173	ID=chr1.405	202	0.638614	0.698272	14	0.0693069
chr1	3091759	3092402	ID=chr1.406	644	0.65528	0.857309	48	0.0745342
chr1	3092428	3093190	ID=chr1.407	763	0.651376	0.874205	58	0.0760157
chr1	3093418	3093811	ID=chr1.408	394	0.647208	0.84637	29	0.0736041
chr1	3108398	3108617	ID=chr1.409	220	0.636364	0.808328	18	0.0818182
chr1	3121200	3121990	ID=chr1.410	791	0.754741	0.831304	87	0.109987
chr1	3134424	3134764	ID=chr1.411	341	0.680352	0.798957	31	0.0909091
chr1	3134779	3135751	ID=chr1.412	973	0.75334	0.922996	125	0.128469
chr1	3142287	3142511	ID=chr1.413	225	0.542222	0.786925	13	0.0577778
chr1	3143063	3143278	ID=chr1.414	216	0.578704	0.785455	14	0.0648148
chr1	3153368	3154331	ID=chr1.415	964	0.711618	0.779371	95	0.0985477
chr1	3155124	3155456	ID=chr1.416	333	0.744745	1.00696	43	0.129129
chr1	3159680	3160128	ID=chr1.417	449	0.679287	0.91569	47	0.104677
chr1	3160524	3160906	ID=chr1.418	383	0.712794	0.812147	39	0.101828
chr1	3161106	3161666	ID=chr1.419	561	0.693405	0.830716	56	0.0998217
chr1	3161853	3162807	ID=chr1.420	955	0.761257	0.883817	122	0.127749
chr1	3165721	3165957	ID=chr1.421	237	0.540084	0.640383	11	0.0464135
chr1	3173198	3173468	ID=chr1.422	271	0.560886	0.679928	14	0.0516605
chr1	3193969	3194198	ID=chr1.423	230	0.686957	0.774038	21	0.0913043
chr1	3200501	3200839	ID=chr1.424	339	0.643068	0.895374	31	0.0914454
chr1	3208655	3208867	ID=chr1.425	213	0.685446	0.734632	17	0.0798122
chr1	3217870	3218082	ID=chr1.426	213	0.685446	0.771739	18	0.084507
chr1	3238084	3238288	ID=chr1.427	205	0.526829	0.985577	2	0.0097561
chr1	3244393	3244665	ID=chr1.428	273	0.699634	0.813217	27	0.0989011
chr1	3257951	3258244	ID=chr1.429	294	0.585034	0.716394	18	0.0612245
chr1	3258255	3259147	ID=chr1.430	893	0.718925	0.784749	89	0.0996641
chr1	3268209	3268414	ID=chr1.431	206	0.558252	0.760615	12	0.0582524
chr1	3283561	3283919	ID=chr1.432	359	0.718663	0.806399	37	0.103064
chr1	3284016	3284567	ID=chr1.433	552	0.789855	0.695798	57	0.103261
chr1	3307404	3308124	ID=chr1.434	721	0.743412	0.773347	77	0.106796
chr1	3326501	3326716	ID=chr1.435	216	0.601852	0.767591	15	0.0694444
chr1	3353681	3354005	ID=chr1.436	325	0.544615	0.914322	22	0.0676923
chr1	3359835	3360037	ID=chr1.437	203	0.551724	0.85129	13	0.0640394
chr1	3367715	3368001	ID=chr1.438	287	0.560976	0.771505	17	0.0592334
chr1	3368170	3368736	ID=chr1.439	567	0.742504	0.912857	71	0.12522
chr1	3368775	3369063	ID=chr1.440	289	0.6609	0.700375	22	0.0761246
chr1	3369204	3369481	ID=chr1.441	278	0.705036	0.766084	26	0.0935252
chr1	3386158	3386593	ID=chr1.442	436	0.577982	0.714754	26	0.059633
chr1	3386756	3386991	ID=chr1.443	236	0.555085	0.884309	16	0.0677966
chr1	3403822	3404342	ID=chr1.444	521	0.671785	0.607039	34	0.0652591
chr1	3413087	3413399	ID=chr1.445	313	0.709265	0.736949	29	0.0926518
chr1	3413880	3414119	ID=chr1.446	240	0.55	0.83877	15	0.0625
chr1	3488871	3489130	ID=chr1.447	260	0.619231	0.809969	18	0.0692308
chr1	3508992	3509197	ID=chr1.448	206	0.572816	0.840816	8	0.038835
chr1	3517588	3517804	ID=chr1.449	217	0.529954	0.801231	12	0.0552995
chr1	3528710	3528971	ID=chr1.450	262	0.706107	1.09509	8	0.0305344
chr1	3606440	3606754	ID=chr1.451	315	0.6	0.857143	24	0.0761905
chr1	3644075	3644358	ID=chr1.452	284	0.573944	0.855937	20	0.0704225
chr1	3673759	3674015	ID=chr1.453	257	0.529183	0.840235	15	0.0583658
chr1	3724110	3724364	ID=chr1.454	255	0.576471	0.822581	17	0.0666667
chr1	3844582	3845048	ID=chr1.455	467	0.528908	0.997535	26	0.0556745
chr1	4013517	4013872	ID=chr1.456	356	0.553371	0.785294	21	0.0589888
chr1	4069067	4069389	ID=chr1.457	323	0.582043	0.880909	24	0.0743034
chr1	4113244	4113448	ID=chr1.458	205	0.531707	0.77015	11	0.0536585
chr1	4160868	4161104	ID=chr1.459	237	0.523207	1.15751	4	0.0168776
chr1	4167649	4169644	ID=chr1.460	1996	0.769539	0.984964	291	0.145792
chr1	4170066	4170389	ID=chr1.461	324	0.617284	0.847369	25	0.0771605
chr1	4180296	4180605	ID=chr1.462	310	0.674194	0.822946	23	0.0741935
chr1	4225318	4225558	ID=chr1.463	241	0.609959	0.854291	19	0.0788382
chr1	4225638	4225942	ID=chr1.464	305	0.721311	0.710542	28	0.0918033
chr1	4248577	4248864	ID=chr1.465	288	0.604167	0.729114	19	0.0659722
chr1	4254388	4254623	ID=chr1.466	236	0.555085	0.60939	11	0.0466102
chr1	4676032	4676286	ID=chr1.467	255	0.576471	0.669794	14	0.054902
chr1	4744784	4744990	ID=chr1.468	207	0.550725	0.640272	10	0.0483092
chr1	4838587	4838793	ID=chr1.469	207	0.550725	0.77625	12	0.057971
chr1	4851084	4851858	ID=chr1.470	775	0.465806	0.670996	26	0.0335484
chr1	4905735	4905971	ID=chr1.471	237	0.523207	1.48125	3	0.0126582
chr1	4906004	4906255	ID=chr1.472	252	0.555556	1.38971	3	0.0119048
chr1	5023037	5023273	ID=chr1.473	237	0.56962	1.1684	19	0.0801688
chr1	5122504	5122726	ID=chr1.474	223	0.542601	0.700057	11	0.0493274
chr1	5124115	5124439	ID=chr1.475	325	0.649231	0.899209	21	0.0646154
chr1	5226479	5226689	ID=chr1.476	211	0.582938	0.689542	12	0.056872
chr1	5234418	5234932	ID=chr1.477	515	0.67767	0.770906	44	0.0854369
chr1	5235966	5236194	ID=chr1.478	229	0.655022	0.923387	22	0.0960699
chr1	5255965	5256200	ID=chr1.479	236	0.627119	0.919406	16	0.0677966
chr1	5398458	5398707	ID=chr1.480	250	0.564	0.870902	17	0.068
chr1	5404855	5405084	ID=chr1.481	230	0.534783	0.669312	11	0.0478261
chr1	5406674	5406882	ID=chr1.482	209	0.62201	0.828488	15	0.0717703
chr1	5408912	5409167	ID=chr1.483	256	0.640625	0.641604	12	0.046875
chr1	5409641	5409876	ID=chr1.484	236	0.580508	0.632143	9	0.0381356
chr1	5420280	5420500	ID=chr1.485	221	0.579186	0.809524	15	0.0678733
chr1	5517124	5517717	ID=chr1.486	594	0.673401	0.882502	58	0.0976431
chr1	5517810	5519165	ID=chr1.487	1356	0.708702	0.873656	143	0.105457
chr1	5525642	5525856	ID=chr1.488	215	0.688372	0.695793	15	0.0697674
chr1	5537975	5538315	ID=chr1.489	341	0.595308	1.53013	7	0.0205279
chr1	5577235	5577475	ID=chr1.490	241	0.680498	0.656974	18	0.0746888
chr1	5597230	5597588	ID=chr1.491	359	0.699164	0.731999	32	0.0891365
chr1	5633856	5634136	ID=chr1.492	281	0.52669	1.96503	5	0.0177936
chr1	5640674	5640910	ID=chr1.493	237	0.556962	0.715347	13	0.0548523
chr1	5653454	5653864	ID=chr1.494	411	0.690998	0.74445	35	0.0851582
chr1	5654499	5654747	ID=chr1.495	249	0.64257	0.859294	22	0.0883534
chr1	5667763	5667994	ID=chr1.496	232	0.577586	0.947368	18	0.0775862
chr1	5674284	5674739	ID=chr1.497	456	0.688596	0.801865	43	0.0942982
chr1	5684301	5684569	ID=chr1.498	269	0.598513	0.805135	19	0.070632
chr1	5704859	5706432	ID=chr1.499	1574	0.775731	0.879738	207	0.131512
chr1	5706626	5706827	ID=chr1.500	202	0.569307	0.794313	13	0.0643564
chr1	5716975	5717238	ID=chr1.501	264	0.530303	0.816327	15	0.0568182
chr1	5724710	5724913	ID=chr1.502	204	0.642157	0.9	18	0.0882353
chr1	5724957	5725501	ID=chr1.503	545	0.673394	0.777368	48	0.0880734
chr1	5731534	5731961	ID=chr1.504	428	0.71729	0.815238	44	0.102804
chr1	5732032	5732385	ID=chr1.505	354	0.711864	0.848653	38	0.107345
chr1	5734367	5735186	ID=chr1.506	820	0.713415	0.933831	97	0.118293
chr1	5742143	5742382	ID=chr1.507	240	0.55	0.854701	15	0.0625
chr1	5761063	5762112	ID=chr1.508	1050	0.691429	0.940289	118	0.112381
chr1	5762145	5762748	ID=chr1.509	604	0.577815	0.837394	42	0.0695364
chr1	5767366	5768434	ID=chr1.510	1069	0.713751	0.87304	118	0.110384
chr1	5770735	5771165	ID=chr1.511	431	0.7471	0.789285	47	0.109049
chr1	5771167	5771415	ID=chr1.512	249	0.682731	0.692725	20	0.0803213
chr1	5771434	5771678	ID=chr1.513	245	0.75102	0.816364	27	0.110204
chr1	5774728	5775684	ID=chr1.514	957	0.783699	0.932143	135	0.141066
chr1	5779362	5779730	ID=chr1.515	369	0.669377	0.779818	32	0.0867209
chr1	5785698	5786234	ID=chr1.516	537	0.752328	0.772019	57	0.106145
chr1	5786294	5787043	ID=chr1.517	750	0.802667	0.971937	116	0.154667
chr1	5806754	5806960	ID=chr1.518	207	0.63285	0.736131	15	0.0724638
chr1	5814726	5814949	ID=chr1.519	224	0.513393	0.818016	12	0.0535714
chr1	5826129	5826351	ID=chr1.520	223	0.654709	0.867903	17	0.0762332
chr1	5831073	5831317	ID=chr1.521	245	0.689796	0.658602	19	0.077551
chr1	5831521	5831746	ID=chr1.522	226	0.632743	0.840971	19	0.0840708
chr1	5840409	5840611	ID=chr1.523	203	0.62069	0.689304	10	0.0492611
chr1	5865696	5865944	ID=chr1.524	249	0.570281	0.766626	15	0.060241
chr1	5907723	5908034	ID=chr1.525	312	0.602564	0.784009	22	0.0705128
chr1	5918413	5919784	ID=chr1.526	1372	0.739796	0.913256	170	0.123907
chr1	5944497	5945808	ID=chr1.527	1312	0.748476	0.854422	157	0.119665
chr1	5946253	5946534	ID=chr1.528	282	0.712766	0.841121	30	0.106383
chr1	5949965	5950186	ID=chr1.529	222	0.63964	0.794192	17	0.0765766
chr1	5950254	5950890	ID=chr1.530	637	0.77551	0.919554	88	0.138148
chr1	5965948	5966176	ID=chr1.531	229	0.764192	0.76397	24	0.104803
chr1	5966236	5966740	ID=chr1.532	505	0.726733	0.947383	63	0.124752
chr1	5972810	5973122	ID=chr1.533	313	0.738019	0.848238	36	0.115016
chr1	5973479	5973691	ID=chr1.534	213	0.685446	0.703406	16	0.0751174
chr1	5974244	5974759	ID=chr1.535	516	0.767442	0.867227	65	0.125969
chr1	5977422	5977709	ID=chr1.536	288	0.670139	0.66055	21	0.0729167
chr1	5979689	5981585	ID=chr1.537	1897	0.71903	0.895824	219	0.115445
chr1	5981590	5981899	ID=chr1.538	310	0.658065	0.844112	28	0.0903226
chr1	5986846	5987372	ID=chr1.539	527	0.660342	0.957485	55	0.104364
chr1	5991657	5992026	ID=chr1.540	370	0.737838	0.801039	40	0.108108
chr1	5996120	5996451	ID=chr1.541	332	0.677711	0.894879	34	0.10241
chr1	5996556	5996848	ID=chr1.542	293	0.723549	0.928895	35	0.119454
chr1	5996960	5997397	ID=chr1.543	438	0.714612	0.816149	45	0.10274
chr1	6004954	6005223	ID=chr1.544	270	0.603704	0.788018	19	0.0703704
chr1	6010893	6011229	ID=chr1.545	337	0.789318	0.805669	42	0.124629
chr1	6015996	6016359	ID=chr1.546	364	0.711538	0.830252	38	0.104396
chr1	6016505	6016734	ID=chr1.547	230	0.673913	0.729062	19	0.0826087
chr1	6022736	6023489	ID=chr1.548	754	0.777188	0.777274	88	0.116711
chr1	6079729	6080117	ID=chr1.549	389	0.760925	0.944737	53	0.136247
chr1	6080123	6080436	ID=chr1.550	314	0.652866	0.882022	29	0.0923567
chr1	6081572	6081865	ID=chr1.551	294	0.588435	0.737458	18	0.0612245
chr1	6084561	6084892	ID=chr1.552	332	0.542169	0.751131	18	0.0542169
chr1	6092944	6093234	ID=chr1.553	291	0.591065	0.717928	18	0.0618557
chr1	6094602	6094931	ID=chr1.554	330	0.560606	0.726626	13	0.0393939
chr1	6099361	6099562	ID=chr1.555	202	0.594059	0.853281	15	0.0742574
chr1	6105287	6105766	ID=chr1.556	480	0.652083	0.885832	44	0.0916667
chr1	6127476	6128079	ID=chr1.557	604	0.72351	0.987052	78	0.129139
chr1	6128082	6128987	ID=chr1.558	906	0.752759	0.959176	123	0.135762
chr1	6129108	6129318	ID=chr1.559	211	0.592417	0.918801	17	0.0805687
chr1	6137829	6138131	ID=chr1.560	303	0.577558	0.840999	21	0.0693069
chr1	6138372	6141229	ID=chr1.561	2858	0.741078	0.883331	338	0.118265
chr1	6141730	6142023	ID=chr1.562	294	0.568027	0.889369	21	0.0714286
chr1	6150637	6151304	ID=chr1.563	668	0.760479	0.780921	75	0.112275
chr1	6174843	6175097	ID=chr1.564	255	0.568627	0.789779	16	0.0627451
chr1	6226858	6227768	ID=chr1.565	911	0.714599	0.842881	98	0.107574
chr1	6241197	6241419	ID=chr1.566	223	0.668161	0.683802	17	0.0762332
chr1	6241627	6241844	ID=chr1.567	218	0.614679	0.778571	16	0.0733945
chr1	6246108	6246343	ID=chr1.568	236	0.580508	0.664069	13	0.0550847
chr1	6251582	6251791	ID=chr1.569	210	0.561905	0.886076	13	0.0619048
chr1	6258111	6258411	ID=chr1.570	301	0.58804	0.735468	19	0.0631229
chr1	6260988	6261288	ID=chr1.571	301	0.591362	0.846695	22	0.0730897
chr1	6282345	6282545	ID=chr1.572	201	0.60199	0.888889	16	0.079602
chr1	6286182	6286416	ID=chr1.573	235	0.553191	0.891841	16	0.0680851
chr1	6297608	6297851	ID=chr1.574	244	0.553279	0.753086	14	0.057377
chr1	6312052	6313072	ID=chr1.575	1021	0.698335	0.899843	112	0.109696
chr1	6313123	6313983	ID=chr1.576	861	0.809524	0.931031	128	0.148664
chr1	6357744	6357948	ID=chr1.577	205	0.57561	0.776515	13	0.0634146
chr1	6464472	6464714	ID=chr1.578	243	0.572016	0.60523	12	0.0493827
chr1	6546975	6547177	ID=chr1.579	203	0.615764	0.855638	16	0.0788177
chr1	6582271	6582478	ID=chr1.580	208	0.552885	0.660317	10	0.0480769
chr1	6646006	6646271	ID=chr1.581	266	0.582707	0.674442	15	0.056391
chr1	6660371	6660583	ID=chr1.582	213	0.558685	0.788889	13	0.0610329
chr1	6838757	6838978	ID=chr1.583	222	0.567568	1.01939	18	0.0810811
chr1	7073920	7074141	ID=chr1.584	222	0.563063	0.764706	13	0.0585586
chr1	7132234	7132447	ID=chr1.585	214	0.67757	0.610731	15	0.0700935
chr1	7132647	7132879	ID=chr1.586	233	0.630901	0.822557	19	0.0815451
chr1	7166356	7166643	ID=chr1.587	288	0.607639	0.754322	20	0.0694444
chr1	7194313	7194536	ID=chr1.588	224	0.611607	0.821398	17	0.0758929
chr1	7195064	7195289	ID=chr1.589	226	0.654867	0.668145	16	0.0707965
chr1	7211097	7211756	ID=chr1.590	660	0.751515	0.826947	77	0.116667
chr1	7211791	7212100	ID=chr1.591	310	0.674194	0.941642	33	0.106452
chr1	7215970	7216208	ID=chr1.592	239	0.631799	0.875458	20	0.083682
chr1	7235007	7236880	ID=chr1.593	1874	0.78762	1.00769	286	0.152615
chr1	7289693	7289955	ID=chr1.594	263	0.604563	0.856957	20	0.0760456
chr1	7302009	7302825	ID=chr1.595	817	0.718482	0.920434	96	0.117503
chr1	7314437	7315700	ID=chr1.596	1264	0.75712	0.822865	146	0.115506
chr1	7315701	7316102	ID=chr1.597	402	0.651741	0.83566	35	0.0870647
chr1	7316997	7317282	ID=chr1.598	286	0.58042	0.840188	20	0.0699301
chr1	7358144	7358468	ID=chr1.599	325	0.661538	0.741603	25	0.0769231
chr1	7403072	7403285	ID=chr1.600	214	0.542056	0.786765	12	0.0560748
chr1	7406176	7406473	ID=chr1.601	298	0.563758	0.726308	17	0.057047
chr1	7433778	7434021	ID=chr1.602	244	0.57377	0.697712	14	0.057377
chr1	7473201	7473528	ID=chr1.603	328	0.679878	0.846315	32	0.097561
chr1	7483023	7483261	ID=chr1.604	239	0.610879	0.67476	15	0.0627615
chr1	7484840	7485342	ID=chr1.605	503	0.658052	0.900512	49	0.0974155
chr1	7492171	7492506	ID=chr1.606	336	0.630952	0.793388	26	0.077381
chr1	7492518	7493007	ID=chr1.607	490	0.697959	0.935764	55	0.112245
chr1	7556575	7557710	ID=chr1.608	1136	0.739437	1.01292	156	0.137324
chr1	7557725	7558003	ID=chr1.609	279	0.616487	0.809598	13	0.046595
chr1	7599287	7599604	ID=chr1.610	318	0.556604	0.690774	17	0.0534591
chr1	7691453	7691662	ID=chr1.611	210	0.52381	0.843091	12	0.0571429
chr1	7748196	7748729	ID=chr1.612	534	0.743446	0.86129	63	0.117978
chr1	7772300	7772510	ID=chr1.613	211	0.554502	0.682246	11	0.0521327
chr1	7849572	7850056	ID=chr1.614	485	0.74433	0.878839	59	0.121649
chr1	7862503	7862942	ID=chr1.615	440	0.686364	0.711481	35	0.0795455
chr1	7870990	7871191	ID=chr1.616	202	0.594059	0.845424	15	0.0742574
chr1	7891387	7891655	ID=chr1.617	269	0.672862	0.806194	24	0.0892193
chr1	7921145	7921508	ID=chr1.618	364	0.574176	0.769627	23	0.0631868
chr1	7956155	7956375	ID=chr1.619	221	0.628959	0.783688	15	0.0678733
chr1	7956430	7956862	ID=chr1.620	433	0.799076	0.854615	59	0.136259
chr1	7956916	7957183	ID=chr1.621	268	0.712687	0.831724	27	0.100746
chr1	7966429	7966755	ID=chr1.622	327	0.577982	0.897119	24	0.0733945
chr1	7979559	7979850	ID=chr1.623	292	0.571918	0.717756	17	0.0582192
chr1	8022792	8023066	ID=chr1.624	275	0.56	0.651108	14	0.0509091
chr1	8045649	8045931	ID=chr1.625	283	0.611307	0.81122	21	0.0742049
chr1	8064304	8064596	ID=chr1.626	293	0.624573	0.853398	24	0.0819113
chr1	8086861	8087077	ID=chr1.627	217	0.543779	0.724057	10	0.0460829
chr1	8230963	8231164	ID=chr1.628	202	0.559406	0.880617	13	0.0643564
chr1	8236362	8237128	ID=chr1.629	767	0.715776	0.870567	85	0.110821
chr1	8266366	8266569	ID=chr1.630	204	0.588235	0.757714	13	0.0637255
chr1	8299197	8299440	ID=chr1.631	244	0.52459	0.715543	12	0.0491803
chr1	8350420	8350803	ID=chr1.632	384	0.690104	0.809296	37	0.0963542
chr1	8350956	8351268	ID=chr1.633	313	0.741214	0.923447	38	0.121406
chr1	8351339	8351662	ID=chr1.634	324	0.722222	0.912473	38	0.117284
chr1	8411115	8411329	ID=chr1.635	215	0.55814	0.776389	13	0.0604651
chr1	8411597	8412840	ID=chr1.636	1244	0.698553	0.851198	128	0.102894
chr1	8426328	8426586	ID=chr1.637	259	0.610039	0.75916	18	0.0694981
chr1	8440158	8440717	ID=chr1.638	560	0.553571	0.91653	39	0.0696429
chr1	8506003	8506205	ID=chr1.639	203	0.472906	0.890742	10	0.0492611
chr1	8551643	8551926	ID=chr1.640	284	0.573944	0.65806	14	0.0492958
chr1	8573143	8573782	ID=chr1.641	640	0.701562	0.775249	61	0.0953125
chr1	8597609	8597915	ID=chr1.642	307	0.589577	0.90963	24	0.0781759
chr1	8601618	8601840	ID=chr1.643	223	0.533632	0.696875	11	0.0493274
chr1	8617875	8618106	ID=chr1.644	232	0.564655	0.75817	14	0.0603448
chr1	8662820	8663994	ID=chr1.645	1175	0.753191	0.846097	137	0.116596
chr1	8716926	8717798	ID=chr1.646	873	0.735395	0.835358	98	0.112257
chr1	8717806	8718016	ID=chr1.647	211	0.734597	0.7385	21	0.0995261
chr1	8733290	8733600	ID=chr1.648	311	0.713826	0.89068	35	0.11254
chr1	8753041	8753311	ID=chr1.649	271	0.571956	0.781377	17	0.0627306
chr1	8765264	8765491	ID=chr1.650	228	0.517544	0.788018	12	0.0526316
chr1	8768953	8769854	ID=chr1.651	902	0.763858	0.912032	120	0.133038
chr1	8814956	8815195	ID=chr1.652	240	0.716667	0.719964	20	0.0833333
chr1	8827343	8828772	ID=chr1.653	1430	0.753147	0.91857	185	0.129371
chr1	8851412	8851617	ID=chr1.654	206	0.669903	0.745582	17	0.0825243
chr1	8890906	8891187	ID=chr1.655	282	0.620567	0.816316	22	0.0780142
chr1	8902260	8902505	ID=chr1.656	246	0.686992	0.709957	20	0.0813008
chr1	8964922	8965129	ID=chr1.657	208	0.519231	0.738636	10	0.0480769
chr1	8965132	8965502	ID=chr1.658	371	0.636119	0.907547	34	0.0916442
chr1	9031615	9031913	ID=chr1.659	299	0.705686	0.80593	30	0.100334
chr1	9042497	9042729	ID=chr1.660	233	0.519313	0.898623	14	0.0600858
chr1	9053206	9053446	ID=chr1.661	241	0.576763	0.91519	18	0.0746888
chr1	9075600	9076751	ID=chr1.662	1152	0.726562	0.948463	144	0.125
chr1	9077581	9077801	ID=chr1.663	221	0.579186	0.825654	15	0.0678733
chr1	9097385	9097587	ID=chr1.664	203	0.566502	0.803104	13	0.0640394
chr1	9108667	9108952	ID=chr1.665	286	0.590909	0.762346	19	0.0664336
chr1	9124302	9124630	ID=chr1.666	329	0.574468	0.814356	22	0.0668693
chr1	9124868	9125842	ID=chr1.667	975	0.790769	0.996123	151	0.154872
chr1	9164393	9164666	ID=chr1.668	274	0.587591	0.776938	18	0.0656934
chr1	9181170	9181402	ID=chr1.669	233	0.55794	0.718454	13	0.055794
chr1	9194358	9194743	ID=chr1.670	386	0.735751	0.854541	44	0.11399
chr1	9194758	9195342	ID=chr1.671	585	0.750427	0.864052	71	0.121368
chr1	9195469	9195705	ID=chr1.672	237	0.708861	0.816571	21	0.0886076
chr1	9217855	9218078	ID=chr1.673	224	0.584821	0.846481	16	0.0714286
chr1	9231909	9232754	ID=chr1.674	846	0.752955	0.802514	96	0.113475
chr1	9261480	9261689	ID=chr1.675	210	0.614286	0.911283	18	0.0857143
chr1	9273000	9273306	ID=chr1.676	307	0.648208	0.71897	22	0.0716612
chr1	9273994	9274199	ID=chr1.677	206	0.61165	0.781685	15	0.0728155
chr1	9278678	9278915	ID=chr1.678	238	0.571429	0.671441	13	0.0546218
chr1	9294240	9294441	ID=chr1.679	202	0.529703	0.923997	13	0.0643564
chr1	9305169	9305558	ID=chr1.680	390	0.610256	0.671642	24	0.0615385
chr1	9312536	9312809	ID=chr1.681	274	0.583942	0.778409	18	0.0656934
chr1	9314776	9315009	ID=chr1.682	234	0.564103	0.711579	13	0.0555556
chr1	9366270	9367642	ID=chr1.683	1373	0.749454	0.923357	178	0.129643
chr1	9370619	9370863	ID=chr1.684	245	0.567347	0.790663	15	0.0612245
chr1	9407251	9407452	ID=chr1.685	202	0.584158	0.882867	15	0.0742574
chr1	9448444	9448675	ID=chr1.686	232	0.551724	0.713846	12	0.0517241
chr1	9452658	9453855	ID=chr1.687	1198	0.731219	0.883732	135	0.112688
chr1	9462064	9462279	ID=chr1.688	216	0.564815	0.870968	15	0.0694444
chr1	9486224	9486476	ID=chr1.689	253	0.667984	0.816358	23	0.0909091
chr1	9486865	9487216	ID=chr1.690	352	0.545455	0.844769	22	0.0625
chr1	9500244	9500499	ID=chr1.691	256	0.550781	0.679461	13	0.0507812
chr1	9505188	9505391	ID=chr1.692	204	0.588235	0.739955	13	0.0637255
chr1	9540092	9541226	ID=chr1.693	1135	0.733921	0.880707	133	0.117181
chr1	9574970	9575281	ID=chr1.694	312	0.608974	0.872093	25	0.0801282
chr1	9575484	9576047	ID=chr1.695	564	0.679078	0.938462	61	0.108156
chr1	9578833	9579093	ID=chr1.696	261	0.601533	0.771429	18	0.0689655
chr1	9690953	9691268	ID=chr1.697	316	0.556962	0.756484	18	0.056962
chr1	9711098	9711306	ID=chr1.698	209	0.574163	0.703704	12	0.0574163
chr1	9716235	9716445	ID=chr1.699	211	0.563981	0.784162	13	0.0616114
chr1	9718421	9718676	ID=chr1.700	256	0.601562	0.656635	15	0.0585938
chr1	9753457	9754896	ID=chr1.701	1440	0.723611	0.913123	172	0.119444
chr1	9788153	9788387	ID=chr1.702	235	0.608511	0.71501	15	0.0638298
chr1	9798183	9798384	ID=chr1.703	202	0.569307	0.68076	11	0.0544554
chr1	9869692	9869971	ID=chr1.704	280	0.564286	0.853659	19	0.0678571
chr1	9942051	9942861	ID=chr1.705	811	0.674476	0.889112	82	0.10111
chr1	9942877	9943574	ID=chr1.706	698	0.653295	0.873472	64	0.0916905
chr1	9969263	9969473	ID=chr1.707	211	0.535545	0.811538	12	0.056872
chr1	9973716	9974941	ID=chr1.708	1226	0.641925	0.978318	123	0.100326
chr1	10014383	10014589	ID=chr1.709	207	0.536232	0.627273	9	0.0434783
chr1	10015688	10016304	ID=chr1.710	617	0.614263	0.987764	56	0.0907618
chr1	10018431	10018695	ID=chr1.711	265	0.686792	0.646341	20	0.0754717
chr1	10045006	10045307	ID=chr1.712	302	0.556291	0.729261	17	0.0562914
chr1	10069645	10069870	ID=chr1.713	226	0.522124	0.844253	13	0.0575221
chr1	10086079	10086350	ID=chr1.714	272	0.540441	0.908349	18	0.0661765
chr1	10107123	10107495	ID=chr1.715	373	0.597855	0.729228	24	0.0643432
chr1	10182318	10183630	ID=chr1.716	1313	0.725819	1.0181	176	0.134044
chr1	10188803	10189044	ID=chr1.717	242	0.557851	0.866995	16	0.0661157
chr1	10197425	10197782	ID=chr1.718	358	0.614525	0.811996	27	0.075419
chr1	10198000	10198208	ID=chr1.719	209	0.578947	0.808734	14	0.0669856
chr1	10202965	10203176	ID=chr1.720	212	0.660377	0.783444	15	0.0707547
chr1	10237258	10237906	ID=chr1.721	649	0.705701	1.04053	82	0.126348
chr1	10238003	10238692	ID=chr1.722	690	0.82029	1.09503	127	0.184058
chr1	10238708	10238918	ID=chr1.723	211	0.706161	0.798378	21	0.0995261
chr1	10247952	10248472	ID=chr1.724	521	0.685221	0.735876	45	0.0863724
chr1	10337565	10338309	ID=chr1.725	745	0.679195	0.96658	83	0.111409
chr1	10338405	10339040	ID=chr1.726	636	0.663522	0.975834	64	0.100629
chr1	10339935	10340632	ID=chr1.727	698	0.729226	0.8406	78	0.111748
chr1	10379746	10379980	ID=chr1.728	235	0.723404	0.657895	20	0.0851064
chr1	10401129	10401335	ID=chr1.729	207	0.589372	0.896104	15	0.0724638
chr1	10410662	10411305	ID=chr1.730	644	0.712733	0.916364	72	0.111801
chr1	10432518	10433122	ID=chr1.731	605	0.798347	0.778168	75	0.123967
chr1	10495901	10496144	ID=chr1.732	244	0.553279	0.746353	13	0.0532787
chr1	10516308	10516517	ID=chr1.733	210	0.538095	0.658307	10	0.047619
chr1	10551908	10552145	ID=chr1.734	238	0.554622	0.776328	14	0.0588235
chr1	10553805	10554457	ID=chr1.735	653	0.725881	0.85674	73	0.111792
chr1	10572475	10572713	ID=chr1.736	239	0.548117	0.727635	13	0.0543933
chr1	10577453	10577762	ID=chr1.737	310	0.587097	0.84073	22	0.0709677
chr1	10601226	10602103	ID=chr1.738	878	0.758542	0.908097	112	0.127563
chr1	10602732	10602939	ID=chr1.739	208	0.586538	0.746755	13	0.0625
chr1	10608705	10608915	ID=chr1.740	211	0.587678	0.775735	14	0.0663507
chr1	10614711	10614967	ID=chr1.741	257	0.579767	0.791486	17	0.0661479
chr1	10619913	10620150	ID=chr1.742	238	0.57563	0.887281	17	0.0714286
chr1	10640885	10641692	ID=chr1.743	808	0.657178	0.907682	78	0.0965347
chr1	10804274	10804553	ID=chr1.744	280	0.571429	0.832421	19	0.0678571
chr1	10814471	10814985	ID=chr1.745	515	0.76699	0.710345	50	0.0970874
chr1	10864308	10864519	ID=chr1.746	212	0.575472	0.711211	12	0.0566038
chr1	10875644	10875929	ID=chr1.747	286	0.559441	0.722222	16	0.0559441
chr1	10915708	10916126	ID=chr1.748	419	0.51074	1.26332	9	0.0214797
chr1	10916296	10916557	ID=chr1.749	262	0.538168	1.0315	7	0.0267176
chr1	11021626	11022592	ID=chr1.750	967	0.738366	0.877198	115	0.118925
chr1	11022785	11023027	ID=chr1.751	243	0.716049	0.901236	27	0.111111
chr1	11023102	11023485	ID=chr1.752	384	0.635417	0.988866	34	0.0885417
chr1	11034766	11034974	ID=chr1.753	209	0.588517	1.01402	18	0.0861244
chr1	11044216	11044870	ID=chr1.754	655	0.651908	1.02284	70	0.10687
chr1	11074102	11074309	ID=chr1.755	208	0.653846	0.855411	19	0.0913462
chr1	11080631	11080881	ID=chr1.756	251	0.645418	0.836003	21	0.0836653
chr1	11153946	11154222	ID=chr1.757	277	0.548736	0.729587	15	0.0541516
chr1	11179201	11179496	ID=chr1.758	296	0.584459	0.675255	17	0.0574324
chr1	11179636	11179950	ID=chr1.759	315	0.55873	0.899066	22	0.0698413
chr1	11194412	11194647	ID=chr1.760	236	0.65678	0.726154	18	0.0762712
chr1	11198190	11198691	ID=chr1.761	502	0.717131	0.947492	61	0.121514
chr1	11198785	11199299	ID=chr1.762	515	0.770874	0.82378	60	0.116505
chr1	11208120	11208928	ID=chr1.763	809	0.742892	0.836161	91	0.112485
chr1	11209659	11209921	ID=chr1.764	263	0.593156	0.786379	18	0.0684411
chr1	11224216	11224630	ID=chr1.765	415	0.609639	0.756347	29	0.0698795
chr1	11224818	11225762	ID=chr1.766	945	0.693122	0.892143	101	0.106878
chr1	11234646	11235064	ID=chr1.767	419	0.625298	0.815031	33	0.0787589
chr1	11235083	11236259	ID=chr1.768	1177	0.743415	0.846744	131	0.1113
chr1	11236361	11236662	ID=chr1.769	302	0.708609	0.741754	28	0.0927152
chr1	11250948	11251158	ID=chr1.770	211	0.559242	0.868824	14	0.0663507
chr1	11279968	11280323	ID=chr1.771	356	0.674157	0.819475	33	0.0926966
chr1	11302195	11302425	ID=chr1.772	231	0.588745	0.810526	16	0.0692641
chr1	11306132	11306385	ID=chr1.773	254	0.681102	0.816939	24	0.0944882
chr1	11349440	11349677	ID=chr1.774	238	0.680672	0.8	22	0.092437
chr1	11349887	11350258	ID=chr1.775	372	0.701613	0.811652	37	0.0994624
chr1	11372622	11372824	ID=chr1.776	203	0.596059	0.739216	13	0.0640394
chr1	11381474	11381769	ID=chr1.777	296	0.591216	0.708134	18	0.0608108
chr1	11390504	11390738	ID=chr1.778	235	0.540426	0.771465	13	0.0553191
chr1	11403342	11403572	ID=chr1.779	231	0.74026	0.836723	26	0.112554
chr1	11434475	11434679	ID=chr1.780	205	0.604878	0.697827	13	0.0634146
chr1	11441828	11442121	ID=chr1.781	294	0.571429	0.850694	20	0.0680272
chr1	11452894	11453108	ID=chr1.782	215	0.618605	0.84023	17	0.0790698
chr1	11469663	11470056	ID=chr1.783	394	0.738579	0.763061	41	0.104061
chr1	11470059	11470279	ID=chr1.784	221	0.778281	0.785509	26	0.117647
chr1	11470310	11470695	ID=chr1.785	386	0.756477	0.887981	49	0.126943
chr1	11471471	11471692	ID=chr1.786	222	0.581081	0.705969	13	0.0585586
chr1	11478737	11479049	ID=chr1.787	313	0.766773	0.774533	35	0.111821
chr1	11497234	11497483	ID=chr1.788	250	0.568	0.895522	18	0.072
chr1	11524163	11524792	ID=chr1.789	630	0.720635	0.846824	69	0.109524
chr1	11543891	11544154	ID=chr1.790	264	0.560606	0.92975	19	0.0719697
chr1	11562733	11563037	ID=chr1.791	305	0.560656	0.792967	19	0.0622951
chr1	11563253	11563953	ID=chr1.792	701	0.660485	0.840433	64	0.0912981
chr1	11564803	11565026	ID=chr1.793	224	0.580357	0.850095	16	0.0714286
chr1	11586909	11587153	ID=chr1.794	245	0.632653	0.816123	20	0.0816327
chr1	11587346	11587604	ID=chr1.795	259	0.714286	0.668309	22	0.0849421
chr1	11607516	11607860	ID=chr1.796	345	0.710145	0.974183	42	0.121739
chr1	11710876	11711775	ID=chr1.797	900	0.738889	0.791148	97	0.107778
chr1	11735421	11735751	ID=chr1.798	331	0.694864	0.90352	29	0.0876133
chr1	11741920	11742150	ID=chr1.799	231	0.5671	0.811475	15	0.0649351
chr1	11770532	11770743	ID=chr1.800	212	0.589623	0.822981	15	0.0707547
chr1	11774021	11774385	ID=chr1.801	365	0.794521	0.913862	52	0.142466
chr1	11774386	11774632	ID=chr1.802	247	0.753036	0.640802	22	0.0890688
chr1	11838662	11838938	ID=chr1.803	277	0.584838	0.728835	17	0.0613718
chr1	12060040	12060247	ID=chr1.804	208	0.528846	0.768817	11	0.0528846
chr1	12094054	12094278	ID=chr1.805	225	0.564444	0.754644	13	0.0577778
chr1	12139498	12139726	ID=chr1.806	229	0.742358	0.724144	17	0.0742358
chr1	12140023	12140371	ID=chr1.807	349	0.707736	0.762917	33	0.0945559
chr1	12161087	12161575	ID=chr1.808	489	0.644172	0.952211	48	0.0981595
chr1	12162475	12162766	ID=chr1.809	292	0.719178	0.905757	34	0.116438
chr1	12234917	12235224	ID=chr1.810	308	0.594156	0.888889	24	0.0779221
chr1	12446440	12446666	ID=chr1.811	227	0.621145	0.685386	15	0.0660793
chr1	12740300	12740527	ID=chr1.812	228	0.631579	0.748263	17	0.0745614
chr1	12768714	12768933	ID=chr1.813	220	0.672727	0.987352	11	0.05
chr1	12768962	12769196	ID=chr1.814	235	0.621277	0.750235	17	0.0723404
chr1	12805806	12806042	ID=chr1.815	237	0.544304	0.698771	12	0.0506329
chr1	12836106	12836452	ID=chr1.816	347	0.720461	0.733615	33	0.0951009
chr1	12836656	12836869	ID=chr1.817	214	0.630841	0.752527	16	0.0747664
chr1	12863569	12863816	ID=chr1.818	248	0.568548	0.927295	18	0.0725806
chr1	12954898	12955737	ID=chr1.819	840	0.727381	0.90626	97	0.115476
chr1	12955742	12956030	ID=chr1.820	289	0.657439	0.931222	29	0.100346
chr1	12984268	12984474	ID=chr1.821	207	0.545894	0.788571	12	0.057971
chr1	12994690	12994897	ID=chr1.822	208	0.557692	0.804762	13	0.0625
chr1	12996915	12997167	ID=chr1.823	253	0.660079	0.836063	23	0.0909091
chr1	12997269	12997499	ID=chr1.824	231	0.541126	0.768817	13	0.0562771
chr1	13025608	13025808	ID=chr1.825	201	0.646766	0.914511	19	0.0945274
chr1	13025865	13026306	ID=chr1.826	442	0.656109	0.72473	34	0.0769231
chr1	13028726	13028927	ID=chr1.827	202	0.524752	0.757974	10	0.0495049
chr1	13032959	13033159	ID=chr1.828	201	0.557214	0.641762	10	0.0497512
chr1	13063657	13063866	ID=chr1.829	210	0.533333	0.870813	13	0.0619048
chr1	13090976	13091252	ID=chr1.830	277	0.620939	0.878516	23	0.0830325
chr1	13099313	13099641	ID=chr1.831	329	0.632219	0.750071	24	0.0729483
chr1	13110523	13110725	ID=chr1.832	203	0.546798	0.794003	12	0.0591133
chr1	13115266	13115614	ID=chr1.833	349	0.550143	0.91521	24	0.0687679
chr1	13140823	13141025	ID=chr1.834	203	0.596059	0.732242	13	0.0640394
chr1	13141168	13141368	ID=chr1.835	201	0.59204	0.74233	13	0.0646766
chr1	13142018	13142813	ID=chr1.836	796	0.76005	1.00715	114	0.143216
chr1	13155992	13156197	ID=chr1.837	206	0.582524	0.751403	13	0.0631068
chr1	13190854	13191095	ID=chr1.838	242	0.586777	1.01134	21	0.0867769
chr1	13191151	13192198	ID=chr1.839	1048	0.740458	0.996284	143	0.13645
chr1	13210272	13210529	ID=chr1.840	258	0.554264	0.673494	13	0.0503876
chr1	13250280	13250510	ID=chr1.841	231	0.571429	0.753495	14	0.0606061
chr1	13281148	13281423	ID=chr1.842	276	0.605072	0.728873	18	0.0652174
chr1	13335106	13335335	ID=chr1.843	230	0.791304	0.927759	33	0.143478
chr1	13374512	13374735	ID=chr1.844	224	0.566964	0.957746	17	0.0758929
chr1	13384521	13384721	ID=chr1.845	201	0.60199	0.83657	15	0.0746269
chr1	13443041	13443244	ID=chr1.846	204	0.588235	0.816	14	0.0686275
chr1	13855481	13855727	ID=chr1.847	247	0.591093	0.703704	15	0.0607287
chr1	13861795	13862062	ID=chr1.848	268	0.552239	0.839506	17	0.0634328
chr1	14042295	14043349	ID=chr1.849	1055	0.723223	0.86535	119	0.112796
chr1	14171986	14172236	ID=chr1.850	251	0.557769	0.8211	16	0.063745
chr1	14245103	14245416	ID=chr1.851	314	0.60828	0.742568	21	0.066879
chr1	14312015	14312237	ID=chr1.852	223	0.515695	0.976846	14	0.0627803
chr1	14334944	14335164	ID=chr1.853	221	0.529412	0.651533	10	0.0452489
chr1	14346309	14346520	ID=chr1.854	212	0.561321	0.675942	11	0.0518868
chr1	14367864	14369048	ID=chr1.855	1185	0.778059	0.998686	177	0.149367
chr1	14372089	14372330	ID=chr1.856	242	0.566116	0.838095	16	0.0661157
chr1	14377853	14378118	ID=chr1.857	266	0.586466	0.749296	17	0.0639098
chr1	14401345	14401626	ID=chr1.858	282	0.609929	0.811678	21	0.0744681
chr1	14419698	14419957	ID=chr1.859	260	0.588462	0.717736	16	0.0615385
chr1	14445914	14446164	ID=chr1.860	251	0.553785	0.74135	14	0.0557769
chr1	14459236	14459454	ID=chr1.861	219	0.520548	0.747208	11	0.0502283
chr1	14471063	14471311	ID=chr1.862	249	0.590361	0.652076	14	0.0562249
chr1	14492558	14492929	ID=chr1.863	372	0.61828	0.90998	30	0.0806452
chr1	14509662	14510051	ID=chr1.864	390	0.597436	0.984995	34	0.0871795
chr1	14535495	14535695	ID=chr1.865	201	0.532338	0.843357	12	0.0597015
chr1	14596754	14597216	ID=chr1.866	463	0.678186	0.789044	42	0.0907127
chr1	14597568	14598264	ID=chr1.867	697	0.771879	0.886137	91	0.13056
chr1	14598296	14598782	ID=chr1.868	487	0.560575	0.866735	33	0.0677618
chr1	14658778	14659073	ID=chr1.869	296	0.591216	0.782448	20	0.0675676
chr1	14691462	14691825	ID=chr1.870	364	0.755495	0.891872	46	0.126374
chr1	14716596	14716807	ID=chr1.871	212	0.495283	0.855466	11	0.0518868
chr1	14806391	14806649	ID=chr1.872	259	0.579151	0.828947	18	0.0694981
chr1	14854094	14854392	ID=chr1.873	299	0.652174	0.742176	23	0.0769231
chr1	14854403	14855553	ID=chr1.874	1151	0.730669	0.851002	130	0.112945
chr1	14863052	14863347	ID=chr1.875	296	0.560811	0.820662	19	0.0641892
chr1	14880068	14880312	ID=chr1.876	245	0.510204	0.859649	10	0.0408163
chr1	14968800	14970043	ID=chr1.877	1244	0.713826	0.953874	129	0.103698
chr1	14971177	14971739	ID=chr1.878	563	0.612789	0.892566	47	0.0834813
chr1	15029461	15029813	ID=chr1.879	353	0.76204	0.956164	49	0.13881
chr1	15032856	15033104	ID=chr1.880	249	0.558233	0.844068	16	0.064257
chr1	15043654	15043860	ID=chr1.881	207	0.550725	0.893066	14	0.0676328
chr1	15048060	15048594	ID=chr1.882	535	0.626168	0.859392	45	0.0841121
chr1	15060846	15061101	ID=chr1.883	256	0.578125	0.621475	13	0.0507812
chr1	15061985	15062566	ID=chr1.884	582	0.742268	0.886149	71	0.121993
chr1	15064197	15064490	ID=chr1.885	294	0.581633	0.773684	19	0.0646258
chr1	15089419	15089766	ID=chr1.886	348	0.583333	0.691711	20	0.0574713
chr1	15095690	15095894	ID=chr1.887	205	0.57561	0.727595	12	0.0585366
chr1	15128905	15129580	ID=chr1.888	676	0.798817	0.958074	103	0.152367
chr1	15131486	15131706	ID=chr1.889	221	0.529412	0.779541	12	0.0542986
chr1	15195361	15195566	ID=chr1.890	206	0.567961	0.731361	12	0.0582524
chr1	15202963	15203173	ID=chr1.891	211	0.64455	0.749722	16	0.0758294
chr1	15203312	15204036	ID=chr1.892	725	0.773793	0.875195	93	0.128276
chr1	15204631	15204959	ID=chr1.893	329	0.574468	0.814356	22	0.0668693
chr1	15241923	15242162	ID=chr1.894	240	0.529167	0.777667	13	0.0541667
chr1	15266887	15267100	ID=chr1.895	214	0.579439	0.849206	15	0.0700935
chr1	15272694	15272931	ID=chr1.896	238	0.546218	0.7409	13	0.0546218
chr1	15273943	15274144	ID=chr1.897	202	0.574257	0.66368	11	0.0544554
chr1	15275986	15276627	ID=chr1.898	642	0.690031	1.00074	76	0.11838
chr1	15277064	15277700	ID=chr1.899	637	0.605965	1.04418	61	0.0957614
chr1	15278503	15278904	ID=chr1.900	402	0.656716	0.945991	41	0.10199
chr1	15288672	15290209	ID=chr1.901	1538	0.73277	1.01739	210	0.136541
chr1	15290585	15290901	ID=chr1.902	317	0.602524	0.99895	27	0.0851735
chr1	15375638	15375963	ID=chr1.903	326	0.604294	0.751309	22	0.0674847
chr1	15385358	15385848	ID=chr1.904	491	0.668024	0.731962	40	0.0814664
chr1	15385927	15386142	ID=chr1.905	216	0.675926	0.702238	17	0.0787037
chr1	15415873	15416087	ID=chr1.906	215	0.530233	1.06009	16	0.0744186
chr1	15416683	15417528	ID=chr1.907	846	0.690307	0.907736	88	0.104019
chr1	15454099	15454435	ID=chr1.908	337	0.676558	0.75345	29	0.0860534
chr1	15456851	15457057	ID=chr1.909	207	0.642512	0.873418	18	0.0869565
chr1	15459186	15459394	ID=chr1.910	209	0.665072	0.745098	16	0.076555
chr1	15514484	15515143	ID=chr1.911	660	0.792424	0.830407	86	0.130303
chr1	15579269	15579510	ID=chr1.912	242	0.661157	0.71855	19	0.0785124
chr1	15590015	15590269	ID=chr1.913	255	0.607843	0.853414	20	0.0784314
chr1	15596778	15597557	ID=chr1.914	780	0.698718	0.90228	84	0.107692
chr1	15608904	15609422	ID=chr1.915	519	0.720617	0.731222	48	0.0924855
chr1	15647719	15648654	ID=chr1.916	936	0.713675	0.908824	103	0.110043
chr1	15648731	15648931	ID=chr1.917	201	0.587065	0.748984	11	0.0547264
chr1	15668574	15668808	ID=chr1.918	235	0.514894	0.70667	11	0.0468085
chr1	15669168	15669402	ID=chr1.919	235	0.689362	0.93254	26	0.110638
chr1	15678342	15678680	ID=chr1.920	339	0.705015	0.934478	39	0.115044
chr1	15775687	15775920	ID=chr1.921	234	0.57265	0.654088	12	0.0512821
chr1	15793741	15794233	ID=chr1.922	493	0.732252	0.893939	59	0.119675
chr1	15808660	15808920	ID=chr1.923	261	0.704981	0.912097	26	0.0996169
chr1	15809195	15809427	ID=chr1.924	233	0.562232	0.724641	13	0.055794
chr1	15831068	15831307	ID=chr1.925	240	0.5625	0.795404	15	0.0625
chr1	15882149	15882592	ID=chr1.926	444	0.650901	0.89697	42	0.0945946
chr1	15882663	15882961	ID=chr1.927	299	0.632107	0.817871	24	0.0802676
chr1	15924922	15925147	ID=chr1.928	226	0.663717	0.700967	17	0.0752212
chr1	15925939	15926143	ID=chr1.929	205	0.736585	0.854167	22	0.107317
chr1	15940306	15941298	ID=chr1.930	993	0.751259	0.877984	123	0.123867
chr1	15941310	15941538	ID=chr1.931	229	0.563319	0.952299	17	0.0742358
chr1	15941677	15942196	ID=chr1.932	520	0.544231	0.761155	29	0.0557692
chr1	15955980	15956272	ID=chr1.933	293	0.610922	0.761768	19	0.0648464
chr1	15962688	15962922	ID=chr1.934	235	0.634043	0.720079	17	0.0723404
chr1	15974934	15975163	ID=chr1.935	230	0.504348	0.829327	12	0.0521739
chr1	15975980	15976195	ID=chr1.936	216	0.694444	0.848233	17	0.0787037
chr1	15976381	15976732	ID=chr1.937	352	0.642045	0.80454	29	0.0823864
chr1	15976739	15977051	ID=chr1.938	313	0.610224	0.858569	25	0.0798722
chr1	15977169	15977526	ID=chr1.939	358	0.642458	0.86946	32	0.0893855
chr1	15977567	15977819	ID=chr1.940	253	0.545455	0.693151	13	0.0513834
chr1	15986857	15987131	ID=chr1.941	275	0.596364	0.779967	19	0.0690909
chr1	15989550	15990053	ID=chr1.942	504	0.652778	0.763347	40	0.0793651
chr1	16048516	16048764	ID=chr1.943	249	0.53012	0.702068	12	0.0481928
chr1	16075116	16075838	ID=chr1.944	723	0.704011	0.894461	78	0.107884
chr1	16091175	16091398	ID=chr1.945	224	0.723214	0.903226	25	0.111607
chr1	16104725	16105052	ID=chr1.946	328	0.698171	0.978079	37	0.112805
chr1	16107251	16107605	ID=chr1.947	355	0.670423	0.827798	33	0.0929577
chr1	16108051	16108462	ID=chr1.948	412	0.662621	0.86164	38	0.092233
chr1	16118477	16118679	ID=chr1.949	203	0.758621	0.830691	24	0.118227
chr1	16126345	16126561	ID=chr1.950	217	0.59447	0.782452	15	0.0691244
chr1	16127166	16127477	ID=chr1.951	312	0.596154	0.6999	18	0.0576923
chr1	16133833	16134060	ID=chr1.952	228	0.565789	0.808101	14	0.0614035
chr1	16139671	16139945	ID=chr1.953	275	0.589091	0.758621	18	0.0654545
chr1	16142404	16142868	ID=chr1.954	465	0.670968	0.82197	42	0.0903226
chr1	16240533	16241200	ID=chr1.955	668	0.712575	0.907609	75	0.112275
chr1	16258402	16258625	ID=chr1.956	224	0.723214	0.903226	25	0.111607
chr1	16271974	16272456	ID=chr1.957	483	0.693582	0.926959	51	0.10559
chr1	16274493	16274847	ID=chr1.958	355	0.670423	0.827798	33	0.0929577
chr1	16275294	16275706	ID=chr1.959	413	0.663438	0.835712	37	0.0895884
chr1	16285745	16285945	ID=chr1.960	201	0.756219	0.772132	22	0.109453
chr1	16293608	16293809	ID=chr1.961	202	0.594059	0.785774	14	0.0693069
chr1	16294461	16294737	ID=chr1.962	277	0.610108	0.720031	17	0.0613718
chr1	16303056	16303265	ID=chr1.963	210	0.709524	0.861486	17	0.0809524
chr1	16303469	16304123	ID=chr1.964	655	0.627481	0.837596	54	0.0824427
chr1	16304256	16304595	ID=chr1.965	340	0.644118	0.828571	29	0.0852941
chr1	16304636	16304888	ID=chr1.966	253	0.55336	0.724187	14	0.055336
chr1	16305334	16305573	ID=chr1.967	240	0.679167	0.79566	22	0.0916667
chr1	16308410	16308636	ID=chr1.968	227	0.559471	0.831502	14	0.061674
chr1	16314128	16314346	ID=chr1.969	219	0.575342	0.610801	11	0.0502283
chr1	16362580	16362934	ID=chr1.970	355	0.670423	0.802713	32	0.0901408
chr1	16363381	16363799	ID=chr1.971	419	0.665871	0.846465	38	0.0906921
chr1	16373831	16374035	ID=chr1.972	205	0.741463	0.785714	22	0.107317
chr1	16382514	16382825	ID=chr1.973	312	0.605769	0.753623	20	0.0641026
chr1	16389187	16389414	ID=chr1.974	228	0.565789	0.808101	14	0.0614035
chr1	16390095	16390299	ID=chr1.975	205	0.614634	0.892446	17	0.0829268
chr1	16393127	16393369	ID=chr1.976	243	0.576132	0.749383	15	0.0617284
chr1	16395832	16396279	ID=chr1.977	448	0.678571	0.789288	40	0.0892857
chr1	16401630	16401880	ID=chr1.978	251	0.633466	1.07948	27	0.10757
chr1	16407788	16408588	ID=chr1.979	801	0.667915	0.884353	79	0.0986267
chr1	16408622	16409958	ID=chr1.980	1337	0.729993	0.861703	152	0.113687
chr1	16412065	16412315	ID=chr1.981	251	0.685259	0.717436	21	0.0836653
chr1	16414990	16415220	ID=chr1.982	231	0.78355	0.848225	30	0.12987
chr1	16415287	16415788	ID=chr1.983	502	0.752988	0.878415	62	0.123506
chr1	16416107	16416377	ID=chr1.984	271	0.712177	0.806548	27	0.099631
chr1	16416462	16416676	ID=chr1.985	215	0.674419	0.870949	21	0.0976744
chr1	16416759	16417049	ID=chr1.986	291	0.731959	0.858484	33	0.113402
chr1	16422902	16423358	ID=chr1.987	457	0.726477	0.962455	58	0.126915
chr1	16423430	16423652	ID=chr1.988	223	0.753363	0.866019	26	0.116592
chr1	16440577	16441020	ID=chr1.989	444	0.664414	0.778357	37	0.0833333
chr1	16443486	16443753	ID=chr1.990	268	0.608209	0.729583	18	0.0671642
chr1	16449239	16449465	ID=chr1.991	227	0.577093	0.878568	16	0.0704846
chr1	16452991	16453242	ID=chr1.992	252	0.551587	0.733472	14	0.0555556
chr1	16453284	16453621	ID=chr1.993	338	0.659763	0.850349	31	0.091716
chr1	16453938	16454415	ID=chr1.994	478	0.625523	0.879071	41	0.0857741
chr1	16454614	16454825	ID=chr1.995	212	0.679245	0.803233	15	0.0707547
chr1	16463155	16463430	ID=chr1.996	276	0.601449	0.743228	17	0.0615942
chr1	16464080	16464291	ID=chr1.997	212	0.603774	0.724786	14	0.0660377
chr1	16480447	16480861	ID=chr1.998	415	0.66506	0.856181	38	0.0915663
chr1	16481308	16481656	ID=chr1.999	349	0.676218	0.803511	32	0.0916905
chr1	16529915	16530139	ID=chr1.1000	225	0.586667	0.623413	12	0.0533333
chr1	16535624	16535850	ID=chr1.1001	227	0.568282	0.8504	15	0.0660793
chr1	16538686	16538927	ID=chr1.1002	242	0.673554	0.728916	20	0.0826446
chr1	16539374	16539627	ID=chr1.1003	254	0.559055	0.757154	15	0.0590551
chr1	16539664	16540004	ID=chr1.1004	341	0.662757	0.833149	31	0.0909091
chr1	16540138	16540798	ID=chr1.1005	661	0.629349	0.840306	55	0.0832073
chr1	16540996	16541206	ID=chr1.1006	211	0.687204	0.854048	17	0.0805687
chr1	16549524	16549810	ID=chr1.1007	287	0.609756	0.742882	18	0.0627178
chr1	16550453	16550655	ID=chr1.1008	203	0.600985	0.712281	13	0.0640394
chr1	16568574	16568984	ID=chr1.1009	411	0.664234	0.841095	37	0.0900243
chr1	16569432	16569786	ID=chr1.1010	355	0.676056	0.789766	32	0.0901408
chr1	16571821	16572306	ID=chr1.1011	486	0.687243	0.952941	52	0.106996
chr1	16585659	16585877	ID=chr1.1012	219	0.721461	0.919859	25	0.114155
chr1	16587154	16587354	ID=chr1.1013	201	0.542289	0.827728	12	0.0597015
chr1	16603018	16603741	ID=chr1.1014	724	0.707182	0.899308	79	0.109116
chr1	16630114	16630338	ID=chr1.1015	225	0.52	0.857771	13	0.0577778
chr1	16636419	16636625	ID=chr1.1016	207	0.492754	0.958333	12	0.057971
chr1	16669993	16670459	ID=chr1.1017	467	0.668094	0.825505	42	0.0899358
chr1	16672920	16673188	ID=chr1.1018	269	0.591078	0.81127	19	0.070632
chr1	16682243	16682482	ID=chr1.1019	240	0.541667	0.683112	12	0.05
chr1	16682523	16682880	ID=chr1.1020	358	0.642458	0.818286	30	0.0837989
chr1	16682998	16683667	ID=chr1.1021	670	0.629851	0.842824	56	0.0835821
chr1	16683853	16684067	ID=chr1.1022	215	0.683721	0.845209	16	0.0744186
chr1	16684884	16685116	ID=chr1.1023	233	0.506438	0.746795	11	0.0472103
chr1	16706121	16706407	ID=chr1.1024	287	0.609756	0.742882	18	0.0627178
chr1	16714483	16714763	ID=chr1.1025	281	0.594306	0.862719	21	0.0747331
chr1	16715206	16715668	ID=chr1.1026	463	0.596112	0.719116	26	0.0561555
chr1	16723966	16724187	ID=chr1.1027	222	0.581081	0.808645	15	0.0675676
chr1	16724213	16725067	ID=chr1.1028	855	0.747368	0.905223	108	0.126316
chr1	16749322	16749545	ID=chr1.1029	224	0.741071	0.839344	24	0.107143
chr1	16750358	16750561	ID=chr1.1030	204	0.710784	0.789779	20	0.0980392
chr1	16762426	16762694	ID=chr1.1031	269	0.527881	0.69592	13	0.0483271
chr1	16765776	16765984	ID=chr1.1032	209	0.703349	0.797069	19	0.0909091
chr1	16771193	16771632	ID=chr1.1033	440	0.763636	0.786613	50	0.113636
chr1	16784213	16784434	ID=chr1.1034	222	0.545045	0.672727	11	0.0495495
chr1	16790501	16790808	ID=chr1.1035	308	0.672078	0.707692	23	0.0746753
chr1	16790880	16791216	ID=chr1.1036	337	0.79822	0.78381	41	0.121662
chr1	16818064	16818265	ID=chr1.1037	202	0.594059	0.742647	13	0.0643564
chr1	16821779	16822584	ID=chr1.1038	806	0.759305	0.83518	97	0.120347
chr1	16827538	16827767	ID=chr1.1039	230	0.552174	0.645079	11	0.0478261
chr1	16864393	16864693	ID=chr1.1040	301	0.681063	0.920489	32	0.106312
chr1	16864785	16865022	ID=chr1.1041	238	0.521008	0.8125	13	0.0546218
chr1	16929578	16930090	ID=chr1.1042	513	0.684211	0.866948	52	0.101365
chr1	16959597	16959940	ID=chr1.1043	344	0.686047	0.866249	35	0.101744
chr1	16977013	16977230	ID=chr1.1044	218	0.56422	1.84746	5	0.0229358
chr1	17052799	17053212	ID=chr1.1045	414	0.5	1.21221	21	0.0507246
chr1	17059055	17059423	ID=chr1.1046	369	0.558266	0.662415	19	0.0514905
chr1	17193153	17193400	ID=chr1.1047	248	0.568548	0.953846	19	0.0766129
chr1	17221845	17222123	ID=chr1.1048	279	0.598566	0.768261	19	0.0681004
chr1	17230377	17230598	ID=chr1.1049	222	0.54955	0.843419	14	0.0630631
chr1	17233611	17233820	ID=chr1.1050	210	0.614286	0.811594	16	0.0761905
chr1	17251500	17252780	ID=chr1.1051	1281	0.784543	0.950938	187	0.14598
chr1	17253693	17254101	ID=chr1.1052	409	0.694377	1.15985	57	0.139364
chr1	17268859	17269170	ID=chr1.1053	312	0.554487	0.880645	21	0.0673077
chr1	17270200	17270403	ID=chr1.1054	204	0.544118	0.607143	9	0.0441176
chr1	17353334	17354122	ID=chr1.1055	789	0.801014	0.959036	117	0.148289
chr1	17446213	17446419	ID=chr1.1056	207	0.63285	0.772388	16	0.0772947
chr1	17512280	17512568	ID=chr1.1057	289	0.698962	0.852927	30	0.103806
chr1	17514944	17515248	ID=chr1.1058	305	0.547541	0.874928	20	0.0655738
chr1	17641262	17641462	ID=chr1.1059	201	0.61194	0.799735	15	0.0746269
chr1	17882691	17882958	ID=chr1.1060	268	0.615672	0.837999	21	0.0783582
chr1	17927718	17928471	ID=chr1.1061	754	0.751989	0.998991	105	0.139257
chr1	17929148	17929541	ID=chr1.1062	394	0.647208	0.756472	31	0.0786802
chr1	17930168	17930406	ID=chr1.1063	239	0.690377	0.851797	24	0.100418
chr1	17931031	17931299	ID=chr1.1064	269	0.702602	0.880673	29	0.107807
chr1	18107079	18107333	ID=chr1.1065	255	0.603922	0.782609	18	0.0705882
chr1	18185405	18185688	ID=chr1.1066	284	0.640845	0.720721	20	0.0704225
chr1	18196850	18197079	ID=chr1.1067	230	0.652174	0.859278	21	0.0913043
chr1	18302446	18303268	ID=chr1.1068	823	0.679222	0.8538	81	0.0984204
chr1	18330627	18330860	ID=chr1.1069	234	0.615385	0.831918	18	0.0769231
chr1	18424872	18425110	ID=chr1.1070	239	0.715481	0.727094	17	0.0711297
chr1	18450733	18451021	ID=chr1.1071	289	0.539792	0.925726	16	0.0553633
chr1	18451037	18451414	ID=chr1.1072	378	0.640212	0.948161	36	0.0952381
chr1	18451518	18452013	ID=chr1.1073	496	0.629032	0.981145	47	0.0947581
chr1	18452354	18452574	ID=chr1.1074	221	0.59276	0.991734	19	0.0859729
chr1	18452774	18453397	ID=chr1.1075	624	0.602564	0.948709	53	0.0849359
chr1	18456315	18457027	ID=chr1.1076	713	0.639551	0.855131	62	0.0869565
chr1	18457741	18457975	ID=chr1.1077	235	0.723404	0.663748	20	0.0851064
chr1	18460767	18461003	ID=chr1.1078	237	0.738397	0.879678	24	0.101266
chr1	18461457	18461671	ID=chr1.1079	215	0.637209	0.834771	18	0.0837209
chr1	18463067	18463396	ID=chr1.1080	330	0.660606	0.6875	24	0.0727273
chr1	18463480	18464222	ID=chr1.1081	743	0.641992	0.870557	65	0.0874832
chr1	18465152	18465525	ID=chr1.1082	374	0.622995	0.830093	29	0.0775401
chr1	18466751	18467041	ID=chr1.1083	291	0.694158	0.92823	32	0.109966
chr1	18536808	18537438	ID=chr1.1084	631	0.70523	0.856279	66	0.104596
chr1	18548189	18548442	ID=chr1.1085	254	0.602362	0.719077	13	0.0511811
chr1	18640425	18640687	ID=chr1.1086	263	0.581749	0.769006	16	0.0608365
chr1	18674271	18674497	ID=chr1.1087	227	0.634361	0.798047	18	0.0792952
chr1	18674510	18674778	ID=chr1.1088	269	0.628253	0.835404	22	0.0817844
chr1	18697159	18697419	ID=chr1.1089	261	0.670498	0.998022	29	0.111111
chr1	18722131	18722492	ID=chr1.1090	362	0.726519	0.921759	44	0.121547
chr1	18722688	18722924	ID=chr1.1091	237	0.649789	0.800676	20	0.0843882
chr1	18733729	18733974	ID=chr1.1092	246	0.552846	0.809211	15	0.0609756
chr1	18775364	18777100	ID=chr1.1093	1737	0.743811	0.90217	215	0.123777
chr1	18882715	18882991	ID=chr1.1094	277	0.581227	1.77564	5	0.0180505
chr1	18908009	18908211	ID=chr1.1095	203	0.596059	0.805556	14	0.0689655
chr1	19033267	19034058	ID=chr1.1096	792	0.685606	0.934773	87	0.109848
chr1	19074904	19075851	ID=chr1.1097	948	0.651899	0.863831	87	0.0917722
chr1	19097394	19097893	ID=chr1.1098	500	0.696	0.960424	58	0.116
chr1	19112039	19112701	ID=chr1.1099	663	0.698341	0.878555	71	0.107089
chr1	19135353	19135905	ID=chr1.1100	553	0.766727	0.99409	80	0.144665
chr1	19136100	19136312	ID=chr1.1101	213	0.723005	0.754937	21	0.0985915
chr1	19162800	19163029	ID=chr1.1102	230	0.552174	0.816085	12	0.0521739
chr1	19307809	19308011	ID=chr1.1103	203	0.719212	0.725	18	0.08867
chr1	19308828	19309642	ID=chr1.1104	815	0.773006	0.870726	106	0.130061
chr1	19309706	19309942	ID=chr1.1105	237	0.523207	0.752381	12	0.0506329
chr1	19310661	19311019	ID=chr1.1106	359	0.573816	0.823316	24	0.0668524
chr1	19331884	19332190	ID=chr1.1107	307	0.589577	0.843407	22	0.0716612
chr1	19392746	19393006	ID=chr1.1108	261	0.59387	0.841079	19	0.0727969
chr1	19420252	19420582	ID=chr1.1109	331	0.628399	0.87048	28	0.0845921
chr1	19420643	19420993	ID=chr1.1110	351	0.717949	0.7206	32	0.0911681
chr1	19467086	19468404	ID=chr1.1111	1319	0.761941	0.947731	181	0.137225
chr1	19488142	19488782	ID=chr1.1112	641	0.801872	0.859826	86	0.134165
chr1	19488909	19489634	ID=chr1.1113	726	0.702479	0.800265	70	0.0964187
chr1	19502391	19502741	ID=chr1.1114	351	0.712251	0.744038	32	0.0911681
chr1	19623008	19623647	ID=chr1.1115	640	0.764062	0.781558	73	0.114062
chr1	19705644	19706391	ID=chr1.1116	748	0.708556	0.981033	91	0.121658
chr1	19725603	19725809	ID=chr1.1117	207	0.589372	0.723971	13	0.0628019
chr1	19740751	19740995	ID=chr1.1118	245	0.555102	0.692542	13	0.0530612
chr1	19742844	19743112	ID=chr1.1119	269	0.605948	0.816884	20	0.0743494
chr1	19975160	19975441	ID=chr1.1120	282	0.585106	0.837541	20	0.070922
chr1	19995391	19995704	ID=chr1.1121	314	0.570064	0.911869	23	0.0732484
chr1	20009536	20009848	ID=chr1.1122	313	0.738019	0.740687	31	0.0990415
chr1	20044504	20044742	ID=chr1.1123	239	0.585774	0.650136	13	0.0543933
chr1	20066588	20066992	ID=chr1.1124	405	0.671605	0.76449	34	0.0839506
chr1	20166818	20167205	ID=chr1.1125	388	0.724227	0.791922	38	0.0979381
chr1	20189622	20190425	ID=chr1.1126	804	0.708955	0.934821	87	0.108209
chr1	20284568	20284805	ID=chr1.1127	238	0.55042	0.832168	15	0.0630252
chr1	20309050	20309780	ID=chr1.1128	731	0.673051	0.870914	69	0.0943912
chr1	20309860	20310933	ID=chr1.1129	1074	0.743948	0.932771	135	0.125698
chr1	20310962	20311570	ID=chr1.1130	609	0.714286	0.809463	57	0.0935961
chr1	20332894	20333168	ID=chr1.1131	275	0.683636	0.809556	26	0.0945455
chr1	20349604	20349840	ID=chr1.1132	237	0.548523	0.626532	11	0.0464135
chr1	20377308	20377760	ID=chr1.1133	453	0.695364	0.752065	41	0.0905077
chr1	20377773	20379089	ID=chr1.1134	1317	0.7388	0.904763	162	0.123007
chr1	20405845	20406127	ID=chr1.1135	283	0.590106	0.854862	21	0.0742049
chr1	20408457	20408669	ID=chr1.1136	213	0.56338	0.783088	13	0.0610329
chr1	20437723	20437933	ID=chr1.1137	211	0.559242	0.676282	11	0.0521327
chr1	20449026	20449333	ID=chr1.1138	308	0.584416	0.810628	21	0.0681818
chr1	20449405	20449660	ID=chr1.1139	256	0.59375	0.719227	16	0.0625
chr1	20459533	20460282	ID=chr1.1140	750	0.736	0.886954	88	0.117333
chr1	20530691	20531073	ID=chr1.1141	383	0.64752	0.846904	34	0.0887728
chr1	20544010	20544830	ID=chr1.1142	821	0.758831	0.922282	109	0.132765
chr1	20558139	20558408	ID=chr1.1143	270	0.722222	0.828033	27	0.1
chr1	20558413	20558892	ID=chr1.1144	480	0.7875	0.925201	67	0.139583
chr1	20558926	20559310	ID=chr1.1145	385	0.638961	0.679612	26	0.0675325
chr1	20611060	20611324	ID=chr1.1146	265	0.603774	0.757143	18	0.0679245
chr1	20612755	20613494	ID=chr1.1147	740	0.706757	1.05209	97	0.131081
chr1	20613496	20614321	ID=chr1.1148	826	0.716707	1.00189	106	0.128329
chr1	20641551	20641769	ID=chr1.1149	219	0.621005	0.759263	16	0.0730594
chr1	20642022	20642240	ID=chr1.1150	219	0.671233	0.652271	16	0.0730594
chr1	20716197	20716432	ID=chr1.1151	236	0.567797	0.634409	12	0.0508475
chr1	20740537	20740744	ID=chr1.1152	208	0.572115	0.716418	12	0.0576923
chr1	20843957	20844168	ID=chr1.1153	212	0.556604	0.645358	10	0.0471698
chr1	20879336	20879562	ID=chr1.1154	227	0.647577	0.799296	19	0.0837004
chr1	20909375	20909579	ID=chr1.1155	205	0.526829	1.06365	15	0.0731707
chr1	20962536	20962874	ID=chr1.1156	339	0.575221	0.825079	23	0.0678466
chr1	21002764	21004071	ID=chr1.1157	1308	0.712538	0.909871	150	0.114679
chr1	21018591	21018882	ID=chr1.1158	292	0.589041	0.755138	19	0.0650685
chr1	21052131	21052487	ID=chr1.1159	357	0.644258	0.837394	31	0.0868347
chr1	21063506	21063714	ID=chr1.1160	209	0.555024	0.684226	11	0.0526316
chr1	21080500	21080729	ID=chr1.1161	230	0.56087	0.779661	14	0.0608696
chr1	21080749	21080954	ID=chr1.1162	206	0.567961	0.605526	10	0.0485437
chr1	21116921	21117616	ID=chr1.1163	696	0.770115	0.833417	86	0.123563
chr1	21136870	21137124	ID=chr1.1164	255	0.603922	0.828488	19	0.0745098
chr1	21172121	21172906	ID=chr1.1165	786	0.759542	0.874393	99	0.125954
chr1	21173152	21173449	ID=chr1.1166	298	0.506711	0.777146	11	0.0369128
chr1	21185508	21185795	ID=chr1.1167	288	0.607639	0.83965	22	0.0763889
chr1	21224787	21225036	ID=chr1.1168	250	0.528	0.865851	15	0.06
chr1	21251577	21251898	ID=chr1.1169	322	0.599379	0.836364	24	0.0745342
chr1	21255080	21256159	ID=chr1.1170	1080	0.718519	0.978528	136	0.125926
chr1	21256245	21256486	ID=chr1.1171	242	0.615702	0.915676	21	0.0867769
chr1	21260757	21260999	ID=chr1.1172	243	0.728395	0.771429	24	0.0987654
chr1	21263965	21264194	ID=chr1.1173	230	0.573913	0.81464	15	0.0652174
chr1	21264200	21264851	ID=chr1.1174	652	0.710123	0.891053	71	0.108896
chr1	21327088	21327441	ID=chr1.1175	354	0.655367	0.695372	25	0.0706215
chr1	21332949	21333764	ID=chr1.1176	816	0.734069	0.801715	88	0.107843
chr1	21375602	21375994	ID=chr1.1177	393	0.580153	0.82563	27	0.0687023
chr1	21427630	21427834	ID=chr1.1178	205	0.653659	0.782618	17	0.0829268
chr1	21446199	21446679	ID=chr1.1179	481	0.835759	0.884169	74	0.153846
chr1	21475473	21476153	ID=chr1.1180	681	0.772394	0.945648	92	0.135095
chr1	21476166	21476373	ID=chr1.1181	208	0.586538	0.900433	16	0.0769231
chr1	21482987	21483541	ID=chr1.1182	555	0.69009	0.910342	59	0.106306
chr1	21493206	21493446	ID=chr1.1183	241	0.804979	0.873188	34	0.141079
chr1	21493624	21493829	ID=chr1.1184	206	0.699029	0.755161	19	0.092233
chr1	21596357	21596598	ID=chr1.1185	242	0.570248	0.717037	14	0.0578512
chr1	21606544	21607731	ID=chr1.1186	1188	0.661616	0.928613	119	0.100168
chr1	21608603	21608925	ID=chr1.1187	323	0.606811	0.751163	22	0.0681115
chr1	21638221	21638778	ID=chr1.1188	558	0.702509	0.843867	58	0.103943
chr1	21644016	21644340	ID=chr1.1189	325	0.572308	0.798339	21	0.0646154
chr1	21647043	21647261	ID=chr1.1190	219	0.648402	0.748718	16	0.0730594
chr1	21688689	21688908	ID=chr1.1191	220	0.718182	0.714286	20	0.0909091
chr1	21760774	21761709	ID=chr1.1192	936	0.775641	0.937952	123	0.13141
chr1	21805554	21805814	ID=chr1.1193	261	0.570881	0.712596	15	0.0574713
chr1	21848414	21848624	ID=chr1.1194	211	0.540284	0.652645	10	0.0473934
chr1	21849166	21849381	ID=chr1.1195	216	0.587963	0.804769	15	0.0694444
chr1	21874881	21875162	ID=chr1.1196	282	0.585106	0.795664	19	0.0673759
chr1	21876411	21877374	ID=chr1.1197	964	0.744813	0.846692	113	0.11722
chr1	21878832	21879032	ID=chr1.1198	201	0.58209	0.9	15	0.0746269
chr1	21881194	21881396	ID=chr1.1199	203	0.541872	0.671074	10	0.0492611
chr1	21894818	21895090	ID=chr1.1200	273	0.604396	0.768444	19	0.0695971
chr1	21918095	21918392	ID=chr1.1201	298	0.587248	0.943038	24	0.0805369
chr1	21943760	21944055	ID=chr1.1202	296	0.658784	0.717084	23	0.0777027
chr1	21966092	21967479	ID=chr1.1203	1388	0.807637	0.868525	196	0.14121
chr1	22215712	22215994	ID=chr1.1204	283	0.597173	0.805121	20	0.0706714
chr1	22252758	22253047	ID=chr1.1205	290	0.603448	0.766587	20	0.0689655
chr1	22275431	22276106	ID=chr1.1206	676	0.681953	0.845192	66	0.0976331
chr1	22346682	22346943	ID=chr1.1207	262	0.564885	0.641794	13	0.0496183
chr1	22371143	22371372	ID=chr1.1208	230	0.578261	0.884615	6	0.026087
chr1	22386775	22387658	ID=chr1.1209	884	0.776018	0.985507	129	0.145928
chr1	22393911	22394147	ID=chr1.1210	237	0.561181	1.24363	21	0.0886076
chr1	22397872	22398094	ID=chr1.1211	223	0.591928	0.774306	15	0.0672646
chr1	22400463	22400703	ID=chr1.1212	241	0.680498	0.745207	20	0.0829876
chr1	22401659	22402039	ID=chr1.1213	381	0.485564	1.05103	16	0.0419948
chr1	22485919	22486149	ID=chr1.1214	231	0.584416	0.792181	15	0.0649351
chr1	22501854	22502150	ID=chr1.1215	297	0.683502	0.692039	24	0.0808081
chr1	22513908	22514123	ID=chr1.1216	216	0.523148	1.02144	15	0.0694444
chr1	22535311	22536711	ID=chr1.1217	1401	0.788722	0.880245	191	0.136331
chr1	22583468	22583740	ID=chr1.1218	273	0.59707	0.827273	20	0.0732601
chr1	22606524	22606764	ID=chr1.1219	241	0.618257	0.767228	17	0.0705394
chr1	22610225	22610457	ID=chr1.1220	233	0.626609	0.789385	18	0.0772532
chr1	22678629	22678850	ID=chr1.1221	222	0.54955	0.719028	12	0.0540541
chr1	22690387	22690700	ID=chr1.1222	314	0.605096	0.642273	18	0.0573248
chr1	22751590	22751802	ID=chr1.1223	213	0.544601	0.570027	9	0.0422535
chr1	22771925	22772159	ID=chr1.1224	235	0.570213	0.688063	13	0.0553191
chr1	22778831	22779784	ID=chr1.1225	954	0.738994	0.955927	124	0.129979
chr1	22833503	22833718	ID=chr1.1226	216	0.564815	0.882353	15	0.0694444
chr1	22842919	22843185	ID=chr1.1227	267	0.621723	0.867908	22	0.082397
chr1	22844945	22845871	ID=chr1.1228	927	0.704423	0.953218	109	0.117584
chr1	22868153	22868455	ID=chr1.1229	303	0.584158	0.857253	22	0.0726073
chr1	22989837	22990077	ID=chr1.1230	241	0.560166	0.809449	15	0.0622407
chr1	22993507	22994134	ID=chr1.1231	628	0.734076	0.936978	75	0.119427
chr1	22994257	22994599	ID=chr1.1232	343	0.714286	0.935193	39	0.113703
chr1	22994669	22995020	ID=chr1.1233	352	0.553977	0.833046	22	0.0625
chr1	23003188	23003515	ID=chr1.1234	328	0.734756	0.815582	36	0.109756
chr1	23003592	23003809	ID=chr1.1235	218	0.610092	0.838462	17	0.0779817
chr1	23042497	23042752	ID=chr1.1236	256	0.765625	0.709671	26	0.101562
chr1	23042759	23043383	ID=chr1.1237	625	0.7888	0.891139	83	0.1328
chr1	23044190	23044474	ID=chr1.1238	285	0.575439	0.720553	17	0.0596491
chr1	23045462	23045692	ID=chr1.1239	231	0.584416	0.775862	15	0.0649351
chr1	23066046	23066345	ID=chr1.1240	300	0.586667	0.863422	22	0.0733333
chr1	23066953	23067185	ID=chr1.1241	233	0.553648	0.858722	15	0.0643777
chr1	23083016	23083320	ID=chr1.1242	305	0.704918	0.744811	28	0.0918033
chr1	23087955	23088245	ID=chr1.1243	291	0.57732	0.760563	18	0.0618557
chr1	23167404	23167610	ID=chr1.1244	207	0.550725	0.773109	12	0.057971
chr1	23168992	23169280	ID=chr1.1245	289	0.608997	0.865495	23	0.0795848
chr1	23176873	23177680	ID=chr1.1246	808	0.719059	0.929352	97	0.12005
chr1	23177763	23178036	ID=chr1.1247	274	0.708029	0.982409	32	0.116788
chr1	23178964	23179266	ID=chr1.1248	303	0.557756	0.780928	18	0.0594059
chr1	23180059	23180440	ID=chr1.1249	382	0.562827	0.766265	23	0.0602094
chr1	23202005	23202336	ID=chr1.1250	332	0.704819	0.951499	39	0.11747
chr1	23202439	23202755	ID=chr1.1251	317	0.577287	0.872129	23	0.0725552
chr1	23258314	23258722	ID=chr1.1252	409	0.706601	0.761031	35	0.0855746
chr1	23259078	23259288	ID=chr1.1253	211	0.758294	0.762571	23	0.109005
chr1	23259458	23259694	ID=chr1.1254	237	0.662447	0.804754	20	0.0843882
chr1	23260318	23260541	ID=chr1.1255	224	0.5625	0.761307	13	0.0580357
chr1	23296603	23296849	ID=chr1.1256	247	0.566802	0.871343	17	0.0688259
chr1	23317098	23317301	ID=chr1.1257	204	0.544118	0.866667	13	0.0637255
chr1	23318150	23318947	ID=chr1.1258	798	0.745614	0.861969	94	0.117794
chr1	23319019	23319300	ID=chr1.1259	282	0.652482	0.766427	17	0.0602837
chr1	23338310	23338733	ID=chr1.1260	424	0.705189	0.802379	42	0.0990566
chr1	23365303	23365783	ID=chr1.1261	481	0.735967	0.844533	55	0.114345
chr1	23365833	23366135	ID=chr1.1262	303	0.673267	0.934194	32	0.105611
chr1	23370862	23371068	ID=chr1.1263	207	0.584541	0.695798	12	0.057971
chr1	23375952	23376169	ID=chr1.1264	218	0.582569	0.774226	14	0.0642202
chr1	23389104	23389712	ID=chr1.1265	609	0.770115	0.779606	67	0.110016
chr1	23392910	23393153	ID=chr1.1266	244	0.688525	0.72619	21	0.0860656
chr1	23393757	23394307	ID=chr1.1267	551	0.631579	0.911045	50	0.0907441
chr1	23402568	23402886	ID=chr1.1268	319	0.739812	0.891514	33	0.103448
chr1	23402895	23403206	ID=chr1.1269	312	0.714744	0.837073	33	0.105769
chr1	23429968	23430177	ID=chr1.1270	210	0.585714	0.686275	12	0.0571429
chr1	23454033	23454294	ID=chr1.1271	262	0.782443	0.899485	36	0.137405
chr1	23462618	23462955	ID=chr1.1272	338	0.568047	0.926942	25	0.0739645
chr1	23489209	23489457	ID=chr1.1273	249	0.590361	0.834326	18	0.0722892
chr1	23494966	23495169	ID=chr1.1274	204	0.539216	0.959677	14	0.0686275
chr1	23498243	23498449	ID=chr1.1275	207	0.560386	0.686878	11	0.0531401
chr1	23523167	23523417	ID=chr1.1276	251	0.681275	0.757476	22	0.0876494
chr1	23523627	23524007	ID=chr1.1277	381	0.732283	0.685675	35	0.0918635
chr1	23526715	23526964	ID=chr1.1278	250	0.604	0.745614	17	0.068
chr1	23532155	23532378	ID=chr1.1279	224	0.575893	0.759322	14	0.0625
chr1	23542013	23542216	ID=chr1.1280	204	0.602941	0.813397	15	0.0735294
chr1	23575209	23575495	ID=chr1.1281	287	0.56446	0.752932	17	0.0592334
chr1	23578065	23579110	ID=chr1.1282	1046	0.741874	0.953152	136	0.130019
chr1	23581122	23581340	ID=chr1.1283	219	0.561644	0.69487	12	0.0547945
chr1	23585247	23585454	ID=chr1.1284	208	0.576923	0.638393	11	0.0528846
chr1	23602021	23602588	ID=chr1.1285	568	0.544014	0.745154	31	0.0545775
chr1	23605823	23606060	ID=chr1.1286	238	0.605042	0.741577	16	0.0672269
chr1	23612441	23612735	ID=chr1.1287	295	0.576271	0.817627	20	0.0677966
chr1	23612934	23613146	ID=chr1.1288	213	0.535211	0.98338	15	0.0704225
chr1	23613220	23613818	ID=chr1.1289	599	0.709516	1.02237	77	0.128548
chr1	23625935	23626393	ID=chr1.1290	459	0.67756	0.823762	40	0.087146
chr1	23635118	23635537	ID=chr1.1291	420	0.721429	0.751637	41	0.097619
chr1	23635541	23636009	ID=chr1.1292	469	0.733475	0.899945	56	0.119403
chr1	23660258	23660567	ID=chr1.1293	310	0.703226	0.780382	29	0.0935484
chr1	23660632	23660860	ID=chr1.1294	229	0.550218	0.703713	12	0.0524017
chr1	23670342	23670549	ID=chr1.1295	208	0.567308	0.791337	13	0.0625
chr1	23688078	23688300	ID=chr1.1296	223	0.699552	0.739022	20	0.0896861
chr1	23696131	23696416	ID=chr1.1297	286	0.594406	0.836957	21	0.0734266
chr1	23702840	23703795	ID=chr1.1298	956	0.658996	0.905741	94	0.0983264
chr1	23716718	23716971	ID=chr1.1299	254	0.570866	0.641663	13	0.0511811
chr1	23739988	23740575	ID=chr1.1300	588	0.746599	0.956696	78	0.132653
chr1	23757012	23757294	ID=chr1.1301	283	0.568905	0.752895	17	0.0600707
chr1	23765483	23765695	ID=chr1.1302	213	0.600939	0.792411	15	0.0704225
chr1	23772519	23772740	ID=chr1.1303	222	0.599099	0.654422	13	0.0585586
chr1	23772933	23773275	ID=chr1.1304	343	0.723032	0.694423	31	0.090379
chr1	23785757	23785979	ID=chr1.1305	223	0.591928	0.831314	16	0.0717489
chr1	23796819	23797655	ID=chr1.1306	837	0.665472	0.921329	85	0.101553
chr1	23817245	23818004	ID=chr1.1307	760	0.680263	0.945557	83	0.109211
chr1	23828863	23829154	ID=chr1.1308	292	0.578767	0.739241	18	0.0616438
chr1	23831785	23831999	ID=chr1.1309	215	0.67907	0.727444	18	0.0837209
chr1	23839538	23839841	ID=chr1.1310	304	0.598684	0.856863	23	0.0756579
chr1	23870326	23870544	ID=chr1.1311	219	0.625571	0.747122	16	0.0730594
chr1	23914316	23914554	ID=chr1.1312	239	0.556485	0.934023	17	0.0711297
chr1	23937717	23937980	ID=chr1.1313	264	0.530303	0.758154	14	0.0530303
chr1	23938285	23938514	ID=chr1.1314	230	0.573913	0.74537	14	0.0608696
chr1	24024679	24025278	ID=chr1.1315	600	0.703333	0.754853	56	0.0933333
chr1	24025303	24025511	ID=chr1.1316	209	0.631579	0.959816	20	0.0956938
chr1	24049898	24050593	ID=chr1.1317	696	0.606322	1.39286	13	0.0186782
chr1	24157583	24157804	ID=chr1.1318	222	0.554054	0.677656	10	0.045045
chr1	24159953	24160224	ID=chr1.1319	272	0.75	0.786203	30	0.110294
chr1	24160234	24160564	ID=chr1.1320	331	0.637462	0.803109	27	0.081571
chr1	24173777	24173979	ID=chr1.1321	203	0.581281	0.712906	12	0.0591133
chr1	24251714	24252200	ID=chr1.1322	487	0.648871	0.754639	38	0.0780287
chr1	24338463	24338697	ID=chr1.1323	235	0.548936	0.747309	13	0.0553191
chr1	24340730	24341026	ID=chr1.1324	297	0.612795	0.933511	26	0.0875421
chr1	24341054	24341797	ID=chr1.1325	744	0.752688	0.902924	95	0.127688
chr1	24373471	24373829	ID=chr1.1326	359	0.576602	0.776034	23	0.0640669
chr1	24394334	24394655	ID=chr1.1327	322	0.807453	0.804215	41	0.127329
chr1	24440711	24440932	ID=chr1.1328	222	0.617117	0.912987	19	0.0855856
chr1	24463297	24463549	ID=chr1.1329	253	0.573123	0.628151	13	0.0513834
chr1	24470296	24470584	ID=chr1.1330	289	0.612457	0.860787	23	0.0795848
chr1	24480661	24481117	ID=chr1.1331	457	0.61488	0.836486	36	0.0787746
chr1	24481158	24481821	ID=chr1.1332	664	0.653614	1.11419	79	0.118976
chr1	24481859	24482118	ID=chr1.1333	260	0.742308	0.893663	32	0.123077
chr1	24482244	24482485	ID=chr1.1334	242	0.570248	0.662037	13	0.053719
chr1	24503657	24503971	ID=chr1.1335	315	0.549206	0.716292	17	0.0539683
chr1	24513616	24513856	ID=chr1.1336	241	0.568465	0.825342	16	0.06639
chr1	24561068	24561277	ID=chr1.1337	210	0.47619	0.845411	10	0.047619
chr1	24583173	24583414	ID=chr1.1338	242	0.557851	0.860444	16	0.0661157
chr1	24583902	24584907	ID=chr1.1339	1006	0.751491	0.907309	128	0.127237
chr1	24594842	24595129	ID=chr1.1340	288	0.579861	0.751304	18	0.0625
chr1	24637392	24637713	ID=chr1.1341	322	0.639752	0.715348	23	0.0714286
chr1	24637902	24638145	ID=chr1.1342	244	0.680328	0.780233	22	0.0901639
chr1	24675062	24675274	ID=chr1.1343	213	0.596244	0.860606	16	0.0751174
chr1	24684061	24684567	ID=chr1.1344	507	0.731755	0.855074	58	0.114398
chr1	24737753	24738020	ID=chr1.1345	268	0.69403	0.653431	21	0.0783582
chr1	24738108	24738384	ID=chr1.1346	277	0.68231	0.727125	21	0.0758123
chr1	24743629	24744034	ID=chr1.1347	406	0.539409	1.5466	43	0.105911
chr1	24764732	24766185	ID=chr1.1348	1454	0.741403	0.971145	194	0.133425
chr1	24766203	24766598	ID=chr1.1349	396	0.691919	0.774446	36	0.0909091
chr1	24766688	24766903	ID=chr1.1350	216	0.527778	1.13159	17	0.0787037
chr1	24767152	24767903	ID=chr1.1351	752	0.617021	0.896188	64	0.0851064
chr1	24768074	24768274	ID=chr1.1352	201	0.771144	0.803464	24	0.119403
chr1	24788809	24789069	ID=chr1.1353	261	0.597701	0.693688	16	0.0613027
chr1	24926527	24926736	ID=chr1.1354	210	0.604762	0.917832	15	0.0714286
chr1	25050650	25050890	ID=chr1.1355	241	0.543568	0.914177	16	0.06639
chr1	25067115	25067375	ID=chr1.1356	261	0.574713	0.708597	15	0.0574713
chr1	25068596	25069020	ID=chr1.1357	425	0.56	0.784801	26	0.0611765
chr1	25082687	25083901	ID=chr1.1358	1215	0.641975	1.09422	136	0.111934
chr1	25083947	25084191	ID=chr1.1359	245	0.697959	0.714583	21	0.0857143
chr1	25103023	25103494	ID=chr1.1360	472	0.616525	0.841639	37	0.0783898
chr1	25103805	25104315	ID=chr1.1361	511	0.624266	0.892222	44	0.0861057
chr1	25167953	25168235	ID=chr1.1362	283	0.551237	0.85127	18	0.0636042
chr1	25173371	25173845	ID=chr1.1363	475	0.612632	0.86988	38	0.08
chr1	25174156	25175070	ID=chr1.1364	915	0.665574	0.839631	85	0.0928962
chr1	25177574	25177832	ID=chr1.1365	259	0.610039	0.878391	21	0.0810811
chr1	25266254	25266884	ID=chr1.1366	631	0.686212	1.05356	78	0.123613
chr1	25267036	25267286	ID=chr1.1367	251	0.653386	0.791441	21	0.0836653
chr1	25267318	25267953	ID=chr1.1368	636	0.787736	0.863661	85	0.133648
chr1	25330193	25330414	ID=chr1.1369	222	0.585586	0.803571	15	0.0675676
chr1	25342965	25343165	ID=chr1.1370	201	0.59204	0.761808	13	0.0646766
chr1	25377956	25378176	ID=chr1.1371	221	0.579186	0.77061	14	0.0633484
chr1	25380718	25381370	ID=chr1.1372	653	0.756508	0.943963	85	0.130168
chr1	25381540	25381867	ID=chr1.1373	328	0.658537	0.636332	22	0.0670732
chr1	25429790	25430001	ID=chr1.1374	212	0.566038	0.843421	14	0.0660377
chr1	25430148	25430367	ID=chr1.1375	220	0.640909	0.591153	13	0.0590909
chr1	25440694	25440899	ID=chr1.1376	206	0.61165	0.778534	15	0.0728155
chr1	25441119	25441389	ID=chr1.1377	271	0.712177	0.669495	23	0.0848708
chr1	25453585	25453795	ID=chr1.1378	211	0.748815	0.676607	20	0.0947867
chr1	25453799	25454433	ID=chr1.1379	635	0.80315	0.988465	100	0.15748
chr1	25454475	25455211	ID=chr1.1380	737	0.762551	0.934331	100	0.135685
chr1	25455307	25455640	ID=chr1.1381	334	0.742515	0.763454	35	0.10479
chr1	25494192	25494392	ID=chr1.1382	201	0.567164	0.75375	12	0.0597015
chr1	25637408	25638086	ID=chr1.1383	679	0.801178	0.817707	89	0.131075
chr1	25657067	25658008	ID=chr1.1384	942	0.707006	0.878539	102	0.10828
chr1	25658064	25658335	ID=chr1.1385	272	0.628676	0.763187	20	0.0735294
chr1	25694841	25695056	ID=chr1.1386	216	0.5	0.817337	11	0.0509259
chr1	25695096	25695388	ID=chr1.1387	293	0.542662	0.742007	16	0.0546075
chr1	25696379	25697083	ID=chr1.1388	705	0.669504	0.946402	68	0.0964539
chr1	25706248	25706469	ID=chr1.1389	222	0.518018	0.680147	10	0.045045
chr1	25712634	25713457	ID=chr1.1390	824	0.742718	0.793585	89	0.10801
chr1	25742854	25743181	ID=chr1.1391	328	0.689024	0.845906	32	0.097561
chr1	25743182	25743461	ID=chr1.1392	280	0.746429	0.80296	31	0.110714
chr1	25743489	25744021	ID=chr1.1393	533	0.746717	0.838116	60	0.11257
chr1	25744361	25744578	ID=chr1.1394	218	0.623853	0.68125	14	0.0642202
chr1	25760094	25760550	ID=chr1.1395	457	0.700219	0.847498	47	0.102845
chr1	25814474	25814756	ID=chr1.1396	283	0.59364	0.915588	22	0.0777385
chr1	25835578	25835828	ID=chr1.1397	251	0.59761	0.999457	22	0.0876494
chr1	25844164	25844426	ID=chr1.1398	263	0.570342	0.869709	15	0.0570342
chr1	25847897	25848157	ID=chr1.1399	261	0.570881	0.707957	15	0.0574713
chr1	25872584	25873022	ID=chr1.1400	439	0.685649	0.747803	38	0.0865604
chr1	25873061	25873323	ID=chr1.1401	263	0.65019	0.791735	22	0.0836502
chr1	25883162	25883902	ID=chr1.1402	741	0.717949	0.947894	90	0.121457
chr1	25948209	25949374	ID=chr1.1403	1166	0.743568	0.89995	145	0.124357
chr1	25949626	25949866	ID=chr1.1404	241	0.684647	0.923372	26	0.107884
chr1	25950629	25950839	ID=chr1.1405	211	0.56872	0.831878	14	0.0663507
chr1	25953008	25953223	ID=chr1.1406	216	0.578704	0.729351	13	0.0601852
chr1	25998758	25999692	ID=chr1.1407	935	0.717647	0.881934	106	0.113369
chr1	26000865	26001114	ID=chr1.1408	250	0.592	0.942152	20	0.08
chr1	26001630	26002008	ID=chr1.1409	379	0.759894	0.926786	50	0.131926
chr1	26007107	26007769	ID=chr1.1410	663	0.71644	0.870913	74	0.111614
chr1	26032917	26033148	ID=chr1.1411	232	0.538793	0.835821	14	0.0603448
chr1	26071396	26072333	ID=chr1.1412	938	0.640725	0.953252	91	0.0970149
chr1	26073044	26073317	ID=chr1.1413	274	0.59854	0.78593	19	0.0693431
chr1	26117352	26117888	ID=chr1.1414	537	0.728119	0.900912	64	0.119181
chr1	26143752	26143965	ID=chr1.1415	214	0.663551	0.779599	18	0.0841121
chr1	26143988	26144272	ID=chr1.1416	285	0.624561	0.755682	21	0.0736842
chr1	26173476	26174166	ID=chr1.1417	691	0.680174	0.701154	56	0.081042
chr1	26174192	26174444	ID=chr1.1418	253	0.699605	0.753561	23	0.0909091
chr1	26197857	26198082	ID=chr1.1419	226	0.70354	0.837037	19	0.0840708
chr1	26233958	26234256	ID=chr1.1420	299	0.558528	0.731157	17	0.0568562
chr1	26234905	26235117	ID=chr1.1421	213	0.568075	0.78	13	0.0610329
chr1	26248764	26249003	ID=chr1.1422	240	0.629167	0.716041	17	0.0708333
chr1	26249081	26249293	ID=chr1.1423	213	0.610329	0.852	16	0.0751174
chr1	26249376	26249718	ID=chr1.1424	343	0.682216	0.828381	33	0.0962099
chr1	26269481	26269691	ID=chr1.1425	211	0.587678	0.893122	16	0.0758294
chr1	26269963	26270420	ID=chr1.1426	458	0.659389	0.752754	37	0.080786
chr1	26310115	26310400	ID=chr1.1427	286	0.674825	0.814458	26	0.0909091
chr1	26310411	26311380	ID=chr1.1428	970	0.726804	0.988387	126	0.129897
chr1	26323495	26323731	ID=chr1.1429	237	0.590717	0.797309	16	0.0675105
chr1	26338118	26338636	ID=chr1.1430	519	0.716763	0.791537	51	0.0982659
chr1	26338637	26339115	ID=chr1.1431	479	0.751566	0.818803	55	0.114823
chr1	26364651	26364966	ID=chr1.1432	316	0.607595	0.79912	23	0.0727848
chr1	26367492	26368177	ID=chr1.1433	686	0.787172	0.923647	96	0.139942
chr1	26378854	26379080	ID=chr1.1434	227	0.528634	0.695349	11	0.0484581
chr1	26402305	26402554	ID=chr1.1435	250	0.572	0.753012	15	0.06
chr1	26458255	26458740	ID=chr1.1436	486	0.707819	0.756599	46	0.0946502
chr1	26458775	26459526	ID=chr1.1437	752	0.651596	0.903969	71	0.0944149
chr1	26460078	26460313	ID=chr1.1438	236	0.584746	0.803917	16	0.0677966
chr1	26461026	26461230	ID=chr1.1439	205	0.614634	0.794779	15	0.0731707
chr1	26486692	26486979	ID=chr1.1440	288	0.597222	0.783993	20	0.0694444
chr1	26529294	26529507	ID=chr1.1441	214	0.588785	0.816171	15	0.0700935
chr1	26530325	26530705	ID=chr1.1442	381	0.543307	0.678444	19	0.0498688
chr1	26531012	26531249	ID=chr1.1443	238	0.558824	0.968792	18	0.0756303
chr1	26533104	26533951	ID=chr1.1444	848	0.695755	0.838099	86	0.101415
chr1	26534063	26535513	ID=chr1.1445	1451	0.773949	0.847165	184	0.126809
chr1	26546736	26546939	ID=chr1.1446	204	0.583333	0.695455	12	0.0588235
chr1	26614333	26614548	ID=chr1.1447	216	0.560185	0.782609	13	0.0601852
chr1	26625561	26626155	ID=chr1.1448	595	0.695798	0.815454	58	0.097479
chr1	26630254	26630497	ID=chr1.1449	244	0.557377	0.909649	17	0.0696721
chr1	26642490	26642726	ID=chr1.1450	237	0.64135	0.781771	19	0.0801688
chr1	26642746	26642964	ID=chr1.1451	219	0.60274	0.838586	13	0.0593607
chr1	26647689	26647923	ID=chr1.1452	235	0.540426	0.771465	13	0.0553191
chr1	26655170	26655454	ID=chr1.1453	285	0.722807	0.970396	36	0.126316
chr1	26655586	26655801	ID=chr1.1454	216	0.703704	0.752613	20	0.0925926
chr1	26656615	26657127	ID=chr1.1455	513	0.863548	0.649235	62	0.120858
chr1	26664610	26665294	ID=chr1.1456	685	0.79854	0.919957	100	0.145985
chr1	26701467	26701743	ID=chr1.1457	277	0.628159	0.676251	18	0.0649819
chr1	26702657	26703082	ID=chr1.1458	426	0.626761	0.765269	30	0.0704225
chr1	26703244	26703598	ID=chr1.1459	355	0.707042	0.834074	37	0.104225
chr1	26703719	26703935	ID=chr1.1460	217	0.552995	0.794424	13	0.0599078
chr1	26704774	26705074	ID=chr1.1461	301	0.584718	0.938791	24	0.0797342
chr1	26711861	26712165	ID=chr1.1462	305	0.6	0.782051	21	0.0688525
chr1	26727865	26728512	ID=chr1.1463	648	0.671296	1.01391	74	0.114198
chr1	26738032	26738608	ID=chr1.1464	577	0.589255	0.898941	45	0.0779896
chr1	26759571	26760232	ID=chr1.1465	662	0.68429	0.955677	74	0.111782
chr1	26763298	26763573	ID=chr1.1466	276	0.597826	0.821918	20	0.0724638
chr1	26798040	26798654	ID=chr1.1467	615	0.762602	0.788755	69	0.112195
chr1	26820079	26820324	ID=chr1.1468	246	0.601626	0.686384	15	0.0609756
chr1	26830602	26830921	ID=chr1.1469	320	0.571875	0.869136	22	0.06875
chr1	26831540	26832740	ID=chr1.1470	1201	0.754371	0.867787	147	0.122398
chr1	26844152	26844549	ID=chr1.1471	398	0.673367	0.77856	35	0.0879397
chr1	26850425	26851056	ID=chr1.1472	632	0.704114	0.842905	66	0.10443
chr1	26851424	26851704	ID=chr1.1473	281	0.608541	0.780556	20	0.0711744
chr1	26882971	26883192	ID=chr1.1474	222	0.531532	0.773295	12	0.0540541
chr1	26899365	26899605	ID=chr1.1475	241	0.539419	0.744357	13	0.0539419
chr1	26902360	26902651	ID=chr1.1476	292	0.65411	0.768927	24	0.0821918
chr1	26926038	26926263	ID=chr1.1477	226	0.526549	1	3	0.0132743
chr1	26930184	26930412	ID=chr1.1478	229	0.537118	0.791334	13	0.0567686
chr1	26955022	26955240	ID=chr1.1479	219	0.593607	0.674006	13	0.0593607
chr1	26995128	26995348	ID=chr1.1480	221	0.588235	0.762821	14	0.0633484
chr1	26996023	26996253	ID=chr1.1481	231	0.748918	0.77496	25	0.108225
chr1	26997657	26997959	ID=chr1.1482	303	0.570957	1.02476	25	0.0825083
chr1	27001777	27002223	ID=chr1.1483	447	0.563758	0.732464	26	0.0581655
chr1	27018191	27018444	ID=chr1.1484	254	0.629921	0.81202	20	0.0787402
chr1	27028041	27028349	ID=chr1.1485	309	0.598706	0.809286	22	0.0711974
chr1	27039777	27040004	ID=chr1.1486	228	0.530702	0.75	12	0.0526316
chr1	27042568	27042820	ID=chr1.1487	253	0.624506	0.897019	22	0.0869565
chr1	27072133	27072350	ID=chr1.1488	218	0.53211	0.714754	11	0.0504587
chr1	27073903	27074182	ID=chr1.1489	280	0.596429	0.773031	19	0.0678571
chr1	27075405	27076066	ID=chr1.1490	662	0.70997	0.808303	64	0.0966767
chr1	27076077	27076302	ID=chr1.1491	226	0.800885	0.750184	27	0.119469
chr1	27076309	27076548	ID=chr1.1492	240	0.670833	0.735632	16	0.0666667
chr1	27098114	27098373	ID=chr1.1493	260	0.584615	0.732911	16	0.0615385
chr1	27124073	27124274	ID=chr1.1494	202	0.574257	0.67682	11	0.0544554
chr1	27130888	27131122	ID=chr1.1495	235	0.629787	0.773026	18	0.0765957
chr1	27163144	27163787	ID=chr1.1496	644	0.68323	0.867044	65	0.100932
chr1	27190949	27191537	ID=chr1.1497	589	0.711375	0.89267	66	0.112054
chr1	27191618	27191867	ID=chr1.1498	250	0.584	0.891517	19	0.076
chr1	27192423	27192750	ID=chr1.1499	328	0.685976	0.68224	26	0.0792683
chr1	27201668	27202247	ID=chr1.1500	580	0.715517	0.891759	60	0.103448
chr1	27207409	27208025	ID=chr1.1501	617	0.740681	0.898624	76	0.123177
chr1	27213738	27213951	ID=chr1.1502	214	0.565421	0.744348	12	0.0560748
chr1	27224453	27224817	ID=chr1.1503	365	0.742466	0.760417	35	0.0958904
chr1	27233668	27234234	ID=chr1.1504	567	0.72134	0.939598	69	0.121693
chr1	27308741	27309130	ID=chr1.1505	390	0.535897	0.750412	21	0.0538462
chr1	27312322	27312563	ID=chr1.1506	242	0.566116	0.796053	15	0.0619835
chr1	27318915	27319117	ID=chr1.1507	203	0.600985	0.99918	18	0.08867
chr1	27328434	27328678	ID=chr1.1508	245	0.587755	0.826389	17	0.0693878
chr1	27331103	27331502	ID=chr1.1509	400	0.7425	0.820436	44	0.11
chr1	27332339	27332605	ID=chr1.1510	267	0.569288	0.741667	16	0.0599251
chr1	27342153	27342358	ID=chr1.1511	206	0.533981	0.751326	11	0.0533981
chr1	27359122	27359334	ID=chr1.1512	213	0.553991	0.760714	12	0.056338
chr1	27363768	27363969	ID=chr1.1513	202	0.579208	0.740173	11	0.0544554
chr1	27369374	27369658	ID=chr1.1514	285	0.782456	0.82529	36	0.126316
chr1	27389551	27389761	ID=chr1.1515	211	0.672986	0.671841	16	0.0758294
chr1	27391312	27391584	ID=chr1.1516	273	0.655678	0.613483	18	0.0659341
chr1	27393041	27393293	ID=chr1.1517	253	0.719368	0.645408	20	0.0790514
chr1	27409725	27410238	ID=chr1.1518	514	0.72179	0.836647	56	0.108949
chr1	27416605	27417523	ID=chr1.1519	919	0.747552	0.810035	104	0.113166
chr1	27444338	27444658	ID=chr1.1520	321	0.76947	0.806746	38	0.11838
chr1	27444666	27445101	ID=chr1.1521	436	0.736239	0.788268	45	0.103211
chr1	27445277	27445783	ID=chr1.1522	507	0.733728	0.909549	62	0.122288
chr1	27456359	27456567	ID=chr1.1523	209	0.626794	0.672222	11	0.0526316
chr1	27456651	27457116	ID=chr1.1524	466	0.665236	0.783903	39	0.083691
chr1	27475355	27475857	ID=chr1.1525	503	0.739563	0.872355	60	0.119284
chr1	27476364	27476574	ID=chr1.1526	211	0.720379	0.659375	18	0.0853081
chr1	27477411	27477611	ID=chr1.1527	201	0.562189	0.708654	11	0.0547264
chr1	27483781	27484017	ID=chr1.1528	237	0.561181	0.930055	17	0.07173
chr1	27501052	27501600	ID=chr1.1529	549	0.724954	0.941416	67	0.12204
chr1	27509519	27509857	ID=chr1.1530	339	0.713864	0.774455	33	0.0973451
chr1	27516153	27516477	ID=chr1.1531	325	0.581538	0.780178	21	0.0646154
chr1	27566803	27567790	ID=chr1.1532	988	0.70749	0.849284	105	0.106275
chr1	27614385	27614780	ID=chr1.1533	396	0.689394	0.744361	35	0.0883838
chr1	27671909	27672379	ID=chr1.1534	471	0.619958	0.839809	38	0.0806794
chr1	27672397	27672607	ID=chr1.1535	211	0.654028	0.781141	17	0.0805687
chr1	27693530	27693752	ID=chr1.1536	223	0.650224	0.765446	18	0.0807175
chr1	27713102	27713433	ID=chr1.1537	332	0.774096	0.77532	38	0.114458
chr1	27713518	27713753	ID=chr1.1538	236	0.644068	0.838068	20	0.0847458
chr1	27756154	27757172	ID=chr1.1539	1019	0.594701	0.945997	82	0.0804711
chr1	27800313	27800548	ID=chr1.1540	236	0.627119	0.733187	17	0.0720339
chr1	27800999	27801808	ID=chr1.1541	810	0.624691	0.823003	65	0.0802469
chr1	27801860	27802194	ID=chr1.1542	335	0.749254	0.744539	35	0.104478
chr1	27889559	27889774	ID=chr1.1543	216	0.564815	0.764706	13	0.0601852
chr1	27903511	27903713	ID=chr1.1544	203	0.571429	0.813753	13	0.0640394
chr1	27930385	27930647	ID=chr1.1545	263	0.619772	0.916515	23	0.0874525
chr1	27930853	27931054	ID=chr1.1546	202	0.549505	0.787013	12	0.0594059
chr1	27943665	27943879	ID=chr1.1547	215	0.586047	0.666839	12	0.055814
chr1	27963096	27963383	ID=chr1.1548	288	0.652778	0.786617	24	0.0833333
chr1	27963389	27963636	ID=chr1.1549	248	0.544355	0.83296	15	0.0604839
chr1	27965843	27966148	ID=chr1.1550	306	0.584967	0.769424	20	0.0653595
chr1	27973098	27973301	ID=chr1.1551	204	0.573529	0.663905	11	0.0539216
chr1	28040147	28040347	ID=chr1.1552	201	0.517413	0.892342	12	0.0597015
chr1	28074726	28074955	ID=chr1.1553	230	0.617391	0.743374	15	0.0652174
chr1	28077796	28078278	ID=chr1.1554	483	0.641822	0.905625	45	0.0931677
chr1	28078374	28078713	ID=chr1.1555	340	0.594118	0.765675	19	0.0558824
chr1	28088991	28089327	ID=chr1.1556	337	0.593472	0.842837	25	0.074184
chr1	28094685	28095047	ID=chr1.1557	363	0.575758	0.809365	24	0.0661157
chr1	28101099	28101936	ID=chr1.1558	838	0.700477	0.9243	95	0.113365
chr1	28102320	28102597	ID=chr1.1559	278	0.679856	0.684882	22	0.0791367
chr1	28111895	28112168	ID=chr1.1560	274	0.583942	0.819713	19	0.0693431
chr1	28149252	28149498	ID=chr1.1561	247	0.562753	0.722222	14	0.0566802
chr1	28149800	28150048	ID=chr1.1562	249	0.542169	0.784076	14	0.0562249
chr1	28170260	28170462	ID=chr1.1563	203	0.551724	0.85129	13	0.0640394
chr1	28170644	28171030	ID=chr1.1564	387	0.55814	0.938751	28	0.0723514
chr1	28178369	28178660	ID=chr1.1565	292	0.541096	0.903436	19	0.0650685
chr1	28178813	28179038	ID=chr1.1566	226	0.535398	0.8659	14	0.0619469
chr1	28199125	28199525	ID=chr1.1567	401	0.553616	0.749533	23	0.0573566
chr1	28200158	28200483	ID=chr1.1568	326	0.588957	0.675685	19	0.0582822
chr1	28209750	28209951	ID=chr1.1569	202	0.569307	0.753731	12	0.0594059
chr1	28211349	28211552	ID=chr1.1570	204	0.642157	0.870555	18	0.0882353
chr1	28211592	28211952	ID=chr1.1571	361	0.706371	0.734192	33	0.0914127
chr1	28221918	28222194	ID=chr1.1572	277	0.606498	0.873692	22	0.0794224
chr1	28281953	28282241	ID=chr1.1573	289	0.595156	0.829665	21	0.0726644
chr1	28307104	28307318	ID=chr1.1574	215	0.55814	0.661538	11	0.0511628
chr1	28332237	28332460	ID=chr1.1575	224	0.5625	0.745711	13	0.0580357
chr1	28338031	28338235	ID=chr1.1576	205	0.565854	0.734767	12	0.0585366
chr1	28346878	28347078	ID=chr1.1577	201	0.59204	0.687179	12	0.0597015
chr1	28347390	28347702	ID=chr1.1578	313	0.571885	0.864207	22	0.0702875
chr1	28348190	28348557	ID=chr1.1579	368	0.570652	0.767779	23	0.0625
chr1	28360108	28360784	ID=chr1.1580	677	0.74003	0.981982	90	0.132939
chr1	28365070	28365310	ID=chr1.1581	241	0.568465	0.908426	17	0.0705394
chr1	28372450	28372651	ID=chr1.1582	202	0.722772	0.723605	19	0.0940594
chr1	28376098	28376436	ID=chr1.1583	339	0.575221	0.859679	24	0.0707965
chr1	28385924	28386344	ID=chr1.1584	421	0.570071	0.917082	31	0.0736342
chr1	28394427	28394657	ID=chr1.1585	231	0.593074	0.810526	16	0.0692641
chr1	28394796	28395193	ID=chr1.1586	398	0.693467	0.816604	39	0.09799
chr1	28423465	28424087	ID=chr1.1587	623	0.691814	0.932513	69	0.110754
chr1	28424712	28425004	ID=chr1.1588	293	0.566553	0.897855	21	0.0716724
chr1	28434290	28434802	ID=chr1.1589	513	0.752437	0.996835	70	0.136452
chr1	28435267	28435499	ID=chr1.1590	233	0.583691	0.66954	13	0.055794
chr1	28441405	28441605	ID=chr1.1591	201	0.522388	1.02851	14	0.0696517
chr1	28469327	28469603	ID=chr1.1592	277	0.545126	0.746228	15	0.0541516
chr1	28480852	28481064	ID=chr1.1593	213	0.544601	0.908316	14	0.0657277
chr1	28484549	28484840	ID=chr1.1594	292	0.599315	0.725307	17	0.0582192
chr1	28484975	28485362	ID=chr1.1595	388	0.600515	1.09215	38	0.0979381
chr1	28510577	28511197	ID=chr1.1596	621	0.803543	0.93567	92	0.148148
chr1	28516784	28517024	ID=chr1.1597	241	0.551867	0.993587	18	0.0746888
chr1	28537648	28537851	ID=chr1.1598	204	0.598039	1.0041	18	0.0882353
chr1	28543292	28543541	ID=chr1.1599	250	0.588	0.703565	15	0.06
chr1	28547849	28548062	ID=chr1.1600	214	0.560748	0.900673	15	0.0700935
chr1	28563250	28563686	ID=chr1.1601	437	0.540046	0.81606	26	0.0594966
chr1	28564811	28565030	ID=chr1.1602	220	0.568182	0.86072	15	0.0681818
chr1	28578536	28579841	ID=chr1.1603	1306	0.671516	0.934192	137	0.1049
chr1	28591197	28591416	ID=chr1.1604	220	0.577273	0.877368	16	0.0727273
chr1	28617253	28617562	ID=chr1.1605	310	0.690323	0.704238	26	0.083871
chr1	28619028	28619294	ID=chr1.1606	267	0.539326	0.840283	16	0.0599251
chr1	28627352	28627618	ID=chr1.1607	267	0.558052	0.814645	16	0.0599251
chr1	28653996	28654671	ID=chr1.1608	676	0.781065	0.982007	101	0.149408
chr1	28693551	28693792	ID=chr1.1609	242	0.595041	0.705128	15	0.0619835
chr1	28700070	28700417	ID=chr1.1610	348	0.543103	0.868027	22	0.0632184
chr1	28704766	28705279	ID=chr1.1611	514	0.682879	0.914892	54	0.105058
chr1	28719588	28719788	ID=chr1.1612	201	0.567164	0.813259	13	0.0646766
chr1	28728838	28729135	ID=chr1.1613	298	0.724832	0.694639	27	0.090604
chr1	28729314	28729685	ID=chr1.1614	372	0.758065	0.712787	38	0.102151
chr1	28730541	28730867	ID=chr1.1615	327	0.571865	0.907074	24	0.0733945
chr1	28755054	28755304	ID=chr1.1616	251	0.589641	0.786254	17	0.0677291
chr1	28756306	28757112	ID=chr1.1617	807	0.717472	0.956605	97	0.120198
chr1	28771241	28771669	ID=chr1.1618	429	0.547786	0.839348	27	0.0629371
chr1	28790150	28790378	ID=chr1.1619	229	0.545852	0.922395	15	0.0655022
chr1	28811416	28811751	ID=chr1.1620	336	0.535714	0.833333	20	0.0595238
chr1	28817604	28817820	ID=chr1.1621	217	0.539171	0.851751	13	0.0599078
chr1	28837028	28837239	ID=chr1.1622	212	0.608491	0.937592	18	0.0849057
chr1	28895952	28896155	ID=chr1.1623	204	0.583333	0.761194	13	0.0637255
chr1	28897938	28898165	ID=chr1.1624	228	0.561404	0.912913	16	0.0701754
chr1	28963822	28965807	ID=chr1.1625	1986	0.730111	0.840755	222	0.111782
chr1	28966060	28966440	ID=chr1.1626	381	0.700787	0.705476	33	0.0866142
chr1	28966465	28966786	ID=chr1.1627	322	0.76087	0.836592	38	0.118012
chr1	28966801	28967635	ID=chr1.1628	835	0.729341	0.748725	83	0.0994012
chr1	28972931	28973169	ID=chr1.1629	239	0.543933	0.883876	15	0.0627615
chr1	28976956	28977199	ID=chr1.1630	244	0.733607	0.732183	24	0.0983607
chr1	28979760	28980014	ID=chr1.1631	255	0.596078	0.808668	18	0.0705882
chr1	29024084	29024972	ID=chr1.1632	889	0.696288	0.992167	106	0.119235
chr1	29032749	29033007	ID=chr1.1633	259	0.598456	0.868545	20	0.0772201
chr1	29073206	29073530	ID=chr1.1634	325	0.64	0.763126	25	0.0769231
chr1	29078711	29079638	ID=chr1.1635	928	0.6875	0.977765	106	0.114224
chr1	29079821	29081453	ID=chr1.1636	1633	0.709737	0.92495	188	0.115126
chr1	29102351	29102831	ID=chr1.1637	481	0.727651	0.849907	54	0.112266
chr1	29103234	29103543	ID=chr1.1638	310	0.670968	0.780101	26	0.083871
chr1	29136215	29136445	ID=chr1.1639	231	0.558442	0.785333	14	0.0606061
chr1	29553643	29553930	ID=chr1.1640	288	0.611111	0.760396	20	0.0694444
chr1	29929219	29929527	ID=chr1.1641	309	0.718447	0.642801	24	0.0776699
chr1	29982675	29982926	ID=chr1.1642	252	0.575397	0.821634	17	0.0674603
chr1	30504461	30505141	ID=chr1.1643	681	0.629956	1.48614	17	0.0249633
chr1	30514451	30514661	ID=chr1.1644	211	0.57346	0.695604	12	0.056872
chr1	30535065	30535413	ID=chr1.1645	349	0.676218	0.789766	31	0.0888252
chr1	30567641	30567966	ID=chr1.1646	326	0.592025	0.964074	27	0.0828221
chr1	30568075	30569114	ID=chr1.1647	1040	0.726923	0.799117	103	0.0990385
chr1	30583276	30583479	ID=chr1.1648	204	0.553922	0.953271	3	0.0147059
chr1	30625597	30625857	ID=chr1.1649	261	0.678161	0.701613	21	0.0804598
chr1	30659537	30659973	ID=chr1.1650	437	0.707094	0.740741	40	0.0915332
chr1	30683814	30684103	ID=chr1.1651	290	0.593103	0.839768	21	0.0724138
chr1	30733573	30733819	ID=chr1.1652	247	0.59919	0.711185	13	0.0526316
chr1	30760374	30761096	ID=chr1.1653	723	0.836791	0.924388	115	0.159059
chr1	30761103	30761385	ID=chr1.1654	283	0.731449	0.769166	29	0.102473
chr1	30776416	30776651	ID=chr1.1655	236	0.525424	0.760677	12	0.0508475
chr1	30788884	30789099	ID=chr1.1656	216	0.555556	0.851591	14	0.0648148
chr1	30917174	30917524	ID=chr1.1657	351	0.527066	0.757009	18	0.0512821
chr1	30917688	30917955	ID=chr1.1658	268	0.660448	0.763533	22	0.0820896
chr1	30917963	30918225	ID=chr1.1659	263	0.737643	1.03598	37	0.140684
chr1	30976333	30976591	ID=chr1.1660	259	0.583012	0.828358	18	0.0694981
chr1	31006901	31007336	ID=chr1.1661	436	0.752294	0.850749	47	0.107798
chr1	31007514	31007829	ID=chr1.1662	316	0.737342	0.746714	32	0.101266
chr1	31028050	31028272	ID=chr1.1663	223	0.623318	0.8314	18	0.0807175
chr1	31028488	31028794	ID=chr1.1664	307	0.713355	0.742907	29	0.0944625
chr1	31033585	31033888	ID=chr1.1665	304	0.657895	0.792381	26	0.0855263
chr1	31048357	31048563	ID=chr1.1666	207	0.545894	0.778683	12	0.057971
chr1	31091410	31092271	ID=chr1.1667	862	0.769142	0.878631	112	0.12993
chr1	31148830	31149077	ID=chr1.1668	248	0.633065	0.809622	19	0.0766129
chr1	31149123	31149343	ID=chr1.1669	221	0.606335	0.910126	17	0.0769231
chr1	31246958	31247243	ID=chr1.1670	286	0.63986	0.717906	21	0.0734266
chr1	31265237	31265918	ID=chr1.1671	682	0.737537	0.820178	76	0.111437
chr1	31265955	31266507	ID=chr1.1672	553	0.688969	0.808569	53	0.0958409
chr1	31392110	31392425	ID=chr1.1673	316	0.588608	0.82243	22	0.0696203
chr1	31415680	31415966	ID=chr1.1674	287	0.606272	0.847744	22	0.0766551
chr1	31434901	31435112	ID=chr1.1675	212	0.693396	0.74565	19	0.0896226
chr1	31444545	31444872	ID=chr1.1676	328	0.737805	0.841842	37	0.112805
chr1	31446525	31446929	ID=chr1.1677	405	0.740741	0.792564	44	0.108642
chr1	31475089	31475429	ID=chr1.1678	341	0.695015	0.754425	31	0.0909091
chr1	31502233	31502501	ID=chr1.1679	269	0.657993	1.03435	30	0.111524
chr1	31527941	31528208	ID=chr1.1680	268	0.570896	0.716872	13	0.0485075
chr1	31572136	31572373	ID=chr1.1681	238	0.680672	0.727273	20	0.0840336
chr1	31573842	31574138	ID=chr1.1682	297	0.602694	0.676709	18	0.0606061
chr1	31618199	31618424	ID=chr1.1683	226	0.734513	0.894066	27	0.119469
chr1	31620388	31620673	ID=chr1.1684	286	0.751748	0.742857	30	0.104895
chr1	31621334	31622297	ID=chr1.1685	964	0.782158	0.978453	144	0.149378
chr1	31629582	31630169	ID=chr1.1686	588	0.647959	1.07006	64	0.108844
chr1	31630330	31630749	ID=chr1.1687	420	0.72381	0.728692	40	0.0952381
chr1	31646072	31646398	ID=chr1.1688	327	0.636086	0.759264	25	0.0764526
chr1	31646742	31647027	ID=chr1.1689	286	0.653846	0.795286	21	0.0734266
chr1	31700024	31700412	ID=chr1.1690	389	0.598972	0.917182	32	0.0822622
chr1	31781297	31781578	ID=chr1.1691	282	0.585106	0.875517	21	0.0744681
chr1	31787970	31788207	ID=chr1.1692	238	0.558824	0.809524	15	0.0630252
chr1	31795436	31796715	ID=chr1.1693	1280	0.734375	0.899868	146	0.114062
chr1	31802607	31803126	ID=chr1.1694	520	0.619231	0.810519	39	0.075
chr1	31803128	31803340	ID=chr1.1695	213	0.553991	0.737662	12	0.056338
chr1	31862432	31862633	ID=chr1.1696	202	0.579208	0.723582	12	0.0594059
chr1	31871319	31872314	ID=chr1.1697	996	0.706827	0.974704	119	0.119478
chr1	31872462	31872741	ID=chr1.1698	280	0.603571	0.745098	19	0.0678571
chr1	31873781	31874011	ID=chr1.1699	231	0.536797	0.736646	12	0.0519481
chr1	31876338	31876679	ID=chr1.1700	342	0.602339	0.715958	22	0.0643275
chr1	31894134	31894388	ID=chr1.1701	255	0.592157	0.768072	17	0.0666667
chr1	31930727	31931388	ID=chr1.1702	662	0.685801	0.867752	64	0.0966767
chr1	31940856	31941058	ID=chr1.1703	203	0.522167	0.796078	11	0.0541872
chr1	31965850	31966134	ID=chr1.1704	285	0.564912	0.882353	20	0.0701754
chr1	32037420	32038148	ID=chr1.1705	729	0.709191	0.902037	82	0.112483
chr1	32063278	32064186	ID=chr1.1706	909	0.654565	0.811644	79	0.0869087
chr1	32080113	32080374	ID=chr1.1707	262	0.591603	0.949275	21	0.0801527
chr1	32080559	32080771	ID=chr1.1708	213	0.596244	0.692683	12	0.056338
chr1	32083562	32083830	ID=chr1.1709	269	0.550186	0.641534	13	0.0483271
chr1	32098144	32098604	ID=chr1.1710	461	0.661605	0.791887	39	0.0845987
chr1	32099136	32099474	ID=chr1.1711	339	0.690265	0.794551	32	0.0943953
chr1	32133381	32133983	ID=chr1.1712	603	0.655058	0.86833	55	0.0912106
chr1	32149835	32150477	ID=chr1.1713	643	0.692068	0.817847	57	0.088647
chr1	32156175	32156378	ID=chr1.1714	204	0.504902	0.769231	10	0.0490196
chr1	32173915	32174184	ID=chr1.1715	270	0.562963	0.677419	14	0.0518519
chr1	32177856	32178134	ID=chr1.1716	279	0.580645	0.725673	17	0.0609319
chr1	32193101	32193396	ID=chr1.1717	296	0.719595	0.947032	36	0.121622
chr1	32193426	32194553	ID=chr1.1718	1128	0.761525	0.819874	134	0.118794
chr1	32208980	32209245	ID=chr1.1719	266	0.672932	0.708955	20	0.075188
chr1	32209256	32209757	ID=chr1.1720	502	0.743028	0.791937	54	0.10757
chr1	32219241	32219511	ID=chr1.1721	271	0.715867	0.875323	30	0.110701
chr1	32219541	32220073	ID=chr1.1722	533	0.757974	0.842688	64	0.120075
chr1	32220096	32220342	ID=chr1.1723	247	0.732794	0.910991	30	0.121457
chr1	32252041	32252293	ID=chr1.1724	253	0.644269	0.760013	18	0.0711462
chr1	32252317	32252747	ID=chr1.1725	431	0.610209	0.761113	29	0.0672854
chr1	32263255	32263496	ID=chr1.1726	242	0.541322	0.979524	17	0.0702479
chr1	32284898	32285143	ID=chr1.1727	246	0.621951	0.723529	17	0.0691057
chr1	32310485	32310773	ID=chr1.1728	289	0.577855	0.712029	17	0.0588235
chr1	32322704	32323084	ID=chr1.1729	381	0.645669	0.807792	32	0.0839895
chr1	32323142	32323347	ID=chr1.1730	206	0.723301	0.74261	20	0.0970874
chr1	32358281	32358930	ID=chr1.1731	650	0.776923	1.00726	96	0.147692
chr1	32375996	32376285	ID=chr1.1732	290	0.6	0.925532	24	0.0827586
chr1	32378600	32378894	ID=chr1.1733	295	0.566102	0.859808	20	0.0677966
chr1	32397286	32398484	ID=chr1.1734	1199	0.729775	1.0117	161	0.134279
chr1	32470360	32470618	ID=chr1.1735	259	0.544402	0.740302	14	0.0540541
chr1	32502347	32502551	ID=chr1.1736	205	0.570732	0.785672	13	0.0634146
chr1	32510251	32510474	ID=chr1.1737	224	0.53125	0.789744	11	0.0491071
chr1	32510693	32511099	ID=chr1.1738	407	0.697789	1.0509	52	0.127764
chr1	32511139	32511580	ID=chr1.1739	442	0.662896	0.894316	43	0.0972851
chr1	32513470	32513769	ID=chr1.1740	300	0.573333	0.661886	16	0.0533333
chr1	32533608	32533810	ID=chr1.1741	203	0.576355	0.778007	13	0.0640394
chr1	32551741	32551971	ID=chr1.1742	231	0.549784	0.745902	13	0.0562771
chr1	32562184	32562693	ID=chr1.1743	510	0.754902	0.867769	63	0.123529
chr1	32572082	32572381	ID=chr1.1744	300	0.653333	0.937989	30	0.1
chr1	32572476	32572819	ID=chr1.1745	344	0.563953	0.774443	21	0.0610465
chr1	32586154	32586425	ID=chr1.1746	272	0.555147	0.814085	17	0.0625
chr1	32586911	32587151	ID=chr1.1747	241	0.556017	0.925876	17	0.0705394
chr1	32594301	32594526	ID=chr1.1748	226	0.597345	0.775034	15	0.0663717
chr1	32601293	32602126	ID=chr1.1749	834	0.798561	0.874581	115	0.13789
chr1	32613615	32614003	ID=chr1.1750	389	0.796915	0.767258	47	0.120823
chr1	32614071	32614386	ID=chr1.1751	316	0.547468	1.01756	22	0.0696203
chr1	32614580	32614804	ID=chr1.1752	225	0.711111	0.77765	21	0.0933333
chr1	32661832	32662043	ID=chr1.1753	212	0.608491	0.933464	18	0.0849057
chr1	32664194	32664566	ID=chr1.1754	373	0.723861	0.696813	34	0.0911528
chr1	32664715	32664926	ID=chr1.1755	212	0.632075	0.805723	17	0.0801887
chr1	32677036	32677307	ID=chr1.1756	272	0.705882	0.769448	26	0.0955882
chr1	32677372	32677607	ID=chr1.1757	236	0.70339	0.842857	22	0.0932203
chr1	32697833	32698094	ID=chr1.1758	262	0.580153	0.779762	17	0.0648855
chr1	32730404	32730977	ID=chr1.1759	574	0.820557	0.944079	91	0.158537
chr1	32746366	32746608	ID=chr1.1760	243	0.757202	0.720812	25	0.102881
chr1	32752771	32753234	ID=chr1.1761	464	0.743534	0.795796	47	0.101293
chr1	32753282	32753655	ID=chr1.1762	374	0.663102	0.755708	30	0.0802139
chr1	32760958	32761488	ID=chr1.1763	531	0.794727	0.914666	76	0.143126
chr1	32761588	32761830	ID=chr1.1764	243	0.534979	0.978678	17	0.0699588
chr1	32785919	32786124	ID=chr1.1765	206	0.587379	0.737741	13	0.0631068
chr1	32802620	32802828	ID=chr1.1766	209	0.578947	0.811876	14	0.0669856
chr1	32823319	32823527	ID=chr1.1767	209	0.521531	0.853061	12	0.0574163
chr1	32823724	32824805	ID=chr1.1768	1082	0.761553	0.95013	149	0.137708
chr1	32832583	32833057	ID=chr1.1769	475	0.682105	0.909962	50	0.105263
chr1	32834783	32835088	ID=chr1.1770	306	0.72549	0.620942	25	0.0816993
chr1	32836107	32836325	ID=chr1.1771	219	0.552511	0.665837	11	0.0502283
chr1	32859537	32859778	ID=chr1.1772	242	0.549587	0.934575	17	0.0702479
chr1	32896318	32896964	ID=chr1.1773	647	0.641422	0.805066	53	0.0819165
chr1	32910740	32911163	ID=chr1.1774	424	0.731132	0.972601	54	0.127358
chr1	32911296	32911510	ID=chr1.1775	215	0.702326	0.759986	20	0.0930233
chr1	32940812	32941225	ID=chr1.1776	414	0.678744	0.877119	39	0.0942029
chr1	32987116	32987521	ID=chr1.1777	406	0.583744	0.867398	30	0.0738916
chr1	33014608	33015056	ID=chr1.1778	449	0.579065	0.71738	27	0.0601336
chr1	33040557	33040767	ID=chr1.1779	211	0.677725	0.709323	15	0.07109
chr1	33040841	33041253	ID=chr1.1780	413	0.714286	0.970645	51	0.123487
chr1	33041308	33041761	ID=chr1.1781	454	0.715859	0.708369	33	0.0726872
chr1	33041793	33042013	ID=chr1.1782	221	0.755656	0.772952	24	0.108597
chr1	33117543	33118574	ID=chr1.1783	1032	0.815891	0.968204	165	0.159884
chr1	33137964	33138297	ID=chr1.1784	334	0.718563	0.821446	35	0.10479
chr1	33168243	33169132	ID=chr1.1785	890	0.721348	1.01376	117	0.131461
chr1	33171602	33171826	ID=chr1.1786	225	0.622222	0.736046	16	0.0711111
chr1	33210753	33212206	ID=chr1.1787	1454	0.732462	0.938677	182	0.125172
chr1	33281304	33281548	ID=chr1.1788	245	0.563265	0.831919	16	0.0653061
chr1	33291953	33292848	ID=chr1.1789	896	0.75558	0.931853	118	0.131696
chr1	33333994	33334330	ID=chr1.1790	337	0.637982	0.908435	31	0.0919881
chr1	33371445	33371657	ID=chr1.1791	213	0.633803	0.794776	17	0.0798122
chr1	33943201	33943473	ID=chr1.1792	273	0.6337	0.726471	19	0.0695971
chr1	33943794	33944169	ID=chr1.1793	376	0.723404	0.673177	33	0.087766
chr1	33954321	33954589	ID=chr1.1794	269	0.6171	0.900189	23	0.0855019
chr1	33965105	33965315	ID=chr1.1795	211	0.592417	0.774109	14	0.0663507
chr1	34025477	34025938	ID=chr1.1796	462	0.688312	0.895774	49	0.106061
chr1	34026509	34027141	ID=chr1.1797	633	0.71564	0.988281	79	0.124803
chr1	34038425	34038816	ID=chr1.1798	392	0.69898	0.775408	37	0.0943878
chr1	34038888	34039118	ID=chr1.1799	231	0.727273	0.728602	22	0.0952381
chr1	34112443	34112656	ID=chr1.1800	214	0.602804	0.730019	14	0.0654206
chr1	34189000	34189227	ID=chr1.1801	228	0.535088	0.680597	11	0.0482456
chr1	34246085	34246330	ID=chr1.1802	246	0.630081	0.870576	21	0.0853659
chr1	34256179	34256425	ID=chr1.1803	247	0.57085	0.748485	15	0.0607287
chr1	34369179	34369414	ID=chr1.1804	236	0.550847	0.968147	17	0.0720339
chr1	34434347	34434703	ID=chr1.1805	357	0.588235	0.777778	24	0.0672269
chr1	34537288	34537500	ID=chr1.1806	213	0.56338	0.662613	11	0.0516432
chr1	34623954	34624357	ID=chr1.1807	404	0.606436	0.755342	28	0.0693069
chr1	34630876	34631144	ID=chr1.1808	269	0.613383	0.878824	22	0.0817844
chr1	34643919	34644130	ID=chr1.1809	212	0.70283	0.920072	24	0.113208
chr1	34644174	34644606	ID=chr1.1810	433	0.750577	0.655961	40	0.0923788
chr1	34655493	34655854	ID=chr1.1811	362	0.748619	0.761936	38	0.104972
chr1	34657124	34657325	ID=chr1.1812	202	0.653465	0.810862	17	0.0841584
chr1	34722235	34722573	ID=chr1.1813	339	0.687316	0.860792	34	0.100295
chr1	34728479	34729246	ID=chr1.1814	768	0.710938	0.917427	89	0.115885
chr1	34731276	34731544	ID=chr1.1815	269	0.72119	0.780213	27	0.100372
chr1	34748207	34748650	ID=chr1.1816	444	0.745495	0.847017	52	0.117117
chr1	34755604	34755818	ID=chr1.1817	215	0.581395	0.828197	15	0.0697674
chr1	34791941	34792587	ID=chr1.1818	647	0.81762	0.793464	85	0.131376
chr1	34830515	34830756	ID=chr1.1819	242	0.694215	0.720238	21	0.0867769
chr1	34839391	34839829	ID=chr1.1820	439	0.763098	0.866219	55	0.125285
chr1	34842753	34843033	ID=chr1.1821	281	0.615658	0.841088	22	0.0782918
chr1	34847708	34848083	ID=chr1.1822	376	0.728723	0.902663	44	0.117021
chr1	34894163	34894503	ID=chr1.1823	341	0.609971	1.02556	30	0.0879765
chr1	34912007	34912292	ID=chr1.1824	286	0.587413	0.733333	18	0.0629371
chr1	34927440	34927642	ID=chr1.1825	203	0.596059	0.748016	13	0.0640394
chr1	34941965	34942288	ID=chr1.1826	324	0.641975	0.968096	31	0.095679
chr1	34969703	34969931	ID=chr1.1827	229	0.58952	0.705546	14	0.0611354
chr1	34979532	34979819	ID=chr1.1828	288	0.597222	0.984279	25	0.0868056
chr1	34983374	34983701	ID=chr1.1829	328	0.643293	0.82933	28	0.0853659
chr1	35054536	35055919	ID=chr1.1830	1384	0.71604	0.854014	151	0.109104
chr1	35059810	35060135	ID=chr1.1831	326	0.56135	0.819684	21	0.0644172
chr1	35078528	35078785	ID=chr1.1832	258	0.604651	0.649002	15	0.0581395
chr1	35081513	35081926	ID=chr1.1833	414	0.582126	0.837355	29	0.0700483
chr1	35082353	35082596	ID=chr1.1834	244	0.561475	0.78339	15	0.0614754
chr1	35110650	35110918	ID=chr1.1835	269	0.583643	0.758375	17	0.063197
chr1	35113878	35114141	ID=chr1.1836	264	0.609848	0.950235	23	0.0871212
chr1	35115889	35116189	ID=chr1.1837	301	0.564784	0.884798	21	0.0697674
chr1	35121550	35121841	ID=chr1.1838	292	0.589041	1.03546	26	0.0890411
chr1	35131805	35132337	ID=chr1.1839	533	0.733583	0.819696	58	0.108818
chr1	35147017	35147313	ID=chr1.1840	297	0.585859	0.795287	20	0.0673401
chr1	35170668	35170930	ID=chr1.1841	263	0.547529	0.664141	13	0.0494297
chr1	35293026	35293336	ID=chr1.1842	311	0.598071	0.827894	23	0.073955
chr1	35420726	35421061	ID=chr1.1843	336	0.699405	0.804294	33	0.0982143
chr1	35436248	35436878	ID=chr1.1844	631	0.690967	0.878978	66	0.104596
chr1	35436982	35437540	ID=chr1.1845	559	0.763864	0.833548	67	0.119857
chr1	35439813	35440281	ID=chr1.1846	469	0.71855	0.845135	51	0.108742
chr1	35440294	35440520	ID=chr1.1847	227	0.687225	0.740048	19	0.0837004
chr1	35440606	35440859	ID=chr1.1848	254	0.688976	0.76366	23	0.0905512
chr1	35503953	35504183	ID=chr1.1849	231	0.545455	0.873236	15	0.0649351
chr1	35504325	35504716	ID=chr1.1850	392	0.630102	0.848151	33	0.0841837
chr1	35552164	35552386	ID=chr1.1851	223	0.533632	0.771626	12	0.0538117
chr1	35562834	35563129	ID=chr1.1852	296	0.574324	0.697339	17	0.0574324
chr1	35570908	35571491	ID=chr1.1853	584	0.696918	0.838958	59	0.101027
chr1	35581587	35581991	ID=chr1.1854	405	0.758025	0.863466	50	0.123457
chr1	35581998	35582315	ID=chr1.1855	318	0.584906	0.925397	22	0.0691824
chr1	35609946	35610168	ID=chr1.1856	223	0.569507	0.796022	14	0.0627803
chr1	35632225	35632785	ID=chr1.1857	561	0.721925	0.836372	61	0.108734
chr1	35632960	35633177	ID=chr1.1858	218	0.651376	0.694129	16	0.0733945
chr1	35655850	35656055	ID=chr1.1859	206	0.57767	0.757782	13	0.0631068
chr1	35659063	35659273	ID=chr1.1860	211	0.549763	0.627416	10	0.0473934
chr1	35667125	35667395	ID=chr1.1861	271	0.583026	0.697555	16	0.0590406
chr1	35668129	35668360	ID=chr1.1862	232	0.556034	0.676056	12	0.0517241
chr1	35668483	35668772	ID=chr1.1863	290	0.593103	0.799779	20	0.0689655
chr1	35668816	35669044	ID=chr1.1864	229	0.554585	0.867424	15	0.0655022
chr1	35670771	35671723	ID=chr1.1865	953	0.788038	0.933597	138	0.144806
chr1	35732430	35732775	ID=chr1.1866	346	0.563584	0.789783	21	0.0606936
chr1	35733266	35733478	ID=chr1.1867	213	0.577465	0.854278	15	0.0704225
chr1	35745895	35746362	ID=chr1.1868	468	0.737179	0.786713	50	0.106838
chr1	35746826	35747034	ID=chr1.1869	209	0.712919	0.612454	16	0.076555
chr1	35793523	35794315	ID=chr1.1870	793	0.746532	0.987908	109	0.137453
chr1	35794389	35794590	ID=chr1.1871	202	0.70297	0.845694	21	0.10396
chr1	35841962	35842232	ID=chr1.1872	271	0.597786	0.675705	16	0.0590406
chr1	35946774	35947140	ID=chr1.1873	367	0.678474	0.821245	34	0.0926431
chr1	35951588	35952717	ID=chr1.1874	1130	0.640708	0.915833	106	0.0938053
chr1	35974967	35975172	ID=chr1.1875	206	0.592233	0.691082	12	0.0582524
chr1	35987891	35988378	ID=chr1.1876	488	0.827869	0.892095	74	0.151639
chr1	35989373	35989586	ID=chr1.1877	214	0.579439	0.791493	8	0.0373832
chr1	36008680	36009035	ID=chr1.1878	356	0.564607	0.779769	22	0.0617978
chr1	36012083	36012764	ID=chr1.1879	682	0.653959	0.882745	61	0.0894428
chr1	36018724	36019631	ID=chr1.1880	908	0.763216	0.918967	121	0.13326
chr1	36032095	36032344	ID=chr1.1881	250	0.552	0.694444	13	0.052
chr1	36035360	36035565	ID=chr1.1882	206	0.626214	0.874625	17	0.0825243
chr1	36039041	36039526	ID=chr1.1883	486	0.744856	0.860834	58	0.119342
chr1	36041354	36041970	ID=chr1.1884	617	0.719611	0.78511	57	0.0923825
chr1	36060450	36060662	ID=chr1.1885	213	0.558685	0.697737	11	0.0516432
chr1	36087069	36087415	ID=chr1.1886	347	0.677233	0.940586	37	0.106628
chr1	36105335	36105538	ID=chr1.1887	204	0.514706	0.740203	10	0.0490196
chr1	36124171	36124428	ID=chr1.1888	258	0.593023	0.66955	15	0.0581395
chr1	36149303	36149639	ID=chr1.1889	337	0.513353	0.771479	17	0.0504451
chr1	36169359	36170024	ID=chr1.1890	666	0.734234	0.852121	76	0.114114
chr1	36176935	36177167	ID=chr1.1891	233	0.562232	0.773352	14	0.0600858
chr1	36184177	36184534	ID=chr1.1892	358	0.675978	0.734811	30	0.0837989
chr1	36185210	36185683	ID=chr1.1893	474	0.729958	0.842794	53	0.111814
chr1	36185997	36186692	ID=chr1.1894	696	0.784483	0.756522	81	0.116379
chr1	36193835	36194227	ID=chr1.1895	393	0.53944	0.744318	14	0.0356234
chr1	36196121	36196418	ID=chr1.1896	298	0.54698	0.826057	16	0.0536913
chr1	36204629	36204860	ID=chr1.1897	232	0.646552	0.825476	20	0.0862069
chr1	36248471	36249184	ID=chr1.1898	714	0.693277	0.830233	70	0.0980392
chr1	36256687	36256924	ID=chr1.1899	238	0.563025	0.795277	15	0.0630252
chr1	36257489	36257761	ID=chr1.1900	273	0.534799	0.82963	16	0.0586081
chr1	36260427	36260970	ID=chr1.1901	544	0.641544	0.939551	52	0.0955882
chr1	36263048	36263397	ID=chr1.1902	350	0.574286	0.882234	25	0.0714286
chr1	36304311	36304571	ID=chr1.1903	261	0.609195	0.958333	23	0.0881226
chr1	36313014	36313710	ID=chr1.1904	697	0.658537	0.741668	53	0.0760402
chr1	36322855	36323061	ID=chr1.1905	207	0.536232	0.879412	13	0.0628019
chr1	36326742	36327050	ID=chr1.1906	309	0.569579	0.810456	15	0.0485437
chr1	36327058	36327455	ID=chr1.1907	398	0.638191	0.988022	40	0.100503
chr1	36345054	36345262	ID=chr1.1908	209	0.555024	0.80695	12	0.0574163
chr1	36372401	36372651	ID=chr1.1909	251	0.517928	0.654886	11	0.0438247
chr1	36403812	36404069	ID=chr1.1910	258	0.593023	0.666093	15	0.0581395
chr1	36495150	36495424	ID=chr1.1911	275	0.603636	0.85619	21	0.0763636
chr1	36656501	36656743	ID=chr1.1912	243	0.55144	1.58203	5	0.0205761
chr1	36874496	36874808	ID=chr1.1913	313	0.552716	0.771781	18	0.057508
chr1	36896541	36897085	ID=chr1.1914	545	0.697248	0.830424	55	0.100917
chr1	36897188	36898774	ID=chr1.1915	1587	0.7385	0.900557	194	0.122243
chr1	36912091	36912326	ID=chr1.1916	236	0.572034	0.681778	13	0.0550847
chr1	36943615	36943919	ID=chr1.1917	305	0.639344	0.774603	24	0.0786885
chr1	36992145	36992387	ID=chr1.1918	243	0.703704	0.942857	22	0.090535
chr1	37172150	37172463	ID=chr1.1919	314	0.541401	0.695749	16	0.0509554
chr1	37182137	37182460	ID=chr1.1920	324	0.617284	0.717391	22	0.0679012
chr1	37338855	37339509	ID=chr1.1921	655	0.731298	0.949972	83	0.126718
chr1	37346363	37346574	ID=chr1.1922	212	0.575472	0.931868	16	0.0754717
chr1	37379007	37379948	ID=chr1.1923	942	0.700637	0.958309	107	0.113588
chr1	37389076	37389300	ID=chr1.1924	225	0.546667	0.779584	13	0.0577778
chr1	37418629	37419034	ID=chr1.1925	406	0.650246	0.852991	36	0.08867
chr1	37420653	37421022	ID=chr1.1926	370	0.559459	0.759895	22	0.0594595
chr1	37421680	37421917	ID=chr1.1927	238	0.596639	0.709459	15	0.0630252
chr1	37460523	37460925	ID=chr1.1928	403	0.64268	1.06261	43	0.1067
chr1	37499174	37499657	ID=chr1.1929	484	0.75	0.830494	56	0.115702
chr1	37510970	37511227	ID=chr1.1930	258	0.569767	0.731293	15	0.0581395
chr1	37554740	37555012	ID=chr1.1931	273	0.56044	0.842593	18	0.0659341
chr1	37555102	37555496	ID=chr1.1932	395	0.567089	0.758703	24	0.0607595
chr1	37556478	37556811	ID=chr1.1933	334	0.709581	0.774381	32	0.0958084
chr1	37557025	37557671	ID=chr1.1934	647	0.638331	0.790322	52	0.0803709
chr1	37617090	37617901	ID=chr1.1935	812	0.75	0.894864	100	0.123153
chr1	37618136	37618447	ID=chr1.1936	312	0.673077	0.741	19	0.0608974
chr1	37625844	37626613	ID=chr1.1937	770	0.65974	0.869143	72	0.0935065
chr1	37628678	37629075	ID=chr1.1938	398	0.61809	0.916306	34	0.0854271
chr1	37629439	37629678	ID=chr1.1939	240	0.666667	0.754243	20	0.0833333
chr1	37641944	37642159	ID=chr1.1940	216	0.675926	0.689577	17	0.0787037
chr1	37660583	37661550	ID=chr1.1941	968	0.751033	0.932347	125	0.129132
chr1	37674537	37675614	ID=chr1.1942	1078	0.750464	0.870504	132	0.122449
chr1	37726599	37726799	ID=chr1.1943	201	0.691542	0.844893	20	0.0995025
chr1	37726987	37727256	ID=chr1.1944	270	0.622222	0.77551	19	0.0703704
chr1	37762369	37762708	ID=chr1.1945	340	0.626471	0.70859	23	0.0676471
chr1	37762912	37763131	ID=chr1.1946	220	0.681818	0.707143	18	0.0818182
chr1	37766624	37766874	ID=chr1.1947	251	0.585657	0.798167	17	0.0677291
chr1	37798449	37798989	ID=chr1.1948	541	0.678373	0.924435	54	0.0998152
chr1	37801790	37802089	ID=chr1.1949	300	0.586667	0.820312	21	0.07
chr1	37806428	37806672	ID=chr1.1950	245	0.538776	0.677419	12	0.0489796
chr1	37808507	37808807	ID=chr1.1951	301	0.584718	0.824873	21	0.0697674
chr1	37817530	37817791	ID=chr1.1952	262	0.59542	0.746939	17	0.0648855
chr1	37833948	37834249	ID=chr1.1953	302	0.556291	0.822652	19	0.0629139
chr1	37848070	37848334	ID=chr1.1954	265	0.584906	0.710932	16	0.0603774
chr1	37856254	37856478	ID=chr1.1955	225	0.555556	0.806865	14	0.0622222
chr1	37857035	37857283	ID=chr1.1956	249	0.606426	0.825718	18	0.0722892
chr1	37857621	37857937	ID=chr1.1957	317	0.564669	0.762405	19	0.0599369
chr1	37863040	37863516	ID=chr1.1958	477	0.668763	0.825	44	0.0922432
chr1	37872066	37872887	ID=chr1.1959	822	0.757908	0.840508	98	0.119221
chr1	37879489	37880045	ID=chr1.1960	557	0.574506	0.84975	39	0.070018
chr1	37891593	37891892	ID=chr1.1961	300	0.613333	0.898957	25	0.0833333
chr1	37911858	37912435	ID=chr1.1962	578	0.631488	0.894248	51	0.0882353
chr1	37912458	37912967	ID=chr1.1963	510	0.701961	0.940989	59	0.115686
chr1	37912982	37915108	ID=chr1.1964	2127	0.755054	0.966044	291	0.136812
chr1	37982560	37982770	ID=chr1.1965	211	0.521327	1.01442	12	0.056872
chr1	38001609	38001830	ID=chr1.1966	222	0.594595	0.918199	18	0.0810811
chr1	38196254	38196603	ID=chr1.1967	350	0.568571	0.82412	23	0.0657143
chr1	38343433	38343672	ID=chr1.1968	240	0.625	0.725462	17	0.0708333
chr1	38343686	38343962	ID=chr1.1969	277	0.649819	0.894818	25	0.0902527
chr1	38426710	38426922	ID=chr1.1970	213	0.600939	0.833863	16	0.0751174
chr1	38445452	38446103	ID=chr1.1971	652	0.668712	0.957906	66	0.101227
chr1	38514091	38514340	ID=chr1.1972	250	0.632	0.681417	17	0.068
chr1	38514535	38514780	ID=chr1.1973	246	0.715447	0.770455	24	0.097561
chr1	38576116	38576466	ID=chr1.1974	351	0.618234	0.805183	27	0.0769231
chr1	38586703	38587000	ID=chr1.1975	298	0.580537	0.804318	20	0.0671141
chr1	38651100	38651402	ID=chr1.1976	303	0.610561	0.814707	23	0.0759076
chr1	38671240	38671831	ID=chr1.1977	592	0.722973	0.97028	75	0.126689
chr1	38683491	38683705	ID=chr1.1978	215	0.604651	0.729697	14	0.0651163
chr1	38685149	38685397	ID=chr1.1979	249	0.738956	0.863343	29	0.116466
chr1	38685413	38685861	ID=chr1.1980	449	0.710468	0.902104	51	0.113586
chr1	38726411	38727284	ID=chr1.1981	874	0.73913	0.835792	98	0.112128
chr1	38728410	38728616	ID=chr1.1982	207	0.570048	0.773276	13	0.0628019
chr1	38737711	38738019	ID=chr1.1983	309	0.572816	0.882857	22	0.0711974
chr1	38740004	38740953	ID=chr1.1984	950	0.670526	0.788522	84	0.0884211
chr1	38746964	38747258	ID=chr1.1985	295	0.59661	0.926217	24	0.0813559
chr1	38771980	38772235	ID=chr1.1986	256	0.617188	0.868217	21	0.0820312
chr1	38827087	38827419	ID=chr1.1987	333	0.585586	0.772296	22	0.0660661
chr1	38858321	38858825	ID=chr1.1988	505	0.752475	0.861052	61	0.120792
chr1	38878964	38879170	ID=chr1.1989	207	0.545894	0.781132	12	0.057971
chr1	38886369	38886605	ID=chr1.1990	237	0.552743	0.79378	14	0.0590717
chr1	38893402	38893656	ID=chr1.1991	255	0.603922	1.08696	25	0.0980392
chr1	38894272	38894557	ID=chr1.1992	286	0.583916	0.738382	18	0.0629371
chr1	38900483	38900683	ID=chr1.1993	201	0.587065	0.709412	12	0.0597015
chr1	38915701	38915998	ID=chr1.1994	298	0.580537	0.886905	22	0.0738255
chr1	38941343	38941547	ID=chr1.1995	205	0.55122	0.846032	13	0.0634146
chr1	38948539	38949486	ID=chr1.1996	948	0.790084	0.879908	127	0.133966
chr1	38949525	38949729	ID=chr1.1997	205	0.643902	0.668478	12	0.0585366
[truncated: 85,791 more rows]

## Sheet: T2T-YAO-hp (d = 12 bp)
Table S4 All CGIs for the T2T-YAO-hp and T2T-CHM13 genomes
Note: O/E, observed CpG/expected CpG; CGcount, the number of CpG sites in this CGI. Table S4 encompasses all CGI data for two genomes across four distinct categories, distributed over eight sheets within a single Excel workbook. Each sheet is designated as follows: T2T-YAO-hp density-defined CGI; T2T-CHM13 density-defined CGI; T2T-YAO-hp (d = 12 bp), T2T-YAO-hp position-defind CGI (d = 12 bp); T2…
Chromosome	CGI start	CGI end	CGI ID	CGI length	GC content	O/E ratio	CGcount	CpG density
chr10	5890	5910	1	21	0.9048	1.4	6	0.285714
chr10	5917	5939	2	23	0.913	1.464	7	0.304348
chr10	5946	5968	3	23	0.913	1.464	7	0.304348
chr10	5975	5997	4	23	0.913	1.464	7	0.304348
chr10	6004	6026	5	23	0.913	1.464	7	0.304348
chr10	6033	6055	6	23	0.913	1.464	7	0.304348
chr10	6062	6084	7	23	0.913	1.464	7	0.304348
chr10	6091	6113	8	23	0.913	1.464	7	0.304348
chr10	6120	6142	9	23	0.913	1.464	7	0.304348
chr10	6149	6171	10	23	0.913	1.464	7	0.304348
chr10	6178	6200	11	23	0.913	1.464	7	0.304348
chr10	6207	6229	12	23	0.913	1.464	7	0.304348
chr10	6236	6258	13	23	0.913	1.464	7	0.304348
chr10	6265	6287	14	23	0.913	1.464	7	0.304348
chr10	6294	6316	15	23	0.913	1.464	7	0.304348
chr10	6323	6345	16	23	0.913	1.464	7	0.304348
chr10	6352	6374	17	23	0.913	1.464	7	0.304348
chr10	6381	6403	18	23	0.913	1.464	7	0.304348
chr10	6410	6432	19	23	0.913	1.464	7	0.304348
chr10	6439	6461	20	23	0.913	1.464	7	0.304348
chr10	6468	6490	21	23	0.913	1.464	7	0.304348
chr10	6497	6519	22	23	0.913	1.464	7	0.304348
chr10	6526	6548	23	23	0.913	1.464	7	0.304348
chr10	6555	6577	24	23	0.913	1.464	7	0.304348
chr10	6584	6606	25	23	0.913	1.464	7	0.304348
chr10	6613	6635	26	23	0.913	1.464	7	0.304348
chr10	6642	6664	27	23	0.913	1.464	7	0.304348
chr10	6671	6693	28	23	0.913	1.464	7	0.304348
chr10	6700	6722	29	23	0.913	1.464	7	0.304348
chr10	6729	6751	30	23	0.913	1.464	7	0.304348
chr10	6758	6780	31	23	0.913	1.464	7	0.304348
chr10	6787	6809	32	23	0.913	1.464	7	0.304348
chr10	6816	6838	33	23	0.913	1.464	7	0.304348
chr10	69795	69810	34	16	0.8125	1.905	5	0.3125
chr10	69956	69984	35	29	0.8276	1.622	8	0.275862
chr10	70201	70238	36	38	0.8158	1.9	12	0.315789
chr10	72459	72483	37	25	0.8	1.768	7	0.28
chr10	72649	72704	38	56	0.8393	1.579	15	0.267857
chr10	130769	130796	39	28	0.9286	1.281	7	0.25
chr10	130929	130985	40	57	0.9123	1.188	14	0.245614
chr10	131019	131048	41	30	0.9333	1.231	8	0.266667
chr10	131094	131117	42	24	0.875	1.556	7	0.291667
chr10	131127	131145	43	19	0.8421	1.484	5	0.263158
chr10	131269	131288	44	20	0.9	1.5	6	0.3
chr10	131309	131321	45	13	0.9231	1.806	5	0.384615
chr10	131374	131402	46	29	0.931	1.365	8	0.275862
chr10	131469	131489	47	21	0.9524	1.5	6	0.285714
chr10	131499	131517	48	19	0.8947	1.439	5	0.263158
chr10	131546	131565	49	20	1	1.538	7	0.35
chr10	131600	131634	50	35	0.9714	1.312	9	0.257143
chr10	131644	131656	51	13	1	1.548	5	0.384615
chr10	131712	131731	52	20	0.85	1.714	6	0.3
chr10	131981	132031	53	51	0.8431	1.299	11	0.215686
chr10	132041	132062	54	22	0.7273	2.095	6	0.272727
chr10	183483	183500	55	18	0.9444	1.5	5	0.277778
chr10	344403	344411	56	9	0.8889	2.25	4	0.444444
chr10	344446	344454	57	9	0.8889	2.25	4	0.444444
chr10	344489	344497	58	9	0.8889	2.25	4	0.444444
chr10	344532	344540	59	9	0.8889	2.25	4	0.444444
chr10	344608	344616	60	9	0.8889	2.25	4	0.444444
chr10	347591	347599	61	9	1	1.8	4	0.444444
chr10	364384	364401	62	18	0.7222	2.143	5	0.277778
chr10	414430	414452	63	23	0.7826	1.725	6	0.26087
chr10	415350	415367	64	18	0.7778	1.875	5	0.277778
chr10	416512	416558	65	47	0.6596	1.762	9	0.191489
chr10	563760	563778	66	19	0.6842	2.375	5	0.263158
chr10	569394	569423	67	30	0.8	1.25	6	0.2
chr10	619450	619476	68	27	0.7037	1.841	6	0.222222
chr10	631678	631703	69	26	0.8077	1.5	6	0.230769
chr10	634495	634512	70	18	0.7778	1.837	5	0.277778
chr10	648339	648364	71	26	0.7692	1.576	6	0.230769
chr10	670612	670630	72	19	0.6842	2.262	5	0.263158
chr10	687328	687342	73	15	0.9333	1.562	5	0.333333
chr10	687573	687587	74	15	0.9333	1.562	5	0.333333
chr10	687897	687904	75	8	1	2	4	0.5
chr10	687922	687940	76	19	1	1.056	5	0.263158
chr10	688043	688064	77	22	0.9545	1.426	7	0.318182
chr10	688105	688126	78	22	0.8636	1.5	6	0.272727
chr10	688136	688171	79	36	0.9722	1.5	11	0.305556
chr10	688204	688273	80	70	0.9286	1.332	18	0.257143
chr10	688349	688371	81	23	0.913	1.673	8	0.347826
chr10	688381	688407	82	27	0.9259	1.8	10	0.37037
chr10	688443	688493	83	51	0.902	1.471	15	0.294118
chr10	688505	688535	84	31	1	1.096	7	0.225806
chr10	741855	741872	85	18	0.8333	1.607	5	0.277778
chr10	780102	780126	86	25	0.84	1.442	6	0.24
chr10	809285	809303	87	19	0.7895	2.036	6	0.315789
chr10	824384	824398	88	15	0.7333	2.5	5	0.333333
chr10	925729	925754	89	26	0.8846	1.393	6	0.230769
chr10	925800	925829	90	30	0.9	1.167	7	0.233333
chr10	925839	925865	91	27	0.9259	1.312	7	0.259259
chr10	926213	926232	92	20	0.9	1.558	6	0.3
chr10	926257	926274	93	18	0.9444	1.543	6	0.333333
chr10	926327	926357	94	31	0.9677	1.395	9	0.290323
chr10	926376	926411	95	36	0.9167	1.2	9	0.25
chr10	926435	926460	96	26	1	1.103	7	0.269231
chr10	926491	926507	97	17	1	1.545	6	0.352941
chr10	926624	926650	98	27	0.9259	1.5	8	0.296296
chr10	926743	926770	99	28	0.8929	1.441	7	0.25
chr10	926813	926929	100	117	0.8718	1.397	28	0.239316
chr10	983030	983044	101	15	0.9333	1.667	5	0.333333
chr10	983350	983383	102	34	0.7941	1.6	8	0.235294
chr10	1043425	1043443	103	19	0.7368	1.979	5	0.263158
chr10	1043660	1043685	104	26	0.7692	1.576	6	0.230769
chr10	1050361	1050378	105	18	0.9444	1.636	6	0.333333
chr10	1050839	1050856	106	18	0.9444	1.5	6	0.333333
chr10	1051004	1051019	107	16	0.8125	1.905	5	0.3125
chr10	1096680	1096706	108	27	0.7407	1.62	6	0.222222
chr10	1177621	1177639	109	19	0.8421	1.583	5	0.263158
chr10	1242329	1242353	110	25	0.88	1.339	6	0.24
chr10	1243429	1243460	111	32	0.75	1.556	7	0.21875
chr10	1326955	1326977	112	23	0.8696	1.394	6	0.26087
chr10	1363621	1363639	113	19	0.9474	1.663	7	0.368421
chr10	1363655	1363679	114	25	0.84	1.364	6	0.24
chr10	1363702	1363719	115	18	0.9444	1.25	5	0.277778
chr10	1363768	1363788	116	21	0.8571	1.575	6	0.285714
chr10	1363797	1363814	117	18	0.9444	1.25	5	0.277778
chr10	1363821	1363843	118	23	0.913	1.491	7	0.304348
chr10	1363986	1363994	119	9	1	1.8	4	0.444444
chr10	1364244	1364295	120	52	0.9423	1.127	13	0.25
chr10	1364435	1364451	121	17	0.8824	1.7	5	0.294118
chr10	1404846	1404860	122	15	0.9333	1.837	6	0.4
chr10	1459327	1459342	123	16	0.875	1.778	5	0.3125
chr10	1738010	1738028	124	19	0.8947	1.357	5	0.263158
chr10	1738284	1738297	125	14	0.9286	1.667	5	0.357143
chr10	1738469	1738486	126	18	0.9444	1.286	5	0.277778
chr10	1738666	1738674	127	9	1	1.8	4	0.444444
chr10	1738978	1738992	128	15	0.9333	1.667	5	0.333333
chr10	1809048	1809079	129	32	0.8125	1.333	7	0.21875
chr10	1809178	1809192	130	15	0.8667	1.875	5	0.333333
chr10	1954622	1954638	131	17	0.7647	2.024	5	0.294118
chr10	1965611	1965625	132	15	1	1.607	6	0.4
chr10	2347992	2348009	133	18	0.9444	1.5	5	0.277778
chr10	2840886	2840920	134	35	0.9143	1.021	7	0.2
chr10	3019852	3019866	135	15	0.9333	1.562	5	0.333333
chr10	3024979	3024996	136	18	0.8333	1.607	5	0.277778
chr10	3070203	3070218	137	16	0.9375	1.429	5	0.3125
chr10	3070340	3070355	138	16	0.9375	1.481	5	0.3125
chr10	3070790	3070821	139	32	0.9375	1.354	8	0.25
chr10	3070829	3070836	140	8	1	2	4	0.5
chr10	3071823	3071844	141	22	0.9545	1.4	7	0.318182
chr10	3071904	3071920	142	17	0.9412	1.619	6	0.352941
chr10	3072106	3072119	143	14	1	1.458	5	0.357143
chr10	3072282	3072305	144	24	0.9583	1.4	7	0.291667
chr10	3072325	3072353	145	29	0.8621	1.493	7	0.241379
chr10	3072377	3072409	146	33	0.8788	1.333	8	0.242424
chr10	3170995	3171026	147	32	0.7812	1.92	9	0.28125
chr10	3176141	3176156	148	16	0.9375	1.429	5	0.3125
chr10	3176365	3176390	149	26	0.8462	1.556	7	0.269231
chr10	3176496	3176514	150	19	0.8947	1.439	5	0.263158
chr10	3243400	3243418	151	19	0.8947	1.439	5	0.263158
chr10	3404469	3404496	152	28	0.75	2	7	0.25
chr10	3404609	3404616	153	8	1	2	4	0.5
chr10	3461213	3461229	154	17	0.8235	1.735	5	0.294118
chr10	3522505	3522522	155	18	0.9444	1.5	5	0.277778
chr10	3791424	3791447	156	24	0.875	1.333	6	0.25
chr10	3791519	3791544	157	26	0.9615	1.264	7	0.269231
chr10	3791690	3791724	158	35	0.8857	1.535	10	0.285714
chr10	3791814	3791831	159	18	0.8889	1.429	5	0.277778
chr10	3791962	3791992	160	31	0.871	1.459	8	0.258065
chr10	3792192	3792210	161	19	1	1.478	7	0.368421
chr10	3792293	3792309	162	17	0.9412	1.417	5	0.294118
chr10	3792392	3792413	163	22	0.8636	1.5	6	0.272727
chr10	3792427	3792456	164	30	0.9333	1.071	7	0.233333
chr10	3834589	3834596	165	8	1	2	4	0.5
chr10	4030985	4030992	166	8	1	2	4	0.5
chr10	4536071	4536088	167	18	0.9444	1.5	5	0.277778
chr10	4831274	4831282	168	9	1	1.8	4	0.444444
chr10	4831414	4831459	169	46	0.913	1.464	12	0.26087
chr10	4831771	4831788	170	18	0.8889	1.5	5	0.277778
chr10	5250625	5250642	171	18	0.8333	1.607	5	0.277778
chr10	5417871	5417893	172	23	0.8261	1.533	6	0.26087
chr10	5504239	5504252	173	14	0.8571	2	5	0.357143
chr10	5517545	5517562	174	18	0.8889	1.406	5	0.277778
chr10	5530369	5530406	175	38	0.7105	1.689	8	0.210526
chr10	5530460	5530484	176	25	0.8	1.562	6	0.24
chr10	5671448	5671466	177	19	0.8947	1.439	5	0.263158
chr10	5671481	5671493	178	13	0.9231	1.806	5	0.384615
chr10	5671756	5671770	179	15	0.9333	1.562	5	0.333333
chr10	5671826	5671841	180	16	1	1.524	6	0.375
chr10	5671865	5671888	181	24	0.9583	1.143	6	0.25
chr10	5671908	5671935	182	28	0.8214	1.697	8	0.285714
chr10	5672016	5672034	183	19	0.8421	1.9	6	0.315789
chr10	5689947	5689965	184	19	0.8421	1.81	6	0.315789
chr10	5690208	5690224	185	17	1	1.457	6	0.352941
chr10	5690292	5690312	186	21	0.9048	1.5	6	0.285714
chr10	5690327	5690343	187	17	0.8235	1.771	5	0.294118
chr10	5690647	5690663	188	17	0.8235	1.735	5	0.294118
chr10	5698003	5698022	189	20	0.85	1.667	6	0.3
chr10	5698044	5698059	190	16	1	1.333	5	0.3125
chr10	5759422	5759430	191	9	1	1.8	4	0.444444
chr10	5818259	5818285	192	27	0.9259	1.212	7	0.259259
chr10	5818905	5818925	193	21	0.9524	1.385	6	0.285714
chr10	5819050	5819090	194	41	0.878	1.371	10	0.243902
chr10	5894461	5894486	195	26	0.8462	1.504	7	0.269231
chr10	5894615	5894640	196	26	0.9231	1.3	7	0.269231
chr10	5894726	5894742	197	17	0.8824	1.7	5	0.294118
chr10	5895190	5895217	198	28	0.8929	1.474	6	0.214286
chr10	5895267	5895295	199	29	0.8621	1.318	7	0.241379
chr10	5895423	5895447	200	25	0.88	1.24	6	0.24
chr10	5895454	5895472	201	19	0.8947	1.439	5	0.263158
chr10	5895549	5895601	202	53	0.9245	1.209	13	0.245283
chr10	5966907	5966936	203	30	0.8	1.286	6	0.2
chr10	5982447	5982468	204	22	0.9091	1.451	6	0.272727
chr10	5982554	5982570	205	17	0.9412	1.417	5	0.294118
chr10	5982645	5982661	206	17	0.8824	1.7	5	0.294118
chr10	5982778	5982794	207	17	0.9412	1.594	6	0.352941
chr10	5982835	5982856	208	22	0.9545	1.426	7	0.318182
chr10	5983068	5983087	209	20	0.95	1.364	6	0.3
chr10	5983497	5983514	210	18	1	1.169	5	0.277778
chr10	6093914	6093946	211	33	0.9091	1.263	8	0.242424
chr10	6093976	6093989	212	14	0.9286	1.667	5	0.357143
chr10	6094630	6094647	213	18	0.8333	1.607	5	0.277778
chr10	6149779	6149797	214	19	0.9474	1.188	5	0.263158
chr10	6149825	6149838	215	14	0.8571	1.944	5	0.357143
chr10	6149875	6149910	216	36	0.9167	1.286	9	0.25
chr10	6149945	6149979	217	35	0.9714	1.09	9	0.257143
chr10	6150030	6150037	218	8	1	2	4	0.5
chr10	6150163	6150189	219	27	0.8889	1.2	6	0.222222
chr10	6150562	6150570	220	9	1	1.8	4	0.444444
chr10	6168655	6168691	221	37	0.9189	1.17	8	0.216216
chr10	6168730	6168759	222	30	0.8333	1.364	7	0.233333
chr10	6168767	6168785	223	19	0.8947	1.319	5	0.263158
chr10	6168812	6168827	224	16	0.9375	1.714	6	0.375
chr10	6169092	6169116	225	25	0.96	1.049	6	0.24
chr10	6206135	6206157	226	23	0.8696	1.394	6	0.26087
chr10	6206530	6206544	227	15	1	1.5	5	0.333333
chr10	6206768	6206786	228	19	0.9474	1.425	6	0.315789
chr10	6207323	6207345	229	23	0.8696	1.438	6	0.26087
chr10	6207719	6207734	230	16	0.9375	1.481	5	0.3125
chr10	6207971	6207994	231	24	0.8333	1.455	6	0.25
chr10	6208096	6208119	232	24	0.9583	1.477	8	0.333333
chr10	6208180	6208214	233	35	0.9143	1.111	8	0.228571
chr10	6208383	6208441	234	59	0.9322	1.294	15	0.254237
chr10	6208492	6208543	235	52	0.8077	1.297	11	0.211538
chr10	6208550	6208557	236	8	1	2	4	0.5
chr10	6208606	6208638	237	33	0.8182	1.451	8	0.242424
chr10	6208652	6208669	238	18	0.8889	1.5	5	0.277778
chr10	6209012	6209028	239	17	0.9412	1.349	5	0.294118
chr10	6209069	6209091	240	23	0.9565	1.314	6	0.26087
chr10	6209141	6209155	241	15	0.9333	1.531	5	0.333333
chr10	6233577	6233595	242	19	0.7895	1.9	5	0.263158
chr10	6579152	6579171	243	20	1	1.538	7	0.35
chr10	6579418	6579440	244	23	0.913	1.327	6	0.26087
chr10	6646730	6646748	245	19	0.9474	1.188	5	0.263158
chr10	7407389	7407397	246	9	1	1.8	4	0.444444
chr10	7409745	7409759	247	15	0.9333	1.667	5	0.333333
chr10	7411412	7411428	248	17	0.8824	1.821	6	0.352941
chr10	7411832	7411847	249	16	0.9375	1.429	5	0.3125
chr10	7429498	7429515	250	18	0.9444	1.364	5	0.277778
chr10	7666612	7666627	251	16	1	1.27	5	0.3125
chr10	7666640	7666658	252	19	0.9474	1.188	5	0.263158
chr10	7666772	7666795	253	24	0.875	1.469	6	0.25
chr10	7678899	7678910	254	12	1	2	6	0.5
chr10	7818088	7818112	255	25	0.88	1.429	6	0.24
chr10	7818177	7818194	256	18	0.7778	1.875	5	0.277778
chr10	7818208	7818240	257	33	0.8788	1.111	7	0.212121
chr10	8008865	8008888	258	24	1	1.21	6	0.25
chr10	8034148	8034178	259	31	0.8387	1.315	7	0.225806
chr10	8034701	8034727	260	27	0.9259	1.212	7	0.259259
chr10	8049770	8049811	261	42	0.9048	1.517	13	0.309524
chr10	8049983	8050008	262	26	0.8462	1.3	6	0.230769
chr10	8050164	8050181	263	18	0.9444	1.25	5	0.277778
chr10	8050560	8050576	264	17	0.7059	2.833	6	0.352941
chr10	8050713	8050739	265	27	0.963	1.145	7	0.259259
chr10	8051150	8051175	266	26	0.9231	1.219	6	0.230769
chr10	8051189	8051205	267	17	0.8824	1.518	5	0.294118
chr10	8051316	8051329	268	14	1	1.556	5	0.357143
chr10	8054979	8055025	269	47	0.8723	1.292	11	0.234043
chr10	8055411	8055434	270	24	0.9167	1.4	7	0.291667
chr10	8083560	8083585	271	26	0.8077	1.444	6	0.230769
chr10	8151675	8151688	272	14	0.9286	2	6	0.428571
chr10	8332431	8332438	273	8	1	2	4	0.5
chr10	8492226	8492244	274	19	0.8947	1.319	5	0.263158
chr10	9075544	9075561	275	18	0.8889	1.969	7	0.388889
chr10	9184955	9184970	276	16	0.8125	1.905	5	0.3125
chr10	9275039	9275047	277	9	1	1.8	4	0.444444
chr10	9529005	9529022	278	18	0.9444	1.5	5	0.277778
chr10	9957193	9957210	279	18	0.9444	1.5	5	0.277778
chr10	10119396	10119409	280	14	0.8571	1.944	5	0.357143
chr10	10660302	10660321	281	20	0.85	1.667	6	0.3
chr10	11013589	11013596	282	8	1	2	4	0.5
chr10	11018537	11018549	283	13	0.8462	2.167	5	0.384615
chr10	11026918	11026949	284	32	0.875	1.198	7	0.21875
chr10	11026961	11026989	285	29	0.8966	1.327	7	0.241379
chr10	11027020	11027058	286	39	0.9487	1.182	10	0.25641
chr10	11027066	11027090	287	25	0.92	1.154	6	0.24
chr10	11027142	11027158	288	17	0.9412	1.328	5	0.294118
chr10	11027187	11027220	289	34	0.8824	1.692	11	0.323529
chr10	11027227	11027259	290	33	0.9394	1.35	9	0.272727
chr10	11027345	11027374	291	30	0.9	1.333	8	0.266667
chr10	11027427	11027457	292	31	0.7742	1.722	8	0.258065
chr10	11027465	11027492	293	28	0.8214	1.292	6	0.214286
chr10	11027504	11027528	294	25	0.84	1.442	6	0.24
chr10	11027557	11027603	295	47	0.8511	1.346	11	0.234043
chr10	11027616	11027636	296	21	0.9048	1.4	6	0.285714
chr10	11027707	11027734	297	28	0.9286	1.225	7	0.25
chr10	11027758	11027773	298	16	0.9375	1.481	5	0.3125
chr10	11027840	11027913	299	74	0.8649	1.393	17	0.22973
chr10	11355169	11355181	300	13	0.8462	2.167	5	0.384615
chr10	11355199	11355207	301	9	1	1.8	4	0.444444
chr10	11578407	11578416	302	10	1	2	5	0.5
chr10	11621425	11621440	303	16	0.9375	1.481	5	0.3125
chr10	11621534	11621555	304	22	0.8182	1.65	6	0.272727
chr10	11621630	11621653	305	24	0.9583	1.333	7	0.291667
chr10	11621760	11621795	306	36	0.9444	1.543	12	0.333333
chr10	11621938	11621963	307	26	0.9231	1.311	6	0.230769
chr10	11621970	11622009	308	40	0.85	1.319	9	0.225
chr10	11622042	11622066	309	25	0.84	1.389	6	0.24
chr10	11622073	11622108	310	36	0.8889	1.429	10	0.277778
chr10	11747543	11747562	311	20	0.85	1.667	6	0.3
chr10	11752513	11752556	312	44	0.9091	1.254	10	0.227273
chr10	11752563	11752701	313	139	0.9281	1.205	28	0.201439
chr10	11752749	11752787	314	39	0.7179	1.6	8	0.205128
chr10	11752894	11752911	315	18	0.7778	1.875	5	0.277778
chr10	11752985	11753025	316	41	0.9024	1.183	9	0.219512
chr10	11833459	11833476	317	18	0.8333	1.667	5	0.277778
chr10	11833592	11833613	318	22	0.9091	1.556	7	0.318182
chr10	11833627	11833654	319	28	0.8571	1.867	9	0.321429
chr10	11833664	11833671	320	8	1	2	4	0.5
chr10	11833693	11833711	321	19	0.9474	1.425	6	0.315789
chr10	11833722	11833740	322	19	0.8947	1.357	5	0.263158
chr10	11833961	11833974	323	14	1	1.458	5	0.357143
chr10	11833986	11834015	324	30	0.8667	1.091	6	0.2
chr10	11834034	11834060	325	27	0.8889	1.588	7	0.259259
chr10	11836512	11836534	326	23	0.6957	2.19	6	0.26087
chr10	11880322	11880341	327	20	0.95	1.364	6	0.3
chr10	11913059	11913074	328	16	0.9375	2	7	0.4375
chr10	12053352	12053367	329	16	0.875	1.667	5	0.3125
chr10	12079873	12079900	330	28	0.75	1.556	6	0.214286
chr10	12140045	12140060	331	16	0.8125	1.905	5	0.3125
chr10	12140307	12140332	332	26	0.8077	1.418	6	0.230769
chr10	12140353	12140366	333	14	0.9286	1.75	5	0.357143
chr10	12140431	12140475	334	45	0.8	1.429	10	0.222222
chr10	12205751	12205760	335	10	1	2	5	0.5
chr10	12275046	12275061	336	16	0.9375	1.714	6	0.375
chr10	12285448	12285465	337	18	0.9444	1.5	5	0.277778
chr10	12350492	12350509	338	18	0.9444	1.5	5	0.277778
chr10	12359898	12359916	339	19	0.8421	1.508	5	0.263158
chr10	12360024	12360041	340	18	0.9444	1.636	6	0.333333
chr10	12360126	12360161	341	36	0.9167	1.339	9	0.25
chr10	12360168	12360193	342	26	0.8462	1.393	6	0.230769
chr10	12360344	12360362	343	19	0.8947	1.319	5	0.263158
chr10	12360580	12360594	344	15	1	1.667	6	0.4
chr10	12360644	12360671	345	28	0.9286	1.575	9	0.321429
chr10	12360739	12360760	346	22	1	1.375	7	0.318182
chr10	12360793	12360808	347	16	0.875	2	6	0.375
chr10	12361053	12361069	348	17	0.8824	1.821	6	0.352941
chr10	12361146	12361157	349	12	1	1.714	5	0.416667
chr10	12361492	12361523	350	32	0.9062	1.385	9	0.28125
chr10	12361544	12361561	351	18	0.8889	1.714	6	0.333333
chr10	12366464	12366475	352	12	0.9167	2	5	0.416667
chr10	12379028	12379045	353	18	0.9444	1.5	5	0.277778
chr10	12531521	12531543	354	23	0.9565	1.232	6	0.26087
chr10	12638527	12638544	355	18	0.9444	1.5	5	0.277778
chr10	12802190	12802207	356	18	0.8889	1.429	5	0.277778
chr10	12903605	12903626	357	22	0.7727	2	6	0.272727
chr10	12913049	12913065	358	17	0.9412	1.349	5	0.294118
chr10	13015709	13015722	359	14	1	1.429	5	0.357143
chr10	13016043	13016054	360	12	1	1.714	5	0.416667
chr10	13016116	13016137	361	22	0.9545	1.347	6	0.272727
chr10	13016293	13016314	362	22	0.9545	1.269	6	0.272727
chr10	13016361	13016379	363	19	0.9474	1.188	5	0.263158
chr10	13114606	13114626	364	21	0.9524	1.5	6	0.285714
chr10	13114781	13114797	365	17	0.8824	1.518	5	0.294118
chr10	13140974	13140991	366	18	0.9444	1.5	5	0.277778
chr10	13173029	13173052	367	24	0.9167	1.371	6	0.25
chr10	13176167	13176185	368	19	0.9474	1.188	5	0.263158
chr10	13176195	13176224	369	30	0.9333	1.094	7	0.233333
chr10	13312526	13312542	370	17	1	1.417	6	0.352941
chr10	13312627	13312640	371	14	1	1.556	5	0.357143
chr10	13312813	13312821	372	9	1	1.8	4	0.444444
chr10	13313761	13313778	373	18	0.8889	1.636	5	0.277778
chr10	13359926	13359946	374	21	0.9048	1.4	6	0.285714
chr10	13360033	13360063	375	31	0.9355	1.206	7	0.225806
chr10	13360097	13360141	376	45	0.9111	1.269	11	0.244444
chr10	13360161	13360186	377	26	0.8846	1.2	6	0.230769
chr10	13360250	13360291	378	42	0.9524	1.422	13	0.309524
chr10	13360381	13360416	379	36	1	1.371	12	0.333333
chr10	13360475	13360492	380	18	1	1.403	6	0.333333
chr10	13360588	13360629	381	42	0.8095	1.385	9	0.214286
chr10	13360716	13360741	382	26	1	1.418	9	0.346154
chr10	13360799	13360826	383	28	0.9286	1.167	7	0.25
chr10	13361129	13361159	384	31	0.871	1.378	8	0.258065
chr10	13375495	13375512	385	18	0.8333	1.667	5	0.277778
chr10	13453222	13453239	386	18	0.9444	1.286	5	0.277778
chr10	13540945	13540968	387	24	0.9167	1.388	7	0.291667
chr10	13541054	13541080	388	27	0.963	1.309	8	0.296296
chr10	13541092	13541108	389	17	1	1.214	5	0.294118
chr10	13541209	13541248	390	40	0.9	1.299	10	0.25
chr10	13541255	13541270	391	16	0.9375	1.429	5	0.3125
chr10	13541352	13541368	392	17	1	1.214	5	0.294118
chr10	13541393	13541411	393	19	0.9474	1.481	6	0.315789
chr10	13541498	13541560	394	63	0.9683	1.125	15	0.238095
chr10	13541576	13541626	395	51	0.902	1.417	14	0.27451
chr10	13541652	13541677	396	26	0.9231	1.091	6	0.230769
chr10	13541781	13541794	397	14	1	1.458	5	0.357143
chr10	13541801	13541821	398	21	0.9048	1.432	6	0.285714
chr10	13541855	13541875	399	21	0.9048	1.4	6	0.285714
chr10	13541999	13542021	400	23	0.9565	1.14	6	0.26087
chr10	13669415	13669431	401	17	0.9412	1.328	5	0.294118
chr10	13669482	13669535	402	54	0.8333	1.62	15	0.277778
chr10	13669730	13669756	403	27	1	1.286	6	0.222222
chr10	13669763	13669771	404	9	1	1.8	4	0.444444
chr10	13669811	13669829	405	19	0.9474	1.319	5	0.263158
chr10	13686171	13686182	406	12	0.9167	2	5	0.416667
chr10	13904419	13904448	407	30	0.9667	1.429	8	0.266667
chr10	13904473	13904492	408	20	0.85	1.818	6	0.3
chr10	13904518	13904555	409	38	0.9737	1.267	10	0.263158
chr10	13904616	13904657	410	42	0.9286	1.426	11	0.261905
chr10	14126330	14126337	411	8	1	2	4	0.5
chr10	14187451	14187462	412	12	0.8333	2.4	5	0.416667
chr10	14617077	14617093	413	17	0.8824	1.518	5	0.294118
chr10	14617140	14617196	414	57	0.8947	1.267	14	0.245614
chr10	14617304	14617356	415	53	0.9245	1.14	12	0.226415
chr10	14617377	14617389	416	13	1	1.548	5	0.384615
chr10	14617447	14617467	417	21	1	1.286	6	0.285714
chr10	14617565	14617573	418	9	1	1.8	4	0.444444
chr10	14617602	14617636	419	35	0.9429	1.184	9	0.257143
chr10	14617643	14617696	420	54	0.9444	1.114	13	0.240741
chr10	14617707	14617748	421	42	0.881	1.25	10	0.238095
chr10	14617756	14617780	422	25	1	1.316	6	0.24
chr10	14617839	14617858	423	20	0.9	1.75	7	0.35
chr10	14851103	14851123	424	21	0.9524	1.26	6	0.285714
chr10	14891972	14892000	425	29	0.8966	1.611	8	0.275862
chr10	14892026	14892050	426	25	0.92	1.326	7	0.28
chr10	14892210	14892231	427	22	0.9091	1.451	6	0.272727
chr10	14892294	14892315	428	22	0.9545	1.222	6	0.272727
chr10	14892424	14892441	429	18	0.9444	1.286	5	0.277778
chr10	14892518	14892559	430	42	0.8095	1.179	8	0.190476
chr10	14892618	14892643	431	26	0.8462	1.517	7	0.269231
chr10	14892662	14892683	432	22	0.8636	1.467	6	0.272727
chr10	14934491	14934508	433	18	0.8889	1.636	5	0.277778
chr10	14966052	14966080	434	29	0.6207	2.148	6	0.206897
chr10	14967004	14967018	435	15	0.8	2.143	5	0.333333
chr10	14967170	14967191	436	22	0.9091	1.333	6	0.272727
chr10	14967527	14967544	437	18	0.7778	1.875	5	0.277778
chr10	15039405	15039422	438	18	0.9444	1.5	5	0.277778
chr10	15102170	15102188	439	19	0.9474	1.234	5	0.263158
chr10	15102201	15102216	440	16	1	1.455	5	0.3125
chr10	15110522	15110541	441	20	0.75	2.143	6	0.3
chr10	15110619	15110654	442	36	0.8333	1.333	8	0.222222
chr10	15110664	15110682	443	19	0.8947	1.583	6	0.315789
chr10	15110820	15110836	444	17	0.8235	1.771	5	0.294118
chr10	15111145	15111170	445	26	0.8462	1.333	6	0.230769
chr10	15182190	15182207	446	18	0.9444	1.543	6	0.333333
chr10	15182244	15182261	447	18	0.9444	1.364	5	0.277778
chr10	15182302	15182321	448	20	0.9	1.481	6	0.3
chr10	15182328	15182351	449	24	0.9167	1.4	7	0.291667
chr10	15182463	15182478	450	16	0.875	1.633	5	0.3125
chr10	15182492	15182520	451	29	0.8966	1.087	6	0.206897
chr10	15182559	15182619	452	61	0.9016	1.228	13	0.213115
chr10	15388038	15388060	453	23	0.8696	1.769	7	0.304348
chr10	15388104	15388120	454	17	0.8235	1.771	5	0.294118
chr10	15388251	15388270	455	20	0.95	1.591	7	0.35
chr10	15388361	15388391	456	31	0.9677	1.55	10	0.322581
chr10	15388541	15388618	457	78	0.9103	1.332	21	0.269231
chr10	15388641	15388662	458	22	1	1.316	7	0.318182
chr10	15388698	15388711	459	14	1	1.556	5	0.357143
chr10	15388728	15388749	460	22	1	1.571	8	0.363636
chr10	15388790	15388816	461	27	0.963	1.412	8	0.296296
chr10	15388847	15388892	462	46	0.913	1.255	12	0.26087
chr10	15664670	15664687	463	18	0.9444	1.5	5	0.277778
chr10	15736584	15736607	464	24	0.875	1.333	6	0.25
chr10	15736616	15736644	465	29	0.7586	1.812	7	0.241379
chr10	15736764	15736776	466	13	1	1.548	5	0.384615
chr10	15736940	15736971	467	32	0.8125	1.325	7	0.21875
chr10	15737554	15737561	468	8	1	2	4	0.5
chr10	15783103	15783120	469	18	0.8333	1.8	5	0.277778
chr10	16454597	16454615	470	19	0.8947	1.629	6	0.315789
chr10	16454731	16454748	471	18	0.8333	1.607	5	0.277778
chr10	16537967	16537981	472	15	1	1.5	5	0.333333
chr10	16538508	16538531	473	24	0.7917	1.6	6	0.25
chr10	16538738	16538754	474	17	0.8824	1.518	5	0.294118
chr10	16538866	16538889	475	24	0.9583	1.143	6	0.25
chr10	16538916	16538935	476	20	0.95	1.333	6	0.3
chr10	16538994	16539011	477	18	0.8333	1.667	5	0.277778
chr10	16539211	16539266	478	56	0.8929	1.182	13	0.232143
chr10	16539291	16539332	479	42	0.8095	1.35	9	0.214286
chr10	16539398	16539406	480	9	1	1.8	4	0.444444
chr10	16608569	16608586	481	18	0.8333	1.667	5	0.277778
chr10	16834956	16834973	482	18	0.9444	1.25	5	0.277778
chr10	16926587	16926604	483	18	0.9444	1.5	5	0.277778
chr10	16931975	16931992	484	18	0.8333	1.8	5	0.277778
chr10	17246032	17246046	485	15	0.9333	1.531	5	0.333333
chr10	17246325	17246337	486	13	1	1.625	5	0.384615
chr10	17246980	17246995	487	16	0.9375	1.6	5	0.3125
chr10	17247067	17247094	488	28	0.9286	1.16	7	0.25
chr10	17340830	17340841	489	12	0.9167	2	5	0.416667
chr10	17471068	17471085	490	18	0.9444	1.25	5	0.277778
chr10	17471102	17471134	491	33	0.8485	1.523	9	0.272727
chr10	17471631	17471673	492	43	0.9767	1.274	12	0.27907
chr10	17471692	17471712	493	21	0.9048	1.4	6	0.285714
chr10	17471840	17471892	494	53	0.9057	1.25	13	0.245283
chr10	17471983	17472001	495	19	0.8421	1.508	5	0.263158
chr10	17472008	17472036	496	29	0.8966	1.381	8	0.275862
chr10	17472049	17472067	497	19	0.7368	1.979	5	0.263158
chr10	17472131	17472145	498	15	1	1.667	6	0.4
chr10	17634557	17634573	499	17	0.9412	1.417	5	0.294118
chr10	17634656	17634671	500	16	0.9375	1.714	6	0.375
chr10	17634692	17634711	501	20	0.9	1.75	7	0.35
chr10	17634787	17634816	502	30	0.8667	1.273	7	0.233333
chr10	17634919	17634956	503	38	0.7895	1.204	7	0.184211
chr10	17635019	17635062	504	44	0.9091	1.241	9	0.204545
chr10	18112575	18112592	505	18	0.8333	1.607	5	0.277778
chr10	18158607	18158621	506	15	0.8667	1.786	5	0.333333
chr10	18158638	18158657	507	20	0.95	1.591	7	0.35
chr10	18158762	18158799	508	38	0.8947	1.392	10	0.263158
chr10	18158848	18158895	509	48	0.8542	1.397	11	0.229167
chr10	18158939	18158983	510	45	0.8444	1.261	10	0.222222
chr10	18159135	18159151	511	17	0.9412	1.545	5	0.294118
chr10	18159190	18159212	512	23	0.913	1.278	6	0.26087
chr10	18669094	18669126	513	33	0.7273	1.65	7	0.212121
chr10	18676744	18676758	514	15	0.8	2.143	5	0.333333
chr10	18677008	18677031	515	24	0.9167	1.436	7	0.291667
chr10	18677160	18677177	516	18	0.7778	1.837	5	0.277778
chr10	18727713	18727730	517	18	0.9444	1.5	6	0.333333
chr10	18968644	18968658	518	15	0.8667	1.786	5	0.333333
chr10	19193839	19193856	519	18	0.9444	1.5	5	0.277778
chr10	19522968	19522985	520	18	0.9444	1.5	5	0.277778
chr10	19558097	19558112	521	16	1	2	8	0.5
chr10	19832370	19832385	522	16	0.9375	1.481	5	0.3125
chr10	19832577	19832624	523	48	0.875	1.208	11	0.229167
chr10	19832693	19832707	524	15	1	1.339	5	0.333333
chr10	19833321	19833340	525	20	0.9	1.481	6	0.3
chr10	19837316	19837333	526	18	0.9444	1.5	5	0.277778
chr10	20774442	20774461	527	20	0.85	1.667	6	0.3
chr10	21190410	21190434	528	25	0.8	1.648	6	0.24
chr10	21190492	21190513	529	22	0.7273	2.062	6	0.272727
chr10	21190721	21190749	530	29	0.931	1.365	8	0.275862
chr10	21190824	21190839	531	16	1	1.333	5	0.3125
chr10	21190907	21190932	532	26	0.8462	1.289	6	0.230769
chr10	21190941	21190965	533	25	0.88	1.282	6	0.24
chr10	21191016	21191032	534	17	0.9412	1.545	5	0.294118
chr10	21191047	21191067	535	21	0.9524	1.615	7	0.333333
chr10	21191082	21191097	536	16	0.9375	1.429	5	0.3125
chr10	21511762	21511790	537	29	0.8621	1.695	9	0.310345
chr10	21512825	21512855	538	31	0.871	1.206	7	0.225806
chr10	21512893	21512911	539	19	0.8947	1.583	6	0.315789
chr10	21513313	21513330	540	18	0.7778	2	5	0.277778
chr10	21513558	21513575	541	18	0.8889	1.406	5	0.277778
chr10	21513583	21513598	542	16	0.9375	1.6	5	0.3125
chr10	21517131	21517151	543	21	0.9524	1.75	8	0.380952
chr10	21517385	21517410	544	26	0.8846	1.182	6	0.230769
chr10	21525865	21525882	545	18	0.9444	1.25	5	0.277778
chr10	21526124	21526146	546	23	0.8696	1.394	6	0.26087
chr10	21526961	21526998	547	38	0.9211	1.063	8	0.210526
chr10	21527480	21527501	548	22	0.9091	1.32	6	0.272727
chr10	21533877	21533923	549	47	0.9787	1.399	15	0.319149
chr10	21533959	21533982	550	24	0.9167	1.6	8	0.333333
chr10	21533999	21534014	551	16	0.875	1.667	5	0.3125
chr10	21534101	21534126	552	26	1	1.529	9	0.346154
chr10	21534134	21534163	553	30	0.9667	1.364	9	0.3
chr10	21534332	21534362	554	31	1	1.36	10	0.322581
chr10	21542972	21542992	555	21	0.8571	1.575	6	0.285714
chr10	21543016	21543037	556	22	0.9091	1.54	7	0.318182
chr10	21543153	21543187	557	35	0.8571	1.458	9	0.257143
chr10	21543371	21543382	558	12	0.9167	2	5	0.416667
chr10	21543515	21543536	559	22	0.8636	1.692	6	0.272727
chr10	21543576	21543602	560	27	0.9259	1.052	6	0.222222
chr10	21543611	21543626	561	16	0.9375	1.6	5	0.3125
chr10	21544195	21544224	562	30	0.9333	1.333	8	0.266667
chr10	21544285	21544320	563	36	1	1.125	9	0.25
chr10	21544343	21544358	564	16	1	1.27	5	0.3125
chr10	21544469	21544494	565	26	0.9231	1.348	7	0.269231
chr10	21551019	21551052	566	34	0.9412	1.391	9	0.264706
chr10	21551060	21551078	567	19	0.9474	1.481	6	0.315789
chr10	21551109	21551128	568	20	0.95	1.667	7	0.35
chr10	21551177	21551192	569	16	0.875	1.633	5	0.3125
chr10	21551225	21551250	570	26	0.8846	1.379	7	0.269231
chr10	21551376	21551397	571	22	0.8636	1.467	6	0.272727
chr10	21551553	21551584	572	32	0.9688	1.067	7	0.21875
chr10	21551830	21551872	573	43	0.8837	1.222	10	0.232558
chr10	21551886	21551923	574	38	0.9211	1.329	10	0.263158
chr10	21551942	21551955	575	14	1	1.556	5	0.357143
chr10	21552101	21552117	576	17	0.9412	1.349	5	0.294118
chr10	21552145	21552171	577	27	0.963	1.35	6	0.222222
chr10	21552291	21552309	578	19	0.8421	1.583	5	0.263158
chr10	21851590	21851607	579	18	0.7778	1.875	5	0.277778
chr10	22020287	22020302	580	16	1	1.333	5	0.3125
chr10	22020399	22020418	581	20	0.95	1.556	7	0.35
chr10	22020448	22020476	582	29	0.8966	1.631	9	0.310345
chr10	22020693	22020727	583	35	0.8857	1.273	8	0.228571
chr10	22146890	22146904	584	15	0.8667	1.786	5	0.333333
chr10	22225195	22225218	585	24	0.8333	1.582	6	0.25
chr10	22246318	22246349	586	32	0.9062	1.538	10	0.3125
chr10	22269565	22269581	587	17	0.9412	1.545	5	0.294118
chr10	22269928	22269951	588	24	0.8333	1.68	7	0.291667
chr10	22270634	22270653	589	20	0.85	1.714	6	0.3
chr10	22270841	22270859	590	19	0.8947	1.357	5	0.263158
chr10	22270873	22270890	591	18	0.8889	1.429	5	0.277778
chr10	22333384	22333416	592	33	0.9394	1.447	10	0.30303
chr10	22333426	22333475	593	50	0.92	1.365	14	0.28
chr10	22333487	22333504	594	18	0.8333	1.929	6	0.333333
chr10	22337595	22337612	595	18	1	1.385	5	0.277778
chr10	22337656	22337688	596	33	0.9091	1.222	8	0.242424
chr10	22337710	22337748	597	39	0.9487	1.418	12	0.307692
chr10	22337759	22337771	598	13	1	1.548	5	0.384615
chr10	22337830	22337844	599	15	1	1.607	6	0.4
chr10	22337855	22337907	600	53	0.9057	1.122	12	0.226415
chr10	22337959	22337991	601	33	0.9394	1.447	10	0.30303
chr10	22338031	22338050	602	20	0.95	1.556	7	0.35
chr10	22338062	22338076	603	15	1	1.667	6	0.4
chr10	22338464	22338471	604	8	1	2	4	0.5
chr10	22338645	22338661	605	17	0.8824	1.574	5	0.294118
chr10	22338779	22338803	606	25	0.8	1.923	7	0.28
chr10	22338859	22338892	607	34	0.9706	1.214	9	0.264706
chr10	22338913	22338933	608	21	1	1.413	7	0.333333
chr10	22338949	22339009	609	61	0.9672	1.199	16	0.262295
chr10	22339017	22339100	610	84	0.9286	1.458	25	0.297619
chr10	22339147	22339162	611	16	1	1.75	7	0.4375
chr10	22342705	22342739	612	35	1	1.268	10	0.285714
chr10	22342749	22342815	613	67	0.9254	1.159	16	0.238806
chr10	22342870	22342903	614	34	0.6765	1.831	7	0.205882
chr10	22342910	22342961	615	52	0.8846	1.238	12	0.230769
chr10	22343064	22343072	616	9	0.8889	2.25	4	0.444444
chr10	22351222	22351247	617	26	0.8462	1.333	6	0.230769
chr10	22351609	22351639	618	31	0.8387	1.55	8	0.258065
chr10	22351740	22351763	619	24	0.8333	1.5	6	0.25
chr10	22352263	22352287	620	25	0.72	2.188	7	0.28
chr10	22352770	22352796	621	27	0.8519	1.227	6	0.222222
chr10	22353362	22353369	622	8	1	2	4	0.5
chr10	22353616	22353634	623	19	0.8947	1.583	5	0.263158
chr10	22353657	22353681	624	25	0.96	1.389	8	0.32
chr10	22353985	22354005	625	21	0.9048	1.633	7	0.333333
chr10	22357689	22357701	626	13	0.9231	1.857	5	0.384615
chr10	22357723	22357742	627	20	0.9	1.481	6	0.3
chr10	22357782	22357820	628	39	0.8462	1.173	8	0.205128
chr10	22357970	22357987	629	18	0.9444	1.364	5	0.277778
chr10	22358005	22358021	630	17	1	1.417	6	0.352941
chr10	22358057	22358093	631	37	0.8649	1.281	8	0.216216
chr10	22358433	22358461	632	29	0.8276	1.45	7	0.241379
chr10	22362410	22362421	633	12	0.9167	2	5	0.416667
chr10	22362478	22362508	634	31	0.8387	1.503	8	0.258065
chr10	22362527	22362548	635	22	0.8182	1.65	6	0.272727
chr10	22362570	22362588	636	19	0.7895	1.696	5	0.263158
chr10	22362624	22362659	637	36	0.75	1.582	8	0.222222
chr10	22454148	22454162	638	15	1	1.389	5	0.333333
chr10	22454616	22454656	639	41	0.8537	1.206	9	0.219512
chr10	22493025	22493043	640	19	0.7368	2.375	6	0.315789
chr10	22493432	22493448	641	17	0.9412	1.328	5	0.294118
chr10	22493652	22493683	642	32	0.7188	1.778	7	0.21875
chr10	22493911	22493976	643	66	0.803	1.32	14	0.212121
chr10	22494966	22494984	644	19	0.8421	1.484	5	0.263158
chr10	22730507	22730521	645	15	1	1.5	5	0.333333
chr10	22730885	22730912	646	28	0.8214	1.723	8	0.285714
chr10	22731019	22731057	647	39	0.8974	1.13	8	0.205128
chr10	22731173	22731181	648	9	1	1.8	4	0.444444
chr10	22731307	22731315	649	9	1	1.8	4	0.444444
chr10	22731567	22731618	650	52	0.9615	1.366	16	0.307692
chr10	22731631	22731655	651	25	0.88	1.339	6	0.24
chr10	22731664	22731686	652	23	0.913	1.327	6	0.26087
chr10	22731694	22731712	653	19	0.8947	1.629	6	0.315789
chr10	22731732	22731769	654	38	0.8684	1.571	11	0.289474
chr10	22731797	22731823	655	27	0.9259	1.312	7	0.259259
chr10	22731836	22731851	656	16	1	1.455	5	0.3125
chr10	22731916	22731938	657	23	0.8261	1.533	6	0.26087
chr10	22945178	22945203	658	26	0.8846	1.651	8	0.307692
chr10	23089155	23089172	659	18	0.9444	1.5	5	0.277778
chr10	23112783	23112804	660	22	0.9091	1.451	6	0.272727
chr10	23112853	23112871	661	19	0.8947	1.357	5	0.263158
chr10	23112880	23112908	662	29	0.9655	1.057	7	0.241379
chr10	23175076	23175083	663	8	1	2	4	0.5
chr10	23188425	23188438	664	14	0.9286	1.75	5	0.357143
chr10	23190519	23190538	665	20	0.9	1.481	6	0.3
chr10	23191500	23191523	666	24	0.875	1.745	8	0.333333
chr10	23191557	23191579	667	23	0.8696	1.516	6	0.26087
chr10	23191726	23191749	668	24	0.9583	1.286	6	0.25
chr10	23208991	23209019	669	29	0.8276	1.657	8	0.275862
chr10	23209069	23209079	670	11	1	1.833	5	0.454545
chr10	23209121	23209153	671	33	0.8485	1.547	9	0.272727
chr10	23209241	23209257	672	17	0.9412	1.349	5	0.294118
chr10	23209464	23209478	673	15	0.8667	1.786	5	0.333333
chr10	23209870	23209912	674	43	0.8837	1.378	10	0.232558
chr10	23209933	23209949	675	17	0.9412	1.7	6	0.352941
chr10	23210056	23210072	676	17	0.9412	1.417	5	0.294118
chr10	23210080	23210131	677	52	0.9038	1.395	14	0.269231
chr10	23210147	23210178	678	32	0.8438	1.455	8	0.25
chr10	23210330	23210354	679	25	0.92	1.458	7	0.28
chr10	23210361	23210376	680	16	1	1.455	5	0.3125
chr10	23212291	23212298	681	8	1	2	4	0.5
chr10	23212306	23212321	682	16	0.8125	2	5	0.3125
chr10	23212530	23212540	683	11	1	1.833	5	0.454545
chr10	23212574	23212602	684	29	0.8621	1.318	7	0.241379
chr10	23216041	23216055	685	15	0.9333	1.667	5	0.333333
chr10	23216286	23216310	686	25	0.88	1.25	6	0.24
chr10	23362264	23362296	687	33	0.8182	1.467	8	0.242424
chr10	23457029	23457070	688	42	0.9524	1.5	13	0.309524
chr10	23457078	23457101	689	24	0.8333	1.697	7	0.291667
chr10	23457192	23457206	690	15	0.8667	1.786	5	0.333333
chr10	23457248	23457260	691	13	0.9231	1.857	5	0.384615
chr10	23457269	23457283	692	15	0.9333	1.562	5	0.333333
chr10	23457322	23457337	693	16	1	1.25	5	0.3125
chr10	23457350	23457365	694	16	1	1.25	5	0.3125
chr10	23457579	23457597	695	19	0.8947	1.319	5	0.263158
chr10	23457683	23457712	696	30	0.9667	1.333	8	0.266667
chr10	23457743	23457778	697	36	0.8889	1.271	9	0.25
chr10	23457792	23457812	698	21	0.9048	1.432	6	0.285714
chr10	23457876	23457921	699	46	0.9783	1.23	13	0.282609
chr10	23458008	23458045	700	38	0.8684	1.286	9	0.236842
chr10	23458094	23458109	701	16	0.9375	1.429	5	0.3125
chr10	23458347	23458369	702	23	0.8261	1.789	7	0.304348
chr10	23458377	23458385	703	9	1	1.8	4	0.444444
chr10	23475150	23475171	704	22	0.9545	2	10	0.454545
chr10	23505073	23505090	705	18	0.9444	1.5	5	0.277778
chr10	23713591	23713598	706	8	1	2	4	0.5
chr10	23713783	23713798	707	16	0.875	1.778	5	0.3125
chr10	23714029	23714050	708	22	0.8182	1.63	6	0.272727
chr10	24227973	24227990	709	18	0.7778	2	5	0.277778
chr10	24328367	24328386	710	20	0.95	2	9	0.45
chr10	24426383	24426404	711	22	0.7727	2	6	0.272727
chr10	24742351	24742364	712	14	0.9286	1.667	5	0.357143
chr10	24742372	24742388	713	17	0.9412	1.417	5	0.294118
chr10	24742661	24742696	714	36	0.9167	1.324	10	0.277778
chr10	24742705	24742743	715	39	0.8974	1.17	9	0.230769
chr10	24742874	24742889	716	16	0.875	1.633	5	0.3125
chr10	24742897	24742920	717	24	1	1.244	7	0.291667
chr10	24743004	24743021	718	18	0.8889	1.406	5	0.277778
chr10	24743112	24743228	719	117	0.9145	1.266	29	0.247863
chr10	24743290	24743313	720	24	0.9583	1.2	6	0.25
chr10	24743356	24743370	721	15	0.8667	1.786	5	0.333333
chr10	24743385	24743406	722	22	0.8636	1.5	6	0.272727
chr10	24845905	24845922	723	18	0.9444	1.5	5	0.277778
chr10	24906280	24906297	724	18	0.9444	1.5	5	0.277778
chr10	24971832	24971891	725	60	0.9	1.023	12	0.2
chr10	24972001	24972017	726	17	0.9412	1.328	5	0.294118
chr10	24972025	24972045	727	21	0.9048	1.432	6	0.285714
chr10	25036083	25036099	728	17	0.9412	1.328	5	0.294118
chr10	25193841	25193869	729	29	0.9655	1.289	8	0.275862
chr10	25194135	25194175	730	41	0.7561	1.538	9	0.219512
chr10	25194184	25194215	731	32	0.875	1.477	9	0.28125
chr10	25194274	25194293	732	20	0.85	1.667	6	0.3
chr10	25194334	25194369	733	36	0.8056	1.273	7	0.194444
chr10	25272423	25272442	734	20	0.85	1.667	6	0.3
chr10	25412744	25412758	735	15	0.6667	3	5	0.333333
chr10	25452835	25452854	736	20	0.9	2	8	0.4
chr10	25600601	25600618	737	18	0.9444	1.5	5	0.277778
chr10	25688037	25688054	738	18	0.9444	1.5	5	0.277778
chr10	25954410	25954425	739	16	1	1.5	6	0.375
chr10	25954499	25954514	740	16	0.9375	1.6	5	0.3125
chr10	25955055	25955062	741	8	1	2	4	0.5
chr10	26235979	26236002	742	24	0.875	1.309	6	0.25
chr10	26236702	26236736	743	35	0.9143	1.364	9	0.257143
chr10	26236749	26236773	744	25	0.84	1.62	7	0.28
chr10	26237930	26237945	745	16	1	1.27	5	0.3125
chr10	26238076	26238104	746	29	0.8966	1.201	7	0.241379
chr10	26238484	26238492	747	9	1	1.8	4	0.444444
chr10	26363321	26363338	748	18	0.8333	1.607	5	0.277778
chr10	26411869	26411885	749	17	0.8824	1.518	5	0.294118
chr10	26412120	26412144	750	25	0.96	1.573	9	0.36
chr10	26458234	26458248	751	15	0.9333	1.562	5	0.333333
chr10	26458495	26458502	752	8	1	2	4	0.5
chr10	26458846	26458854	753	9	0.8889	2.25	4	0.444444
chr10	26458884	26458902	754	19	0.9474	1.319	5	0.263158
chr10	26458998	26459014	755	17	0.8235	1.735	5	0.294118
chr10	26551318	26551335	756	18	0.8889	1.636	5	0.277778
chr10	26583986	26584003	757	18	0.9444	1.5	5	0.277778
chr10	26587284	26587310	758	27	0.9259	1.5	7	0.259259
chr10	26587374	26587391	759	18	0.8333	1.8	5	0.277778
chr10	26587419	26587469	760	51	0.9412	1.5	14	0.27451
chr10	26717748	26717772	761	25	0.84	1.364	6	0.24
chr10	26718005	26718030	762	26	0.8077	1.655	7	0.269231
chr10	26718048	26718060	763	13	1	1.548	5	0.384615
chr10	26718121	26718146	764	26	0.8846	1.857	9	0.346154
chr10	26880540	26880558	765	19	0.8947	1.319	5	0.263158
chr10	26880830	26880854	766	25	0.92	1.19	6	0.24
chr10	26911263	26911270	767	8	1	2	4	0.5
chr10	27097254	27097272	768	19	0.8421	1.583	5	0.263158
chr10	27128603	27128614	769	12	1	1.714	5	0.416667
chr10	27128864	27128877	770	14	0.8571	1.944	5	0.357143
chr10	27183443	27183459	771	17	0.8824	1.574	5	0.294118
chr10	27183530	27183550	772	21	0.9524	1.5	6	0.285714
chr10	27183557	27183582	773	26	0.8846	1.6	8	0.307692
chr10	27268858	27268875	774	18	0.7778	1.875	5	0.277778
chr10	27269072	27269085	775	14	1	1.556	5	0.357143
chr10	27269115	27269129	776	15	0.9333	1.667	5	0.333333
chr10	27269137	27269149	777	13	0.9231	1.806	5	0.384615
chr10	27270365	27270385	778	21	0.8095	1.909	6	0.285714
chr10	27270445	27270468	779	24	0.875	1.527	7	0.291667
chr10	27271391	27271400	780	10	1	2	5	0.5
chr10	27280856	27280875	781	20	1	1.429	6	0.3
chr10	27281061	27281081	782	21	0.8571	1.75	6	0.285714
chr10	27287303	27287321	783	19	0.8947	1.319	5	0.263158
chr10	27374669	27374686	784	18	0.8333	1.607	5	0.277778
chr10	27429620	27429633	785	14	0.7857	2.333	5	0.357143
chr10	27577885	27577912	786	28	0.8929	1.256	7	0.25
chr10	27714486	27714503	787	18	0.9444	1.5	5	0.277778
chr10	27815920	27815937	788	18	0.9444	1.5	6	0.333333
chr10	27816331	27816349	789	19	0.8421	1.583	5	0.263158
chr10	27817058	27817072	790	15	1	1.607	6	0.4
chr10	27817467	27817489	791	23	0.8261	1.568	6	0.26087
chr10	27818146	27818163	792	18	0.9444	1.5	6	0.333333
chr10	27818183	27818202	793	20	0.85	1.667	6	0.3
chr10	27818323	27818332	794	10	1	2	5	0.5
chr10	27818394	27818426	795	33	0.8485	1.347	6	0.181818
chr10	27819004	27819011	796	8	1	2	4	0.5
chr10	27819444	27819462	797	19	0.7895	1.9	5	0.263158
chr10	27819480	27819495	798	16	1	1.524	6	0.375
chr10	27819600	27819621	799	22	0.9545	1.481	7	0.318182
chr10	28072517	28072543	800	27	0.9259	1.403	8	0.296296
chr10	28072580	28072604	801	25	0.92	1.389	7	0.28
chr10	28377567	28377584	802	18	1	1.385	5	0.277778
chr10	28377741	28377769	803	29	0.8966	1.381	8	0.275862
chr10	28377972	28378008	804	37	0.8378	1.387	9	0.243243
chr10	28607260	28607286	805	27	0.8148	1.385	6	0.222222
chr10	28607470	28607488	806	19	0.8947	1.629	6	0.315789
chr10	28607877	28607901	807	25	0.8	1.562	6	0.24
chr10	28608006	28608022	808	17	0.8824	1.518	5	0.294118
chr10	28608140	28608156	809	17	1	1.545	6	0.352941
chr10	28608313	28608330	810	18	0.8333	1.607	5	0.277778
chr10	28608430	28608445	811	16	0.9375	1.429	5	0.3125
chr10	28608467	28608516	812	50	0.92	1.458	14	0.28
chr10	28608613	28608647	813	35	0.9143	1.432	9	0.257143
chr10	28608733	28608760	814	28	0.9286	1.464	8	0.285714
chr10	28753141	28753164	815	24	0.9167	1.4	7	0.291667
chr10	28753239	28753269	816	31	0.9032	1.356	7	0.225806
chr10	28753278	28753296	817	19	0.9474	1.188	5	0.263158
chr10	28753580	28753605	818	26	0.8846	1.444	7	0.269231
chr10	28753664	28753699	819	36	0.9167	1.286	9	0.25
chr10	28754051	28754073	820	23	0.8261	1.643	6	0.26087
chr10	28797937	28797953	821	17	0.8824	1.518	5	0.294118
chr10	28798160	28798192	822	33	0.7273	1.65	7	0.212121
chr10	28847135	28847148	823	14	0.9286	1.75	5	0.357143
chr10	28847597	28847614	824	18	1	1.385	5	0.277778
chr10	28892142	28892156	825	15	0.8667	1.786	5	0.333333
chr10	28973252	28973265	826	14	0.8571	1.944	5	0.357143
chr10	29267958	29267976	827	19	0.8421	1.508	5	0.263158
chr10	29486286	29486320	828	35	0.8857	1.167	8	0.228571
chr10	29486459	29486482	829	24	0.9167	1.19	6	0.25
chr10	29486526	29486553	830	28	0.8214	1.273	6	0.214286
chr10	29772590	29772603	831	14	0.9286	1.75	5	0.357143
chr10	29773120	29773143	832	24	0.9167	1.286	6	0.25
chr10	29812046	29812060	833	15	1	1.607	6	0.4
chr10	29812084	29812119	834	36	0.8889	1.271	9	0.25
chr10	29812142	29812174	835	33	0.8182	1.125	6	0.181818
chr10	29812250	29812292	836	43	0.8837	1.28	10	0.232558
chr10	29812344	29812378	837	35	0.8571	1.296	8	0.228571
chr10	29812391	29812413	838	23	0.913	1.408	6	0.26087
chr10	29812497	29812514	839	18	0.9444	1.5	6	0.333333
chr10	29813411	29813424	840	14	0.9286	1.75	5	0.357143
chr10	29813454	29813504	841	51	0.8431	1.22	11	0.215686
chr10	29813612	29813624	842	13	1	1.548	5	0.384615
chr10	29813634	29813658	843	25	0.88	1.562	7	0.28
chr10	30101273	30101290	844	18	0.9444	1.5	5	0.277778
chr10	30124072	30124100	845	29	0.6897	1.812	6	0.206897
chr10	30135353	30135376	846	24	0.9167	1.371	6	0.25
chr10	30135577	30135635	847	59	0.8644	1.366	15	0.254237
chr10	30135942	30135978	848	37	0.9189	1.402	10	0.27027
chr10	30136036	30136082	849	47	0.9362	1.224	10	0.212766
chr10	30285184	30285197	850	14	1	2	7	0.5
chr10	30425947	30425967	851	21	0.6667	2.571	6	0.285714
chr10	30508436	30508452	852	17	0.8235	1.771	5	0.294118
chr10	30509491	30509506	853	16	0.8125	1.905	5	0.3125
chr10	30510825	30510839	854	15	0.8667	1.875	5	0.333333
chr10	30511186	30511201	855	16	0.875	1.633	5	0.3125
chr10	30512359	30512376	856	18	0.9444	1.5	5	0.277778
chr10	30694017	30694031	857	15	0.9333	1.562	5	0.333333
chr10	30861446	30861462	858	17	0.8824	1.518	5	0.294118
chr10	30861501	30861528	859	28	0.8929	1.167	6	0.214286
chr10	30861750	30861775	860	26	0.9615	1.083	6	0.230769
chr10	30871032	30871049	861	18	0.9444	1.5	5	0.277778
chr10	31089898	31089915	862	18	0.9444	1.636	6	0.333333
chr10	31108659	31108687	863	29	0.9655	1.289	8	0.275862
chr10	31108793	31108818	864	26	0.9231	1.273	7	0.269231
chr10	31109106	31109124	865	19	0.8421	1.508	5	0.263158
chr10	31223552	31223571	866	20	0.8	2	6	0.3
chr10	31393895	31393923	867	29	0.8621	1.381	6	0.206897
chr10	31394657	31394694	868	38	0.8947	1.333	10	0.263158
chr10	31394773	31394796	869	24	0.8333	1.697	7	0.291667
chr10	31394803	31394827	870	25	0.92	1.25	6	0.24
chr10	31395019	31395077	871	59	0.8983	1.356	16	0.271186
chr10	31395087	31395138	872	52	0.9038	1.363	13	0.25
chr10	31395150	31395170	873	21	0.9048	1.67	7	0.333333
chr10	31395177	31395189	874	13	1	1.548	5	0.384615
chr10	31395225	31395250	875	26	0.8462	1.733	8	0.307692
chr10	31395341	31395356	876	16	0.9375	1.429	5	0.3125
chr10	31395368	31395396	877	29	0.8966	1.611	8	0.275862
chr10	31395427	31395445	878	19	0.9474	1.407	6	0.315789
chr10	31395707	31395728	879	22	0.8182	1.925	7	0.318182
chr10	31437235	31437258	880	24	0.8333	1.5	6	0.25
chr10	31486701	31486718	881	18	0.9444	1.5	5	0.277778
chr10	31678894	31678912	882	19	0.8421	1.508	5	0.263158
chr10	31836197	31836213	883	17	0.8235	1.735	5	0.294118
chr10	31837101	31837119	884	19	0.9474	1.425	6	0.315789
chr10	32005088	32005095	885	8	1	2	4	0.5
chr10	32005401	32005440	886	40	0.925	1.538	12	0.3
chr10	32005596	32005636	887	41	0.8049	1.507	10	0.243902
chr10	32005643	32005671	888	29	0.8966	1.23	7	0.241379
chr10	32005708	32005733	889	26	0.9231	1.541	8	0.307692
chr10	32005741	32005762	890	22	0.9091	1.571	6	0.272727
chr10	32046133	32046146	891	14	0.9286	1.75	5	0.357143
chr10	32133302	32133324	892	23	0.913	1.278	6	0.26087
chr10	32133584	32133598	893	15	0.8667	1.786	5	0.333333
chr10	32311363	32311376	894	14	0.9286	1.75	5	0.357143
chr10	32423542	32423573	895	32	0.9062	1.067	7	0.21875
chr10	32423839	32423856	896	18	0.9444	1.364	5	0.277778
chr10	32424114	32424154	897	41	0.7561	1.538	9	0.219512
chr10	32424450	32424475	898	26	0.9231	1.486	8	0.307692
chr10	32424487	32424527	899	41	0.8537	1.474	11	0.268293
chr10	32424536	32424567	900	32	0.8438	1.383	7	0.21875
chr10	32424909	32424943	901	35	0.8857	1.458	10	0.285714
chr10	32522927	32522955	902	29	0.8276	1.611	8	0.275862
chr10	32522962	32522978	903	17	0.8235	1.889	5	0.294118
chr10	32523007	32523020	904	14	1	1.458	5	0.357143
chr10	33034452	33034478	905	27	0.963	1.235	7	0.259259
chr10	33034523	33034539	906	17	0.8824	1.821	6	0.352941
chr10	33034894	33034923	907	30	0.9667	1	6	0.2
chr10	33034954	33034972	908	19	1	1.267	6	0.315789
chr10	33035001	33035018	909	18	0.9444	1.25	5	0.277778
chr10	33035055	33035079	910	25	0.96	1.399	8	0.32
chr10	33035144	33035171	911	28	0.8929	1.556	7	0.25
chr10	33035395	33035412	912	18	0.8889	1.5	5	0.277778
chr10	33035574	33035602	913	29	0.7931	1.611	7	0.241379
chr10	33045284	33045297	914	14	1	2	7	0.5
chr10	33235785	33235802	915	18	0.8889	1.636	5	0.277778
chr10	33314321	33314328	916	8	1	2	4	0.5
chr10	33411209	33411240	917	32	0.8438	1.383	7	0.21875
chr10	33412140	33412165	918	26	0.8846	1.379	7	0.269231
chr10	33412200	33412229	919	30	0.8667	1.25	7	0.233333
chr10	33412358	33412376	920	19	0.8421	1.484	5	0.263158
chr10	33412497	33412505	921	9	1	1.8	4	0.444444
chr10	33413209	33413223	922	15	0.8	2.143	5	0.333333
chr10	33413560	33413595	923	36	0.8889	1.166	8	0.222222
chr10	33413650	33413664	924	15	0.9333	1.837	6	0.4
chr10	33413699	33413717	925	19	0.8947	1.357	5	0.263158
chr10	33413878	33413906	926	29	0.8276	1.504	7	0.241379
chr10	34132960	34132974	927	15	0.9333	1.562	5	0.333333
chr10	34196759	34196803	928	45	0.7556	1.562	10	0.222222
chr10	34890971	34890986	929	16	0.875	1.667	5	0.3125
chr10	34891276	34891311	930	36	0.8611	1.263	8	0.222222
chr10	34891401	34891446	931	46	0.913	1.045	10	0.217391
chr10	34891511	34891530	932	20	0.95	1.429	6	0.3
chr10	34891685	34891729	933	45	0.9333	1.25	12	0.266667
chr10	34891737	34891765	934	29	0.8276	1.289	6	0.206897
chr10	34891784	34891797	935	14	1	1.556	5	0.357143
chr10	34891816	34891829	936	14	0.9286	1.667	5	0.357143
chr10	34891853	34891888	937	36	0.8611	1.371	8	0.222222
chr10	34891909	34891922	938	14	1	1.458	5	0.357143
chr10	34891942	34891966	939	25	0.92	1.705	9	0.36
chr10	34892121	34892136	940	16	0.9375	1.6	5	0.3125
chr10	34892143	34892178	941	36	0.8889	1.05	7	0.194444
chr10	35166844	35166863	942	20	0.95	1.538	6	0.3
chr10	35166926	35166958	943	33	0.9091	1.195	8	0.242424
chr10	35166987	35166995	944	9	1	1.8	4	0.444444
chr10	35167039	35167056	945	18	0.9444	1.364	5	0.277778
chr10	35203237	35203256	946	20	0.9	1.728	7	0.35
chr10	35203684	35203701	947	18	0.8889	1.429	5	0.277778
chr10	35203802	35203815	948	14	0.9286	1.75	5	0.357143
chr10	35203877	35203902	949	26	0.8846	1.3	6	0.230769
chr10	35203964	35204015	950	52	0.8654	1.311	12	0.230769
chr10	35205330	35205347	951	18	0.7778	1.875	5	0.277778
chr10	35412457	35412502	952	46	0.8478	1.15	9	0.195652
chr10	35412582	35412598	953	17	0.7647	2.125	5	0.294118
chr10	35412739	35412762	954	24	0.9167	1.286	6	0.25
chr10	35412791	35412809	955	19	0.9474	1.727	7	0.368421
chr10	35412826	35412855	956	30	0.8667	1.458	7	0.233333
chr10	35412864	35412885	957	22	0.8636	1.711	7	0.318182
chr10	35412915	35412943	958	29	0.8966	1.381	8	0.275862
chr10	35412982	35413002	959	21	0.9524	1.273	6	0.285714
chr10	35413029	35413059	960	31	0.871	1.533	9	0.290323
chr10	35413095	35413134	961	40	0.925	1.455	12	0.3
chr10	35413150	35413163	962	14	1	1.556	5	0.357143
chr10	35413173	35413194	963	22	0.9091	1.32	6	0.272727
chr10	35413203	35413220	964	18	0.8889	1.636	5	0.277778
chr10	35413233	35413256	965	24	1	1.412	7	0.291667
chr10	35413697	35413715	966	19	0.7895	1.696	5	0.263158
chr10	35439252	35439270	967	19	0.8947	1.439	5	0.263158
chr10	35439295	35439316	968	22	0.9091	1.375	6	0.272727
chr10	35715249	35715275	969	27	0.8148	1.385	6	0.222222
chr10	35715348	35715373	970	26	1	1.264	7	0.269231
chr10	35715382	35715418	971	37	0.9459	1.259	10	0.27027
chr10	35716167	35716240	972	74	0.9595	1.48	23	0.310811
chr10	35716248	35716280	973	33	0.9091	1.32	8	0.242424
chr10	35716650	35716668	974	19	0.9474	1.583	6	0.315789
chr10	35716678	35716702	975	25	0.92	1.562	7	0.28
chr10	35716710	35716724	976	15	0.9333	1.531	5	0.333333
chr10	35716738	35716769	977	32	0.875	1.167	7	0.21875
chr10	35716776	35716808	978	33	0.9697	1.375	10	0.30303
chr10	35716956	35716974	979	19	0.7895	1.759	5	0.263158
chr10	35717209	35717227	980	19	0.8947	1.319	5	0.263158
chr10	35717462	35717484	981	23	0.913	1.464	7	0.304348
chr10	35717603	35717627	982	25	0.88	1.25	6	0.24
chr10	35717634	35717650	983	17	0.8235	1.889	5	0.294118
chr10	35717682	35717698	984	17	1	1.417	6	0.352941
chr10	35717777	35717795	985	19	0.8947	1.319	5	0.263158
chr10	35717857	35717873	986	17	1	1.545	6	0.352941
chr10	35717917	35717946	987	30	0.8	1.778	8	0.266667
chr10	35717981	35718006	988	26	0.8846	1.379	7	0.269231
chr10	35718157	35718175	989	19	0.8947	1.629	6	0.315789
chr10	35718774	35718788	990	15	0.9333	1.667	5	0.333333
chr10	35719294	35719312	991	19	1	1.08	5	0.263158
chr10	35757326	35757343	992	18	0.9444	1.5	5	0.277778
chr10	36382817	36382834	993	18	0.9444	1.5	5	0.277778
chr10	36429116	36429134	994	19	0.7895	1.696	5	0.263158
chr10	36501292	36501303	995	12	1	2	6	0.5
chr10	36602638	36602652	996	15	0.8667	1.786	5	0.333333
chr10	36814123	36814140	997	18	0.8889	1.429	5	0.277778
chr10	36815849	36815866	998	18	0.8889	1.636	5	0.277778
chr10	37427286	37427303	999	18	0.9444	1.5	5	0.277778
chr10	37783082	37783097	1000	16	0.9375	1.6	5	0.3125
chr10	37828828	37828844	1001	17	0.8235	1.889	5	0.294118
chr10	37882868	37882882	1002	15	0.9333	1.667	5	0.333333
chr10	37882892	37882903	1003	12	0.9167	2	5	0.416667
chr10	37959877	37959898	1004	22	0.7273	2.2	6	0.272727
chr10	37960197	37960223	1005	27	0.8519	1.286	6	0.222222
chr10	38078964	38078981	1006	18	0.8333	1.667	5	0.277778
chr10	38112730	38112756	1007	27	0.7037	1.841	6	0.222222
chr10	38113106	38113124	1008	19	0.7895	1.696	5	0.263158
chr10	38113180	38113197	1009	18	0.8333	1.667	5	0.277778
chr10	38196578	38196603	1010	26	0.8462	1.3	6	0.230769
chr10	38197013	38197025	1011	13	0.9231	1.806	5	0.384615
chr10	38458563	38458593	1012	31	0.7742	1.453	6	0.193548
chr10	38505190	38505208	1013	19	0.8947	1.629	6	0.315789
chr10	38505215	38505233	1014	19	0.8947	1.629	6	0.315789
chr10	38505240	38505258	1015	19	0.8947	1.629	6	0.315789
chr10	38505265	38505283	1016	19	0.8947	1.629	6	0.315789
chr10	38703997	38704013	1017	17	1	1.417	5	0.294118
chr10	38721217	38721247	1018	31	0.8065	1.192	6	0.193548
chr10	38835646	38835670	1019	25	0.88	1.562	6	0.24
chr10	38835704	38835728	1020	25	0.88	1.446	7	0.28
chr10	38835782	38835806	1021	25	0.88	1.24	6	0.24
chr10	38835822	38835844	1022	23	0.913	1.327	6	0.26087
chr10	38835889	38835913	1023	25	0.84	1.818	8	0.32
chr10	39623622	39623639	1024	18	0.8333	1.607	5	0.277778
chr10	42474298	42474313	1025	16	0.9375	1.6	5	0.3125
chr10	42490743	42490767	1026	25	0.92	1.458	7	0.28
chr10	42490808	42490825	1027	18	0.8889	1.429	5	0.277778
chr10	43408914	43408927	1028	14	1	1.556	5	0.357143
chr10	43409175	43409187	1029	13	1	1.625	5	0.384615
chr10	43436262	43436278	1030	17	0.9412	1.545	5	0.294118
chr10	43436376	43436389	1031	14	0.9286	1.75	5	0.357143
chr10	43436463	43436478	1032	16	0.9375	1.6	5	0.3125
chr10	43436687	43436700	1033	14	1	1.556	5	0.357143
chr10	43436822	43436837	1034	16	0.9375	1.6	5	0.3125
chr10	43437729	43437742	1035	14	1	1.556	5	0.357143
chr10	43486896	43486904	1036	9	1	1.8	4	0.444444
chr10	43487029	43487047	1037	19	0.8421	1.508	5	0.263158
chr10	43487173	43487194	1038	22	0.8182	1.901	7	0.318182
chr10	43487235	43487257	1039	23	0.9565	1.376	7	0.304348
chr10	43487273	43487297	1040	25	0.88	1.25	6	0.24
chr10	43487321	43487328	1041	8	1	2	4	0.5
chr10	43487354	43487375	1042	22	0.9091	1.54	7	0.318182
chr10	43487395	43487419	1043	25	0.92	1.667	8	0.32
chr10	43487431	43487448	1044	18	0.9444	1.636	6	0.333333
chr10	43487491	43487513	1045	23	0.8261	1.533	6	0.26087
chr10	43488215	43488228	1046	14	1	1.556	5	0.357143
chr10	43488302	43488315	1047	14	1	1.75	6	0.428571
chr10	43803208	43803222	1048	15	0.9333	1.531	5	0.333333
chr10	43888130	43888148	1049	19	0.7895	1.696	5	0.263158
chr10	44003189	44003210	1050	22	0.9091	1.556	7	0.318182
chr10	44004821	44004838	1051	18	0.9444	1.5	6	0.333333
chr10	44032104	44032118	1052	15	0.8667	1.786	5	0.333333
chr10	44032207	44032234	1053	28	0.8214	1.485	7	0.25
chr10	44086488	44086504	1054	17	0.9412	1.417	5	0.294118
chr10	44086673	44086691	1055	19	0.9474	1.407	6	0.315789
chr10	44086891	44086908	1056	18	0.9444	1.636	6	0.333333
chr10	44087486	44087502	1057	17	0.8824	1.7	5	0.294118
chr10	44115558	44115576	1058	19	0.8947	1.583	6	0.315789
chr10	44115647	44115663	1059	17	0.8824	1.518	5	0.294118
chr10	44116296	44116322	1060	27	0.8519	1.432	7	0.259259
chr10	44147565	44147599	1061	35	0.8286	1.201	7	0.2
chr10	44326239	44326265	1062	27	0.8519	1.286	6	0.222222
chr10	44326366	44326392	1063	27	0.963	1.412	8	0.296296
chr10	44326574	44326589	1064	16	0.75	2.286	5	0.3125
chr10	44326601	44326625	1065	25	0.92	1.538	8	0.32
chr10	44326709	44326747	1066	39	0.7949	1.667	10	0.25641
chr10	44326948	44326973	1067	26	1	1.444	8	0.307692
chr10	44326981	44327006	1068	26	0.9231	1.083	6	0.230769
chr10	44327015	44327059	1069	45	0.8889	1.282	10	0.222222
chr10	44354343	44354361	1070	19	0.8947	1.319	5	0.263158
chr10	44354555	44354574	1071	20	0.9	1.728	7	0.35
chr10	44354599	44354630	1072	32	0.6875	1.915	7	0.21875
chr10	44354642	44354667	1073	26	0.8077	1.655	7	0.269231
chr10	44354957	44354980	1074	24	0.9583	1.292	7	0.291667
chr10	44355099	44355115	1075	17	1	1.288	5	0.294118
chr10	44387319	44387334	1076	16	0.875	1.633	5	0.3125
chr10	44387349	44387382	1077	34	0.8235	1.636	9	0.264706
chr10	44387882	44387902	1078	21	1	1.413	7	0.333333
chr10	44387915	44387925	1079	11	1	1.833	5	0.454545
chr10	44387942	44387957	1080	16	1	1.5	6	0.375
chr10	44388038	44388056	1081	19	0.8421	1.583	5	0.263158
chr10	44388071	44388129	1082	59	0.8983	1.187	14	0.237288
chr10	44453280	44453294	1083	15	0.8667	1.875	5	0.333333
chr10	44469729	44469737	1084	9	0.8889	2.25	4	0.444444
chr10	44480137	44480152	1085	16	0.875	1.778	5	0.3125
chr10	44480316	44480338	1086	23	0.9565	1.521	8	0.347826
chr10	44480416	44480424	1087	9	1	1.8	4	0.444444
chr10	44480597	44480620	1088	24	0.8333	1.455	6	0.25
chr10	44480874	44480890	1089	17	0.9412	1.349	5	0.294118
chr10	44480933	44480965	1090	33	0.8485	1.283	7	0.212121
chr10	44480973	44480987	1091	15	1	1.389	5	0.333333
chr10	44480994	44481019	1092	26	0.8462	1.393	6	0.230769
chr10	44517414	44517432	1093	19	0.9474	1.481	6	0.315789
chr10	44517442	44517467	1094	26	1	0.975	6	0.230769
chr10	44517543	44517551	1095	9	1	1.8	4	0.444444
chr10	44517571	44517610	1096	40	0.95	1.354	11	0.275
chr10	44517617	44517630	1097	14	0.9286	1.667	5	0.357143
chr10	44517641	44517659	1098	19	0.9474	1.425	6	0.315789
chr10	44517667	44517680	1099	14	0.9286	1.667	5	0.357143
chr10	44517760	44517826	1100	67	0.8955	1.354	18	0.268657
chr10	44517836	44517859	1101	24	0.9583	1.108	6	0.25
chr10	44517866	44517886	1102	21	0.9524	1.312	6	0.285714
chr10	44517913	44518009	1103	97	0.8247	1.574	24	0.247423
chr10	44518016	44518034	1104	19	0.9474	1.583	6	0.315789
chr10	44555923	44555983	1105	61	0.9344	1.115	11	0.180328
chr10	44579861	44579874	1106	14	0.9286	1.667	5	0.357143
chr10	44593382	44593397	1107	16	0.875	1.778	5	0.3125
chr10	44601984	44602006	1108	23	0.8696	1.394	6	0.26087
chr10	44602048	44602065	1109	18	0.8333	1.667	5	0.277778
chr10	44613200	44613238	1110	39	0.641	2.25	9	0.230769
chr10	44647619	44647635	1111	17	0.7647	2.125	5	0.294118
chr10	44647678	44647693	1112	16	0.8125	1.905	5	0.3125
chr10	44647783	44647812	1113	30	0.9	1.382	7	0.233333
chr10	44648008	44648022	1114	15	0.9333	1.562	5	0.333333
chr10	44648061	44648088	1115	28	0.8214	1.485	7	0.25
chr10	44648126	44648149	1116	24	1	1.2	7	0.291667
chr10	44648329	44648347	1117	19	0.9474	1.188	5	0.263158
chr10	44658192	44658208	1118	17	0.8824	1.574	5	0.294118
chr10	44658215	44658229	1119	15	1	1.5	5	0.333333
chr10	44658238	44658276	1120	39	0.8718	1.571	11	0.282051
chr10	44658342	44658360	1121	19	0.9474	1.234	5	0.263158
chr10	44659328	44659362	1122	35	0.7429	1.531	7	0.2
chr10	44659933	44659947	1123	15	0.8	2.083	5	0.333333
chr10	44660196	44660228	1124	33	0.9091	1.375	9	0.272727
chr10	44671562	44671593	1125	32	0.9375	1.225	8	0.25
chr10	44671601	44671616	1126	16	0.9375	1.6	5	0.3125
chr10	44689251	44689273	1127	23	0.913	1.327	6	0.26087
chr10	44689477	44689495	1128	19	0.8421	1.508	5	0.263158
chr10	44708061	44708074	1129	14	0.9286	1.75	5	0.357143
chr10	44708170	44708198	1130	29	0.931	1.128	7	0.241379
chr10	44826835	44826868	1131	34	0.8824	1.366	9	0.264706
chr10	44858983	44859009	1132	27	0.7407	1.688	6	0.222222
chr10	44870830	44870847	1133	18	0.9444	1.5	5	0.277778
chr10	44901233	44901250	1134	18	0.8889	1.406	5	0.277778
chr10	44901282	44901301	1135	20	0.95	1.333	6	0.3
chr10	44901331	44901352	1136	22	0.9545	1.222	6	0.272727
chr10	44901508	44901526	1137	19	0.8421	1.583	5	0.263158
chr10	44912314	44912332	1138	19	0.8947	1.357	5	0.263158
chr10	44920108	44920125	1139	18	0.8889	1.429	5	0.277778
chr10	44941774	44941791	1140	18	0.8889	1.5	5	0.277778
chr10	44942613	44942621	1141	9	1	1.8	4	0.444444
chr10	45041985	45042008	1142	24	0.7917	1.636	6	0.25
chr10	45562738	45562762	1143	25	0.88	1.446	7	0.28
chr10	45562776	45562794	1144	19	0.9474	1.188	5	0.263158
chr10	45635912	45635930	1145	19	0.8421	1.781	6	0.315789
chr10	45635979	45635998	1146	20	0.95	1.429	6	0.3
chr10	45636631	45636687	1147	57	0.9123	1.437	15	0.263158
chr10	45636730	45636742	1148	13	1	1.548	5	0.384615
chr10	45636763	45636783	1149	21	1	1.4	6	0.285714
chr10	45752910	45752927	1150	18	0.9444	1.5	5	0.277778
chr10	46116002	46116014	1151	13	0.9231	1.806	5	0.384615
chr10	46210692	46210706	1152	15	0.9333	1.667	5	0.333333
chr10	46210899	46210959	1153	61	0.8852	1.331	11	0.180328
chr10	46252094	46252107	1154	14	0.9286	1.667	5	0.357143
chr10	46252134	46252157	1155	24	0.9167	1.231	6	0.25
chr10	46252234	46252292	1156	59	0.8475	1.278	13	0.220339
chr10	46252371	46252395	1157	25	0.96	1.25	7	0.28
chr10	46252452	46252474	1158	23	0.9565	1.376	7	0.304348
chr10	46252514	46252531	1159	18	0.7222	2.143	5	0.277778
chr10	46429309	46429326	1160	18	0.9444	1.5	5	0.277778
chr10	46476010	46476021	1161	12	0.9167	2	5	0.416667
chr10	46510820	46510833	1162	14	0.9286	1.75	5	0.357143
chr10	46624920	46624936	1163	17	0.8824	1.518	5	0.294118
chr10	46625433	46625464	1164	32	1	1.231	6	0.1875
chr10	46625743	46625781	1165	39	0.7949	1.595	9	0.230769
chr10	46625983	46625995	1166	13	1	1.548	5	0.384615
chr10	46678921	46678936	1167	16	0.9375	1.778	6	0.375
chr10	46679149	46679170	1168	22	0.9091	1.333	6	0.272727
chr10	46694575	46694593	1169	19	0.8947	1.357	5	0.263158
chr10	46695572	46695590	1170	19	0.8947	1.357	5	0.263158
chr10	46762913	46762921	1171	9	1	1.8	4	0.444444
chr10	46846068	46846095	1172	28	0.9286	1.358	8	0.285714
chr10	46846279	46846306	1173	28	0.7857	1.633	7	0.25
chr10	46846361	46846376	1174	16	0.9375	1.429	5	0.3125
chr10	46851953	46851977	1175	25	0.8	1.562	6	0.24
chr10	46852133	46852147	1176	15	0.8667	1.786	5	0.333333
chr10	46852485	46852499	1177	15	0.9333	1.562	5	0.333333
chr10	46923908	46923922	1178	15	0.9333	1.562	5	0.333333
chr10	46923953	46923975	1179	23	0.913	1.491	7	0.304348
chr10	46924127	46924155	1180	29	0.8276	1.586	7	0.241379
chr10	46943131	46943147	1181	17	0.8824	1.574	5	0.294118
chr10	46975426	46975443	1182	18	0.8889	2	7	0.388889
chr10	46978881	46978901	1183	21	0.9048	1.432	6	0.285714
chr10	47273940	47273957	1184	18	0.9444	1.5	5	0.277778
chr10	47274533	47274555	1185	23	0.7826	1.792	6	0.26087
chr10	47274742	47274776	1186	35	0.8	1.361	7	0.2
chr10	47357721	47357737	1187	17	0.8824	1.518	5	0.294118
chr10	47357832	47357849	1188	18	0.9444	1.25	5	0.277778
chr10	47358065	47358096	1189	32	0.875	1.369	8	0.25
chr10	47374211	47374227	1190	17	0.8824	1.574	5	0.294118
chr10	47533503	47533519	1191	17	0.8824	1.518	5	0.294118
chr10	47533614	47533631	1192	18	0.9444	1.25	5	0.277778
chr10	47533848	47533879	1193	32	0.875	1.369	8	0.25
chr10	47535718	47535738	1194	21	0.8571	1.636	6	0.285714
chr10	47600871	47600887	1195	17	0.8824	1.518	5	0.294118
chr10	47648987	47649010	1196	24	1	1.5	8	0.333333
chr10	47792533	47792564	1197	32	0.9688	1.217	7	0.21875
chr10	47807721	47807738	1198	18	0.8889	1.5	5	0.277778
chr10	47807753	47807775	1199	23	0.9565	1.14	6	0.26087
chr10	47807865	47807891	1200	27	0.963	1.35	8	0.296296
chr10	47808007	47808023	1201	17	1	1.288	5	0.294118
chr10	47829798	47829818	1202	21	0.8095	1.8	6	0.285714
chr10	47830326	47830347	1203	22	0.9545	1.426	7	0.318182
chr10	47886800	47886812	1204	13	1	1.625	5	0.384615
chr10	47886830	47886846	1205	17	1	1.417	6	0.352941
chr10	47886873	47886886	1206	14	1	1.556	5	0.357143
chr10	47886922	47886947	1207	26	0.8846	1.576	8	0.307692
chr10	47887004	47887042	1208	39	0.8205	1.519	9	0.230769
chr10	47899496	47899503	1209	8	1	2	4	0.5
chr10	47953471	47953488	1210	18	0.9444	1.5	5	0.277778
chr10	47993085	47993099	1211	15	0.9333	1.562	5	0.333333
chr10	48027069	48027081	1212	13	0.9231	1.806	5	0.384615
chr10	48027234	48027259	1213	26	0.9231	1.091	6	0.230769
chr10	48027399	48027406	1214	8	1	2	4	0.5
chr10	48039288	48039311	1215	24	0.8333	1.44	6	0.25
chr10	48039405	48039419	1216	15	0.8667	1.875	5	0.333333
chr10	48039516	48039530	1217	15	0.8	2.143	5	0.333333
chr10	48152021	48152034	1218	14	0.9286	1.667	5	0.357143
chr10	48544293	48544305	1219	13	0.9231	1.806	5	0.384615
chr10	48544400	48544434	1220	35	0.9143	1.021	7	0.2
chr10	48544473	48544487	1221	15	0.8667	1.786	5	0.333333
chr10	48544497	48544519	1222	23	0.8261	1.533	6	0.26087
chr10	48544580	48544594	1223	15	0.9333	1.562	5	0.333333
chr10	48544618	48544635	1224	18	0.8889	1.5	5	0.277778
chr10	48544897	48544910	1225	14	0.9286	1.667	5	0.357143
chr10	48554440	48554457	1226	18	0.8889	1.688	6	0.333333
chr10	48554510	48554524	1227	15	0.9333	1.667	5	0.333333
chr10	48566877	48566894	1228	18	0.7778	1.875	5	0.277778
chr10	48594419	48594436	1229	18	0.8889	1.5	5	0.277778
chr10	48628449	48628469	1230	21	0.9524	1.615	7	0.333333
chr10	48705676	48705699	1231	24	1	1.5	8	0.333333
chr10	48754826	48754842	1232	17	0.8824	1.518	5	0.294118
chr10	48797829	48797843	1233	15	0.8667	1.875	5	0.333333
chr10	48797937	48797960	1234	24	0.8333	1.44	6	0.25
chr10	48809897	48809914	1235	18	0.9444	1.286	5	0.277778
chr10	48809921	48809928	1236	8	1	2	4	0.5
chr10	48810068	48810093	1237	26	0.9231	1.091	6	0.230769
chr10	48810246	48810258	1238	13	1	1.857	6	0.461538
chr10	48844230	48844243	1239	14	0.9286	1.667	5	0.357143
chr10	48883791	48883808	1240	18	0.9444	1.5	5	0.277778
chr10	48937776	48937783	1241	8	1	2	4	0.5
chr10	48950253	48950291	1242	39	0.8205	1.519	9	0.230769
chr10	48950349	48950374	1243	26	0.8846	1.576	8	0.307692
chr10	48950410	48950423	1244	14	1	1.556	5	0.357143
chr10	48950450	48950466	1245	17	1	1.417	6	0.352941
chr10	48950484	48950496	1246	13	1	1.625	5	0.384615
chr10	49007143	49007164	1247	22	0.9545	1.426	7	0.318182
chr10	49007672	49007692	1248	21	0.8095	1.8	6	0.285714
chr10	49029096	49029108	1249	13	1	1.548	5	0.384615
chr10	49029416	49029432	1250	17	1	1.417	5	0.294118
chr10	49029548	49029584	1251	37	0.9189	1.454	11	0.297297
chr10	49029664	49029686	1252	23	0.913	1.255	6	0.26087
chr10	49029701	49029718	1253	18	0.8889	1.5	5	0.277778
chr10	49044863	49044889	1254	27	0.963	1.218	6	0.222222
chr10	49188664	49188685	1255	22	1	1.467	7	0.318182
chr10	49220539	49220555	1256	17	0.8824	1.518	5	0.294118
chr10	49342505	49342518	1257	14	0.9286	1.667	5	0.357143
chr10	49354880	49354887	1258	8	1	2	4	0.5
chr10	49508326	49508342	1259	17	0.8824	1.574	5	0.294118
chr10	49508461	49508504	1260	44	0.9091	1.056	9	0.204545
chr10	49508514	49508546	1261	33	0.9394	1.109	8	0.242424
chr10	49508555	49508593	1262	39	0.8205	1.737	11	0.282051
chr10	49508609	49508633	1263	25	0.84	1.62	7	0.28
chr10	49508809	49508825	1264	17	0.9412	1.417	5	0.294118
chr10	49508864	49508893	1265	30	0.9333	1.5	8	0.266667
chr10	49508977	49509001	1266	25	0.92	1.25	6	0.24
chr10	49652226	49652239	1267	14	0.9286	1.75	5	0.357143
chr10	49652587	49652610	1268	24	0.8333	1.455	6	0.25
chr10	49668325	49668372	1269	48	0.8333	1.5	12	0.25
chr10	49668420	49668449	1270	30	0.9333	0.938	6	0.2
chr10	49668566	49668583	1271	18	1	1.636	7	0.388889
chr10	49668622	49668649	1272	28	0.9643	1.21	7	0.25
chr10	49725524	49725550	1273	27	0.9259	1.403	8	0.296296
chr10	49725917	49725936	1274	20	0.9	1.5	6	0.3
chr10	49726002	49726022	1275	21	0.9524	1.385	6	0.285714
chr10	49726034	49726081	1276	48	0.8958	1.043	10	0.208333
chr10	49726108	49726134	1277	27	0.963	1.125	7	0.259259
chr10	49726151	49726167	1278	17	0.9412	1.349	5	0.294118
chr10	49726211	49726232	1279	22	0.8182	1.925	7	0.318182
chr10	49726253	49726274	1280	22	1	1.273	7	0.318182
chr10	49858397	49858429	1281	33	0.8788	1.216	7	0.212121
chr10	50317288	50317322	1282	35	0.8	1.361	7	0.2
chr10	50317403	50317424	1283	22	1	1.375	6	0.272727
chr10	50317469	50317483	1284	15	1	1.339	5	0.333333
chr10	50317586	50317600	1285	15	1	1.389	5	0.333333
chr10	50317647	50317682	1286	36	0.9722	1.174	9	0.25
chr10	50317726	50317768	1287	43	0.8372	1.464	11	0.255814
chr10	50431164	50431185	1288	22	1	1.833	10	0.454545
chr10	50593292	50593309	1289	18	0.7778	1.837	5	0.277778
chr10	50597607	50597620	1290	14	0.9286	1.667	5	0.357143
chr10	50598006	50598024	1291	19	0.9474	1.188	5	0.263158
chr10	50598050	50598065	1292	16	0.9375	1.6	5	0.3125
chr10	50598108	50598146	1293	39	0.9231	1.14	9	0.230769
chr10	50598202	50598213	1294	12	1	1.714	5	0.416667
chr10	50599774	50599781	1295	8	1	2	4	0.5
chr10	50600210	50600223	1296	14	0.9286	1.667	5	0.357143
chr10	50740909	50740926	1297	18	1	1.111	5	0.277778
chr10	50811726	50811744	1298	19	0.8421	1.781	6	0.315789
chr10	50812250	50812289	1299	40	0.925	1.259	9	0.225
chr10	50813353	50813373	1300	21	0.8095	1.75	6	0.285714
chr10	50813863	50813880	1301	18	0.8889	1.429	5	0.277778
chr10	50814255	50814275	1302	21	0.8095	1.8	6	0.285714
chr10	50881700	50881741	1303	42	0.9048	1.339	11	0.261905
chr10	50964997	50965004	1304	8	1	2	4	0.5
chr10	50965202	50965241	1305	40	0.925	1.176	10	0.25
chr10	50965292	50965302	1306	11	1	1.833	5	0.454545
chr10	50965321	50965347	1307	27	0.8519	1.432	7	0.259259
chr10	50965360	50965373	1308	14	0.7857	2.333	5	0.357143
chr10	50971572	50971587	1309	16	0.9375	1.481	5	0.3125
chr10	50971831	50971839	1310	9	0.8889	2.25	4	0.444444
chr10	50971915	50971929	1311	15	1	1.389	5	0.333333
chr10	51130137	51130145	1312	9	0.8889	2.25	4	0.444444
chr10	51204646	51204662	1313	17	0.8824	1.574	5	0.294118
chr10	51227908	51227930	1314	23	0.8261	1.568	6	0.26087
chr10	51268664	51268679	1315	16	0.8125	1.905	5	0.3125
chr10	51271176	51271196	1316	21	0.9048	1.432	6	0.285714
chr10	51354465	51354487	1317	23	0.8261	1.568	6	0.26087
chr10	51375859	51375876	1318	18	0.9444	1.364	5	0.277778
chr10	51524184	51524201	1319	18	0.9444	1.5	5	0.277778
chr10	51619707	51619726	1320	20	0.85	1.714	6	0.3
chr10	51619851	51619869	1321	19	0.8947	1.357	5	0.263158
chr10	51763859	51763868	1322	10	1	2	5	0.5
chr10	51825082	51825112	1323	31	0.871	1.533	9	0.290323
chr10	51825526	51825542	1324	17	0.8235	2.125	6	0.352941
chr10	51825574	51825597	1325	24	0.9583	1.143	6	0.25
chr10	51826339	51826357	1326	19	0.8947	1.439	5	0.263158
chr10	51826425	51826450	1327	26	0.8077	1.418	6	0.230769
chr10	51826484	51826517	1328	34	0.8529	1.295	8	0.235294
chr10	51832800	51832825	1329	26	0.8846	1.4	7	0.269231
chr10	51941301	51941328	1330	28	0.8571	1.371	7	0.25
chr10	51941415	51941431	1331	17	0.8235	2.125	6	0.352941
chr10	51941552	51941566	1332	15	0.8	2.143	5	0.333333
chr10	51969111	51969128	1333	18	0.9444	1.5	5	0.277778
chr10	52192420	52192427	1334	8	1	2	4	0.5
chr10	52192661	52192678	1335	18	0.8333	1.8	5	0.277778
chr10	52192739	52192771	1336	33	1	1.5	11	0.333333
chr10	52193093	52193117	1337	25	0.92	1.326	7	0.28
chr10	52193138	52193158	1338	21	0.9524	1.5	6	0.285714
chr10	52193178	52193191	1339	14	0.9286	1.667	5	0.357143
chr10	52275218	52275237	1340	20	0.85	1.667	6	0.3
chr10	52275735	52275755	1341	21	0.9524	1.531	7	0.333333
chr10	52382838	52382855	1342	18	0.9444	1.5	5	0.277778
chr10	52830196	52830213	1343	18	0.9444	1.5	5	0.277778
chr10	53373385	53373402	1344	18	0.9444	1.5	5	0.277778
chr10	53434853	53434872	1345	20	0.85	1.667	6	0.3
chr10	53515658	53515676	1346	19	0.8947	1.583	5	0.263158
chr10	53882675	53882692	1347	18	0.6667	2.571	5	0.277778
chr10	54087921	54087938	1348	18	0.7222	2.571	6	0.333333
chr10	54442840	54442869	1349	30	0.8667	1.953	11	0.366667
chr10	54507630	54507647	1350	18	0.9444	1.5	5	0.277778
chr10	54672234	54672251	1351	18	0.9444	1.5	5	0.277778
chr10	55030804	55030829	1352	26	0.9615	1.444	7	0.269231
chr10	55194477	55194491	1353	15	0.9333	1.667	5	0.333333
chr10	55418631	55418647	1354	17	0.8824	1.574	5	0.294118
chr10	56476924	56476955	1355	32	0.6875	1.714	6	0.1875
chr10	56809999	56810026	1356	28	0.5714	2.8	6	0.214286
chr10	56841477	56841484	1357	8	1	2	4	0.5
chr10	56843351	56843371	1358	21	0.8571	1.575	6	0.285714
chr10	56843935	56843951	1359	17	0.9412	1.619	6	0.352941
chr10	56844112	56844128	1360	17	0.8824	1.518	5	0.294118
chr10	56908444	56908461	1361	18	0.9444	1.5	5	0.277778
chr10	57079030	57079043	1362	14	0.8571	2	5	0.357143
chr10	57167347	57167364	1363	18	0.9444	1.5	5	0.277778
chr10	57367549	57367578	1364	30	0.8667	1.429	8	0.266667
chr10	57574061	57574087	1365	27	0.7407	1.636	6	0.222222
chr10	57780511	57780528	1366	18	0.9444	1.5	5	0.277778
chr10	58468993	58469010	1367	18	0.9444	1.5	5	0.277778
chr10	58507225	58507242	1368	18	0.9444	1.5	5	0.277778
chr10	58834886	58834903	1369	18	0.9444	1.5	5	0.277778
chr10	59278116	59278123	1370	8	1	2	4	0.5
chr10	59319162	59319177	1371	16	0.875	2	6	0.375
chr10	59480253	59480271	1372	19	1	1.295	6	0.315789
chr10	59480289	59480307	1373	19	0.8421	1.484	5	0.263158
chr10	59480324	59480353	1374	30	0.9333	1.123	7	0.233333
chr10	59480480	59480519	1375	40	0.9	1.605	12	0.3
chr10	59480572	59480587	1376	16	1	1.333	5	0.3125
chr10	59481621	59481643	1377	23	0.913	1.491	7	0.304348
chr10	59481693	59481711	1378	19	0.8947	1.629	6	0.315789
chr10	59481920	59481955	1379	36	0.8611	1.05	7	0.194444
chr10	59547405	59547421	1380	17	1	1.417	5	0.294118
chr10	59547472	59547489	1381	18	0.9444	1.364	5	0.277778
chr10	59547506	59547523	1382	18	0.8333	1.607	5	0.277778
chr10	59547932	59547960	1383	29	0.8621	1.695	9	0.310345
chr10	59597595	59597622	1384	28	0.7857	1.4	6	0.214286
chr10	59725227	59725234	1385	8	1	2	4	0.5
chr10	59725255	59725269	1386	15	1	1.5	5	0.333333
chr10	59725355	59725372	1387	18	0.9444	1.543	6	0.333333
chr10	59725448	59725469	1388	22	0.9545	1.269	6	0.272727
chr10	59725498	59725526	1389	29	0.8621	1.706	8	0.275862
chr10	59725575	59725599	1390	25	0.88	1.339	6	0.24
chr10	59725903	59725920	1391	18	0.9444	1.543	6	0.333333
chr10	59931197	59931222	1392	26	0.8462	1.733	8	0.307692
chr10	60388761	60388780	1393	20	0.75	2.143	6	0.3
chr10	60388788	60388819	1394	32	0.8438	1.818	10	0.3125
chr10	60388886	60388894	1395	9	1	1.8	4	0.444444
chr10	60388917	60388935	1396	19	0.8947	2.111	8	0.421053
chr10	60388950	60388967	1397	18	0.8889	1.8	6	0.333333
chr10	60388977	60388991	1398	15	0.9333	1.562	5	0.333333
chr10	60389062	60389077	1399	16	0.8125	1.905	5	0.3125
chr10	60389383	60389397	1400	15	0.9333	1.531	5	0.333333
chr10	60389413	60389427	1401	15	0.8667	1.875	5	0.333333
chr10	60389571	60389597	1402	27	0.8148	1.446	6	0.222222
chr10	60389605	60389631	1403	27	0.7778	1.718	7	0.259259
chr10	60575409	60575423	1404	15	1	1.5	5	0.333333
chr10	60835022	60835031	1405	10	1	2	5	0.5
chr10	60891169	60891186	1406	18	0.9444	1.5	5	0.277778
chr10	61118272	61118308	1407	37	0.8919	1.281	9	0.243243
chr10	61118512	61118541	1408	30	0.8667	1.5	8	0.266667
chr10	61118585	61118619	1409	35	0.7714	1.392	7	0.2
chr10	61118666	61118690	1410	25	0.84	1.442	6	0.24
chr10	61118920	61118938	1411	19	0.9474	1.234	5	0.263158
chr10	61119091	61119109	1412	19	0.9474	1.234	5	0.263158
chr10	61179812	61179829	1413	18	0.9444	1.5	5	0.277778
chr10	61577660	61577677	1414	18	0.9444	1.5	5	0.277778
chr10	61947701	61947728	1415	28	0.9286	1.4	8	0.285714
chr10	61947772	61947802	1416	31	0.9677	1.148	8	0.258065
chr10	61992809	61992824	1417	16	0.9375	1.429	5	0.3125
chr10	62158332	62158349	1418	18	0.8889	1.714	6	0.333333
chr10	62158367	62158387	1419	21	1	1.556	8	0.380952
chr10	62158430	62158452	1420	23	0.913	1.278	6	0.26087
chr10	62158570	62158598	1421	29	0.8966	1.406	8	0.275862
chr10	62158727	62158758	1422	32	0.8438	1.244	7	0.21875
chr10	62160223	62160240	1423	18	0.7778	1.875	5	0.277778
chr10	62215324	62215339	1424	16	0.9375	2	7	0.4375
chr10	62215614	62215653	1425	40	0.925	1.41	11	0.275
chr10	62215744	62215773	1426	30	0.9333	1.429	7	0.233333
chr10	62215838	62215872	1427	35	0.9143	0.972	7	0.2
chr10	62666617	62666631	1428	15	0.9333	2.143	7	0.466667
chr10	62816604	62816613	1429	10	1	2	5	0.5
chr10	62877579	62877600	1430	22	0.9091	1.333	6	0.272727
chr10	63103856	63103873	1431	18	0.9444	1.5	5	0.277778
chr10	63111571	63111600	1432	30	0.8333	1.324	6	0.2
chr10	63117625	63117653	1433	29	0.931	1.275	8	0.275862
chr10	63172817	63172831	1434	15	1	1.389	5	0.333333
chr10	63482434	63482449	1435	16	0.8125	2	5	0.3125
chr10	63482893	63482910	1436	18	0.8333	1.607	5	0.277778
chr10	63589689	63589712	1437	24	0.9167	1.231	6	0.25
chr10	63589743	63589761	1438	19	0.9474	1.425	6	0.315789
chr10	63589908	63589923	1439	16	0.9375	1.429	5	0.3125
chr10	63731416	63731433	1440	18	0.8889	1.636	5	0.277778
chr10	63823963	63823982	1441	20	0.85	1.667	6	0.3
chr10	64020521	64020534	1442	14	0.8571	2	5	0.357143
chr10	64020596	64020622	1443	27	0.9259	1.385	8	0.296296
chr10	64020812	64020845	1444	34	0.8529	1.635	10	0.294118
chr10	64021151	64021174	1445	24	0.9167	1.436	7	0.291667
chr10	64021232	64021263	1446	32	0.8438	1.455	8	0.25
chr10	64029393	64029406	1447	14	1	1.556	5	0.357143
chr10	64030778	64030796	1448	19	0.8421	1.583	5	0.263158
chr10	64031308	64031327	1449	20	0.9	1.481	6	0.3
chr10	64032176	64032209	1450	34	0.8824	1.36	9	0.264706
chr10	64033087	64033102	1451	16	0.875	2	6	0.375
chr10	64034478	64034505	1452	28	0.8571	1.244	6	0.214286
chr10	64034547	64034565	1453	19	0.9474	1.642	7	0.368421
chr10	64162933	64162946	1454	14	0.9286	1.75	5	0.357143
chr10	64249321	64249335	1455	15	0.8667	1.786	5	0.333333
chr10	64348980	64349000	1456	21	1	1.336	7	0.333333
chr10	64349251	64349272	1457	22	0.9091	1.375	6	0.272727
chr10	64680852	64680884	1458	33	0.8182	1.65	9	0.272727
chr10	64681135	64681161	1459	27	0.8148	1.446	6	0.222222
chr10	64681282	64681309	1460	28	0.75	1.885	7	0.25
chr10	64681650	64681667	1461	18	0.9444	1.636	6	0.333333
chr10	64681693	64681716	1462	24	0.9167	1.436	7	0.291667
chr10	64681725	64681738	1463	14	1	1.458	5	0.357143
chr10	64681841	64681882	1464	42	0.9286	1.491	12	0.285714
chr10	64736857	64736881	1465	25	0.84	1.364	6	0.24
chr10	64736947	64736962	1466	16	0.9375	1.6	5	0.3125
chr10	64737006	64737039	1467	34	0.9706	1.259	8	0.235294
chr10	64737067	64737075	1468	9	1	1.8	4	0.444444
chr10	64737102	64737126	1469	25	0.92	1.136	6	0.24
chr10	64737133	64737146	1470	14	0.8571	2	5	0.357143
chr10	64737464	64737492	1471	29	0.8621	1.547	8	0.275862
chr10	64737500	64737526	1472	27	0.8148	1.385	6	0.222222
chr10	64737570	64737585	1473	16	0.9375	1.481	5	0.3125
chr10	64737597	64737642	1474	46	0.8913	1.205	11	0.23913
chr10	64737665	64737681	1475	17	0.8235	1.735	5	0.294118
chr10	64845912	64845930	1476	19	0.8947	1.357	5	0.263158
chr10	64846376	64846394	1477	19	0.7895	1.759	5	0.263158
chr10	65028916	65028943	1478	28	0.8571	1.312	6	0.214286
chr10	65388341	65388372	1479	32	0.8438	1.778	10	0.3125
chr10	65414190	65414211	1480	22	0.8636	1.5	6	0.272727
chr10	65414277	65414305	1481	29	0.8966	1.036	6	0.206897
chr10	65414351	65414365	1482	15	0.9333	1.837	6	0.4
chr10	66269139	66269149	1483	11	1	1.833	5	0.454545
chr10	66271406	66271435	1484	30	0.8	1.259	6	0.2
chr10	67170214	67170227	1485	14	1	1.458	5	0.357143
chr10	67925086	67925105	1486	20	0.65	2.857	6	0.3
chr10	68593409	68593426	1487	18	0.8889	1.636	5	0.277778
chr10	68913477	68913490	1488	14	0.9286	1.75	5	0.357143
chr10	68922239	68922257	1489	19	0.6842	2.262	5	0.263158
chr10	68987008	68987026	1490	19	0.7895	1.696	5	0.263158
chr10	69072373	69072394	1491	22	0.7273	2.095	6	0.272727
chr10	69107352	69107375	1492	24	0.9167	1.2	6	0.25
chr10	69107551	69107563	1493	13	0.8462	2.167	5	0.384615
chr10	69107680	69107696	1494	17	0.8824	1.7	5	0.294118
chr10	69107734	69107762	1495	29	0.8621	1.115	6	0.206897
chr10	69107811	69107830	1496	20	0.95	1.538	6	0.3
chr10	69107971	69107996	1497	26	0.6923	2.364	7	0.269231
chr10	69108012	69108025	1498	14	1	1.556	5	0.357143
chr10	69297979	69297992	1499	14	0.9286	1.667	5	0.357143
chr10	69298002	69298027	1500	26	0.9231	1.114	6	0.230769
chr10	69453790	69453803	1501	14	0.9286	1.75	5	0.357143
chr10	69453948	69453974	1502	27	0.7407	1.688	6	0.222222
chr10	69454110	69454154	1503	45	0.8889	1.462	13	0.288889
chr10	69454164	69454212	1504	49	0.8776	1.33	12	0.244898
chr10	69454222	69454244	1505	23	0.9565	1.342	7	0.304348
chr10	69454281	69454308	1506	28	0.8571	1.452	7	0.25
chr10	69501852	69501880	1507	29	0.8966	1.327	7	0.241379
chr10	69501918	69501956	1508	39	0.7692	1.741	10	0.25641
chr10	69502379	69502405	1509	27	0.8519	1.35	6	0.222222
chr10	69551795	69551813	1510	19	0.8421	1.583	5	0.263158
chr10	69551955	69551981	1511	27	0.7407	1.688	6	0.222222
chr10	69552266	69552306	1512	41	0.7805	1.447	9	0.219512
chr10	69552656	69552674	1513	19	0.8947	1.319	5	0.263158
chr10	69627547	69627571	1514	25	0.72	1.852	6	0.24
chr10	69627584	69627609	1515	26	0.8846	1.444	7	0.269231
chr10	69627739	69627757	1516	19	1	1.08	5	0.263158
chr10	69692354	69692372	1517	19	0.7895	1.759	5	0.263158
chr10	69692418	69692436	1518	19	0.8421	1.81	6	0.315789
chr10	69747727	69747743	1519	17	0.9412	1.619	6	0.352941
chr10	69747867	69747882	1520	16	1	1.524	6	0.375
chr10	69780946	69780990	1521	45	0.8444	1.473	11	0.244444
chr10	69781179	69781199	1522	21	0.9048	1.5	6	0.285714
chr10	69782494	69782501	1523	8	1	2	4	0.5
chr10	69796241	69796258	1524	18	0.8333	1.8	5	0.277778
chr10	69932303	69932320	1525	18	0.8333	1.8	5	0.277778
chr10	69939428	69939445	1526	18	0.9444	1.5	5	0.277778
chr10	69941755	69941775	1527	21	0.9524	1.273	6	0.285714
chr10	69942094	69942120	1528	27	0.8519	1.454	7	0.259259
chr10	70030682	70030699	1529	18	0.9444	1.5	5	0.277778
chr10	70047842	70047868	1530	27	0.8889	1.51	8	0.296296
chr10	70047876	70047912	1531	37	0.8378	1.696	11	0.297297
chr10	70048062	70048087	1532	26	0.7692	2.167	8	0.307692
chr10	70048100	70048126	1533	27	0.9259	1.558	9	0.333333
chr10	70048227	70048246	1534	20	0.9	1.5	6	0.3
chr10	70120852	70120868	1535	17	0.9412	1.7	6	0.352941
chr10	70120900	70120921	1536	22	0.9091	1.451	6	0.272727
chr10	70177008	70177016	1537	9	1	1.8	4	0.444444
chr10	70237907	70237924	1538	18	0.8889	1.5	5	0.277778
chr10	70344534	70344562	1539	29	0.7241	1.582	6	0.206897
chr10	70344873	70344885	1540	13	1	1.625	5	0.384615
chr10	70344902	70344956	1541	55	0.8909	1.296	14	0.254545
chr10	70344963	70344981	1542	19	0.9474	1.425	6	0.315789
chr10	70375495	70375512	1543	18	0.8333	1.929	6	0.333333
chr10	70400853	70400874	1544	22	0.8636	1.467	6	0.272727
chr10	70401126	70401148	1545	23	0.8696	1.626	7	0.304348
chr10	70538585	70538614	1546	30	0.8	1.406	6	0.2
chr10	70538823	70538843	1547	21	0.9048	1.4	6	0.285714
chr10	70538946	70538991	1548	46	0.913	1.191	11	0.23913
chr10	70539063	70539089	1549	27	0.8519	1.575	7	0.259259
chr10	70539096	70539112	1550	17	1	1.214	5	0.294118
chr10	70539209	70539234	1551	26	0.8846	1.393	6	0.230769
chr10	70539312	70539325	1552	14	1	1.556	5	0.357143
chr10	70539347	70539373	1553	27	0.7778	1.653	6	0.222222
chr10	70584675	70584693	1554	19	0.8947	1.583	5	0.263158
chr10	70628873	70628890	1555	18	0.8889	1.429	5	0.277778
chr10	70672118	70672125	1556	8	1	2	4	0.5
chr10	70792461	70792479	1557	19	0.7895	1.759	5	0.263158
chr10	70792842	70792859	1558	18	0.8889	1.429	5	0.277778
chr10	70793027	70793044	1559	18	0.7222	2.143	5	0.277778
chr10	70793102	70793127	1560	26	0.8846	1.238	6	0.230769
chr10	70798224	70798245	1561	22	0.8636	1.711	7	0.318182
chr10	70852840	70852848	1562	9	1	1.8	4	0.444444
chr10	70852900	70852922	1563	23	0.8696	1.38	6	0.26087
chr10	70853067	70853086	1564	20	1	1.414	7	0.35
chr10	71025131	71025162	1565	32	0.9062	1.412	9	0.28125
chr10	71025409	71025427	1566	19	0.8421	1.508	5	0.263158
chr10	71025694	71025722	1567	29	0.8966	1.406	8	0.275862
chr10	71215500	71215518	1568	19	0.9474	1.234	5	0.263158
chr10	71275763	71275777	1569	15	0.9333	1.562	5	0.333333
chr10	71276026	71276041	1570	16	0.9375	1.429	5	0.3125
chr10	71276501	71276519	1571	19	0.9474	1.173	5	0.263158
chr10	71276673	71276696	1572	24	0.9167	1.231	6	0.25
chr10	71276760	71276798	1573	39	0.9744	1.219	11	0.282051
chr10	71276841	71276869	1574	29	0.8966	1.381	8	0.275862
chr10	71277010	71277050	1575	41	0.8537	1.64	12	0.292683
chr10	71302667	71302680	1576	14	1	2	7	0.5
chr10	71355739	71355766	1577	28	0.9286	1	6	0.214286
chr10	71355806	71355857	1578	52	0.8654	1.438	12	0.230769
chr10	71368671	71368688	1579	18	0.9444	1.8	7	0.388889
chr10	71368776	71368794	1580	19	1	1.295	6	0.315789
chr10	71369101	71369120	1581	20	0.8	1.875	6	0.3
chr10	71369293	71369329	1582	37	0.9459	1.164	9	0.243243
chr10	71369390	71369403	1583	14	1	1.429	5	0.357143
chr10	71456037	71456069	1584	33	0.8788	1.269	8	0.242424
chr10	71456265	71456280	1585	16	0.875	1.667	5	0.3125
chr10	71456342	71456355	1586	14	0.9286	1.667	5	0.357143
chr10	71478526	71478558	1587	33	0.8182	1.632	9	0.272727
chr10	71478606	71478620	1588	15	0.8667	1.875	5	0.333333
chr10	71507101	71507140	1589	40	0.875	1.053	8	0.2
chr10	71524503	71524530	1590	28	0.8214	1.485	7	0.25
chr10	71605753	71605766	1591	14	1	1.429	5	0.357143
chr10	71605774	71605804	1592	31	0.871	1.459	8	0.258065
chr10	71605820	71605827	1593	8	1	2	4	0.5
chr10	71605856	71605868	1594	13	1	1.548	5	0.384615
chr10	71605914	71605924	1595	11	1	1.833	5	0.454545
chr10	71605949	71605964	1596	16	0.9375	1.481	5	0.3125
chr10	71606270	71606288	1597	19	0.8421	1.508	5	0.263158
chr10	71625078	71625091	1598	14	0.8571	2	5	0.357143
chr10	71627262	71627281	1599	20	0.95	1.429	6	0.3
chr10	71627323	71627356	1600	34	0.7647	1.913	9	0.264706
chr10	71627406	71627426	1601	21	0.9524	1.615	7	0.333333
chr10	71627437	71627460	1602	24	0.875	1.6	6	0.25
chr10	71627477	71627500	1603	24	0.7917	1.714	6	0.25
chr10	71627534	71627550	1604	17	1	1.288	5	0.294118
chr10	71627752	71627766	1605	15	0.9333	1.667	5	0.333333
chr10	71627794	71627825	1606	32	0.875	1.198	7	0.21875
chr10	71627911	71627931	1607	21	0.8095	1.75	6	0.285714
chr10	71664584	71664601	1608	18	0.7222	2.143	5	0.277778
chr10	71664733	71664748	1609	16	0.875	1.667	5	0.3125
chr10	71664986	71665003	1610	18	0.9444	1.25	5	0.277778
chr10	71681889	71681904	1611	16	1	1.455	5	0.3125
chr10	71682047	71682064	1612	18	0.8889	1.429	5	0.277778
chr10	71682136	71682160	1613	25	0.84	1.442	6	0.24
chr10	71701509	71701537	1614	29	0.8621	1.41	7	0.241379
chr10	71702155	71702180	1615	26	0.8462	1.3	6	0.230769
chr10	71702255	71702286	1616	32	0.9062	1.347	8	0.25
chr10	71702295	71702321	1617	27	0.8889	1.125	6	0.222222
chr10	71702348	71702372	1618	25	0.96	1.429	8	0.32
chr10	71702506	71702528	1619	23	0.9565	1.533	8	0.347826
chr10	71702539	71702572	1620	34	0.8529	1.295	8	0.235294
chr10	71896110	71896137	1621	28	1	1.198	8	0.285714
chr10	71896147	71896170	1622	24	0.9583	1.286	6	0.25
chr10	71896188	71896223	1623	36	0.9167	1.339	9	0.25
chr10	71896351	71896363	1624	13	1	1.548	5	0.384615
chr10	71896585	71896601	1625	17	0.8824	1.574	5	0.294118
chr10	72039827	72039840	1626	14	1	1.556	5	0.357143
chr10	72039862	72039883	1627	22	0.8182	1.63	6	0.272727
chr10	72040001	72040018	1628	18	0.8889	1.5	5	0.277778
chr10	72040065	72040101	1629	37	0.973	1.138	8	0.216216
chr10	72040146	72040168	1630	23	1	1.342	7	0.304348
chr10	72040361	72040381	1631	21	0.8095	1.8	6	0.285714
chr10	72076566	72076577	1632	12	1	2	6	0.5
chr10	72112334	72112347	1633	14	0.8571	1.944	5	0.357143
chr10	72112404	72112418	1634	15	1	1.389	5	0.333333
chr10	72112427	72112462	1635	36	0.9167	1.059	8	0.222222
chr10	72432847	72432865	1636	19	0.7895	1.696	5	0.263158
chr10	72432880	72432910	1637	31	0.8065	1.409	7	0.225806
chr10	72436129	72436145	1638	17	1	1.457	6	0.352941
chr10	72436171	72436193	1639	23	0.8696	1.677	7	0.304348
chr10	72436226	72436248	1640	23	0.8696	1.394	6	0.26087
chr10	72436283	72436304	1641	22	0.9091	1.54	7	0.318182
chr10	72436528	72436553	1642	26	0.9231	1.625	8	0.307692
chr10	72436770	72436786	1643	17	0.7059	2.361	5	0.294118
chr10	72437069	72437087	1644	19	0.7895	1.759	5	0.263158
chr10	72441036	72441056	1645	21	0.9048	1.4	6	0.285714
chr10	72441641	72441659	1646	19	0.8421	1.484	5	0.263158
chr10	72465852	72465869	1647	18	0.8333	1.607	5	0.277778
chr10	72542898	72542918	1648	21	0.9048	1.5	6	0.285714
chr10	72601151	72601166	1649	16	0.9375	1.481	5	0.3125
chr10	72620038	72620059	1650	22	0.9091	1.451	6	0.272727
chr10	72620095	72620112	1651	18	0.8333	1.8	5	0.277778
chr10	72620312	72620339	1652	28	0.9286	1.167	7	0.25
chr10	72620400	72620438	1653	39	0.9487	1.3	10	0.25641
chr10	72620477	72620513	1654	37	0.9459	1.184	8	0.216216
chr10	72620548	72620563	1655	16	0.9375	1.481	5	0.3125
chr10	72620608	72620629	1656	22	0.8636	1.711	7	0.318182
chr10	72620739	72620772	1657	34	0.8824	1.574	10	0.294118
chr10	72620854	72620877	1658	24	0.9167	1.2	6	0.25
chr10	72620890	72620914	1659	25	0.88	1.562	7	0.28
chr10	72620985	72621007	1660	23	0.913	1.704	8	0.347826
chr10	72621052	72621081	1661	30	0.8667	1.42	8	0.266667
chr10	72621137	72621145	1662	9	0.8889	2.25	4	0.444444
chr10	72626347	72626358	1663	12	1	2	6	0.5
chr10	72929885	72929899	1664	15	0.8	2.083	5	0.333333
chr10	72931797	72931826	1665	30	0.7	1.636	6	0.2
chr10	72998303	72998316	1666	14	0.8571	1.944	5	0.357143
chr10	72998335	72998363	1667	29	0.931	1.432	8	0.275862
chr10	73075895	73075919	1668	25	0.8	1.75	7	0.28
chr10	73095157	73095170	1669	14	0.9286	1.75	5	0.357143
chr10	73101404	73101417	1670	14	0.9286	1.75	5	0.357143
chr10	73189095	73189125	1671	31	0.8387	1.292	7	0.225806
chr10	73189372	73189396	1672	25	0.88	1.24	6	0.24
chr10	73189579	73189609	1673	31	0.871	1.192	7	0.225806
chr10	73189684	73189715	1674	32	0.9375	1.303	9	0.28125
chr10	73189908	73189915	1675	8	1	2	4	0.5
chr10	73232690	73232720	1676	31	0.871	1.206	7	0.225806
chr10	73233276	73233302	1677	27	0.7778	1.5	6	0.222222
chr10	73233535	73233549	1678	15	0.9333	1.531	5	0.333333
chr10	73250327	73250338	1679	12	0.9167	2	5	0.416667
chr10	73312356	73312374	1680	19	0.9474	1.188	5	0.263158
chr10	73312462	73312487	1681	26	0.9231	1.273	7	0.269231
chr10	73313010	73313034	1682	25	0.84	1.591	7	0.28
chr10	73313177	73313205	1683	29	0.8621	1.301	7	0.241379
chr10	73313440	73313464	1684	25	0.88	1.25	6	0.24
chr10	73386075	73386092	1685	18	0.8889	1.636	5	0.277778
chr10	73441322	73441352	1686	31	0.871	1.55	9	0.290323
chr10	73441374	73441396	1687	23	0.7391	1.971	6	0.26087
chr10	73499746	73499771	1688	26	0.8077	1.5	6	0.230769
chr10	73523317	73523340	1689	24	0.875	1.309	6	0.25
chr10	73523378	73523389	1690	12	1	1.714	5	0.416667
chr10	73526323	73526337	1691	15	0.9333	1.562	5	0.333333
chr10	73545124	73545132	1692	9	1	1.8	4	0.444444
chr10	73551326	73551347	1693	22	0.8636	1.5	6	0.272727
chr10	73580115	73580132	1694	18	0.7778	2.204	6	0.333333
chr10	73580302	73580323	1695	22	0.9091	1.604	7	0.318182
chr10	73917821	73917859	1696	39	0.9744	1.25	10	0.25641
chr10	73917920	73917942	1697	23	0.8261	1.568	6	0.26087
chr10	74321682	74321706	1698	25	0.88	1.562	7	0.28
chr10	74393521	74393538	1699	18	1	1.385	5	0.277778
chr10	74472018	74472032	1700	15	0.8	2.143	5	0.333333
chr10	74472118	74472142	1701	25	0.84	1.389	6	0.24
chr10	74472238	74472255	1702	18	0.7778	1.875	5	0.277778
chr10	74472466	74472494	1703	29	0.7931	1.785	8	0.275862
chr10	74477565	74477595	1704	31	0.7742	1.55	7	0.225806
chr10	74561988	74562001	1705	14	1	1.458	5	0.357143
chr10	74603075	74603084	1706	10	1	2	5	0.5
chr10	74639030	74639066	1707	37	0.7027	1.794	8	0.216216
chr10	74721180	74721193	1708	14	1	1.429	5	0.357143
chr10	74850630	74850645	1709	16	0.9375	1.429	5	0.3125
chr10	74851415	74851431	1710	17	0.8235	1.735	5	0.294118
chr10	74878628	74878644	1711	17	0.8235	1.889	5	0.294118
chr10	74908271	74908287	1712	17	0.8824	1.518	5	0.294118
chr10	74914336	74914349	1713	14	0.9286	1.75	5	0.357143
chr10	74955826	74955853	1714	28	0.8214	1.485	7	0.25
chr10	74956889	74956924	1715	36	0.75	1.385	7	0.194444
chr10	74958352	74958370	1716	19	0.8421	1.508	5	0.263158
chr10	74958508	74958528	1717	21	0.8571	1.575	6	0.285714
chr10	74958598	74958641	1718	44	0.8864	1.176	10	0.227273
chr10	74958686	74958712	1719	27	0.7778	1.473	6	0.222222
chr10	74997837	74997874	1720	38	0.8421	1.639	11	0.289474
chr10	74997885	74997898	1721	14	0.9286	2	6	0.428571
chr10	74997923	74997955	1722	33	0.9091	1.344	9	0.272727
chr10	74998151	74998171	1723	21	0.9048	1.67	7	0.333333
chr10	74998206	74998229	1724	24	0.7917	1.6	6	0.25
chr10	75007200	75007218	1725	19	0.7368	1.979	5	0.263158
chr10	75007379	75007398	1726	20	0.9	1.558	6	0.3
chr10	75010717	75010754	1727	38	0.7895	1.527	9	0.236842
chr10	75010836	75010854	1728	19	0.7895	1.759	5	0.263158
chr10	75011557	75011576	1729	20	0.95	2	9	0.45
chr10	75036428	75036445	1730	18	0.8889	1.688	6	0.333333
chr10	75036555	75036570	1731	16	0.9375	1.481	5	0.3125
chr10	75036715	75036733	1732	19	0.8947	1.357	5	0.263158
chr10	75036765	75036778	1733	14	0.9286	1.667	5	0.357143
chr10	75036848	75036860	1734	13	1	1.548	5	0.384615
chr10	75036948	75037002	1735	55	0.8727	1.243	13	0.236364
chr10	75037231	75037248	1736	18	0.8889	1.5	5	0.277778
chr10	75037539	75037556	1737	18	0.7222	2.143	5	0.277778
chr10	75064768	75064799	1738	32	0.9062	1.347	8	0.25
chr10	75098966	75098981	1739	16	0.9375	1.429	5	0.3125
chr10	75099140	75099167	1740	28	0.9643	0.988	6	0.214286
chr10	75099370	75099388	1741	19	0.8947	1.629	6	0.315789
chr10	75099446	75099478	1742	33	0.9091	1.397	8	0.242424
chr10	75099587	75099602	1743	16	1	1.333	5	0.3125
chr10	75099676	75099694	1744	19	0.9474	1.583	6	0.315789
chr10	75099703	75099715	1745	13	0.8462	2.167	5	0.384615
chr10	75099824	75099844	1746	21	1	1.4	6	0.285714
chr10	75099908	75099943	1747	36	0.9444	1.138	8	0.222222
chr10	75100045	75100074	1748	30	0.8667	1.273	7	0.233333
chr10	75104977	75105008	1749	32	0.75	1.422	6	0.1875
chr10	75136387	75136403	1750	17	0.8824	1.518	5	0.294118
chr10	75136449	75136466	1751	18	0.8889	1.5	5	0.277778
chr10	75136549	75136580	1752	32	0.9062	1.098	7	0.21875
chr10	75165938	75165952	1753	15	1	1.339	5	0.333333
chr10	75202828	75202839	1754	12	0.9167	2	5	0.416667
chr10	75223376	75223408	1755	33	0.9091	1.579	10	0.30303
chr10	75223531	75223547	1756	17	0.9412	1.349	5	0.294118
chr10	75223596	75223611	1757	16	0.9375	1.6	5	0.3125
chr10	75223631	75223644	1758	14	0.9286	1.667	5	0.357143
chr10	75223863	75223871	1759	9	1	1.8	4	0.444444
chr10	75326914	75326931	1760	18	0.9444	1.5	5	0.277778
chr10	75401930	75401941	1761	12	1	1.714	5	0.416667
chr10	75402034	75402053	1762	20	0.9	1.558	6	0.3
chr10	75410748	75410762	1763	15	0.9333	1.562	5	0.333333
chr10	76052457	76052474	1764	18	0.7778	1.837	5	0.277778
chr10	76052870	76052891	1765	22	0.9091	1.333	6	0.272727
chr10	76053274	76053297	1766	24	0.9167	1.4	7	0.291667
chr10	76053346	76053375	1767	30	0.9667	1.515	10	0.333333
chr10	76053860	76053882	1768	23	0.8696	1.438	6	0.26087
chr10	76053988	76054016	1769	29	0.8621	1.493	7	0.241379
chr10	76054055	76054091	1770	37	0.8919	1.113	8	0.216216
chr10	76271087	76271140	1771	54	0.9259	1.286	12	0.222222
chr10	76271400	76271408	1772	9	1	1.8	4	0.444444
chr10	76338864	76338891	1773	28	0.8929	1.556	8	0.285714
chr10	76338998	76339029	1774	32	0.7812	1.641	8	0.25
chr10	76437805	76437854	1775	50	0.86	1.62	14	0.28
chr10	76438282	76438302	1776	21	0.9048	1.615	6	0.285714
chr10	76438341	76438359	1777	19	0.7895	1.696	5	0.263158
chr10	76438521	76438529	1778	9	0.8889	2.25	4	0.444444
chr10	76462476	76462496	1779	21	0.9048	1.4	6	0.285714
chr10	76462944	76462962	1780	19	0.7895	1.9	5	0.263158
chr10	76463352	76463370	1781	19	0.8947	1.319	5	0.263158
chr10	76463396	76463413	1782	18	0.8333	1.607	5	0.277778
chr10	76522498	76522521	1783	24	0.8333	1.5	6	0.25
chr10	76522531	76522553	1784	23	0.9565	1.179	6	0.26087
chr10	76623124	76623139	1785	16	0.9375	1.481	5	0.3125
chr10	76623149	76623165	1786	17	0.9412	1.349	5	0.294118
chr10	76623874	76623901	1787	28	0.8214	1.508	7	0.25
chr10	76624023	76624040	1788	18	0.8889	1.5	5	0.277778
chr10	76624660	76624681	1789	22	0.9091	1.333	6	0.272727
chr10	76626437	76626477	1790	41	0.878	1.065	8	0.195122
chr10	76626715	76626753	1791	39	0.7436	1.5	8	0.205128
chr10	76626854	76626870	1792	17	0.8235	1.771	5	0.294118
chr10	76627114	76627128	1793	15	1	1.339	5	0.333333
chr10	76627705	76627730	1794	26	0.9231	1.444	6	0.230769
chr10	76627864	76627892	1795	29	0.9655	1.357	8	0.275862
chr10	76628963	76628994	1796	32	0.9375	1.524	9	0.28125
chr10	76629155	76629180	1797	26	0.9231	1.264	7	0.269231
chr10	76629276	76629300	1798	25	0.84	1.364	6	0.24
chr10	76629314	76629369	1799	56	0.8036	1.444	13	0.232143
chr10	76629496	76629521	1800	26	0.9615	1.625	9	0.346154
chr10	76629859	76629872	1801	14	0.9286	1.667	5	0.357143
chr10	76630037	76630061	1802	25	0.84	1.364	6	0.24
chr10	76630586	76630608	1803	23	0.8261	1.568	6	0.26087
chr10	76631500	76631516	1804	17	0.7647	2.024	5	0.294118
chr10	76631532	76631550	1805	19	0.8947	1.583	5	0.263158
chr10	76633151	76633158	1806	8	1	2	4	0.5
chr10	76633235	76633257	1807	23	0.8696	1.438	6	0.26087
chr10	76634955	76634979	1808	25	0.8	1.515	6	0.24
chr10	76635683	76635695	1809	13	1	1.548	5	0.384615
chr10	76635731	76635752	1810	22	0.9545	1.426	7	0.318182
chr10	76635914	76635933	1811	20	1	1.458	7	0.35
chr10	76635960	76635972	1812	13	1	1.548	5	0.384615
chr10	76637323	76637341	1813	19	1	1.295	6	0.315789
chr10	76659086	76659110	1814	25	0.92	1.389	7	0.28
chr10	76659147	76659185	1815	39	0.8974	1.413	10	0.25641
chr10	76659298	76659335	1816	38	0.8947	1.583	11	0.289474
chr10	76659395	76659420	1817	26	0.8846	1.2	6	0.230769
chr10	76820302	76820322	1818	21	0.8095	1.75	6	0.285714
chr10	77067667	77067684	1819	18	0.9444	1.5	5	0.277778
chr10	77168646	77168653	1820	8	1	2	4	0.5
chr10	77479213	77479230	1821	18	0.9444	1.5	5	0.277778
chr10	78031320	78031337	1822	18	0.9444	1.5	5	0.277778
chr10	78069131	78069145	1823	15	0.9333	1.667	5	0.333333
chr10	78156184	78156199	1824	16	0.8125	2.286	6	0.375
chr10	78523308	78523325	1825	18	0.9444	1.5	5	0.277778
chr10	78818125	78818139	1826	15	0.9333	1.562	5	0.333333
chr10	78864909	78864926	1827	18	0.8333	1.607	5	0.277778
chr10	78864954	78864967	1828	14	1	1.458	5	0.357143
chr10	78865048	78865064	1829	17	0.9412	1.7	6	0.352941
chr10	78865116	78865134	1830	19	1	1.295	6	0.315789
chr10	78865462	78865481	1831	20	1	1.538	7	0.35
chr10	78865489	78865502	1832	14	1	1.556	5	0.357143
chr10	78865617	78865648	1833	32	0.9375	1.448	10	0.3125
chr10	78865722	78865742	1834	21	0.9524	1.385	6	0.285714
chr10	78865783	78865812	1835	30	0.9333	1.123	7	0.233333
chr10	78865841	78865862	1836	22	1	1.316	7	0.318182
chr10	78865870	78865909	1837	40	0.95	1.19	10	0.25
chr10	78865918	78865946	1838	29	0.931	1.483	9	0.310345
chr10	78865982	78866017	1839	36	0.7778	1.54	8	0.222222
chr10	78866095	78866122	1840	28	0.8571	1.371	7	0.25
chr10	78866129	78866142	1841	14	1	1.458	5	0.357143
chr10	78866153	78866178	1842	26	0.9231	1.273	7	0.269231
chr10	78866309	78866337	1843	29	0.931	1.365	8	0.275862
chr10	79154416	79154452	1844	37	0.8649	1.445	10	0.27027
chr10	79154724	79154759	1845	36	0.9444	1.227	9	0.25
chr10	79154872	79154888	1846	17	1	1.417	5	0.294118
chr10	79155006	79155032	1847	27	0.963	1.125	7	0.259259
chr10	79155071	79155092	1848	22	1	1.571	8	0.363636
chr10	79155101	79155126	1849	26	0.8846	1.4	7	0.269231
chr10	79155197	79155227	1850	31	0.9032	0.969	6	0.193548
chr10	79155291	79155306	1851	16	1	1.333	5	0.3125
chr10	79155389	79155420	1852	32	0.9062	1.219	8	0.25
chr10	79257777	79257793	1853	17	0.8235	1.889	5	0.294118
chr10	79316811	79316828	1854	18	0.8333	1.607	5	0.277778
chr10	79531433	79531460	1855	28	0.9286	1.225	7	0.25
chr10	79531521	79531537	1856	17	0.9412	1.594	6	0.352941
chr10	79531628	79531644	1857	17	1	1.417	5	0.294118
chr10	80201949	80201964	1858	16	0.875	1.778	5	0.3125
chr10	80202285	80202303	1859	19	1	1.131	5	0.263158
chr10	80295779	80295825	1860	47	0.8511	1.102	9	0.191489
chr10	80295836	80295854	1861	19	0.8947	1.727	6	0.315789
chr10	80296425	80296463	1862	39	0.8974	1.327	10	0.25641
chr10	80297108	80297141	1863	34	0.9412	1.514	11	0.323529
chr10	80297175	80297192	1864	18	1	1.403	6	0.333333
chr10	80297320	80297341	1865	22	0.9545	1.481	7	0.318182
chr10	80297349	80297420	1866	72	0.8472	1.378	17	0.236111
chr10	80297455	80297487	1867	33	0.7879	1.367	7	0.212121
chr10	80297515	80297533	1868	19	0.9474	1.583	6	0.315789
chr10	80297542	80297568	1869	27	0.8889	1.312	7	0.259259
chr10	80297688	80297727	1870	40	0.9	1.25	10	0.25
chr10	80297738	80297767	1871	30	0.9667	1.029	7	0.233333
chr10	80297846	80297870	1872	25	0.88	1.446	7	0.28
chr10	80298312	80298321	1873	10	1	2	5	0.5
chr10	80298538	80298559	1874	22	0.9091	1.604	7	0.318182
chr10	80298652	80298670	1875	19	0.9474	1.319	5	0.263158
chr10	80298802	80298819	1876	18	0.8889	1.636	5	0.277778
chr10	80300563	80300576	1877	14	0.8571	2	5	0.357143
chr10	80449666	80449681	1878	16	0.875	1.667	5	0.3125
chr10	80470541	80470558	1879	18	0.9444	1.364	5	0.277778
chr10	80470599	80470629	1880	31	0.7419	1.938	7	0.225806
chr10	80471040	80471057	1881	18	0.9444	1.5	5	0.277778
chr10	80471075	80471105	1882	31	0.7742	1.771	8	0.258065
chr10	80471200	80471214	1883	15	0.8667	1.786	5	0.333333
chr10	80471242	80471271	1884	30	0.8667	1.458	7	0.233333
chr10	80471279	80471291	1885	13	0.9231	1.806	5	0.384615
chr10	80471455	80471481	1886	27	0.8889	1.543	8	0.296296
chr10	80471495	80471533	1887	39	0.9744	1.25	10	0.25641
chr10	80471560	80471579	1888	20	0.9	1.481	6	0.3
chr10	80471594	80471610	1889	17	1	1.545	6	0.352941
chr10	80471688	80471720	1890	33	0.8485	1.544	8	0.242424
chr10	80471729	80471800	1891	72	0.8611	1.231	16	0.222222
chr10	80471807	80471837	1892	31	0.9677	1.378	10	0.322581
chr10	80471900	80471930	1893	31	0.9032	1.431	9	0.290323
chr10	80507294	80507311	1894	18	1	1.25	5	0.277778
chr10	80575137	80575160	1895	24	0.875	1.556	7	0.291667
chr10	80575171	80575181	1896	11	0.9091	2.2	5	0.454545
chr10	80575206	80575235	1897	30	0.9	1.481	8	0.266667
chr10	80575280	80575303	1898	24	0.8333	1.5	6	0.25
chr10	80575493	80575515	1899	23	0.9565	1.438	7	0.304348
chr10	80672966	80672984	1900	19	0.9474	1.462	5	0.263158
chr10	80673097	80673121	1901	25	0.92	1.346	7	0.28
chr10	80673203	80673228	1902	26	0.7692	1.625	6	0.230769
chr10	80673269	80673284	1903	16	0.9375	1.481	5	0.3125
chr10	80673336	80673412	1904	77	0.8571	1.222	16	0.207792
chr10	80673421	80673447	1905	27	0.8889	1.312	7	0.259259
chr10	80673512	80673535	1906	24	0.875	1.469	6	0.25
chr10	80740334	80740371	1907	38	0.9737	1.462	12	0.315789
chr10	80740389	80740409	1908	21	0.8571	1.75	6	0.285714
chr10	80875304	80875321	1909	18	0.8889	1.636	5	0.277778
chr10	81022504	81022521	1910	18	0.9444	1.5	5	0.277778
chr10	81022614	81022649	1911	36	0.8889	1.129	8	0.222222
chr10	81022783	81022805	1912	23	1	1.15	6	0.26087
chr10	81023012	81023049	1913	38	0.8947	1.439	10	0.263158
chr10	81023077	81023114	1914	38	1	1.403	12	0.315789
chr10	81023556	81023621	1915	66	0.7576	1.5	14	0.212121
chr10	81023708	81023738	1916	31	0.7742	1.824	7	0.225806
chr10	81023797	81023828	1917	32	0.8438	1.506	8	0.25
chr10	81101558	81101581	1918	24	0.8333	1.44	6	0.25
chr10	81101674	81101688	1919	15	0.8667	1.875	5	0.333333
chr10	81101816	81101830	1920	15	0.8	2.143	5	0.333333
chr10	81178277	81178302	1921	26	0.7692	1.714	6	0.230769
chr10	81178501	81178530	1922	30	0.9	1.154	7	0.233333
chr10	81178727	81178740	1923	14	1	1.429	5	0.357143
chr10	81178962	81178985	1924	24	0.9583	1.4	7	0.291667
chr10	81179075	81179101	1925	27	0.9259	1.212	7	0.259259
chr10	81180230	81180245	1926	16	0.875	1.667	5	0.3125
chr10	81275264	81275280	1927	17	0.8235	2.125	6	0.352941
chr10	81275437	81275454	1928	18	0.7222	2.143	5	0.277778
chr10	81326147	81326164	1929	18	0.9444	1.5	5	0.277778
chr10	81329323	81329338	1930	16	0.875	1.633	5	0.3125
chr10	81329395	81329403	1931	9	1	1.8	4	0.444444
chr10	81401735	81401763	1932	29	0.8621	1.611	8	0.275862
chr10	81401856	81401867	1933	12	1	1.667	5	0.416667
chr10	81401984	81402005	1934	22	0.9545	1.426	7	0.318182
chr10	81402039	81402055	1935	17	0.9412	1.328	5	0.294118
chr10	81444305	81444325	1936	21	0.8571	1.75	6	0.285714
chr10	81444343	81444368	1937	26	0.9615	1.444	8	0.307692
chr10	81553848	81553866	1938	19	0.8947	1.439	5	0.263158
chr10	81604965	81604988	1939	24	0.8333	1.5	6	0.25
chr10	81605037	81605056	1940	20	0.85	1.818	6	0.3
chr10	81605135	81605152	1941	18	0.9444	1.286	5	0.277778
chr10	81605305	81605323	1942	19	0.9474	1.234	5	0.263158
chr10	81650608	81650666	1943	59	0.8983	1.112	13	0.220339
chr10	81650720	81650743	1944	24	0.9583	1.091	6	0.25
chr10	81650766	81650798	1945	33	0.8788	1.111	7	0.212121
chr10	81650815	81650852	1946	38	0.8947	1.392	10	0.263158
chr10	81650859	81650873	1947	15	1	1.5	5	0.333333
chr10	81650892	81650933	1948	42	0.9524	1.379	13	0.309524
chr10	81651083	81651099	1949	17	1	1.181	5	0.294118
chr10	81651163	81651209	1950	47	0.8723	1.349	12	0.255319
chr10	81651243	81651275	1951	33	0.9091	1.32	9	0.272727
chr10	81730043	81730056	1952	14	0.9286	1.75	5	0.357143
chr10	81740105	81740119	1953	15	0.9333	1.531	5	0.333333
chr10	81769652	81769669	1954	18	0.9444	1.5	5	0.277778
chr10	82464262	82464276	1955	15	0.8667	1.786	5	0.333333
chr10	82469472	82469479	1956	8	1	2	4	0.5
chr10	82972210	82972227	1957	18	0.8333	1.607	5	0.277778
chr10	83073648	83073673	1958	26	0.9231	1.273	7	0.269231
chr10	83073690	83073715	1959	26	0.8077	1.685	7	0.269231
chr10	83073732	83073753	1960	22	0.9545	1.481	7	0.318182
chr10	83073903	83073919	1961	17	0.7647	2.024	5	0.294118
chr10	83073970	83073984	1962	15	0.9333	1.562	5	0.333333
chr10	83074014	83074030	1963	17	0.9412	1.7	6	0.352941
chr10	83074333	83074347	1964	15	1	1.339	5	0.333333
chr10	83074355	83074412	1965	58	0.9655	1.341	17	0.293103
chr10	83074507	83074532	1966	26	0.8462	1.333	6	0.230769
chr10	83074543	83074574	1967	32	0.9375	1.378	9	0.28125
chr10	83074581	83074595	1968	15	0.9333	1.667	5	0.333333
chr10	83122435	83122452	1969	18	0.9444	1.5	5	0.277778
chr10	83549052	83549071	1970	20	0.85	1.667	6	0.3
chr10	85393753	85393777	1971	25	0.88	1.25	6	0.24
chr10	85461950	85461968	1972	19	0.6842	2.262	5	0.263158
chr10	85527576	85527605	1973	30	0.9333	1.231	8	0.266667
chr10	85527612	85527629	1974	18	0.8889	1.714	6	0.333333
chr10	85527641	85527664	1975	24	0.9167	1.231	6	0.25
chr10	85527888	85527913	1976	26	0.9615	1.264	7	0.269231
chr10	85528028	85528062	1977	35	0.9143	1.389	10	0.285714
chr10	85528109	85528127	1978	19	1	1.267	6	0.315789
chr10	85635104	85635120	1979	17	0.8824	1.518	5	0.294118
chr10	85739798	85739827	1980	30	0.8	1.286	6	0.2
chr10	85740192	85740212	1981	21	0.8571	1.556	6	0.285714
chr10	85824075	85824092	1982	18	0.9444	1.5	5	0.277778
chr10	85912303	85912320	1983	18	0.9444	1.286	5	0.277778
chr10	85916249	85916266	1984	18	0.9444	1.5	5	0.277778
chr10	85962526	85962543	1985	18	0.8333	1.607	5	0.277778
chr10	86366650	86366667	1986	18	0.9444	1.5	5	0.277778
chr10	86687402	86687419	1987	18	0.7778	1.875	5	0.277778
chr10	86695492	86695501	1988	10	1	2	5	0.5
chr10	87339855	87339879	1989	25	0.76	1.705	6	0.24
chr10	87464290	87464308	1990	19	0.8421	1.81	6	0.315789
chr10	87564308	87564339	1991	32	0.9062	1.385	9	0.28125
chr10	87564412	87564432	1992	21	0.8571	1.837	7	0.333333
chr10	87564605	87564639	1993	35	0.8286	1.178	7	0.2
chr10	87566973	87566991	1994	19	0.8947	1.439	5	0.263158
chr10	87566999	87567016	1995	18	0.8333	1.929	6	0.333333
chr10	87567115	87567134	1996	20	0.95	1.364	6	0.3
chr10	87567148	87567166	1997	19	1	1.511	7	0.368421
[truncated: 94,452 more rows]

## Sheet: T2T-CHM13 (d = 12 bp)
Table S4 All CGIs for the T2T-YAO-hp and T2T-CHM13 genomes
Note: O/E, observed CpG/expected CpG; CGcount, the number of CpG sites in this CGI. Table S4 encompasses all CGI data for two genomes across four distinct categories, distributed over eight sheets within a single Excel workbook. Each sheet is designated as follows: T2T-YAO-hp density-defined CGI; T2T-CHM13 density-defined CGI; T2T-YAO-hp (d = 12 bp), T2T-YAO-hp position-defind CGI (d = 12 bp); T2…
Chromosome	CGI start	CGI end	CGI ID	CGI length	GC content	O/E ratio	CGcount	CpG density
chr10	2540	2577	1	38	0.6842	2	7	0.184211
chr10	2639	2659	2	21	0.9048	1.4	6	0.285714
chr10	2666	2688	3	23	0.913	1.464	7	0.304348
chr10	2695	2717	4	23	0.913	1.464	7	0.304348
chr10	2724	2746	5	23	0.913	1.464	7	0.304348
chr10	2753	2775	6	23	0.913	1.464	7	0.304348
chr10	2782	2804	7	23	0.913	1.464	7	0.304348
chr10	2811	2833	8	23	0.913	1.464	7	0.304348
chr10	2840	2862	9	23	0.913	1.464	7	0.304348
chr10	2869	2891	10	23	0.913	1.464	7	0.304348
chr10	2898	2920	11	23	0.913	1.464	7	0.304348
chr10	2927	2949	12	23	0.913	1.464	7	0.304348
chr10	2956	2978	13	23	0.913	1.464	7	0.304348
chr10	2985	3007	14	23	0.913	1.464	7	0.304348
chr10	3014	3036	15	23	0.913	1.464	7	0.304348
chr10	3043	3065	16	23	0.913	1.464	7	0.304348
chr10	3072	3094	17	23	0.913	1.464	7	0.304348
chr10	3101	3123	18	23	0.913	1.464	7	0.304348
chr10	3130	3152	19	23	0.913	1.464	7	0.304348
chr10	3159	3181	20	23	0.913	1.464	7	0.304348
chr10	3188	3210	21	23	0.913	1.464	7	0.304348
chr10	3217	3239	22	23	0.913	1.464	7	0.304348
chr10	3246	3268	23	23	0.913	1.464	7	0.304348
chr10	3275	3297	24	23	0.913	1.464	7	0.304348
chr10	3304	3326	25	23	0.913	1.464	7	0.304348
chr10	3333	3355	26	23	0.913	1.464	7	0.304348
chr10	3362	3384	27	23	0.913	1.464	7	0.304348
chr10	3391	3413	28	23	0.913	1.464	7	0.304348
chr10	3420	3442	29	23	0.913	1.464	7	0.304348
chr10	3449	3471	30	23	0.913	1.464	7	0.304348
chr10	3478	3500	31	23	0.913	1.464	7	0.304348
chr10	3507	3529	32	23	0.913	1.464	7	0.304348
chr10	3536	3558	33	23	0.913	1.464	7	0.304348
chr10	3565	3587	34	23	0.913	1.464	7	0.304348
chr10	3594	3616	35	23	0.913	1.464	7	0.304348
chr10	3623	3645	36	23	0.913	1.464	7	0.304348
chr10	3652	3674	37	23	0.913	1.464	7	0.304348
chr10	3681	3703	38	23	0.913	1.464	7	0.304348
chr10	3710	3732	39	23	0.913	1.464	7	0.304348
chr10	3739	3761	40	23	0.913	1.464	7	0.304348
chr10	3768	3790	41	23	0.913	1.464	7	0.304348
chr10	66844	66872	42	29	0.8276	1.622	8	0.275862
chr10	67089	67126	43	38	0.8158	1.9	12	0.315789
chr10	69341	69365	44	25	0.8	1.768	7	0.28
chr10	69531	69576	45	46	0.8261	1.675	13	0.282609
chr10	69598	69613	46	16	0.9375	1.429	5	0.3125
chr10	127644	127671	47	28	0.9286	1.281	7	0.25
chr10	127804	127860	48	57	0.8947	1.239	14	0.245614
chr10	127894	127923	49	30	0.9333	1.231	8	0.266667
chr10	127969	127992	50	24	0.875	1.556	7	0.291667
chr10	128002	128020	51	19	0.8421	1.484	5	0.263158
chr10	128144	128163	52	20	0.9	1.5	6	0.3
chr10	128184	128196	53	13	0.9231	1.806	5	0.384615
chr10	128249	128277	54	29	0.931	1.365	8	0.275862
chr10	128344	128364	55	21	0.9524	1.5	6	0.285714
chr10	128374	128392	56	19	0.8947	1.439	5	0.263158
chr10	128421	128440	57	20	1	1.538	7	0.35
chr10	128475	128509	58	35	0.9714	1.312	9	0.257143
chr10	128519	128531	59	13	1	1.548	5	0.384615
chr10	128587	128606	60	20	0.85	1.714	6	0.3
chr10	128856	128906	61	51	0.8431	1.299	11	0.215686
chr10	128916	128937	62	22	0.7273	2.095	6	0.272727
chr10	180421	180438	63	18	0.9444	1.5	5	0.277778
chr10	341434	341442	64	9	0.8889	2.25	4	0.444444
chr10	341477	341485	65	9	0.8889	2.25	4	0.444444
chr10	341520	341528	66	9	0.8889	2.25	4	0.444444
chr10	341563	341571	67	9	0.8889	2.25	4	0.444444
chr10	341639	341647	68	9	0.8889	2.25	4	0.444444
chr10	344622	344630	69	9	1	1.8	4	0.444444
chr10	361325	361342	70	18	0.7222	2.143	5	0.277778
chr10	412603	412625	71	23	0.7826	1.725	6	0.26087
chr10	413523	413540	72	18	0.7778	1.875	5	0.277778
chr10	414684	414730	73	47	0.6596	1.762	9	0.191489
chr10	562118	562136	74	19	0.6842	2.375	5	0.263158
chr10	567748	567777	75	30	0.8	1.25	6	0.2
chr10	617798	617824	76	27	0.7037	1.841	6	0.222222
chr10	630026	630051	77	26	0.8077	1.5	6	0.230769
chr10	632843	632860	78	18	0.7778	1.837	5	0.277778
chr10	646687	646712	79	26	0.7692	1.576	6	0.230769
chr10	668947	668965	80	19	0.6842	2.262	5	0.263158
chr10	685665	685679	81	15	0.9333	1.562	5	0.333333
chr10	685910	685924	82	15	0.9333	1.562	5	0.333333
chr10	686234	686241	83	8	1	2	4	0.5
chr10	686259	686277	84	19	1	1.056	5	0.263158
chr10	686380	686401	85	22	0.9545	1.426	7	0.318182
chr10	686442	686463	86	22	0.8636	1.5	6	0.272727
chr10	686473	686508	87	36	0.9722	1.5	11	0.305556
chr10	686541	686610	88	70	0.9286	1.332	18	0.257143
chr10	686686	686708	89	23	0.913	1.673	8	0.347826
chr10	686718	686744	90	27	0.9259	1.8	10	0.37037
chr10	686784	686834	91	51	0.902	1.471	15	0.294118
chr10	686846	686876	92	31	1	1.096	7	0.225806
chr10	744428	744445	93	18	0.8333	1.607	5	0.277778
chr10	782680	782704	94	25	0.84	1.442	6	0.24
chr10	812162	812180	95	19	0.7895	2.036	6	0.315789
chr10	827261	827275	96	15	0.7333	2.5	5	0.333333
chr10	928604	928629	97	26	0.8846	1.393	6	0.230769
chr10	928675	928704	98	30	0.9	1.167	7	0.233333
chr10	928714	928740	99	27	0.9259	1.312	7	0.259259
chr10	929088	929107	100	20	0.9	1.558	6	0.3
chr10	929132	929149	101	18	0.9444	1.543	6	0.333333
chr10	929202	929232	102	31	0.9677	1.395	9	0.290323
chr10	929251	929286	103	36	0.9167	1.2	9	0.25
chr10	929310	929335	104	26	1	1.103	7	0.269231
chr10	929366	929382	105	17	1	1.545	6	0.352941
chr10	929499	929525	106	27	0.9259	1.5	8	0.296296
chr10	929618	929645	107	28	0.8929	1.441	7	0.25
chr10	929688	929795	108	108	0.8611	1.418	26	0.240741
chr10	985219	985233	109	15	0.9333	1.667	5	0.333333
chr10	985539	985572	110	34	0.7941	1.6	8	0.235294
chr10	1045628	1045646	111	19	0.7368	1.979	5	0.263158
chr10	1045863	1045888	112	26	0.7692	1.576	6	0.230769
chr10	1052567	1052584	113	18	0.9444	1.636	6	0.333333
chr10	1053045	1053062	114	18	0.9444	1.5	6	0.333333
chr10	1053210	1053225	115	16	0.8125	1.905	5	0.3125
chr10	1098894	1098920	116	27	0.7407	1.62	6	0.222222
chr10	1179886	1179904	117	19	0.8421	1.583	5	0.263158
chr10	1181787	1181805	118	19	0.8947	1.319	5	0.263158
chr10	1240768	1240792	119	25	0.88	1.339	6	0.24
chr10	1241857	1241888	120	32	0.75	1.556	7	0.21875
chr10	1325232	1325254	121	23	0.8696	1.394	6	0.26087
chr10	1362094	1362112	122	19	0.9474	1.663	7	0.368421
chr10	1362128	1362152	123	25	0.84	1.364	6	0.24
chr10	1362175	1362192	124	18	0.9444	1.25	5	0.277778
chr10	1362241	1362261	125	21	0.8571	1.575	6	0.285714
chr10	1362270	1362287	126	18	0.9444	1.25	5	0.277778
chr10	1362294	1362316	127	23	0.913	1.491	7	0.304348
chr10	1362459	1362467	128	9	1	1.8	4	0.444444
chr10	1362717	1362768	129	52	0.9423	1.127	13	0.25
chr10	1362908	1362924	130	17	0.8824	1.7	5	0.294118
chr10	1401214	1401228	131	15	0.9333	1.837	6	0.4
chr10	1455387	1455402	132	16	0.875	1.778	5	0.3125
chr10	1642584	1642592	133	9	0.8889	2.25	4	0.444444
chr10	1734145	1734163	134	19	0.8947	1.357	5	0.263158
chr10	1734419	1734432	135	14	0.9286	1.667	5	0.357143
chr10	1734604	1734621	136	18	0.9444	1.286	5	0.277778
chr10	1734801	1734809	137	9	1	1.8	4	0.444444
chr10	1735113	1735127	138	15	0.9333	1.667	5	0.333333
chr10	1805357	1805388	139	32	0.8125	1.333	7	0.21875
chr10	1805487	1805501	140	15	0.8667	1.875	5	0.333333
chr10	1951037	1951053	141	17	0.7647	2.024	5	0.294118
chr10	1962027	1962041	142	15	1	1.607	6	0.4
chr10	2335803	2335820	143	18	0.9444	1.5	5	0.277778
chr10	2836646	2836680	144	35	0.9143	1.021	7	0.2
chr10	3015775	3015789	145	15	0.9333	1.562	5	0.333333
chr10	3020901	3020918	146	18	0.8333	1.607	5	0.277778
chr10	3068002	3068017	147	16	0.9375	1.429	5	0.3125
chr10	3068139	3068154	148	16	0.9375	1.481	5	0.3125
chr10	3068589	3068620	149	32	0.9375	1.354	8	0.25
chr10	3068628	3068635	150	8	1	2	4	0.5
chr10	3069622	3069643	151	22	0.9545	1.4	7	0.318182
chr10	3069703	3069719	152	17	0.9412	1.619	6	0.352941
chr10	3069905	3069918	153	14	1	1.458	5	0.357143
chr10	3070081	3070104	154	24	0.9583	1.4	7	0.291667
chr10	3070124	3070152	155	29	0.8621	1.493	7	0.241379
chr10	3070176	3070208	156	33	0.8788	1.333	8	0.242424
chr10	3119996	3120016	157	21	0.8571	1.556	6	0.285714
chr10	3168536	3168563	158	28	0.7857	1.915	8	0.285714
chr10	3173665	3173680	159	16	0.9375	1.429	5	0.3125
chr10	3173889	3173914	160	26	0.8462	1.556	7	0.269231
chr10	3173954	3173970	161	17	0.9412	1.417	5	0.294118
chr10	3174020	3174038	162	19	0.8947	1.439	5	0.263158
chr10	3240913	3240931	163	19	0.8947	1.439	5	0.263158
chr10	3401906	3401933	164	28	0.75	2	7	0.25
chr10	3402048	3402055	165	8	1	2	4	0.5
chr10	3458604	3458620	166	17	0.8235	1.735	5	0.294118
chr10	3788658	3788681	167	24	0.875	1.333	6	0.25
chr10	3788753	3788778	168	26	0.9615	1.264	7	0.269231
chr10	3788924	3788958	169	35	0.8857	1.535	10	0.285714
chr10	3789048	3789065	170	18	0.8889	1.429	5	0.277778
chr10	3789196	3789226	171	31	0.871	1.459	8	0.258065
chr10	3789426	3789444	172	19	1	1.478	7	0.368421
chr10	3789527	3789543	173	17	0.9412	1.417	5	0.294118
chr10	3789626	3789647	174	22	0.8636	1.5	6	0.272727
chr10	3789661	3789690	175	30	0.9333	1.071	7	0.233333
chr10	3831803	3831810	176	8	1	2	4	0.5
chr10	4028198	4028205	177	8	1	2	4	0.5
chr10	4533256	4533273	178	18	0.9444	1.5	5	0.277778
chr10	4826492	4826500	179	9	1	1.8	4	0.444444
chr10	4826632	4826677	180	46	0.913	1.464	12	0.26087
chr10	4826989	4827006	181	18	0.8889	1.5	5	0.277778
chr10	5247256	5247273	182	18	0.8333	1.607	5	0.277778
chr10	5416109	5416131	183	23	0.8261	1.533	6	0.26087
chr10	5502488	5502501	184	14	0.8571	2	5	0.357143
chr10	5515789	5515806	185	18	0.8889	1.406	5	0.277778
chr10	5528640	5528677	186	38	0.7105	1.689	8	0.210526
chr10	5528731	5528755	187	25	0.8	1.562	6	0.24
chr10	5669978	5669996	188	19	0.8947	1.439	5	0.263158
chr10	5670011	5670023	189	13	0.9231	1.806	5	0.384615
chr10	5670286	5670300	190	15	0.9333	1.562	5	0.333333
chr10	5670356	5670371	191	16	1	1.524	6	0.375
chr10	5670395	5670418	192	24	0.9583	1.143	6	0.25
chr10	5670438	5670465	193	28	0.8214	1.697	8	0.285714
chr10	5670546	5670564	194	19	0.8421	1.9	6	0.315789
chr10	5688475	5688493	195	19	0.8421	1.81	6	0.315789
chr10	5688737	5688753	196	17	1	1.457	6	0.352941
chr10	5688821	5688841	197	21	0.9048	1.5	6	0.285714
chr10	5688856	5688872	198	17	0.8235	1.771	5	0.294118
chr10	5689176	5689192	199	17	0.8235	1.735	5	0.294118
chr10	5696535	5696554	200	20	0.85	1.667	6	0.3
chr10	5696576	5696591	201	16	1	1.333	5	0.3125
chr10	5757961	5757969	202	9	1	1.8	4	0.444444
chr10	5816786	5816812	203	27	0.9259	1.212	7	0.259259
chr10	5817432	5817452	204	21	0.9524	1.385	6	0.285714
chr10	5817577	5817617	205	41	0.878	1.371	10	0.243902
chr10	5885852	5885869	206	18	0.9444	1.5	5	0.277778
chr10	5889728	5889753	207	26	0.8462	1.504	7	0.269231
chr10	5889882	5889907	208	26	0.9231	1.3	7	0.269231
chr10	5889993	5890009	209	17	0.8824	1.7	5	0.294118
chr10	5890457	5890484	210	28	0.8929	1.474	6	0.214286
chr10	5890534	5890562	211	29	0.8621	1.318	7	0.241379
chr10	5890690	5890714	212	25	0.88	1.24	6	0.24
chr10	5890721	5890739	213	19	0.8947	1.439	5	0.263158
chr10	5890816	5890868	214	53	0.9245	1.209	13	0.245283
chr10	5962217	5962246	215	30	0.8	1.286	6	0.2
chr10	5977769	5977790	216	22	0.9091	1.451	6	0.272727
chr10	5977876	5977892	217	17	0.9412	1.417	5	0.294118
chr10	5977967	5977983	218	17	0.8824	1.7	5	0.294118
chr10	5977991	5978009	219	19	0.8947	1.439	5	0.263158
chr10	5978100	5978116	220	17	0.9412	1.594	6	0.352941
chr10	5978157	5978178	221	22	0.9545	1.426	7	0.318182
chr10	5978390	5978409	222	20	0.95	1.364	6	0.3
chr10	5978739	5978758	223	20	0.9	1.558	6	0.3
chr10	5978819	5978836	224	18	1	1.169	5	0.277778
chr10	6089155	6089187	225	33	0.9091	1.263	8	0.242424
chr10	6089217	6089230	226	14	0.9286	1.667	5	0.357143
chr10	6089871	6089888	227	18	0.8333	1.607	5	0.277778
chr10	6144982	6145000	228	19	0.9474	1.188	5	0.263158
chr10	6145028	6145041	229	14	0.8571	1.944	5	0.357143
chr10	6145078	6145113	230	36	0.9167	1.286	9	0.25
chr10	6145148	6145182	231	35	0.9714	1.09	9	0.257143
chr10	6145233	6145240	232	8	1	2	4	0.5
chr10	6145366	6145392	233	27	0.8889	1.2	6	0.222222
chr10	6145765	6145773	234	9	1	1.8	4	0.444444
chr10	6163864	6163900	235	37	0.9189	1.17	8	0.216216
chr10	6163939	6163968	236	30	0.8333	1.364	7	0.233333
chr10	6163976	6163994	237	19	0.8947	1.319	5	0.263158
chr10	6164021	6164036	238	16	0.9375	1.714	6	0.375
chr10	6164301	6164325	239	25	0.96	1.049	6	0.24
chr10	6201387	6201409	240	23	0.8696	1.394	6	0.26087
chr10	6201782	6201796	241	15	1	1.5	5	0.333333
chr10	6202020	6202038	242	19	0.9474	1.425	6	0.315789
chr10	6202575	6202597	243	23	0.8696	1.438	6	0.26087
chr10	6202971	6202986	244	16	0.9375	1.481	5	0.3125
chr10	6203223	6203246	245	24	0.8333	1.455	6	0.25
chr10	6203348	6203371	246	24	0.9583	1.477	8	0.333333
chr10	6203432	6203466	247	35	0.9143	1.111	8	0.228571
chr10	6203635	6203693	248	59	0.9322	1.294	15	0.254237
chr10	6203744	6203795	249	52	0.8077	1.297	11	0.211538
chr10	6203802	6203809	250	8	1	2	4	0.5
chr10	6203858	6203890	251	33	0.8182	1.451	8	0.242424
chr10	6203904	6203921	252	18	0.8889	1.5	5	0.277778
chr10	6204264	6204280	253	17	0.9412	1.349	5	0.294118
chr10	6204321	6204343	254	23	0.9565	1.314	6	0.26087
chr10	6204393	6204407	255	15	0.9333	1.531	5	0.333333
chr10	6228497	6228515	256	19	0.7895	1.9	5	0.263158
chr10	6375654	6375671	257	18	0.8333	1.607	5	0.277778
chr10	6580305	6580324	258	20	1	1.538	7	0.35
chr10	6580571	6580593	259	23	0.913	1.408	6	0.26087
chr10	6648078	6648096	260	19	0.9474	1.188	5	0.263158
chr10	7408580	7408588	261	9	1	1.8	4	0.444444
chr10	7410936	7410950	262	15	0.9333	1.667	5	0.333333
chr10	7412603	7412619	263	17	0.8824	1.821	6	0.352941
chr10	7413023	7413038	264	16	0.9375	1.429	5	0.3125
chr10	7430695	7430712	265	18	0.9444	1.364	5	0.277778
chr10	7667546	7667561	266	16	1	1.27	5	0.3125
chr10	7667574	7667592	267	19	0.9474	1.188	5	0.263158
chr10	7667706	7667729	268	24	0.875	1.469	6	0.25
chr10	7679646	7679657	269	12	1	2	6	0.5
chr10	7752653	7752670	270	18	0.9444	1.5	5	0.277778
chr10	7819116	7819140	271	25	0.88	1.429	6	0.24
[truncated: 101,701 more rows]

## Sheet: T2T-YAO-hp (d = 25 bp)
Table S4 All CGIs for the T2T-YAO-hp and T2T-CHM13 genomes
[truncated: 161,999 more rows]

[truncated: 3 more sheets: T2T-CHM13 (d = 25 bp), T2T-YAO-hp (d = 50 bp), T2T-CHM13 (d = 50 bp)]
