# Supplementary material for: CpG Island Definition and Methylation Mapping of the T2T-YAO Genome
Source: Genomics Proteomics Bioinformatics. 2024 Feb 1;22(2):qzae009. doi: 10.1093/gpbjnl/qzae009 (PMC12016031; doi:10.1093/gpbjnl/qzae009)
Supplement: qzae009_Supplementary_Data [file qzae009_supplementary_data.zip › Supplementary Table S5.xlsx]

## Sheet: T2T-YAO-hp density-defined CGI
Table S5 All divergent-sequence-associated CGIs for the T2T-YAO-hp and T2T-CHM13 genomes
Note: O/E, observed CpG/expected CpG; CGcount, the number of CpG sites in this CGI. Table S5 encompasses all divergent-sequence-associated CGI data for two genomes across four distinct categories, distributed over eight sheets within a single Excel workbook. Each sheet is designated as follows: T2T-YAO-hp density-defined CGI; T2T-CHM13 density-defined CGI; T2T-YAO-hp (d = 12 bp), T2T-YAO-hp posit…
Divergent sequence chromosome	Divergent sequence start	Divergent sequence end	Divergent sequence length	CGI chromosome	CGI start	CGI end	CGI ID	CGI length	GC content	O/E ratio	CGcount	CpG density	Overlap length
chr1	1	31714	31714	chr1	3667	4410	ID=chr1.1	744	0.733871	1.03763	103	0.138441	744
chr1	1	31714	31714	chr1	21884	22832	ID=chr1.2	949	0.718651	0.862486	104	0.109589	949
chr1	218829	223295	4467	chr1	221923	222137	ID=chr1.10	215	0.702326	1.51408	9	0.0418605	215
chr1	489507	490211	705	chr1	489691	490353	ID=chr1.78	663	0.684766	0.676423	32	0.0482655	521
chr1	896847	900209	3363	chr1	896601	897072	ID=chr1.149	472	0.70339	0.740973	36	0.0762712	226
chr1	1333340	1334954	1615	chr1	1333409	1333724	ID=chr1.219	316	0.64557	0.831579	27	0.085443	316
chr1	1333340	1334954	1615	chr1	1334100	1334332	ID=chr1.220	233	0.656652	0.756752	19	0.0815451	233
chr1	1333340	1334954	1615	chr1	1334422	1335762	ID=chr1.221	1341	0.707681	0.744742	125	0.093214	533
chr1	2732282	2736478	4197	chr1	2733436	2733708	ID=chr1.344	273	0.608059	0.815778	20	0.0732601	273
chr1	7983969	7984276	308	chr1	7984066	7984296	ID=chr1.600	231	0.584416	0.982759	19	0.0822511	211
chr1	12618599	13003813	385215	chr1	12869573	12869800	ID=chr1.805	228	0.631579	0.748263	17	0.0745614	228
chr1	15466537	15470030	3494	chr1	15467308	15467588	ID=chr1.886	281	0.548043	0.771316	16	0.0569395	281
chr1	16219949	16239711	19763	chr1	16232592	16232798	ID=chr1.935	207	0.507246	0.907895	12	0.057971	207
chr1	16219949	16239711	19763	chr1	16238890	16239103	ID=chr1.936	214	0.523364	0.891667	13	0.0607477	214
chr1	16469132	17142855	673724	chr1	16474151	16474377	ID=chr1.973	227	0.572687	0.839497	15	0.0660793	227
chr1	16469132	17142855	673724	chr1	16477138	16477446	ID=chr1.974	309	0.631068	0.750951	23	0.0744337	309
chr1	16469132	17142855	673724	chr1	16477895	16478146	ID=chr1.975	252	0.559524	0.761483	15	0.0595238	252
chr1	16469132	17142855	673724	chr1	16478187	16478545	ID=chr1.976	359	0.643454	0.86833	32	0.0891365	359
chr1	16469132	17142855	673724	chr1	16478659	16479319	ID=chr1.977	661	0.629349	0.825104	54	0.0816944	661
chr1	16469132	17142855	673724	chr1	16479358	16479686	ID=chr1.978	329	0.629179	0.790409	25	0.0759878	329
chr1	16469132	17142855	673724	chr1	16488033	16488323	ID=chr1.979	291	0.608247	0.734642	18	0.0618557	291
chr1	16469132	17142855	673724	chr1	16488956	16489173	ID=chr1.980	218	0.610092	0.691123	14	0.0642202	218
chr1	16469132	17142855	673724	chr1	16496830	16497033	ID=chr1.981	204	0.769608	0.796098	24	0.117647	204
chr1	16469132	17142855	673724	chr1	16507067	16507481	ID=chr1.982	415	0.66506	0.858558	38	0.0915663	415
chr1	16469132	17142855	673724	chr1	16507929	16508283	ID=chr1.983	355	0.676056	0.765086	31	0.0873239	355
chr1	16469132	17142855	673724	chr1	16522620	16522855	ID=chr1.984	236	0.525424	0.678161	11	0.0466102	236
chr1	16469132	17142855	673724	chr1	16556533	16556756	ID=chr1.985	224	0.584821	0.630986	12	0.0535714	224
chr1	16469132	17142855	673724	chr1	16562242	16562468	ID=chr1.986	227	0.572687	0.889978	16	0.0704846	227
chr1	16469132	17142855	673724	chr1	16565236	16565544	ID=chr1.987	309	0.631068	0.750951	23	0.0744337	309
chr1	16469132	17142855	673724	chr1	16565993	16566245	ID=chr1.988	253	0.557312	0.764504	15	0.0592885	253
chr1	16469132	17142855	673724	chr1	16566284	16566643	ID=chr1.989	360	0.644444	0.862534	32	0.0888889	360
chr1	16469132	17142855	673724	chr1	16566757	16567411	ID=chr1.990	655	0.629008	0.818055	53	0.080916	655
chr1	16469132	17142855	673724	chr1	16567456	16567786	ID=chr1.991	331	0.628399	0.820244	26	0.0785498	331
chr1	16469132	17142855	673724	chr1	16576136	16576465	ID=chr1.992	330	0.593939	0.735048	20	0.0606061	330
chr1	16469132	17142855	673724	chr1	16584932	16585133	ID=chr1.993	202	0.752475	0.771528	22	0.108911	202
chr1	16469132	17142855	673724	chr1	16595160	16595575	ID=chr1.994	416	0.665865	0.828328	37	0.0889423	416
chr1	16469132	17142855	673724	chr1	16596023	16596377	ID=chr1.995	355	0.676056	0.789766	32	0.0901408	355
chr1	16469132	17142855	673724	chr1	16598557	16598901	ID=chr1.996	345	0.701449	1.03022	42	0.121739	345
chr1	16469132	17142855	673724	chr1	16612216	16612438	ID=chr1.997	223	0.721973	0.939099	26	0.116592	223
chr1	16469132	17142855	673724	chr1	16629595	16630318	ID=chr1.998	724	0.705801	0.892133	78	0.107735	724
chr1	16469132	17142855	673724	chr1	16656701	16656951	ID=chr1.999	251	0.52988	0.687671	12	0.0478088	251
chr1	16469132	17142855	673724	chr1	16704170	16704379	ID=chr1.1000	210	0.638095	0.724971	15	0.0714286	210
chr1	16469132	17142855	673724	chr1	16712536	16714703	ID=chr1.1001	2168	0.706181	0.861939	232	0.107011	2168
chr1	16469132	17142855	673724	chr1	16719734	16719961	ID=chr1.1002	228	0.77193	0.795863	27	0.118421	228
chr1	16469132	17142855	673724	chr1	16720027	16720535	ID=chr1.1003	509	0.752456	0.893423	64	0.125737	509
chr1	16469132	17142855	673724	chr1	16720863	16721126	ID=chr1.1004	264	0.712121	0.766462	25	0.094697	264
chr1	16469132	17142855	673724	chr1	16721211	16721425	ID=chr1.1005	215	0.674419	0.870949	21	0.0976744	215
chr1	16469132	17142855	673724	chr1	16721508	16721825	ID=chr1.1006	318	0.72956	0.810799	34	0.106918	318
chr1	16469132	17142855	673724	chr1	16727641	16728151	ID=chr1.1007	511	0.714286	0.905267	59	0.11546	511
chr1	16469132	17142855	673724	chr1	16728223	16728437	ID=chr1.1008	215	0.748837	0.810656	23	0.106977	215
chr1	16469132	17142855	673724	chr1	16745371	16745806	ID=chr1.1009	436	0.662844	0.752465	35	0.0802752	436
chr1	16469132	17142855	673724	chr1	16748274	16748541	ID=chr1.1010	268	0.608209	0.729583	18	0.0671642	268
chr1	16469132	17142855	673724	chr1	16754036	16754262	ID=chr1.1011	227	0.572687	0.839497	15	0.0660793	227
chr1	16469132	17142855	673724	chr1	16757023	16757331	ID=chr1.1012	309	0.631068	0.750951	23	0.0744337	309
chr1	16469132	17142855	673724	chr1	16757780	16758031	ID=chr1.1013	252	0.559524	0.761483	15	0.0595238	252
chr1	16469132	17142855	673724	chr1	16758072	16758430	ID=chr1.1014	359	0.643454	0.86833	32	0.0891365	359
chr1	16469132	17142855	673724	chr1	16758544	16758858	ID=chr1.1015	315	0.612698	0.847503	25	0.0793651	315
chr1	16469132	17142855	673724	chr1	16758873	16759204	ID=chr1.1016	332	0.641566	0.793274	27	0.0813253	332
chr1	16469132	17142855	673724	chr1	16759243	16759571	ID=chr1.1017	329	0.629179	0.790409	25	0.0759878	329
chr1	16469132	17142855	673724	chr1	16767919	16768209	ID=chr1.1018	291	0.608247	0.734642	18	0.0618557	291
chr1	16469132	17142855	673724	chr1	16768842	16769059	ID=chr1.1019	218	0.610092	0.691123	14	0.0642202	218
chr1	16469132	17142855	673724	chr1	16776716	16776919	ID=chr1.1020	204	0.769608	0.796098	24	0.117647	204
chr1	16469132	17142855	673724	chr1	16786952	16787367	ID=chr1.1021	416	0.665865	0.853011	38	0.0913462	416
chr1	16469132	17142855	673724	chr1	16787815	16788169	ID=chr1.1022	355	0.676056	0.765086	31	0.0873239	355
chr1	16469132	17142855	673724	chr1	16836418	16836642	ID=chr1.1023	225	0.586667	0.623413	12	0.0533333	225
chr1	16469132	17142855	673724	chr1	16842127	16842353	ID=chr1.1024	227	0.572687	0.889978	16	0.0704846	227
chr1	16469132	17142855	673724	chr1	16845121	16845429	ID=chr1.1025	309	0.631068	0.750951	23	0.0744337	309
chr1	16469132	17142855	673724	chr1	16845878	16846129	ID=chr1.1026	252	0.559524	0.761483	15	0.0595238	252
chr1	16469132	17142855	673724	chr1	16846169	16846528	ID=chr1.1027	360	0.641667	0.869434	32	0.0888889	360
chr1	16469132	17142855	673724	chr1	16846642	16847296	ID=chr1.1028	655	0.627481	0.806536	52	0.0793893	655
chr1	16469132	17142855	673724	chr1	16847341	16847671	ID=chr1.1029	331	0.628399	0.820244	26	0.0785498	331
chr1	16469132	17142855	673724	chr1	16856021	16856350	ID=chr1.1030	330	0.593939	0.735048	20	0.0606061	330
chr1	16469132	17142855	673724	chr1	16864817	16865018	ID=chr1.1031	202	0.752475	0.771528	22	0.108911	202
chr1	16469132	17142855	673724	chr1	16875045	16875460	ID=chr1.1032	416	0.665865	0.828328	37	0.0889423	416
chr1	16469132	17142855	673724	chr1	16875908	16876262	ID=chr1.1033	355	0.676056	0.789766	32	0.0901408	355
chr1	16469132	17142855	673724	chr1	16878442	16878786	ID=chr1.1034	345	0.701449	1.03022	42	0.121739	345
chr1	16469132	17142855	673724	chr1	16892109	16892331	ID=chr1.1035	223	0.721973	0.939099	26	0.116592	223
chr1	16469132	17142855	673724	chr1	16909487	16910210	ID=chr1.1036	724	0.705801	0.892133	78	0.107735	724
chr1	16469132	17142855	673724	chr1	16936602	16936852	ID=chr1.1037	251	0.52988	0.687671	12	0.0478088	251
chr1	16469132	17142855	673724	chr1	16984078	16984287	ID=chr1.1038	210	0.638095	0.724971	15	0.0714286	210
chr1	16469132	17142855	673724	chr1	16992444	16994611	ID=chr1.1039	2168	0.706181	0.861939	232	0.107011	2168
chr1	16469132	17142855	673724	chr1	16999642	16999869	ID=chr1.1040	228	0.77193	0.795863	27	0.118421	228
chr1	16469132	17142855	673724	chr1	16999935	17000443	ID=chr1.1041	509	0.752456	0.893423	64	0.125737	509
chr1	16469132	17142855	673724	chr1	17000771	17001034	ID=chr1.1042	264	0.712121	0.766462	25	0.094697	264
chr1	16469132	17142855	673724	chr1	17001119	17001333	ID=chr1.1043	215	0.674419	0.870949	21	0.0976744	215
chr1	16469132	17142855	673724	chr1	17001416	17001733	ID=chr1.1044	318	0.72956	0.810799	34	0.106918	318
chr1	16469132	17142855	673724	chr1	17007549	17008059	ID=chr1.1045	511	0.714286	0.905267	59	0.11546	511
chr1	16469132	17142855	673724	chr1	17008131	17008345	ID=chr1.1046	215	0.748837	0.810656	23	0.106977	215
chr1	16469132	17142855	673724	chr1	17025283	17025726	ID=chr1.1047	444	0.664414	0.778357	37	0.0833333	444
chr1	16469132	17142855	673724	chr1	17033959	17034185	ID=chr1.1048	227	0.577093	0.878568	16	0.0704846	227
chr1	16469132	17142855	673724	chr1	17040554	17040804	ID=chr1.1049	251	0.61753	0.789308	17	0.0677291	251
chr1	16469132	17142855	673724	chr1	17041443	17041654	ID=chr1.1050	212	0.599057	0.736476	14	0.0660377	212
chr1	16469132	17142855	673724	chr1	17047542	17047754	ID=chr1.1051	213	0.760563	0.747711	23	0.107981	213
chr1	16469132	17142855	673724	chr1	17057944	17058274	ID=chr1.1052	331	0.65861	0.764827	27	0.081571	331
chr1	16469132	17142855	673724	chr1	17058608	17058962	ID=chr1.1053	355	0.673239	0.771306	31	0.0873239	355
chr1	16469132	17142855	673724	chr1	17061161	17061489	ID=chr1.1054	329	0.702128	0.963206	37	0.112462	329
chr1	16469132	17142855	673724	chr1	17074811	17075029	ID=chr1.1055	219	0.726027	0.946791	26	0.118721	219
chr1	16469132	17142855	673724	chr1	17076306	17076506	ID=chr1.1056	201	0.542289	0.827728	12	0.0597015	201
chr1	16469132	17142855	673724	chr1	17092197	17092920	ID=chr1.1057	724	0.707182	0.889169	78	0.107735	724
chr1	16469132	17142855	673724	chr1	17119284	17119508	ID=chr1.1058	225	0.52	0.922131	14	0.0622222	225
chr1	21484447	21484755	309	chr1	21484546	21484784	ID=chr1.1198	239	0.569038	1.00844	19	0.0794979	210
chr1	28255544	28255844	301	chr1	28255538	28255825	ID=chr1.1582	288	0.618056	0.849231	23	0.0798611	282
chr1	29435051	29435348	298	chr1	29434996	29435307	ID=chr1.1667	312	0.573718	0.898123	23	0.0737179	257
chr1	31112594	31117221	4628	chr1	31113957	31114217	ID=chr1.1694	261	0.678161	0.701613	21	0.0804598	261
chr1	36346596	36346896	301	chr1	36346618	36346916	ID=chr1.1919	299	0.615385	0.889881	25	0.083612	279
chr1	42623221	42623502	282	chr1	42623066	42623464	ID=chr1.2157	399	0.601504	0.834961	30	0.075188	244
chr1	43737737	43738051	315	chr1	43737725	43737934	ID=chr1.2207	210	0.566667	0.852174	14	0.0666667	198
chr1	45676895	45677220	326	chr1	45676862	45677201	ID=chr1.2295	340	0.605882	0.788177	24	0.0705882	307
chr1	59770768	59771074	307	chr1	59770865	59771158	ID=chr1.2672	294	0.568027	0.852174	20	0.0680272	210
chr1	65954459	65954762	304	chr1	65954455	65954713	ID=chr1.2812	259	0.610039	0.880525	21	0.0810811	255
chr1	66034230	66034524	295	chr1	66034207	66034414	ID=chr1.2814	208	0.572115	0.943311	16	0.0769231	185
chr1	67099435	67099748	314	chr1	67099386	67099713	ID=chr1.2828	328	0.588415	0.864865	24	0.0731707	279
chr1	69840747	69841042	296	chr1	69840831	69841052	ID=chr1.2886	222	0.59009	0.805515	15	0.0675676	212
chr1	72536443	72536744	302	chr1	72536535	72536746	ID=chr1.2939	212	0.613208	0.920849	18	0.0849057	210
chr1	76713550	76713866	317	chr1	76713653	76714106	ID=chr1.2984	454	0.57489	0.890725	33	0.0726872	214
chr1	79440106	79440406	301	chr1	79440127	79440409	ID=chr1.3025	283	0.618375	0.867867	23	0.0812721	280
chr1	79972569	79972872	304	chr1	79972601	79972882	ID=chr1.3034	282	0.613475	0.877435	23	0.0815603	272
chr1	82895467	82895797	331	chr1	82895526	82895811	ID=chr1.3071	286	0.601399	0.828185	21	0.0734266	272
chr1	84761124	84761440	317	chr1	84761086	84761407	ID=chr1.3091	322	0.596273	0.92539	26	0.0807453	284
chr1	88660222	88660536	315	chr1	88660212	88660486	ID=chr1.3178	275	0.603636	0.85328	21	0.0763636	265
chr1	95540744	95541057	314	chr1	95540725	95541003	ID=chr1.3340	279	0.587814	0.921622	22	0.078853	260
chr1	106354928	106355243	316	chr1	106355036	106355241	ID=chr1.3479	206	0.616505	0.877694	17	0.0825243	206
chr1	108641984	108795362	153379	chr1	108684313	108684778	ID=chr1.3511	466	0.675966	0.849125	45	0.0965665	466
chr1	108641984	108795362	153379	chr1	108690395	108690684	ID=chr1.3512	290	0.606897	0.910518	24	0.0827586	290
chr1	114869157	114869453	297	chr1	114869145	114869353	ID=chr1.3719	209	0.598086	0.93108	17	0.0813397	197
chr1	120694821	121154922	460102	chr1	120713266	120714597	ID=chr1.3837	1332	0.642643	0.833894	114	0.0855856	1332
chr1	120694821	121154922	460102	chr1	120849918	120850579	ID=chr1.3838	662	0.682779	0.936616	70	0.10574	662
chr1	120694821	121154922	460102	chr1	120852978	120853188	ID=chr1.3839	211	0.563981	0.790946	13	0.0616114	211
chr1	120694821	121154922	460102	chr1	120862450	120862664	ID=chr1.3840	215	0.562791	0.881148	15	0.0697674	215
chr1	120694821	121154922	460102	chr1	120869934	120870184	ID=chr1.3841	251	0.59761	0.767308	17	0.0677291	251
chr1	120694821	121154922	460102	chr1	120875939	120876160	ID=chr1.3842	222	0.594595	0.873611	17	0.0765766	222
chr1	120694821	121154922	460102	chr1	120876312	120876531	ID=chr1.3843	220	0.55	0.781848	13	0.0590909	220
chr1	120694821	121154922	460102	chr1	120909430	120909701	ID=chr1.3844	272	0.566176	0.806559	17	0.0625	272
chr1	120694821	121154922	460102	chr1	120912212	120912417	ID=chr1.3845	206	0.563107	0.75297	12	0.0582524	206
chr1	120694821	121154922	460102	chr1	120922647	120923079	ID=chr1.3846	433	0.736721	0.860219	50	0.115473	433
chr1	120694821	121154922	460102	chr1	120923290	120923573	ID=chr1.3847	284	0.559859	0.77496	17	0.0598592	284
chr1	120694821	121154922	460102	chr1	120923651	120923934	ID=chr1.3848	284	0.721831	0.866679	32	0.112676	284
chr1	120694821	121154922	460102	chr1	120923937	120924239	ID=chr1.3849	303	0.722772	0.844938	33	0.108911	303
chr1	120694821	121154922	460102	chr1	120953629	120953962	ID=chr1.3850	334	0.55988	0.955815	25	0.0748503	334
chr1	120694821	121154922	460102	chr1	121030236	121030444	ID=chr1.3851	209	0.5311	0.885593	13	0.062201	209
chr1	120694821	121154922	460102	chr1	121030475	121030741	ID=chr1.3852	267	0.531835	0.746853	14	0.0524345	267
chr1	120694821	121154922	460102	chr1	121032303	121032821	ID=chr1.3853	519	0.637765	0.853307	45	0.0867052	519
chr1	120694821	121154922	460102	chr1	121036338	121036637	ID=chr1.3854	300	0.596667	0.902256	24	0.08	300
chr1	120694821	121154922	460102	chr1	121056745	121057010	ID=chr1.3855	266	0.590226	0.79403	18	0.0676692	266
chr1	120694821	121154922	460102	chr1	121068219	121068434	ID=chr1.3856	216	0.708333	0.959672	26	0.12037	216
chr1	120694821	121154922	460102	chr1	121090806	121091193	ID=chr1.3857	388	0.716495	0.936444	45	0.115979	388
chr1	120694821	121154922	460102	chr1	121091239	121091643	ID=chr1.3858	405	0.762963	0.763703	45	0.111111	405
chr1	129723292	130152294	429003	chr1	130069347	130070866	ID=chr1.3901	1520	0.652632	1.13501	174	0.114474	1520
chr1	129723292	130152294	429003	chr1	130104393	130107324	ID=chr1.3902	2932	0.677694	1.13641	343	0.116985	2932
chr1	129723292	130152294	429003	chr1	130131762	130131998	ID=chr1.3903	237	0.679325	0.744113	20	0.0843882	237
chr1	129723292	130152294	429003	chr1	130132047	130133489	ID=chr1.3904	1443	0.663895	1.16354	172	0.119196	1443
chr1	129723292	130152294	429003	chr1	130143593	130143855	ID=chr1.3905	263	0.56654	0.907226	19	0.0722433	263
chr1	130274995	131724227	1449233	chr1	130273732	130276661	ID=chr1.3910	2930	0.677474	1.13487	342	0.116724	1667
chr1	130274995	131724227	1449233	chr1	130310188	130311708	ID=chr1.3911	1521	0.65286	1.13502	174	0.114398	1521
chr1	130274995	131724227	1449233	chr1	130523028	130523317	ID=chr1.3912	290	0.648276	0.665519	20	0.0689655	290
chr1	130274995	131724227	1449233	chr1	130524174	130524408	ID=chr1.3913	235	0.651064	0.729814	18	0.0765957	235
chr1	130274995	131724227	1449233	chr1	130530096	130530315	ID=chr1.3914	220	0.659091	0.75775	18	0.0818182	220
chr1	130274995	131724227	1449233	chr1	130545603	130545810	ID=chr1.3915	208	0.673077	0.817204	19	0.0913462	208
chr1	130274995	131724227	1449233	chr1	130555308	130555639	ID=chr1.3916	332	0.64759	0.719487	25	0.0753012	332
chr1	130274995	131724227	1449233	chr1	130557010	130557348	ID=chr1.3917	339	0.643068	0.82132	28	0.0825959	339
chr1	130274995	131724227	1449233	chr1	130561735	130561965	ID=chr1.3918	231	0.636364	0.727761	17	0.0735931	231
chr1	130274995	131724227	1449233	chr1	130566213	130566463	ID=chr1.3919	251	0.665339	0.674328	18	0.0717131	251
chr1	130274995	131724227	1449233	chr1	130580071	130580327	ID=chr1.3920	257	0.684825	0.664083	20	0.077821	257
chr1	130274995	131724227	1449233	chr1	130589580	130589845	ID=chr1.3921	266	0.665414	0.685567	20	0.075188	266
chr1	130274995	131724227	1449233	chr1	130590341	130590551	ID=chr1.3922	211	0.687204	0.651235	16	0.0758294	211
chr1	130274995	131724227	1449233	chr1	130600206	130600414	ID=chr1.3923	209	0.660287	0.790835	18	0.0861244	209
chr1	130274995	131724227	1449233	chr1	130600500	130600864	ID=chr1.3924	365	0.673973	0.675524	28	0.0767123	365
chr1	130274995	131724227	1449233	chr1	130610805	130611113	ID=chr1.3925	309	0.601942	0.753396	21	0.0679612	309
chr1	130274995	131724227	1449233	chr1	130623708	130623975	ID=chr1.3926	268	0.660448	0.753386	22	0.0820896	268
chr1	130274995	131724227	1449233	chr1	130624793	130625000	ID=chr1.3927	208	0.6875	0.692519	17	0.0817308	208
chr1	130274995	131724227	1449233	chr1	130640932	130641168	ID=chr1.3928	237	0.7173	0.721761	22	0.092827	237
chr1	130274995	131724227	1449233	chr1	130641233	130641590	ID=chr1.3929	358	0.656425	0.75363	29	0.0810056	358
chr1	130274995	131724227	1449233	chr1	130642323	130642529	ID=chr1.3930	207	0.584541	0.684298	12	0.057971	207
chr1	130274995	131724227	1449233	chr1	130653395	130653650	ID=chr1.3931	256	0.664062	0.8154	23	0.0898438	256
chr1	130274995	131724227	1449233	chr1	130675984	130676194	ID=chr1.3932	211	0.668246	0.640688	15	0.07109	211
chr1	130274995	131724227	1449233	chr1	130689478	130689707	ID=chr1.3933	230	0.656522	0.774274	19	0.0826087	230
chr1	130274995	131724227	1449233	chr1	130690182	130690448	ID=chr1.3934	267	0.681648	0.646802	20	0.0749064	267
chr1	130274995	131724227	1449233	chr1	130696775	130696975	ID=chr1.3935	201	0.671642	0.839341	19	0.0945274	201
chr1	130274995	131724227	1449233	chr1	130712968	130713222	ID=chr1.3936	255	0.701961	0.619433	18	0.0705882	255
chr1	130274995	131724227	1449233	chr1	130721332	130721534	ID=chr1.3937	203	0.605911	0.807692	15	0.0738916	203
chr1	130274995	131724227	1449233	chr1	130722040	130722278	ID=chr1.3938	239	0.690377	0.667402	19	0.0794979	239
chr1	130274995	131724227	1449233	chr1	130731043	130731266	ID=chr1.3939	224	0.59375	0.759837	15	0.0669643	224
chr1	130274995	131724227	1449233	chr1	130731274	130731517	ID=chr1.3940	244	0.655738	0.879073	23	0.0942623	244
chr1	130274995	131724227	1449233	chr1	130742083	130742440	ID=chr1.3941	358	0.620112	0.727879	25	0.0698324	358
chr1	130274995	131724227	1449233	chr1	130750868	130751091	ID=chr1.3942	224	0.633929	0.802388	18	0.0803571	224
chr1	130274995	131724227	1449233	chr1	130755913	130756113	ID=chr1.3943	201	0.661692	0.820408	18	0.0895522	201
chr1	130274995	131724227	1449233	chr1	130761308	130761513	ID=chr1.3944	206	0.694175	0.767451	19	0.092233	206
chr1	130274995	131724227	1449233	chr1	130761533	130761742	ID=chr1.3945	210	0.709524	0.643475	17	0.0809524	210
chr1	130274995	131724227	1449233	chr1	130768325	130768550	ID=chr1.3946	226	0.690265	0.780079	21	0.0929204	226
chr1	130274995	131724227	1449233	chr1	130782821	130783043	ID=chr1.3947	223	0.654709	0.879437	21	0.0941704	223
chr1	130274995	131724227	1449233	chr1	130789823	130790052	ID=chr1.3948	230	0.634783	0.69108	16	0.0695652	230
chr1	130274995	131724227	1449233	chr1	130790306	130790510	ID=chr1.3949	205	0.726829	0.628154	17	0.0829268	205
chr1	130274995	131724227	1449233	chr1	130791567	130791854	ID=chr1.3950	288	0.65625	0.707368	21	0.0729167	288
chr1	130274995	131724227	1449233	chr1	130796716	130796967	ID=chr1.3951	252	0.678571	0.800774	23	0.0912698	252
chr1	130274995	131724227	1449233	chr1	130812922	130813123	ID=chr1.3952	202	0.752475	0.632238	18	0.0891089	202
chr1	130274995	131724227	1449233	chr1	130823107	130823488	ID=chr1.3953	382	0.646597	0.752363	30	0.078534	382
chr1	130274995	131724227	1449233	chr1	130823792	130824018	ID=chr1.3954	227	0.696035	0.734985	20	0.0881057	227
chr1	130274995	131724227	1449233	chr1	130837080	130837297	ID=chr1.3955	218	0.637615	0.723952	16	0.0733945	218
chr1	130274995	131724227	1449233	chr1	130847502	130847804	ID=chr1.3956	303	0.584158	0.821881	21	0.0693069	303
chr1	130274995	131724227	1449233	chr1	130849791	130850053	ID=chr1.3957	263	0.661597	0.764535	22	0.0836502	263
chr1	130274995	131724227	1449233	chr1	130851517	130851728	ID=chr1.3958	212	0.674528	0.696223	16	0.0754717	212
chr1	130274995	131724227	1449233	chr1	130855666	130855886	ID=chr1.3959	221	0.656109	0.679403	14	0.0633484	221
chr1	130274995	131724227	1449233	chr1	130856804	130857010	ID=chr1.3960	207	0.710145	0.621388	16	0.0772947	207
chr1	130274995	131724227	1449233	chr1	130861900	130862363	ID=chr1.3961	464	0.661638	0.827797	42	0.0905172	464
chr1	130274995	131724227	1449233	chr1	130872653	130872894	ID=chr1.3962	242	0.690083	0.629844	18	0.0743802	242
chr1	130274995	131724227	1449233	chr1	130878631	130878873	ID=chr1.3963	243	0.674897	0.75994	21	0.0864198	243
chr1	130274995	131724227	1449233	chr1	130883437	130883703	ID=chr1.3964	267	0.659176	0.759447	21	0.0786517	267
chr1	130274995	131724227	1449233	chr1	130884916	130885413	ID=chr1.3965	498	0.644578	0.773352	40	0.0803213	498
chr1	130274995	131724227	1449233	chr1	130893310	130893542	ID=chr1.3966	233	0.660944	0.75123	19	0.0815451	233
chr1	130274995	131724227	1449233	chr1	130899437	130899861	ID=chr1.3967	425	0.637647	0.696037	30	0.0705882	425
chr1	130274995	131724227	1449233	chr1	130946294	130946494	ID=chr1.3968	201	0.61194	0.75	14	0.0696517	201
chr1	130274995	131724227	1449233	chr1	130946945	130947168	ID=chr1.3969	224	0.607143	0.785965	16	0.0714286	224
chr1	130274995	131724227	1449233	chr1	130962234	130962457	ID=chr1.3970	224	0.660714	0.756306	17	0.0758929	224
chr1	130274995	131724227	1449233	chr1	130963497	130963697	ID=chr1.3971	201	0.696517	0.656461	16	0.079602	201
chr1	130274995	131724227	1449233	chr1	130972072	130972721	ID=chr1.3972	650	0.655385	0.802328	56	0.0861538	650
chr1	130274995	131724227	1449233	chr1	130981624	130981878	ID=chr1.3973	255	0.627451	0.8	20	0.0784314	255
chr1	130274995	131724227	1449233	chr1	130982311	130982531	ID=chr1.3974	221	0.579186	0.935741	17	0.0769231	221
chr1	130274995	131724227	1449233	chr1	130992536	130992824	ID=chr1.3975	289	0.678201	0.878512	29	0.100346	289
chr1	130274995	131724227	1449233	chr1	130994231	130994606	ID=chr1.3976	376	0.654255	0.822812	33	0.087766	376
chr1	130274995	131724227	1449233	chr1	130995380	130995600	ID=chr1.3977	221	0.647059	0.7511	17	0.0769231	221
chr1	130274995	131724227	1449233	chr1	130996108	130996313	ID=chr1.3978	206	0.703883	0.715278	18	0.0873786	206
chr1	130274995	131724227	1449233	chr1	131065954	131066200	ID=chr1.3979	247	0.473684	1.13303	4	0.0161943	247
chr1	130274995	131724227	1449233	chr1	131074302	131074518	ID=chr1.3980	217	0.497696	1.35625	5	0.0230415	217
chr1	130274995	131724227	1449233	chr1	131086114	131086349	ID=chr1.3981	236	0.491525	0.735202	3	0.0127119	236
chr1	130274995	131724227	1449233	chr1	131170921	131171254	ID=chr1.3982	334	0.679641	0.65748	25	0.0748503	334
chr1	130274995	131724227	1449233	chr1	131329084	131329383	ID=chr1.3983	300	0.643333	0.782439	24	0.08	300
chr1	138464780	138528754	63975	chr1	138464001	138465883	ID=chr1.4035	1883	0.69145	1.12948	229	0.121614	1104
chr1	138464780	138528754	63975	chr1	138527473	138527793	ID=chr1.4036	321	0.5919	0.863193	24	0.0747664	321
chr1	139050489	139350139	299651	chr1	139055456	139056878	ID=chr1.4073	1423	0.693605	1.21003	186	0.13071	1423
chr1	139050489	139350139	299651	chr1	139065775	139066020	ID=chr1.4074	246	0.654472	0.76779	20	0.0813008	246
chr1	139050489	139350139	299651	chr1	139097787	139097987	ID=chr1.4075	201	0.58209	0.72389	12	0.0597015	201
chr1	139050489	139350139	299651	chr1	139102709	139103199	ID=chr1.4076	491	0.729124	0.797476	52	0.105906	491
chr1	139050489	139350139	299651	chr1	139103442	139103796	ID=chr1.4077	355	0.628169	0.80538	28	0.0788732	355
chr1	139050489	139350139	299651	chr1	139103924	139104194	ID=chr1.4078	271	0.605166	0.813814	20	0.0738007	271
chr1	139050489	139350139	299651	chr1	139104393	139104612	ID=chr1.4079	220	0.604545	0.746606	15	0.0681818	220
chr1	139050489	139350139	299651	chr1	139128930	139129293	ID=chr1.4080	364	0.642857	0.828183	31	0.0851648	364
chr1	139050489	139350139	299651	chr1	139199327	139200277	ID=chr1.4081	951	0.726604	0.77911	93	0.0977918	951
chr1	139050489	139350139	299651	chr1	139219572	139219985	ID=chr1.4082	414	0.628019	0.838906	34	0.0821256	414
chr1	139050489	139350139	299651	chr1	139226281	139227627	ID=chr1.4083	1347	0.7951	1.29669	250	0.185598	1347
chr1	139050489	139350139	299651	chr1	139260461	139260754	ID=chr1.4084	294	0.591837	0.868421	22	0.0748299	294
chr1	139050489	139350139	299651	chr1	139316812	139318534	ID=chr1.4085	1723	0.692397	1.10137	204	0.118398	1723
chr1	139050489	139350139	299651	chr1	139336895	139337144	ID=chr1.4086	250	0.564	0.714577	14	0.056	250
chr1	140610716	141520577	909862	chr1	140701944	140702397	ID=chr1.4165	454	0.762115	0.821362	54	0.118943	454
chr1	140610716	141520577	909862	chr1	140702434	140702826	ID=chr1.4166	393	0.715013	0.967575	47	0.119593	393
chr1	140610716	141520577	909862	chr1	140725483	140725687	ID=chr1.4167	205	0.580488	0.761864	13	0.0634146	205
chr1	140610716	141520577	909862	chr1	140736388	140736649	ID=chr1.4168	262	0.603053	0.678647	16	0.0610687	262
chr1	140610716	141520577	909862	chr1	140758602	140758849	ID=chr1.4169	248	0.560484	0.883117	17	0.0685484	248
chr1	140610716	141520577	909862	chr1	140759101	140759376	ID=chr1.4170	276	0.623188	0.907895	24	0.0869565	276
chr1	140610716	141520577	909862	chr1	140771012	140771532	ID=chr1.4171	521	0.725528	0.948042	65	0.12476	521
chr1	140610716	141520577	909862	chr1	140814462	140814685	ID=chr1.4172	224	0.526786	0.907407	14	0.0625	224
chr1	140610716	141520577	909862	chr1	140825496	140825712	ID=chr1.4173	217	0.552995	0.801648	13	0.0599078	217
chr1	140610716	141520577	909862	chr1	140830967	140831182	ID=chr1.4174	216	0.717593	0.935065	26	0.12037	216
chr1	140610716	141520577	909862	chr1	140862817	140863123	ID=chr1.4175	307	0.596091	0.956845	26	0.0846906	307
chr1	140610716	141520577	909862	chr1	140866635	140867153	ID=chr1.4176	519	0.630058	0.83503	43	0.0828516	519
chr1	140610716	141520577	909862	chr1	140869037	140869246	ID=chr1.4177	210	0.561905	0.848485	14	0.0666667	210
chr1	140610716	141520577	909862	chr1	140879826	140880149	ID=chr1.4178	324	0.583333	0.888889	24	0.0740741	324
chr1	140610716	141520577	909862	chr1	140945056	140945262	ID=chr1.4179	207	0.570048	0.657143	11	0.0531401	207
chr1	140610716	141520577	909862	chr1	140945908	140946242	ID=chr1.4180	335	0.570149	0.955673	26	0.0776119	335
chr1	140610716	141520577	909862	chr1	140975649	140975911	ID=chr1.4181	263	0.714829	0.91627	30	0.114068	263
chr1	140610716	141520577	909862	chr1	140975958	140976239	ID=chr1.4182	282	0.702128	0.837481	29	0.102837	282
chr1	140610716	141520577	909862	chr1	140976317	140976545	ID=chr1.4183	229	0.60262	0.831838	17	0.0742358	229
chr1	140610716	141520577	909862	chr1	140976790	140977338	ID=chr1.4184	549	0.708561	0.920942	62	0.112933	549
chr1	140610716	141520577	909862	chr1	140987480	140987714	ID=chr1.4185	235	0.570213	0.693058	13	0.0553191	235
chr1	140610716	141520577	909862	chr1	140989425	140989652	ID=chr1.4186	228	0.622807	0.762382	16	0.0701754	228
chr1	140610716	141520577	909862	chr1	140990227	140990433	ID=chr1.4187	207	0.521739	0.866411	12	0.057971	207
chr1	140610716	141520577	909862	chr1	141023118	141023338	ID=chr1.4188	221	0.552036	0.772312	13	0.0588235	221
chr1	140610716	141520577	909862	chr1	141023489	141023712	ID=chr1.4189	224	0.607143	0.824242	17	0.0758929	224
chr1	140610716	141520577	909862	chr1	141029449	141029704	ID=chr1.4190	256	0.597656	0.749053	17	0.0664062	256
chr1	140610716	141520577	909862	chr1	141036986	141037202	ID=chr1.4191	217	0.552995	0.965517	16	0.0737327	217
chr1	140610716	141520577	909862	chr1	141046461	141046663	ID=chr1.4192	203	0.551724	0.85129	13	0.0640394	203
chr1	140610716	141520577	909862	chr1	141049066	141049732	ID=chr1.4193	667	0.685157	0.983196	75	0.112444	667
chr1	140610716	141520577	909862	chr1	141199819	141201147	ID=chr1.4194	1329	0.642588	0.857632	117	0.0880361	1329
chr1	140610716	141520577	909862	chr1	141229214	141229539	ID=chr1.4195	326	0.564417	0.887547	23	0.0705521	326
chr1	140610716	141520577	909862	chr1	141230122	141230392	ID=chr1.4196	271	0.601476	0.742466	18	0.0664207	271
chr1	140610716	141520577	909862	chr1	141295324	141295651	ID=chr1.4197	328	0.585366	0.872727	24	0.0731707	328
chr1	140610716	141520577	909862	chr1	141306240	141306448	ID=chr1.4198	209	0.535885	0.940534	14	0.0669856	209
chr1	140610716	141520577	909862	chr1	141308322	141308840	ID=chr1.4199	519	0.631985	0.830246	43	0.0828516	519
chr1	140610716	141520577	909862	chr1	141312354	141312660	ID=chr1.4200	307	0.599349	0.910655	25	0.0814332	307
chr1	140610716	141520577	909862	chr1	141344284	141344499	ID=chr1.4201	216	0.708333	0.959672	26	0.12037	216
chr1	140610716	141520577	909862	chr1	141360755	141360979	ID=chr1.4202	225	0.537778	0.927198	15	0.0666667	225
chr1	140610716	141520577	909862	chr1	141403944	141404465	ID=chr1.4203	522	0.731801	0.944382	66	0.126437	522
chr1	140610716	141520577	909862	chr1	141416821	141417088	ID=chr1.4204	268	0.604478	0.909877	22	0.0820896	268
chr1	140610716	141520577	909862	chr1	141417285	141417591	ID=chr1.4205	307	0.592834	0.856398	23	0.0749186	307
chr1	140610716	141520577	909862	chr1	141439542	141439801	ID=chr1.4206	260	0.596154	0.697518	16	0.0615385	260
chr1	140610716	141520577	909862	chr1	141450691	141451024	ID=chr1.4207	334	0.58982	0.833958	24	0.0718563	334
chr1	140610716	141520577	909862	chr1	141473695	141474088	ID=chr1.4208	394	0.720812	0.943112	47	0.119289	394
chr1	140610716	141520577	909862	chr1	141474124	141474556	ID=chr1.4209	433	0.762125	0.828983	52	0.120092	433
chr1	140610716	141520577	909862	chr1	141474589	141474913	ID=chr1.4210	325	0.664615	0.765468	26	0.08	325
chr1	144329552	144342053	12502	chr1	144336319	144336999	ID=chr1.4364	681	0.619677	0.948598	61	0.0895742	681
chr1	144329552	144342053	12502	chr1	144337019	144337511	ID=chr1.4365	493	0.618661	1.03874	49	0.0993915	493
chr1	144329552	144342053	12502	chr1	144337838	144338079	ID=chr1.4366	242	0.673554	0.840532	23	0.0950413	242
chr1	144329552	144342053	12502	chr1	144338107	144338391	ID=chr1.4367	285	0.582456	0.790569	18	0.0631579	285
chr1	144329552	144342053	12502	chr1	144338435	144339710	ID=chr1.4368	1276	0.655956	0.904489	124	0.0971787	1276
chr1	144714560	144714845	286	chr1	144714613	144714837	ID=chr1.4389	225	0.6	0.864602	17	0.0755556	225
chr1	151880238	151880546	309	chr1	151880262	151880574	ID=chr1.4824	313	0.597444	0.795885	22	0.0702875	285
chr1	154563256	154563554	299	chr1	154563263	154563568	ID=chr1.4879	306	0.604575	0.937765	26	0.0849673	292
chr1	155982747	155993406	10660	chr1	155983613	155984045	ID=chr1.4983	433	0.614319	0.763147	31	0.0715935	433
chr1	155982747	155993406	10660	chr1	155984472	155985218	ID=chr1.4984	747	0.763052	0.950092	100	0.133869	747
chr1	155982747	155993406	10660	chr1	155985298	155986221	ID=chr1.4985	924	0.745671	0.991333	127	0.137446	924
chr1	155982747	155993406	10660	chr1	155986250	155986885	ID=chr1.4986	636	0.665094	0.931778	53	0.0833333	636
chr1	155982747	155993406	10660	chr1	155986890	155987363	ID=chr1.4987	474	0.708861	0.81357	47	0.0991561	474
chr1	155982747	155993406	10660	chr1	155987467	155988102	ID=chr1.4988	636	0.679245	0.882433	64	0.100629	636
chr1	155982747	155993406	10660	chr1	155991001	155991433	ID=chr1.4989	433	0.614319	0.763147	31	0.0715935	433
chr1	155982747	155993406	10660	chr1	155991860	155992606	ID=chr1.4990	747	0.763052	0.950092	100	0.133869	747
chr1	155982747	155993406	10660	chr1	155992686	155993609	ID=chr1.4991	924	0.745671	0.991333	127	0.137446	721
chr1	160527165	160529329	2165	chr1	160527791	160528001	ID=chr1.5112	211	0.853081	0.59921	23	0.109005	211
chr1	160527165	160529329	2165	chr1	160529005	160529217	ID=chr1.5113	213	0.661972	0.728571	17	0.0798122	213
chr1	163096474	163098987	2514	chr1	163098149	163098411	ID=chr1.5184	263	0.634981	0.829891	22	0.0836502	263
chr1	174259464	174265547	6084	chr1	174265119	174265533	ID=chr1.5372	415	0.585542	0.845099	30	0.0722892	415
chr1	179509872	179515912	6041	chr1	179509867	179510255	ID=chr1.5497	389	0.578406	0.832646	27	0.0694087	384
chr1	179632228	179632533	306	chr1	179632186	179632514	ID=chr1.5500	329	0.592705	0.807233	23	0.0699088	287
chr1	180199606	180199939	334	chr1	180199587	180199873	ID=chr1.5513	287	0.602787	0.859048	22	0.0766551	268
chr1	183526129	183526437	309	chr1	183526180	183526422	ID=chr1.5557	243	0.609053	0.82033	18	0.0740741	243
chr1	183688560	183688880	321	chr1	183688607	183688894	ID=chr1.5560	288	0.597222	0.876712	22	0.0763889	274
chr1	186511502	186511808	307	chr1	186511494	186511699	ID=chr1.5589	206	0.597087	0.995169	18	0.0873786	198
chr1	198946231	198946529	299	chr1	198946179	198946510	ID=chr1.5823	332	0.608434	0.913522	28	0.0843373	280
chr1	200643726	200644027	302	chr1	200643683	200644006	ID=chr1.5881	324	0.595679	0.913468	26	0.0802469	281
chr1	203175288	203175586	299	chr1	203175373	203175610	ID=chr1.5934	238	0.567227	0.955397	18	0.0756303	214
chr1	212393596	212398254	4659	chr1	212393716	212393925	ID=chr1.6111	210	0.609524	0.833333	16	0.0761905	210
chr1	212393596	212398254	4659	chr1	212397941	212398150	ID=chr1.6112	210	0.580952	1.03363	18	0.0857143	210
chr1	214399370	214399674	305	chr1	214399401	214399694	ID=chr1.6139	294	0.595238	0.826064	21	0.0714286	274
chr1	220182220	220182531	312	chr1	220182172	220182477	ID=chr1.6269	306	0.584967	0.813418	21	0.0686275	258
chr1	223173936	223341966	168031	chr1	223174004	223174368	ID=chr1.6452	365	0.635616	0.734122	26	0.0712329	365
chr1	223173936	223341966	168031	chr1	223174387	223174981	ID=chr1.6453	595	0.731092	0.783294	62	0.104202	595
chr1	223173936	223341966	168031	chr1	223175035	223175294	ID=chr1.6454	260	0.630769	1.0067	26	0.1	260
chr1	223173936	223341966	168031	chr1	223175315	223175606	ID=chr1.6455	292	0.616438	0.818042	20	0.0684932	292
chr1	223173936	223341966	168031	chr1	223175632	223176229	ID=chr1.6456	598	0.72408	0.794001	61	0.102007	598
chr1	223173936	223341966	168031	chr1	223176248	223176612	ID=chr1.6457	365	0.635616	0.734122	26	0.0712329	365
chr1	223173936	223341966	168031	chr1	223176631	223177225	ID=chr1.6458	595	0.731092	0.783294	62	0.104202	595
chr1	223173936	223341966	168031	chr1	223177284	223177536	ID=chr1.6459	253	0.628458	1.00111	25	0.0988142	253
chr1	223173936	223341966	168031	chr1	223177556	223177848	ID=chr1.6460	293	0.614334	0.820843	20	0.0682594	293
chr1	223173936	223341966	168031	chr1	223177874	223178469	ID=chr1.6461	596	0.72651	0.792415	61	0.102349	596
chr1	223173936	223341966	168031	chr1	223178491	223178854	ID=chr1.6462	364	0.634615	0.734897	26	0.0714286	364
chr1	223173936	223341966	168031	chr1	223178873	223179467	ID=chr1.6463	595	0.731092	0.783294	62	0.104202	595
chr1	223173936	223341966	168031	chr1	223179521	223179778	ID=chr1.6464	258	0.631783	0.972851	25	0.0968992	258
chr1	223173936	223341966	168031	chr1	223179798	223180090	ID=chr1.6465	293	0.614334	0.820843	20	0.0682594	293
chr1	223173936	223341966	168031	chr1	223180116	223180713	ID=chr1.6466	598	0.722408	0.797229	61	0.102007	598
chr1	223173936	223341966	168031	chr1	223180732	223181096	ID=chr1.6467	365	0.635616	0.734122	26	0.0712329	365
chr1	223173936	223341966	168031	chr1	223181115	223181709	ID=chr1.6468	595	0.731092	0.783294	62	0.104202	595
chr1	223173936	223341966	168031	chr1	223181763	223182022	ID=chr1.6469	260	0.634615	0.994996	26	0.1	260
chr1	223173936	223341966	168031	chr1	223182042	223182334	ID=chr1.6470	293	0.614334	0.820843	20	0.0682594	293
chr1	223173936	223341966	168031	chr1	223182360	223182957	ID=chr1.6471	598	0.722408	0.798293	61	0.102007	598
chr1	223173936	223341966	168031	chr1	223182976	223183340	ID=chr1.6472	365	0.635616	0.734122	26	0.0712329	365
chr1	223173936	223341966	168031	chr1	223183359	223183953	ID=chr1.6473	595	0.731092	0.783294	62	0.104202	595
chr1	223173936	223341966	168031	chr1	223184007	223184264	ID=chr1.6474	258	0.635659	0.998958	26	0.100775	258
chr1	223173936	223341966	168031	chr1	223184284	223184576	ID=chr1.6475	293	0.614334	0.820843	20	0.0682594	293
chr1	223173936	223341966	168031	chr1	223184602	223185197	ID=chr1.6476	596	0.72651	0.791346	61	0.102349	596
chr1	223173936	223341966	168031	chr1	223185219	223185582	ID=chr1.6477	364	0.634615	0.734897	26	0.0714286	364
chr1	223173936	223341966	168031	chr1	223185601	223186195	ID=chr1.6478	595	0.731092	0.783294	62	0.104202	595
chr1	223173936	223341966	168031	chr1	223186249	223186506	ID=chr1.6479	258	0.635659	0.998958	26	0.100775	258
chr1	223173936	223341966	168031	chr1	223186526	223186818	ID=chr1.6480	293	0.614334	0.820843	20	0.0682594	293
chr1	223173936	223341966	168031	chr1	223186844	223187441	ID=chr1.6481	598	0.72408	0.795074	61	0.102007	598
chr1	223173936	223341966	168031	chr1	223187460	223187824	ID=chr1.6482	365	0.635616	0.734122	26	0.0712329	365
chr1	223173936	223341966	168031	chr1	223187843	223188437	ID=chr1.6483	595	0.731092	0.783294	62	0.104202	595
chr1	223173936	223341966	168031	chr1	223188491	223188748	ID=chr1.6484	258	0.627907	0.945055	24	0.0930233	258
chr1	223173936	223341966	168031	chr1	223188768	223189060	ID=chr1.6485	293	0.614334	0.820843	20	0.0682594	293
chr1	223173936	223341966	168031	chr1	223189086	223189681	ID=chr1.6486	596	0.72651	0.792415	61	0.102349	596
chr1	223173936	223341966	168031	chr1	223189829	223190066	ID=chr1.6487	238	0.596639	0.732759	15	0.0630252	238
chr1	223173936	223341966	168031	chr1	223190085	223190679	ID=chr1.6488	595	0.729412	0.774475	61	0.102521	595
chr1	223173936	223341966	168031	chr1	223190733	223190990	ID=chr1.6489	258	0.635659	0.998958	26	0.100775	258
chr1	223173936	223341966	168031	chr1	223191010	223191302	ID=chr1.6490	293	0.614334	0.820843	20	0.0682594	293
chr1	223173936	223341966	168031	chr1	223191328	223191923	ID=chr1.6491	596	0.72651	0.792415	61	0.102349	596
chr1	223173936	223341966	168031	chr1	223191945	223192308	ID=chr1.6492	364	0.634615	0.734897	26	0.0714286	364
chr1	223173936	223341966	168031	chr1	223192327	223192920	ID=chr1.6493	594	0.732323	0.782476	62	0.104377	594
chr1	223173936	223341966	168031	chr1	223192975	223193232	ID=chr1.6494	258	0.635659	0.998958	26	0.100775	258
chr1	223173936	223341966	168031	chr1	223193252	223193544	ID=chr1.6495	293	0.614334	0.820843	20	0.0682594	293
chr1	223173936	223341966	168031	chr1	223193570	223194165	ID=chr1.6496	596	0.72651	0.792415	61	0.102349	596
chr1	223173936	223341966	168031	chr1	223194187	223194550	ID=chr1.6497	364	0.634615	0.734897	26	0.0714286	364
chr1	223173936	223341966	168031	chr1	223194569	223195162	ID=chr1.6498	594	0.73064	0.773685	61	0.102694	594
chr1	223173936	223341966	168031	chr1	223195217	223195474	ID=chr1.6499	258	0.635659	0.998958	26	0.100775	258
chr1	223173936	223341966	168031	chr1	223195494	223195786	ID=chr1.6500	293	0.614334	0.820843	20	0.0682594	293
chr1	223173936	223341966	168031	chr1	223195812	223196407	ID=chr1.6501	596	0.72651	0.791346	61	0.102349	596
chr1	223173936	223341966	168031	chr1	223196429	223197404	ID=chr1.6502	976	0.695697	0.770705	91	0.0932377	976
chr1	223173936	223341966	168031	chr1	223197459	223197718	ID=chr1.6503	260	0.630769	0.968992	25	0.0961538	260
chr1	223173936	223341966	168031	chr1	223197738	223198030	ID=chr1.6504	293	0.614334	0.820843	20	0.0682594	293
chr1	223173936	223341966	168031	chr1	223198056	223198653	ID=chr1.6505	598	0.72408	0.795074	61	0.102007	598
chr1	223173936	223341966	168031	chr1	223198672	223199036	ID=chr1.6506	365	0.635616	0.734122	26	0.0712329	365
chr1	223173936	223341966	168031	chr1	223199055	223199648	ID=chr1.6507	594	0.732323	0.781977	62	0.104377	594
chr1	223173936	223341966	168031	chr1	223199703	223199954	ID=chr1.6508	252	0.634921	0.984991	25	0.0992063	252
chr1	223173936	223341966	168031	chr1	223199974	223200266	ID=chr1.6509	293	0.614334	0.820843	20	0.0682594	293
chr1	223173936	223341966	168031	chr1	223200292	223200887	ID=chr1.6510	596	0.724832	0.781537	60	0.100671	596
chr1	223173936	223341966	168031	chr1	223200909	223201272	ID=chr1.6511	364	0.634615	0.734897	26	0.0714286	364
chr1	223173936	223341966	168031	chr1	223201291	223201885	ID=chr1.6512	595	0.731092	0.783294	62	0.104202	595
chr1	223173936	223341966	168031	chr1	223201939	223202190	ID=chr1.6513	252	0.634921	0.984991	25	0.0992063	252
chr1	223173936	223341966	168031	chr1	223202210	223202502	ID=chr1.6514	293	0.614334	0.820843	20	0.0682594	293
chr1	223173936	223341966	168031	chr1	223202528	223203123	ID=chr1.6515	596	0.72651	0.791346	61	0.102349	596
chr1	223173936	223341966	168031	chr1	223203145	223203508	ID=chr1.6516	364	0.637363	0.729571	26	0.0714286	364
chr1	223173936	223341966	168031	chr1	223203527	223204120	ID=chr1.6517	594	0.734007	0.791698	63	0.106061	594
chr1	223173936	223341966	168031	chr1	223204175	223204426	ID=chr1.6518	252	0.634921	0.984991	25	0.0992063	252
chr1	223173936	223341966	168031	chr1	223204446	223204738	ID=chr1.6519	293	0.614334	0.820843	20	0.0682594	293
chr1	223173936	223341966	168031	chr1	223204764	223205361	ID=chr1.6520	598	0.72408	0.795074	61	0.102007	598
chr1	223173936	223341966	168031	chr1	223205380	223205744	ID=chr1.6521	365	0.635616	0.734122	26	0.0712329	365
chr1	223173936	223341966	168031	chr1	223205763	223206356	ID=chr1.6522	594	0.734007	0.791698	63	0.106061	594
chr1	223173936	223341966	168031	chr1	223206411	223206668	ID=chr1.6523	258	0.635659	0.998958	26	0.100775	258
chr1	223173936	223341966	168031	chr1	223206688	223206980	ID=chr1.6524	293	0.614334	0.820843	20	0.0682594	293
chr1	223173936	223341966	168031	chr1	223207006	223207603	ID=chr1.6525	598	0.72408	0.795074	61	0.102007	598
chr1	223173936	223341966	168031	chr1	223207621	223207986	ID=chr1.6526	366	0.631148	0.741468	26	0.0710383	366
chr1	223173936	223341966	168031	chr1	223208005	223208598	ID=chr1.6527	594	0.732323	0.782476	62	0.104377	594
chr1	223173936	223341966	168031	chr1	223208653	223208910	ID=chr1.6528	258	0.635659	0.998958	26	0.100775	258
chr1	223173936	223341966	168031	chr1	223208930	223209222	ID=chr1.6529	293	0.614334	0.820843	20	0.0682594	293
chr1	223173936	223341966	168031	chr1	223209248	223209845	ID=chr1.6530	598	0.720736	0.789474	60	0.100334	598
chr1	223173936	223341966	168031	chr1	223209864	223210228	ID=chr1.6531	365	0.635616	0.734122	26	0.0712329	365
chr1	223173936	223341966	168031	chr1	223210247	223210840	ID=chr1.6532	594	0.732323	0.782476	62	0.104377	594
chr1	223173936	223341966	168031	chr1	223210895	223211146	ID=chr1.6533	252	0.634921	0.984991	25	0.0992063	252
chr1	223173936	223341966	168031	chr1	223211166	223211458	ID=chr1.6534	293	0.614334	0.820843	20	0.0682594	293
chr1	223173936	223341966	168031	chr1	223211484	223212081	ID=chr1.6535	598	0.72408	0.795074	61	0.102007	598
chr1	223173936	223341966	168031	chr1	223212100	223212464	ID=chr1.6536	365	0.635616	0.734122	26	0.0712329	365
chr1	223173936	223341966	168031	chr1	223212483	223213076	ID=chr1.6537	594	0.732323	0.782476	62	0.104377	594
chr1	223173936	223341966	168031	chr1	223213131	223213388	ID=chr1.6538	258	0.635659	0.998958	26	0.100775	258
chr1	223173936	223341966	168031	chr1	223213408	223213700	ID=chr1.6539	293	0.614334	0.820843	20	0.0682594	293
chr1	223173936	223341966	168031	chr1	223213726	223214323	ID=chr1.6540	598	0.72408	0.795074	61	0.102007	598
chr1	223173936	223341966	168031	chr1	223214342	223214706	ID=chr1.6541	365	0.635616	0.734122	26	0.0712329	365
chr1	223173936	223341966	168031	chr1	223214725	223215319	ID=chr1.6542	595	0.731092	0.783294	62	0.104202	595
chr1	223173936	223341966	168031	chr1	223215373	223215624	ID=chr1.6543	252	0.634921	0.985761	25	0.0992063	252
chr1	223173936	223341966	168031	chr1	223215644	223215936	ID=chr1.6544	293	0.614334	0.820843	20	0.0682594	293
chr1	223173936	223341966	168031	chr1	223215962	223216559	ID=chr1.6545	598	0.72408	0.794001	61	0.102007	598
chr1	223173936	223341966	168031	chr1	223216578	223216942	ID=chr1.6546	365	0.635616	0.734122	26	0.0712329	365
chr1	223173936	223341966	168031	chr1	223216961	223217554	ID=chr1.6547	594	0.732323	0.782476	62	0.104377	594
chr1	223173936	223341966	168031	chr1	223217609	223217868	ID=chr1.6548	260	0.634615	0.994996	26	0.1	260
chr1	223173936	223341966	168031	chr1	223217888	223218180	ID=chr1.6549	293	0.614334	0.820843	20	0.0682594	293
chr1	223173936	223341966	168031	chr1	223218206	223218803	ID=chr1.6550	598	0.72408	0.794001	61	0.102007	598
chr1	223173936	223341966	168031	chr1	223218822	223219186	ID=chr1.6551	365	0.635616	0.734122	26	0.0712329	365
chr1	223173936	223341966	168031	chr1	223219205	223219798	ID=chr1.6552	594	0.732323	0.782476	62	0.104377	594
chr1	223173936	223341966	168031	chr1	223219853	223220112	ID=chr1.6553	260	0.630769	0.968992	25	0.0961538	260
chr1	223173936	223341966	168031	chr1	223220132	223220424	ID=chr1.6554	293	0.614334	0.820843	20	0.0682594	293
chr1	223173936	223341966	168031	chr1	223220450	223221045	ID=chr1.6555	596	0.72651	0.791346	61	0.102349	596
chr1	223173936	223341966	168031	chr1	223221067	223221430	ID=chr1.6556	364	0.634615	0.734897	26	0.0714286	364
chr1	223173936	223341966	168031	chr1	223221449	223222042	ID=chr1.6557	594	0.732323	0.782476	62	0.104377	594
chr1	223173936	223341966	168031	chr1	223222097	223222356	ID=chr1.6558	260	0.630769	0.968992	25	0.0961538	260
chr1	223173936	223341966	168031	chr1	223222376	223222668	ID=chr1.6559	293	0.614334	0.820843	20	0.0682594	293
chr1	223173936	223341966	168031	chr1	223222694	223223289	ID=chr1.6560	596	0.72651	0.791346	61	0.102349	596
chr1	223173936	223341966	168031	chr1	223223311	223223674	ID=chr1.6561	364	0.634615	0.734897	26	0.0714286	364
chr1	223173936	223341966	168031	chr1	223223693	223224286	ID=chr1.6562	594	0.734007	0.791698	63	0.106061	594
chr1	223173936	223341966	168031	chr1	223224341	223224600	ID=chr1.6563	260	0.630769	0.968992	25	0.0961538	260
chr1	223173936	223341966	168031	chr1	223224620	223224912	ID=chr1.6564	293	0.610922	0.834996	20	0.0682594	293
chr1	223173936	223341966	168031	chr1	223224938	223225535	ID=chr1.6565	598	0.72408	0.795074	61	0.102007	598
chr1	223173936	223341966	168031	chr1	223225554	223225918	ID=chr1.6566	365	0.632877	0.711002	25	0.0684932	365
chr1	223173936	223341966	168031	chr1	223225937	223226530	ID=chr1.6567	594	0.73064	0.773685	61	0.102694	594
chr1	223173936	223341966	168031	chr1	223226585	223226844	ID=chr1.6568	260	0.630769	0.968992	25	0.0961538	260
chr1	223173936	223341966	168031	chr1	223226864	223227156	ID=chr1.6569	293	0.614334	0.820843	20	0.0682594	293
chr1	223173936	223341966	168031	chr1	223227182	223227777	ID=chr1.6570	596	0.72651	0.791346	61	0.102349	596
chr1	223173936	223341966	168031	chr1	223227799	223228162	ID=chr1.6571	364	0.634615	0.734897	26	0.0714286	364
chr1	223173936	223341966	168031	chr1	223228181	223228774	ID=chr1.6572	594	0.732323	0.782476	62	0.104377	594
chr1	223173936	223341966	168031	chr1	223228829	223229088	ID=chr1.6573	260	0.630769	0.968992	25	0.0961538	260
chr1	223173936	223341966	168031	chr1	223229108	223229400	ID=chr1.6574	293	0.614334	0.820843	20	0.0682594	293
chr1	223173936	223341966	168031	chr1	223229426	223230021	ID=chr1.6575	596	0.72651	0.791346	61	0.102349	596
chr1	223173936	223341966	168031	chr1	223230043	223230406	ID=chr1.6576	364	0.634615	0.734897	26	0.0714286	364
chr1	223173936	223341966	168031	chr1	223230425	223231018	ID=chr1.6577	594	0.73064	0.773685	61	0.102694	594
chr1	223173936	223341966	168031	chr1	223231073	223231332	ID=chr1.6578	260	0.630769	0.968992	25	0.0961538	260
chr1	223173936	223341966	168031	chr1	223231352	223231644	ID=chr1.6579	293	0.614334	0.820843	20	0.0682594	293
chr1	223173936	223341966	168031	chr1	223231670	223232265	ID=chr1.6580	596	0.72651	0.791346	61	0.102349	596
chr1	223173936	223341966	168031	chr1	223232287	223232650	ID=chr1.6581	364	0.634615	0.734897	26	0.0714286	364
chr1	223173936	223341966	168031	chr1	223232669	223233262	ID=chr1.6582	594	0.732323	0.782476	62	0.104377	594
chr1	223173936	223341966	168031	chr1	223233317	223233576	ID=chr1.6583	260	0.630769	0.968992	25	0.0961538	260
chr1	223173936	223341966	168031	chr1	223233596	223233888	ID=chr1.6584	293	0.614334	0.820843	20	0.0682594	293
chr1	223173936	223341966	168031	chr1	223233914	223234511	ID=chr1.6585	598	0.72408	0.794001	61	0.102007	598
chr1	223173936	223341966	168031	chr1	223234530	223234894	ID=chr1.6586	365	0.635616	0.734122	26	0.0712329	365
chr1	223173936	223341966	168031	chr1	223234913	223235506	ID=chr1.6587	594	0.732323	0.782476	62	0.104377	594
chr1	223173936	223341966	168031	chr1	223235561	223235818	ID=chr1.6588	258	0.631783	0.972851	25	0.0968992	258
chr1	223173936	223341966	168031	chr1	223235838	223236130	ID=chr1.6589	293	0.614334	0.820843	20	0.0682594	293
chr1	223173936	223341966	168031	chr1	223236156	223236751	ID=chr1.6590	596	0.72651	0.791346	61	0.102349	596
chr1	223173936	223341966	168031	chr1	223236773	223237136	ID=chr1.6591	364	0.634615	0.734897	26	0.0714286	364
chr1	223173936	223341966	168031	chr1	223237155	223237748	ID=chr1.6592	594	0.732323	0.782476	62	0.104377	594
chr1	223173936	223341966	168031	chr1	223237803	223238062	ID=chr1.6593	260	0.630769	0.968992	25	0.0961538	260
chr1	223173936	223341966	168031	chr1	223238082	223238374	ID=chr1.6594	293	0.614334	0.820843	20	0.0682594	293
chr1	223173936	223341966	168031	chr1	223238400	223238948	ID=chr1.6595	549	0.726776	0.806985	58	0.105647	549
chr1	223173936	223341966	168031	chr1	223239017	223239380	ID=chr1.6596	364	0.634615	0.734897	26	0.0714286	364
chr1	223173936	223341966	168031	chr1	223239399	223239992	ID=chr1.6597	594	0.732323	0.782476	62	0.104377	594
chr1	223173936	223341966	168031	chr1	223240047	223240306	ID=chr1.6598	260	0.630769	0.968992	25	0.0961538	260
chr1	223173936	223341966	168031	chr1	223240326	223240618	ID=chr1.6599	293	0.614334	0.820843	20	0.0682594	293
chr1	223173936	223341966	168031	chr1	223240644	223241241	ID=chr1.6600	598	0.72408	0.794001	61	0.102007	598
chr1	223173936	223341966	168031	chr1	223241260	223241624	ID=chr1.6601	365	0.635616	0.734122	26	0.0712329	365
chr1	223173936	223341966	168031	chr1	223241643	223242236	ID=chr1.6602	594	0.732323	0.782476	62	0.104377	594
chr1	223173936	223341966	168031	chr1	223242291	223242542	ID=chr1.6603	252	0.634921	0.984991	25	0.0992063	252
chr1	223173936	223341966	168031	chr1	223242562	223242854	ID=chr1.6604	293	0.614334	0.820843	20	0.0682594	293
chr1	223173936	223341966	168031	chr1	223242880	223243475	ID=chr1.6605	596	0.72651	0.792415	61	0.102349	596
chr1	223173936	223341966	168031	chr1	223243497	223243860	ID=chr1.6606	364	0.634615	0.734897	26	0.0714286	364
chr1	223173936	223341966	168031	chr1	223243879	223244472	ID=chr1.6607	594	0.732323	0.782476	62	0.104377	594
chr1	223173936	223341966	168031	chr1	223244527	223244778	ID=chr1.6608	252	0.634921	0.984991	25	0.0992063	252
chr1	223173936	223341966	168031	chr1	223244798	223245090	ID=chr1.6609	293	0.614334	0.820843	20	0.0682594	293
chr1	223173936	223341966	168031	chr1	223245116	223245711	ID=chr1.6610	596	0.72651	0.791346	61	0.102349	596
chr1	223173936	223341966	168031	chr1	223245733	223246096	ID=chr1.6611	364	0.634615	0.734897	26	0.0714286	364
chr1	223173936	223341966	168031	chr1	223246115	223246708	ID=chr1.6612	594	0.732323	0.782476	62	0.104377	594
chr1	223173936	223341966	168031	chr1	223246763	223247014	ID=chr1.6613	252	0.634921	0.984991	25	0.0992063	252
chr1	223173936	223341966	168031	chr1	223247034	223247326	ID=chr1.6614	293	0.614334	0.820843	20	0.0682594	293
chr1	223173936	223341966	168031	chr1	223247352	223247947	ID=chr1.6615	596	0.72651	0.791346	61	0.102349	596
chr1	223173936	223341966	168031	chr1	223247969	223248332	ID=chr1.6616	364	0.634615	0.734897	26	0.0714286	364
chr1	223173936	223341966	168031	chr1	223248351	223248944	ID=chr1.6617	594	0.732323	0.782476	62	0.104377	594
chr1	223173936	223341966	168031	chr1	223248999	223249258	ID=chr1.6618	260	0.630769	0.968992	25	0.0961538	260
chr1	223173936	223341966	168031	chr1	223249278	223249570	ID=chr1.6619	293	0.614334	0.820843	20	0.0682594	293
chr1	223173936	223341966	168031	chr1	223249596	223250191	ID=chr1.6620	596	0.72651	0.791346	61	0.102349	596
chr1	223173936	223341966	168031	chr1	223250213	223250562	ID=chr1.6621	350	0.648571	0.732689	26	0.0742857	350
chr1	223173936	223341966	168031	chr1	223250605	223251188	ID=chr1.6622	584	0.732877	0.781725	61	0.104452	584
chr1	223173936	223341966	168031	chr1	223251243	223251502	ID=chr1.6623	260	0.630769	0.968992	25	0.0961538	260
chr1	223173936	223341966	168031	chr1	223251522	223251814	ID=chr1.6624	293	0.614334	0.820843	20	0.0682594	293
chr1	223173936	223341966	168031	chr1	223251840	223252435	ID=chr1.6625	596	0.72651	0.791346	61	0.102349	596
chr1	223173936	223341966	168031	chr1	223252457	223252820	ID=chr1.6626	364	0.634615	0.734897	26	0.0714286	364
chr1	223173936	223341966	168031	chr1	223252839	223253432	ID=chr1.6627	594	0.732323	0.782476	62	0.104377	594
chr1	223173936	223341966	168031	chr1	223253487	223253746	ID=chr1.6628	260	0.630769	0.968992	25	0.0961538	260
chr1	223173936	223341966	168031	chr1	223253766	223254058	ID=chr1.6629	293	0.614334	0.820843	20	0.0682594	293
chr1	223173936	223341966	168031	chr1	223254084	223254679	ID=chr1.6630	596	0.72651	0.791346	61	0.102349	596
chr1	223173936	223341966	168031	chr1	223254701	223255064	ID=chr1.6631	364	0.634615	0.734897	26	0.0714286	364
chr1	223173936	223341966	168031	chr1	223255083	223255676	ID=chr1.6632	594	0.732323	0.782476	62	0.104377	594
chr1	223173936	223341966	168031	chr1	223255731	223255990	ID=chr1.6633	260	0.630769	0.968992	25	0.0961538	260
chr1	223173936	223341966	168031	chr1	223256010	223256302	ID=chr1.6634	293	0.614334	0.820843	20	0.0682594	293
chr1	223173936	223341966	168031	chr1	223256328	223256925	ID=chr1.6635	598	0.72408	0.794001	61	0.102007	598
chr1	223173936	223341966	168031	chr1	223256944	223257308	ID=chr1.6636	365	0.635616	0.734122	26	0.0712329	365
chr1	223173936	223341966	168031	chr1	223257327	223257920	ID=chr1.6637	594	0.732323	0.782476	62	0.104377	594
chr1	223173936	223341966	168031	chr1	223257975	223258234	ID=chr1.6638	260	0.630769	0.968992	25	0.0961538	260
chr1	223173936	223341966	168031	chr1	223258254	223258546	ID=chr1.6639	293	0.614334	0.820843	20	0.0682594	293
chr1	223173936	223341966	168031	chr1	223258572	223259167	ID=chr1.6640	596	0.72651	0.791346	61	0.102349	596
chr1	223173936	223341966	168031	chr1	223259189	223259552	ID=chr1.6641	364	0.634615	0.734897	26	0.0714286	364
chr1	223173936	223341966	168031	chr1	223259571	223260164	ID=chr1.6642	594	0.732323	0.782476	62	0.104377	594
chr1	223173936	223341966	168031	chr1	223260219	223260477	ID=chr1.6643	259	0.633205	0.965265	25	0.0965251	259
chr1	223173936	223341966	168031	chr1	223260499	223260790	ID=chr1.6644	292	0.613014	0.824859	20	0.0684932	292
chr1	223173936	223341966	168031	chr1	223260816	223261413	ID=chr1.6645	598	0.72408	0.795074	61	0.102007	598
chr1	223173936	223341966	168031	chr1	223261432	223261796	ID=chr1.6646	365	0.635616	0.734122	26	0.0712329	365
chr1	223173936	223341966	168031	chr1	223261815	223262408	ID=chr1.6647	594	0.732323	0.782476	62	0.104377	594
chr1	223173936	223341966	168031	chr1	223262463	223262719	ID=chr1.6648	257	0.634241	0.96908	25	0.0972763	257
chr1	223173936	223341966	168031	chr1	223262741	223263032	ID=chr1.6649	292	0.613014	0.824859	20	0.0684932	292
chr1	223173936	223341966	168031	chr1	223263058	223263655	ID=chr1.6650	598	0.722408	0.798293	61	0.102007	598
chr1	223173936	223341966	168031	chr1	223263674	223264038	ID=chr1.6651	365	0.635616	0.734122	26	0.0712329	365
chr1	223173936	223341966	168031	chr1	223264057	223264650	ID=chr1.6652	594	0.732323	0.782476	62	0.104377	594
chr1	223173936	223341966	168031	chr1	223264705	223264961	ID=chr1.6653	257	0.634241	0.96908	25	0.0972763	257
chr1	223173936	223341966	168031	chr1	223264983	223265274	ID=chr1.6654	292	0.613014	0.824859	20	0.0684932	292
chr1	223173936	223341966	168031	chr1	223265300	223265897	ID=chr1.6655	598	0.72408	0.795074	61	0.102007	598
chr1	223173936	223341966	168031	chr1	223265916	223266280	ID=chr1.6656	365	0.635616	0.734122	26	0.0712329	365
chr1	223173936	223341966	168031	chr1	223266299	223266892	ID=chr1.6657	594	0.732323	0.782476	62	0.104377	594
chr1	223173936	223341966	168031	chr1	223266947	223267204	ID=chr1.6658	258	0.631783	0.972851	25	0.0968992	258
chr1	223173936	223341966	168031	chr1	223267224	223267516	ID=chr1.6659	293	0.614334	0.820843	20	0.0682594	293
chr1	223173936	223341966	168031	chr1	223267542	223268139	ID=chr1.6660	598	0.72408	0.795074	61	0.102007	598
chr1	223173936	223341966	168031	chr1	223268158	223268522	ID=chr1.6661	365	0.635616	0.734122	26	0.0712329	365
chr1	223173936	223341966	168031	chr1	223268541	223269134	ID=chr1.6662	594	0.732323	0.782476	62	0.104377	594
chr1	223173936	223341966	168031	chr1	223269189	223269448	ID=chr1.6663	260	0.630769	0.968992	25	0.0961538	260
chr1	223173936	223341966	168031	chr1	223269468	223269760	ID=chr1.6664	293	0.614334	0.820843	20	0.0682594	293
chr1	223173936	223341966	168031	chr1	223269786	223270381	ID=chr1.6665	596	0.728188	0.788155	61	0.102349	596
chr1	223173936	223341966	168031	chr1	223270404	223270766	ID=chr1.6666	363	0.633609	0.738267	26	0.0716253	363
chr1	223173936	223341966	168031	chr1	223270785	223271378	ID=chr1.6667	594	0.734007	0.791698	63	0.106061	594
chr1	223173936	223341966	168031	chr1	223271433	223271692	ID=chr1.6668	260	0.630769	0.968992	25	0.0961538	260
chr1	223173936	223341966	168031	chr1	223271712	223272004	ID=chr1.6669	293	0.614334	0.820843	20	0.0682594	293
chr1	223173936	223341966	168031	chr1	223272030	223272625	ID=chr1.6670	596	0.72651	0.791346	61	0.102349	596
chr1	223173936	223341966	168031	chr1	223272647	223273010	ID=chr1.6671	364	0.634615	0.734897	26	0.0714286	364
chr1	223173936	223341966	168031	chr1	223273029	223273622	ID=chr1.6672	594	0.732323	0.782476	62	0.104377	594
chr1	223173936	223341966	168031	chr1	223273677	223273936	ID=chr1.6673	260	0.630769	0.968992	25	0.0961538	260
chr1	223173936	223341966	168031	chr1	223273956	223274248	ID=chr1.6674	293	0.614334	0.820843	20	0.0682594	293
chr1	223173936	223341966	168031	chr1	223274274	223274871	ID=chr1.6675	598	0.72408	0.794001	61	0.102007	598
chr1	223173936	223341966	168031	chr1	223274890	223275254	ID=chr1.6676	365	0.635616	0.734122	26	0.0712329	365
chr1	223173936	223341966	168031	chr1	223275273	223275866	ID=chr1.6677	594	0.732323	0.782476	62	0.104377	594
chr1	223173936	223341966	168031	chr1	223275921	223276172	ID=chr1.6678	252	0.634921	0.984991	25	0.0992063	252
chr1	223173936	223341966	168031	chr1	223276192	223276484	ID=chr1.6679	293	0.614334	0.820843	20	0.0682594	293
chr1	223173936	223341966	168031	chr1	223276510	223277105	ID=chr1.6680	596	0.724832	0.795623	61	0.102349	596
chr1	223173936	223341966	168031	chr1	223277127	223277490	ID=chr1.6681	364	0.634615	0.734897	26	0.0714286	364
chr1	223173936	223341966	168031	chr1	223277509	223278103	ID=chr1.6682	595	0.731092	0.783294	62	0.104202	595
chr1	223173936	223341966	168031	chr1	223278157	223278414	ID=chr1.6683	258	0.635659	0.998958	26	0.100775	258
chr1	223173936	223341966	168031	chr1	223278434	223278726	ID=chr1.6684	293	0.614334	0.820843	20	0.0682594	293
chr1	223173936	223341966	168031	chr1	223278752	223279347	ID=chr1.6685	596	0.72651	0.791346	61	0.102349	596
chr1	223173936	223341966	168031	chr1	223279369	223279732	ID=chr1.6686	364	0.637363	0.729571	26	0.0714286	364
chr1	223173936	223341966	168031	chr1	223279751	223280344	ID=chr1.6687	594	0.732323	0.782476	62	0.104377	594
chr1	223173936	223341966	168031	chr1	223280399	223280650	ID=chr1.6688	252	0.634921	0.984991	25	0.0992063	252
chr1	223173936	223341966	168031	chr1	223280670	223280962	ID=chr1.6689	293	0.614334	0.820843	20	0.0682594	293
chr1	223173936	223341966	168031	chr1	223280988	223281583	ID=chr1.6690	596	0.72651	0.791346	61	0.102349	596
chr1	223173936	223341966	168031	chr1	223281605	223281968	ID=chr1.6691	364	0.637363	0.729571	26	0.0714286	364
chr1	223173936	223341966	168031	chr1	223281987	223282580	ID=chr1.6692	594	0.734007	0.791698	63	0.106061	594
chr1	223173936	223341966	168031	chr1	223282635	223282892	ID=chr1.6693	258	0.635659	0.998958	26	0.100775	258
chr1	223173936	223341966	168031	chr1	223282912	223283204	ID=chr1.6694	293	0.614334	0.820843	20	0.0682594	293
chr1	223173936	223341966	168031	chr1	223283230	223283827	ID=chr1.6695	598	0.72408	0.795074	61	0.102007	598
chr1	223173936	223341966	168031	chr1	223283845	223284210	ID=chr1.6696	366	0.631148	0.741468	26	0.0710383	366
chr1	223173936	223341966	168031	chr1	223284229	223284822	ID=chr1.6697	594	0.73064	0.773685	61	0.102694	594
chr1	223173936	223341966	168031	chr1	223284877	223285134	ID=chr1.6698	258	0.635659	0.998958	26	0.100775	258
chr1	223173936	223341966	168031	chr1	223285154	223285446	ID=chr1.6699	293	0.614334	0.820843	20	0.0682594	293
chr1	223173936	223341966	168031	chr1	223285472	223286069	ID=chr1.6700	598	0.72408	0.795074	61	0.102007	598
chr1	223173936	223341966	168031	chr1	223286088	223286452	ID=chr1.6701	365	0.635616	0.734122	26	0.0712329	365
chr1	223173936	223341966	168031	chr1	223286471	223287064	ID=chr1.6702	594	0.734007	0.791698	63	0.106061	594
chr1	223173936	223341966	168031	chr1	223287119	223287370	ID=chr1.6703	252	0.634921	0.984991	25	0.0992063	252
chr1	223173936	223341966	168031	chr1	223287390	223287682	ID=chr1.6704	293	0.614334	0.820843	20	0.0682594	293
chr1	223173936	223341966	168031	chr1	223287708	223288305	ID=chr1.6705	598	0.720736	0.789474	60	0.100334	598
chr1	223173936	223341966	168031	chr1	223288324	223288688	ID=chr1.6706	365	0.635616	0.734122	26	0.0712329	365
chr1	223173936	223341966	168031	chr1	223288707	223289300	ID=chr1.6707	594	0.73064	0.773173	61	0.102694	594
chr1	223173936	223341966	168031	chr1	223289355	223289612	ID=chr1.6708	258	0.635659	0.998958	26	0.100775	258
chr1	223173936	223341966	168031	chr1	223289632	223289924	ID=chr1.6709	293	0.614334	0.820843	20	0.0682594	293
chr1	223173936	223341966	168031	chr1	223289950	223290547	ID=chr1.6710	598	0.72408	0.795074	61	0.102007	598
chr1	223173936	223341966	168031	chr1	223290566	223290930	ID=chr1.6711	365	0.635616	0.734122	26	0.0712329	365
chr1	223173936	223341966	168031	chr1	223290949	223291542	ID=chr1.6712	594	0.732323	0.782476	62	0.104377	594
chr1	223173936	223341966	168031	chr1	223291597	223291848	ID=chr1.6713	252	0.634921	0.985761	25	0.0992063	252
chr1	223173936	223341966	168031	chr1	223291868	223292160	ID=chr1.6714	293	0.614334	0.820843	20	0.0682594	293
chr1	223173936	223341966	168031	chr1	223292186	223292781	ID=chr1.6715	596	0.72651	0.791346	61	0.102349	596
chr1	223173936	223341966	168031	chr1	223292803	223293166	ID=chr1.6716	364	0.634615	0.734897	26	0.0714286	364
chr1	223173936	223341966	168031	chr1	223293185	223293778	ID=chr1.6717	594	0.732323	0.782476	62	0.104377	594
chr1	223173936	223341966	168031	chr1	223293833	223294092	ID=chr1.6718	260	0.634615	0.994996	26	0.1	260
chr1	223173936	223341966	168031	chr1	223294112	223294404	ID=chr1.6719	293	0.614334	0.820843	20	0.0682594	293
chr1	223173936	223341966	168031	chr1	223294430	223295025	ID=chr1.6720	596	0.72651	0.791346	61	0.102349	596
chr1	223173936	223341966	168031	chr1	223295047	223295410	ID=chr1.6721	364	0.634615	0.734897	26	0.0714286	364
chr1	223173936	223341966	168031	chr1	223295429	223296022	ID=chr1.6722	594	0.732323	0.782476	62	0.104377	594
chr1	223173936	223341966	168031	chr1	223296077	223296336	ID=chr1.6723	260	0.630769	0.968992	25	0.0961538	260
chr1	223173936	223341966	168031	chr1	223296356	223296648	ID=chr1.6724	293	0.614334	0.820843	20	0.0682594	293
chr1	223173936	223341966	168031	chr1	223296674	223297269	ID=chr1.6725	596	0.72651	0.791346	61	0.102349	596
chr1	223173936	223341966	168031	chr1	223297291	223297654	ID=chr1.6726	364	0.634615	0.734897	26	0.0714286	364
chr1	223173936	223341966	168031	chr1	223297673	223298266	ID=chr1.6727	594	0.732323	0.782476	62	0.104377	594
chr1	223173936	223341966	168031	chr1	223298321	223298580	ID=chr1.6728	260	0.630769	0.968992	25	0.0961538	260
chr1	223173936	223341966	168031	chr1	223298600	223298892	ID=chr1.6729	293	0.614334	0.820843	20	0.0682594	293
chr1	223173936	223341966	168031	chr1	223298918	223299513	ID=chr1.6730	596	0.72651	0.791346	61	0.102349	596
chr1	223173936	223341966	168031	chr1	223299535	223299898	ID=chr1.6731	364	0.634615	0.734897	26	0.0714286	364
chr1	223173936	223341966	168031	chr1	223299917	223300510	ID=chr1.6732	594	0.732323	0.782476	62	0.104377	594
chr1	223173936	223341966	168031	chr1	223300565	223300824	ID=chr1.6733	260	0.630769	0.968992	25	0.0961538	260
chr1	223173936	223341966	168031	chr1	223300844	223301136	ID=chr1.6734	293	0.614334	0.820843	20	0.0682594	293
chr1	223173936	223341966	168031	chr1	223301162	223301757	ID=chr1.6735	596	0.72651	0.791346	61	0.102349	596
chr1	223173936	223341966	168031	chr1	223301779	223302142	ID=chr1.6736	364	0.634615	0.734897	26	0.0714286	364
chr1	223173936	223341966	168031	chr1	223302161	223302754	ID=chr1.6737	594	0.732323	0.782476	62	0.104377	594
chr1	223173936	223341966	168031	chr1	223302809	223303068	ID=chr1.6738	260	0.630769	0.968992	25	0.0961538	260
chr1	223173936	223341966	168031	chr1	223303088	223303380	ID=chr1.6739	293	0.614334	0.820843	20	0.0682594	293
chr1	223173936	223341966	168031	chr1	223303406	223304001	ID=chr1.6740	596	0.72651	0.791346	61	0.102349	596
chr1	223173936	223341966	168031	chr1	223304023	223304386	ID=chr1.6741	364	0.634615	0.734897	26	0.0714286	364
chr1	223173936	223341966	168031	chr1	223304405	223304998	ID=chr1.6742	594	0.732323	0.782476	62	0.104377	594
chr1	223173936	223341966	168031	chr1	223305053	223305312	ID=chr1.6743	260	0.630769	0.968992	25	0.0961538	260
chr1	223173936	223341966	168031	chr1	223305332	223305624	ID=chr1.6744	293	0.614334	0.820843	20	0.0682594	293
chr1	223173936	223341966	168031	chr1	223305650	223306245	ID=chr1.6745	596	0.72651	0.791346	61	0.102349	596
chr1	223173936	223341966	168031	chr1	223306267	223306630	ID=chr1.6746	364	0.634615	0.734897	26	0.0714286	364
chr1	223173936	223341966	168031	chr1	223306649	223307242	ID=chr1.6747	594	0.734007	0.791698	63	0.106061	594
chr1	223173936	223341966	168031	chr1	223307297	223307556	ID=chr1.6748	260	0.630769	0.968992	25	0.0961538	260
chr1	223173936	223341966	168031	chr1	223307576	223307868	ID=chr1.6749	293	0.614334	0.820843	20	0.0682594	293
chr1	223173936	223341966	168031	chr1	223307894	223308489	ID=chr1.6750	596	0.72651	0.791346	61	0.102349	596
chr1	223173936	223341966	168031	chr1	223308511	223308874	ID=chr1.6751	364	0.634615	0.734897	26	0.0714286	364
chr1	223173936	223341966	168031	chr1	223308893	223309486	ID=chr1.6752	594	0.734007	0.791698	63	0.106061	594
chr1	223173936	223341966	168031	chr1	223309541	223309800	ID=chr1.6753	260	0.630769	0.968992	25	0.0961538	260
chr1	223173936	223341966	168031	chr1	223309820	223310112	ID=chr1.6754	293	0.614334	0.820843	20	0.0682594	293
chr1	223173936	223341966	168031	chr1	223310138	223310735	ID=chr1.6755	598	0.72408	0.794001	61	0.102007	598
chr1	223173936	223341966	168031	chr1	223310754	223311118	ID=chr1.6756	365	0.635616	0.734122	26	0.0712329	365
chr1	223173936	223341966	168031	chr1	223311137	223311730	ID=chr1.6757	594	0.732323	0.782476	62	0.104377	594
chr1	223173936	223341966	168031	chr1	223311785	223312042	ID=chr1.6758	258	0.631783	0.972851	25	0.0968992	258
chr1	223173936	223341966	168031	chr1	223312062	223312354	ID=chr1.6759	293	0.614334	0.820843	20	0.0682594	293
chr1	223173936	223341966	168031	chr1	223312380	223312975	ID=chr1.6760	596	0.72651	0.791346	61	0.102349	596
chr1	223173936	223341966	168031	chr1	223312997	223313360	ID=chr1.6761	364	0.634615	0.734897	26	0.0714286	364
chr1	223173936	223341966	168031	chr1	223313379	223313972	ID=chr1.6762	594	0.734007	0.791698	63	0.106061	594
chr1	223173936	223341966	168031	chr1	223314027	223314286	ID=chr1.6763	260	0.630769	0.968992	25	0.0961538	260
chr1	223173936	223341966	168031	chr1	223314306	223314598	ID=chr1.6764	293	0.614334	0.820843	20	0.0682594	293
chr1	223173936	223341966	168031	chr1	223314624	223315219	ID=chr1.6765	596	0.72651	0.791346	61	0.102349	596
chr1	223173936	223341966	168031	chr1	223315241	223315604	ID=chr1.6766	364	0.634615	0.734897	26	0.0714286	364
chr1	223173936	223341966	168031	chr1	223315623	223316216	ID=chr1.6767	594	0.732323	0.782476	62	0.104377	594
chr1	223173936	223341966	168031	chr1	223316271	223316530	ID=chr1.6768	260	0.630769	0.968992	25	0.0961538	260
chr1	223173936	223341966	168031	chr1	223316550	223316842	ID=chr1.6769	293	0.614334	0.820843	20	0.0682594	293
chr1	223173936	223341966	168031	chr1	223316868	223317465	ID=chr1.6770	598	0.72408	0.794001	61	0.102007	598
chr1	223173936	223341966	168031	chr1	223317484	223317848	ID=chr1.6771	365	0.635616	0.734122	26	0.0712329	365
chr1	223173936	223341966	168031	chr1	223317867	223318460	ID=chr1.6772	594	0.732323	0.782476	62	0.104377	594
chr1	223173936	223341966	168031	chr1	223318515	223318766	ID=chr1.6773	252	0.634921	0.984991	25	0.0992063	252
chr1	223173936	223341966	168031	chr1	223318786	223319078	ID=chr1.6774	293	0.614334	0.820843	20	0.0682594	293
chr1	223173936	223341966	168031	chr1	223319104	223319652	ID=chr1.6775	549	0.724954	0.811468	58	0.105647	549
chr1	223173936	223341966	168031	chr1	223319721	223320084	ID=chr1.6776	364	0.634615	0.734897	26	0.0714286	364
chr1	223173936	223341966	168031	chr1	223320103	223320696	ID=chr1.6777	594	0.732323	0.782476	62	0.104377	594
chr1	223173936	223341966	168031	chr1	223320751	223321002	ID=chr1.6778	252	0.634921	0.984991	25	0.0992063	252
chr1	223173936	223341966	168031	chr1	223321022	223321314	ID=chr1.6779	293	0.614334	0.820843	20	0.0682594	293
chr1	223173936	223341966	168031	chr1	223321340	223321935	ID=chr1.6780	596	0.724832	0.794562	61	0.102349	596
chr1	223173936	223341966	168031	chr1	223321957	223322320	ID=chr1.6781	364	0.634615	0.734897	26	0.0714286	364
chr1	223173936	223341966	168031	chr1	223322339	223322932	ID=chr1.6782	594	0.732323	0.782476	62	0.104377	594
chr1	223173936	223341966	168031	chr1	223322987	223323238	ID=chr1.6783	252	0.634921	0.984991	25	0.0992063	252
chr1	223173936	223341966	168031	chr1	223323258	223323550	ID=chr1.6784	293	0.614334	0.820843	20	0.0682594	293
chr1	223173936	223341966	168031	chr1	223323576	223324171	ID=chr1.6785	596	0.72651	0.791346	61	0.102349	596
chr1	223173936	223341966	168031	chr1	223324193	223324556	ID=chr1.6786	364	0.634615	0.734897	26	0.0714286	364
chr1	223173936	223341966	168031	chr1	223324575	223325168	ID=chr1.6787	594	0.732323	0.782476	62	0.104377	594
chr1	223173936	223341966	168031	chr1	223325223	223325482	ID=chr1.6788	260	0.630769	0.968992	25	0.0961538	260
chr1	223173936	223341966	168031	chr1	223325502	223325794	ID=chr1.6789	293	0.614334	0.820843	20	0.0682594	293
chr1	223173936	223341966	168031	chr1	223325820	223326415	ID=chr1.6790	596	0.72651	0.791346	61	0.102349	596
chr1	223173936	223341966	168031	chr1	223326437	223326786	ID=chr1.6791	350	0.648571	0.732689	26	0.0742857	350
chr1	223173936	223341966	168031	chr1	223326829	223327412	ID=chr1.6792	584	0.732877	0.781725	61	0.104452	584
chr1	223173936	223341966	168031	chr1	223327467	223327726	ID=chr1.6793	260	0.623077	0.913675	23	0.0884615	260
chr1	223173936	223341966	168031	chr1	223327746	223328038	ID=chr1.6794	293	0.614334	0.820843	20	0.0682594	293
chr1	223173936	223341966	168031	chr1	223328064	223328659	ID=chr1.6795	596	0.72651	0.791346	61	0.102349	596
chr1	223173936	223341966	168031	chr1	223328681	223329044	ID=chr1.6796	364	0.637363	0.729571	26	0.0714286	364
chr1	223173936	223341966	168031	chr1	223329063	223329656	ID=chr1.6797	594	0.734007	0.791698	63	0.106061	594
chr1	223173936	223341966	168031	chr1	223329711	223329970	ID=chr1.6798	260	0.630769	0.968992	25	0.0961538	260
chr1	223173936	223341966	168031	chr1	223329990	223330282	ID=chr1.6799	293	0.614334	0.820843	20	0.0682594	293
chr1	223173936	223341966	168031	chr1	223330308	223330903	ID=chr1.6800	596	0.72651	0.791346	61	0.102349	596
chr1	223173936	223341966	168031	chr1	223330925	223331288	ID=chr1.6801	364	0.634615	0.734897	26	0.0714286	364
chr1	223173936	223341966	168031	chr1	223331307	223331900	ID=chr1.6802	594	0.732323	0.782476	62	0.104377	594
chr1	223173936	223341966	168031	chr1	223331955	223332214	ID=chr1.6803	260	0.630769	0.968992	25	0.0961538	260
chr1	223173936	223341966	168031	chr1	223332234	223332526	ID=chr1.6804	293	0.614334	0.820843	20	0.0682594	293
chr1	223173936	223341966	168031	chr1	223332552	223333147	ID=chr1.6805	596	0.72651	0.791346	61	0.102349	596
chr1	223173936	223341966	168031	chr1	223333169	223333532	ID=chr1.6806	364	0.634615	0.734897	26	0.0714286	364
chr1	223173936	223341966	168031	chr1	223333551	223334144	ID=chr1.6807	594	0.732323	0.782476	62	0.104377	594
chr1	223173936	223341966	168031	chr1	223334199	223334458	ID=chr1.6808	260	0.630769	0.968992	25	0.0961538	260
chr1	223173936	223341966	168031	chr1	223334478	223334770	ID=chr1.6809	293	0.614334	0.820843	20	0.0682594	293
chr1	223173936	223341966	168031	chr1	223334796	223335391	ID=chr1.6810	596	0.72651	0.791346	61	0.102349	596
chr1	223173936	223341966	168031	chr1	223335413	223335776	ID=chr1.6811	364	0.634615	0.734897	26	0.0714286	364
chr1	223173936	223341966	168031	chr1	223335795	223336388	ID=chr1.6812	594	0.732323	0.782476	62	0.104377	594
chr1	223173936	223341966	168031	chr1	223336443	223336701	ID=chr1.6813	259	0.633205	0.965265	25	0.0965251	259
chr1	223173936	223341966	168031	chr1	223336723	223337014	ID=chr1.6814	292	0.613014	0.824859	20	0.0684932	292
chr1	223173936	223341966	168031	chr1	223337040	223337637	ID=chr1.6815	598	0.72408	0.795074	61	0.102007	598
chr1	223173936	223341966	168031	chr1	223337656	223338020	ID=chr1.6816	365	0.635616	0.734122	26	0.0712329	365
chr1	223173936	223341966	168031	chr1	223338039	223338632	ID=chr1.6817	594	0.732323	0.782476	62	0.104377	594
chr1	223173936	223341966	168031	chr1	223338687	223338946	ID=chr1.6818	260	0.630769	0.968992	25	0.0961538	260
chr1	223173936	223341966	168031	chr1	223338966	223339258	ID=chr1.6819	293	0.614334	0.820843	20	0.0682594	293
chr1	223173936	223341966	168031	chr1	223339284	223339881	ID=chr1.6820	598	0.722408	0.798293	61	0.102007	598
chr1	223173936	223341966	168031	chr1	223339900	223340264	ID=chr1.6821	365	0.635616	0.734122	26	0.0712329	365
chr1	223173936	223341966	168031	chr1	223340283	223340876	ID=chr1.6822	594	0.73064	0.773173	61	0.102694	594
chr1	223173936	223341966	168031	chr1	223340931	223341187	ID=chr1.6823	257	0.634241	0.96908	25	0.0972763	257
chr1	223173936	223341966	168031	chr1	223341209	223341500	ID=chr1.6824	292	0.613014	0.824859	20	0.0684932	292
chr1	223173936	223341966	168031	chr1	223341526	223342123	ID=chr1.6825	598	0.72408	0.795074	61	0.102007	441
chr1	227640644	227640970	327	chr1	227640696	227641006	ID=chr1.6942	311	0.59164	0.802334	21	0.0675241	275
chr1	228637949	228638248	300	chr1	228637913	228638147	ID=chr1.6959	235	0.574468	0.94	18	0.0765957	199
chr1	228779694	228780028	335	chr1	228779757	228780052	ID=chr1.6960	296	0.594595	0.929356	24	0.0810811	272
chr1	230599400	230599720	321	chr1	230599440	230599722	ID=chr1.7024	283	0.625442	0.847968	23	0.0812721	281
chr1	231150311	231150636	326	chr1	231150298	231150574	ID=chr1.7037	277	0.624549	0.791429	21	0.0758123	264
chr1	239525795	239528779	2985	chr1	239526518	239526808	ID=chr1.7199	291	0.611684	0.890816	24	0.0824742	291
chr1	240741913	240743372	1460	chr1	240741461	240742089	ID=chr1.7243	629	0.570747	0.858145	43	0.0683625	177
chr1	240983987	240985532	1546	chr1	240984030	240984313	ID=chr1.7247	284	0.612676	0.764983	20	0.0704225	284
chr1	241531903	241535586	3684	chr1	241534515	241534849	ID=chr1.7276	335	0.665672	0.682913	22	0.0656716	335
chr1	241531903	241535586	3684	chr1	241534948	241535904	ID=chr1.7277	957	0.677116	0.66564	63	0.0658307	639
chr1	242170503	242175517	5015	chr1	242170840	242171188	ID=chr1.7328	349	0.555874	0.871269	23	0.0659026	349
chr1	243172008	243174727	2720	chr1	243161421	243185746	ID=chr1.7346	24326	0.536997	0.983615	1535	0.0631012	2720
chr1	243715573	243724521	8949	chr1	243715161	243716006	ID=chr1.7370	846	0.767139	1.17616	144	0.170213	434
chr1	243715573	243724521	8949	chr1	243716309	243716641	ID=chr1.7371	333	0.582583	1.32934	18	0.0540541	333
chr2	67656	67816	161	chr2	66656	67686	ID=chr2.4	1031	0.523763	0.749888	47	0.0455868	31
chr2	314718	316326	1609	chr2	314854	315178	ID=chr2.18	325	0.526154	0.688559	14	0.0430769	325
chr2	314718	316326	1609	chr2	315204	315595	ID=chr2.19	392	0.55102	0.805755	22	0.0561224	392
chr2	314718	316326	1609	chr2	315764	316291	ID=chr2.20	528	0.547348	0.747405	27	0.0511364	528
chr2	869163	876931	7769	chr2	875936	877202	ID=chr2.50	1267	0.647987	1.19987	156	0.123125	996
chr2	1148682	1148949	268	chr2	1148647	1148907	ID=chr2.58	261	0.56705	0.911581	19	0.0727969	226
chr2	3206591	3209200	2610	chr2	3203465	3209955	ID=chr2.119	6491	0.596056	0.879351	494	0.0761054	2610
chr2	5451825	5452138	314	chr2	5451784	5452088	ID=chr2.192	305	0.577049	0.837912	21	0.0688525	264
chr2	8540995	8541242	248	chr2	8540934	8541322	ID=chr2.241	389	0.717224	1.00051	35	0.0899743	248
chr2	10438593	10439306	714	chr2	10438413	10438655	ID=chr2.305	243	0.650206	1.6875	14	0.0576132	63
chr2	10438593	10439306	714	chr2	10438932	10439219	ID=chr2.306	288	0.604167	1.73494	8	0.0277778	288
chr2	10847194	10850930	3737	chr2	10849827	10850041	ID=chr2.325	215	0.67907	0.727444	18	0.0837209	215
chr2	10847194	10850930	3737	chr2	10850179	10850576	ID=chr2.326	398	0.763819	0.944994	54	0.135678	398
chr2	23019833	23025890	6058	chr2	23025507	23025903	ID=chr2.546	397	0.584383	0.828316	28	0.070529	384
chr2	24287642	24287977	336	chr2	24287595	24287835	ID=chr2.588	241	0.556017	0.705631	13	0.0539419	194
chr2	25050424	25050729	306	chr2	25050388	25050724	ID=chr2.604	337	0.563798	0.834816	22	0.0652819	301
chr2	26298603	26298922	320	chr2	26298642	26298959	ID=chr2.656	318	0.58805	0.854439	23	0.072327	281
chr2	30502389	30502696	308	chr2	30502325	30502587	ID=chr2.797	263	0.589354	0.899145	20	0.0760456	199
chr2	30502389	30502696	308	chr2	30502597	30503071	ID=chr2.798	475	0.64	1.01602	49	0.103158	100
chr2	34521478	34562203	40726	chr2	34545849	34546054	ID=chr2.880	206	0.553398	0.776138	12	0.0582524	206
chr2	45119648	45126212	6565	chr2	45119608	45119814	ID=chr2.1117	207	0.671498	0.946778	22	0.10628	167
chr2	45119648	45126212	6565	chr2	45119953	45120175	ID=chr2.1118	223	0.681614	0.696029	18	0.0807175	223
chr2	57025345	57025660	316	chr2	57025378	57025670	ID=chr2.1343	293	0.604096	0.877931	23	0.0784983	283
chr2	59588425	59588719	295	chr2	59588401	59588658	ID=chr2.1373	258	0.581395	0.793846	17	0.0658915	234
chr2	62287672	62287974	303	chr2	62287777	62287994	ID=chr2.1450	218	0.591743	0.853229	16	0.0733945	198
chr2	65536099	65538640	2542	chr2	65536207	65536432	ID=chr2.1546	226	0.641593	0.733766	17	0.0752212	226
chr2	65536099	65538640	2542	chr2	65536633	65536848	ID=chr2.1547	216	0.703704	0.752613	20	0.0925926	216
chr2	69707900	69708183	284	chr2	69707861	69708096	ID=chr2.1616	236	0.567797	0.953964	18	0.0762712	197
chr2	81897507	81903545	6039	chr2	81897515	81897923	ID=chr2.1944	409	0.586797	0.853565	30	0.0733496	409
chr2	89366342	89478534	112193	chr2	89437586	89438125	ID=chr2.2115	540	0.677778	1.04372	58	0.107407	540
chr2	89366342	89478534	112193	chr2	89474258	89474471	ID=chr2.2116	214	0.61215	0.713333	14	0.0654206	214
chr2	90798355	90939248	140894	chr2	90862718	90862995	ID=chr2.2146	278	0.618705	1.03316	26	0.0935252	278
chr2	90798355	90939248	140894	chr2	90863047	90865933	ID=chr2.2147	2887	0.694839	1.20405	380	0.131625	2887
chr2	90798355	90939248	140894	chr2	90899335	90900945	ID=chr2.2148	1611	0.664804	0.997946	171	0.106145	1611
chr2	91028366	91691998	663633	chr2	91596500	91597684	ID=chr2.2149	1185	0.666667	0.98531	126	0.106329	1185
chr2	91028366	91691998	663633	chr2	91631069	91635365	ID=chr2.2150	4297	0.701187	1.22231	585	0.136141	4297
chr2	92015717	92208958	193242	chr2	92015702	92016287	ID=chr2.2167	586	0.656997	1.02825	60	0.102389	571
chr2	92015717	92208958	193242	chr2	92150322	92150984	ID=chr2.2168	663	0.720965	0.925088	77	0.116139	663
chr2	92015717	92208958	193242	chr2	92191962	92192191	ID=chr2.2169	230	0.565217	0.762311	14	0.0608696	230
chr2	92249290	92250472	1183	chr2	92248857	92249684	ID=chr2.2172	828	0.612319	0.851074	63	0.076087	395
chr2	92249290	92250472	1183	chr2	92249698	92250311	ID=chr2.2173	614	0.581433	0.844992	41	0.0667752	614
chr2	92249290	92250472	1183	chr2	92250377	92250881	ID=chr2.2174	505	0.59802	0.970149	39	0.0772277	96
chr2	94712245	94763957	51713	chr2	94711651	94712595	ID=chr2.2178	945	0.692063	1.15828	120	0.126984	351
chr2	94712245	94763957	51713	chr2	94745784	94747183	ID=chr2.2179	1400	0.675714	1	156	0.111429	1400
chr2	95937056	96019995	82940	chr2	95958895	95959213	ID=chr2.2221	319	0.564263	0.712054	18	0.0564263	319
chr2	95937056	96019995	82940	chr2	95989617	95989957	ID=chr2.2222	341	0.677419	0.682105	26	0.0762463	341
chr2	95937056	96019995	82940	chr2	95990037	95990720	ID=chr2.2223	684	0.692982	0.783393	64	0.0935673	684
chr2	95937056	96019995	82940	chr2	95991310	95991769	ID=chr2.2224	460	0.695652	0.726957	40	0.0869565	460
chr2	95937056	96019995	82940	chr2	96019443	96019652	ID=chr2.2225	210	0.580952	0.79096	14	0.0666667	210
chr2	96240474	96462766	222293	chr2	96381587	96381851	ID=chr2.2231	265	0.588679	0.748339	17	0.0641509	265
chr2	96240474	96462766	222293	chr2	96430044	96430470	ID=chr2.2232	427	0.672131	0.88563	42	0.0983607	427
chr2	96240474	96462766	222293	chr2	96430649	96431110	ID=chr2.2233	462	0.751082	0.721635	47	0.101732	462
chr2	96240474	96462766	222293	chr2	96448683	96449372	ID=chr2.2234	690	0.678261	0.794118	63	0.0913043	690
chr2	96240474	96462766	222293	chr2	96449987	96450214	ID=chr2.2235	228	0.539474	0.665252	11	0.0482456	228
chr2	98368761	98369053	293	chr2	98368728	98368955	ID=chr2.2301	228	0.557018	0.909272	16	0.0701754	195
chr2	102142878	102143180	303	chr2	102142969	102143200	ID=chr2.2390	232	0.568966	1.03111	19	0.0818966	212
chr2	111648411	111648714	304	chr2	111648504	111648704	ID=chr2.2580	201	0.597015	0.909502	16	0.079602	201
chr2	113759056	113761325	2270	chr2	113759292	113759508	ID=chr2.2639	217	0.700461	0.756098	20	0.0921659	217
chr2	113829806	113830103	298	chr2	113829778	113830005	ID=chr2.2642	228	0.570175	0.899408	16	0.0701754	200
chr2	122946399	122946701	303	chr2	122946368	122946663	ID=chr2.2834	296	0.594595	0.88473	23	0.0777027	265
chr2	123604881	123607760	2880	chr2	123604929	123605229	ID=chr2.2840	301	0.58804	0.738698	19	0.0631229	301
chr2	128478390	128478686	297	chr2	128478350	128478659	ID=chr2.2921	310	0.587097	0.914342	24	0.0774194	270
chr2	131457215	131457516	302	chr2	131457198	131457407	ID=chr2.3028	210	0.595238	0.876369	16	0.0761905	193
chr2	138996901	138997245	345	chr2	138996878	138997157	ID=chr2.3166	280	0.607143	0.819398	21	0.075	257
chr2	139246460	139251605	5146	chr2	139251273	139251483	ID=chr2.3170	211	0.587678	0.901709	16	0.0758294	211
chr2	141943170	141943479	310	chr2	141943146	141943426	ID=chr2.3200	281	0.597865	0.843965	21	0.0747331	257
chr2	144963860	144964169	310	chr2	144963856	144964129	ID=chr2.3231	274	0.616788	0.857468	22	0.080292	270
chr2	149090477	149090787	311	chr2	149090511	149090794	ID=chr2.3276	284	0.609155	0.814087	21	0.0739437	277
chr2	149667928	149668239	312	chr2	149667880	149668107	ID=chr2.3283	228	0.552632	0.753623	13	0.0570175	180
chr2	157948748	157949057	310	chr2	157948736	157949016	ID=chr2.3398	281	0.601423	0.885166	22	0.0782918	269
chr2	158790756	158791072	317	chr2	158790743	158791013	ID=chr2.3411	271	0.619926	0.898774	23	0.0848708	258
chr2	163183572	163183868	297	chr2	163183658	163183868	ID=chr2.3495	211	0.616114	0.916506	18	0.0853081	211
chr2	165772074	165772381	308	chr2	165772028	165772272	ID=chr2.3537	245	0.6	0.820923	18	0.0734694	199
chr2	169408071	169408382	312	chr2	169408102	169408413	ID=chr2.3578	312	0.596154	0.888889	24	0.0769231	281
chr2	170511763	170512059	297	chr2	170511857	170512065	ID=chr2.3607	209	0.588517	0.901348	16	0.076555	203
chr2	177856632	177856974	343	chr2	177856696	177856969	ID=chr2.3844	274	0.609489	0.838531	21	0.0766423	274
chr2	178049293	178053419	4127	chr2	178049244	178049564	ID=chr2.3852	321	0.598131	0.782927	22	0.0685358	272
chr2	178581654	178581959	306	chr2	178581611	178581854	ID=chr2.3860	244	0.54918	0.824324	15	0.0614754	201
chr2	192065563	192068354	2792	chr2	192068048	192068252	ID=chr2.4032	205	0.590244	0.918768	16	0.0780488	205
chr2	194072802	194073101	300	chr2	194072892	194073113	ID=chr2.4069	222	0.608108	0.934426	19	0.0855856	210
chr2	197113912	197114227	316	chr2	197113953	197114230	ID=chr2.4106	278	0.611511	0.86372	22	0.0791367	275
chr2	207857867	207866084	8218	chr2	207858480	207858691	ID=chr2.4384	212	0.561321	0.730195	12	0.0566038	212
chr2	207979170	207981560	2391	chr2	207979215	207979507	ID=chr2.4386	293	0.600683	0.892819	23	0.0784983	293
chr2	208415235	208415534	300	chr2	208415325	208415565	ID=chr2.4414	241	0.568465	0.93572	18	0.0746888	210
chr2	208965199	208965511	313	chr2	208965236	208965509	ID=chr2.4429	274	0.616788	0.784651	20	0.0729927	274
chr2	212223241	212223531	291	chr2	212223217	212223438	ID=chr2.4482	222	0.572072	0.949195	17	0.0765766	198
chr2	216609928	216613285	3358	chr2	216612123	216612358	ID=chr2.4554	236	0.622881	0.742963	17	0.0720339	236
chr2	216609928	216613285	3358	chr2	216612387	216612676	ID=chr2.4555	290	0.682759	1.13988	17	0.0586207	290
chr2	216609928	216613285	3358	chr2	216613013	216613302	ID=chr2.4556	290	0.603448	0.931228	24	0.0827586	273
chr2	217701718	217702008	291	chr2	217701751	217701977	ID=chr2.4569	227	0.603524	0.89175	18	0.0792952	227
chr2	220870339	220870656	318	chr2	220870338	220870614	ID=chr2.4709	277	0.620939	0.837663	22	0.0794224	276
chr2	223007297	223007569	273	chr2	223007331	223007542	ID=chr2.4747	212	0.599057	0.906439	17	0.0801887	212
chr2	224816372	224817369	998	chr2	224816503	224816851	ID=chr2.4774	349	0.570201	0.739563	20	0.0573066	349
chr2	229865235	229871248	6014	chr2	229865238	229865450	ID=chr2.4844	213	0.615023	0.713397	14	0.0657277	213
chr2	231815570	231815868	299	chr2	231815601	231815825	ID=chr2.4901	225	0.604444	0.8994	18	0.08	225
chr2	240431724	240432022	299	chr2	240431699	240431916	ID=chr2.5203	218	0.573394	0.971174	17	0.0779817	193
chr2	241258372	241258534	163	chr2	241257937	241258433	ID=chr2.5260	497	0.525151	0.826389	17	0.0342052	62
chr2	242228509	242240154	11646	chr2	242235572	242235812	ID=chr2.5328	241	0.705394	0.800997	24	0.0995851	241
chr2	242228509	242240154	11646	chr2	242236791	242237037	ID=chr2.5329	247	0.692308	0.783154	23	0.0931174	247
chr2	242228509	242240154	11646	chr2	242240042	242240319	ID=chr2.5330	278	0.618705	0.668269	17	0.0611511	113
chr2	242298052	242300335	2284	chr2	242299389	242299848	ID=chr2.5340	460	0.747826	0.675607	23	0.05	460
chr2	242477083	242477711	629	chr2	242477627	242478234	ID=chr2.5361	608	0.728618	1.02068	81	0.133224	85
chr2	242557432	242558468	1037	chr2	242558059	242558326	ID=chr2.5363	268	0.567164	0.7507	16	0.0597015	268
chr2	242602986	242614988	12003	chr2	242609891	242611124	ID=chr2.5364	1234	0.802269	1.12675	216	0.175041	1234
chr3	2122105	2122420	316	chr3	2122134	2122433	ID=chr3.35	300	0.606667	0.880088	24	0.08	287
chr3	2584286	2584593	308	chr3	2584384	2584598	ID=chr3.42	215	0.604651	0.981735	19	0.0883721	210
chr3	5225879	5226048	170	chr3	5225664	5225972	ID=chr3.110	309	0.576052	0.827679	21	0.0679612	94
chr3	5600266	5600575	310	chr3	5600242	5600463	ID=chr3.116	222	0.585586	0.857143	16	0.0720721	198
chr3	7082113	7085457	3345	chr3	7085128	7085397	ID=chr3.142	270	0.618519	0.831866	21	0.0777778	270
chr3	11486260	11486573	314	chr3	11486144	11486379	ID=chr3.263	236	0.851695	0.634409	27	0.114407	120
chr3	16571807	16571910	104	chr3	16571588	16571861	ID=chr3.401	274	0.605839	0.812454	20	0.0729927	55
chr3	21334998	21335329	332	chr3	21334972	21335262	ID=chr3.457	291	0.601375	0.776	20	0.0687285	265
chr3	21394360	21394657	298	chr3	21394329	21394556	ID=chr3.458	228	0.587719	0.866533	17	0.0745614	197
chr3	25233719	25234032	314	chr3	25233823	25234062	ID=chr3.505	240	0.575	0.935673	18	0.075	210
chr3	28122570	28122878	309	chr3	28122564	28122893	ID=chr3.540	330	0.563636	0.895047	23	0.069697	309
chr3	29575854	29576161	308	chr3	29575874	29576187	ID=chr3.554	314	0.605096	0.848553	24	0.0764331	288
chr3	31166906	31167203	298	chr3	31166858	31167103	ID=chr3.570	246	0.565041	0.894737	17	0.0691057	198
chr3	42864966	42865280	315	chr3	42865000	42865294	ID=chr3.806	295	0.613559	0.881255	24	0.0813559	281
chr3	45510115	45510422	308	chr3	45510204	45510453	ID=chr3.878	250	0.552	0.965458	18	0.072	219
chr3	47753172	47753475	304	chr3	47753163	47753431	ID=chr3.948	269	0.6171	0.829759	21	0.0780669	260
chr3	48230930	48233316	2387	chr3	48230781	48231136	ID=chr3.975	356	0.75	0.95339	47	0.132022	207
chr3	48230930	48233316	2387	chr3	48231275	48231489	ID=chr3.976	215	0.702326	0.759986	20	0.0930233	215
chr3	48230930	48233316	2387	chr3	48233020	48233251	ID=chr3.977	232	0.849138	0.669553	28	0.12069	232
chr3	51755549	51755874	326	chr3	51755585	51755899	ID=chr3.1177	315	0.603175	0.813679	23	0.0730159	290
chr3	57606055	57606356	302	chr3	57606148	57606386	ID=chr3.1329	239	0.564854	0.963278	18	0.0753138	209
chr3	58026336	58026640	305	chr3	58026319	58026533	ID=chr3.1343	215	0.581395	0.957809	17	0.0790698	198
chr3	70383639	70383959	321	chr3	70383688	70383953	ID=chr3.1535	266	0.605263	0.793407	19	0.0714286	266
chr3	75553424	75575553	22130	chr3	75568687	75568953	ID=chr3.1619	267	0.602996	0.793897	19	0.071161	267
chr3	76208122	76208416	295	chr3	76208102	76208388	ID=chr3.1643	287	0.602787	0.892992	23	0.0801394	267
chr3	76766499	76766665	167	chr3	76765658	76766646	ID=chr3.1650	989	0.593529	1.19224	30	0.0303337	148
chr3	94369347	94401773	32427	chr3	94370995	94371218	ID=chr3.1863	224	0.495536	1.23077	4	0.0178571	224
chr3	94369347	94401773	32427	chr3	94400361	94400587	ID=chr3.1864	227	0.480176	1.12376	4	0.0176211	227
chr3	97248506	97248818	313	chr3	97248523	97248829	ID=chr3.1894	307	0.599349	0.851236	23	0.0749186	296
chr3	100859960	100860254	295	chr3	100859920	100860227	ID=chr3.1943	308	0.577922	0.868718	22	0.0714286	268
chr3	103317441	103317746	306	chr3	103317419	103317711	ID=chr3.1966	293	0.593857	0.907609	23	0.0784983	271
chr3	103561523	103561828	306	chr3	103561514	103561720	ID=chr3.1982	207	0.589372	0.962264	17	0.0821256	198
chr3	108425298	108425608	311	chr3	108425286	108425578	ID=chr3.2046	293	0.610922	0.82641	22	0.0750853	281
chr3	113360573	113360905	333	chr3	113360560	113360837	ID=chr3.2106	278	0.593525	0.791429	19	0.0683453	265
chr3	117166569	117166893	325	chr3	117166557	117166768	ID=chr3.2165	212	0.59434	0.977209	18	0.0849057	200
chr3	139992375	139995124	2750	chr3	139992496	139992726	ID=chr3.2686	231	0.627706	0.747431	17	0.0735931	231
chr3	149758741	149762068	3328	chr3	149759631	149759876	ID=chr3.2878	246	0.699187	0.703144	21	0.0853659	246
chr3	171317890	171324990	7101	chr3	171318966	171319322	ID=chr3.3215	357	0.582633	0.728571	22	0.0616247	357
chr3	171529355	171529658	304	chr3	171529310	171529653	ID=chr3.3225	344	0.56686	0.851119	23	0.0668605	299
chr3	172093881	172094137	257	chr3	172093795	172094038	ID=chr3.3248	244	0.590164	0.812855	17	0.0696721	158
chr3	172093881	172094137	257	chr3	172094090	172094451	ID=chr3.3249	362	0.544199	0.859946	23	0.0635359	48
chr3	174456540	174456845	306	chr3	174456488	174456736	ID=chr3.3302	249	0.586345	0.812788	17	0.0682731	197
chr3	176467816	176468123	308	chr3	176467827	176468126	ID=chr3.3333	300	0.603333	0.893522	24	0.08	297
chr3	179058607	179061506	2900	chr3	179059402	179059628	ID=chr3.3379	227	0.863436	0.661876	28	0.123348	227
chr3	179058607	179061506	2900	chr3	179060667	179060920	ID=chr3.3380	254	0.673228	0.661277	19	0.0748031	254
chr3	179058607	179061506	2900	chr3	179061113	179061357	ID=chr3.3381	245	0.632653	0.735	18	0.0734694	245
chr3	188907011	188907314	304	chr3	188907009	188907267	ID=chr3.3662	259	0.617761	0.860737	21	0.0810811	257
chr3	192737932	192738241	310	chr3	192737912	192738188	ID=chr3.3729	277	0.595668	0.82736	20	0.0722022	257
chr3	197426943	197819283	392341	chr3	197438497	197439408	ID=chr3.3861	912	0.732456	0.901615	110	0.120614	912
chr3	197426943	197819283	392341	chr3	197452068	197452360	ID=chr3.3862	293	0.583618	0.811634	20	0.0682594	293
chr3	197426943	197819283	392341	chr3	197529664	197529882	ID=chr3.3863	219	0.789954	0.717445	24	0.109589	219
chr3	197426943	197819283	392341	chr3	197532574	197532823	ID=chr3.3864	250	0.628	0.812216	20	0.08	250
chr3	197426943	197819283	392341	chr3	197544389	197545549	ID=chr3.3865	1161	0.751938	0.837762	134	0.115418	1161
chr3	197426943	197819283	392341	chr3	197550249	197550574	ID=chr3.3866	326	0.592025	1.00154	4	0.0122699	326
chr3	197426943	197819283	392341	chr3	197553613	197554229	ID=chr3.3867	617	0.632091	0.823461	47	0.076175	617
chr3	197426943	197819283	392341	chr3	197558976	197559249	ID=chr3.3868	274	0.543796	1.083	6	0.0218978	274
chr3	197426943	197819283	392341	chr3	197560227	197560479	ID=chr3.3869	253	0.541502	0.79685	4	0.0158103	253
chr3	197426943	197819283	392341	chr3	197564152	197564362	ID=chr3.3870	211	0.601896	0.803503	10	0.0473934	211
chr3	197426943	197819283	392341	chr3	197575147	197575597	ID=chr3.3871	451	0.600887	0.776439	21	0.0465632	451
chr3	197426943	197819283	392341	chr3	197578562	197578784	ID=chr3.3872	223	0.58296	0.669	9	0.0403587	223
chr3	197426943	197819283	392341	chr3	197592189	197592552	ID=chr3.3873	364	0.60989	0.756993	20	0.0549451	364
chr3	197426943	197819283	392341	chr3	197609781	197610026	ID=chr3.3874	246	0.650407	0.692308	18	0.0731707	246
chr3	197426943	197819283	392341	chr3	197617068	197617508	ID=chr3.3875	441	0.60771	0.836719	34	0.0770975	441
chr3	197426943	197819283	392341	chr3	197623100	197623383	ID=chr3.3876	284	0.566901	0.939509	21	0.0739437	284
chr3	197426943	197819283	392341	chr3	197629067	197629307	ID=chr3.3877	241	0.639004	0.798709	19	0.0788382	241
chr3	197426943	197819283	392341	chr3	197640261	197640512	ID=chr3.3878	252	0.75	0.885714	31	0.123016	252
chr3	197426943	197819283	392341	chr3	197650603	197650868	ID=chr3.3879	266	0.631579	0.620432	15	0.056391	266
chr3	197426943	197819283	392341	chr3	197655350	197655586	ID=chr3.3880	237	0.565401	0.686497	13	0.0548523	237
chr3	197426943	197819283	392341	chr3	197658808	197659154	ID=chr3.3881	347	0.729107	0.67782	31	0.0893372	347
chr3	197426943	197819283	392341	chr3	197660072	197660277	ID=chr3.3882	206	0.626214	0.829102	13	0.0631068	206
chr3	197426943	197819283	392341	chr3	197663859	197664063	ID=chr3.3883	205	0.721951	0.657051	16	0.0780488	205
chr3	197426943	197819283	392341	chr3	197664497	197664720	ID=chr3.3884	224	0.678571	0.707989	18	0.0803571	224
chr3	197426943	197819283	392341	chr3	197664964	197665559	ID=chr3.3885	596	0.687919	0.88277	61	0.102349	596
chr3	197426943	197819283	392341	chr3	197677622	197677996	ID=chr3.3886	375	0.581333	1.21655	36	0.096	375
chr3	197426943	197819283	392341	chr3	197684452	197684691	ID=chr3.3887	240	0.629167	0.831729	18	0.075	240
chr3	197426943	197819283	392341	chr3	197685214	197685475	ID=chr3.3888	262	0.740458	0.752874	26	0.0992366	262
chr3	197426943	197819283	392341	chr3	197685732	197686095	ID=chr3.3889	364	0.777473	0.885926	46	0.126374	364
chr3	197426943	197819283	392341	chr3	197698385	197698673	ID=chr3.3890	289	0.723183	0.682409	24	0.083045	289
chr3	197426943	197819283	392341	chr3	197698764	197699734	ID=chr3.3891	971	0.824923	0.869235	134	0.138002	971
chr3	197426943	197819283	392341	chr3	197699750	197699970	ID=chr3.3892	221	0.696833	0.79907	21	0.0950226	221
chr3	197426943	197819283	392341	chr3	197716613	197716924	ID=chr3.3893	312	0.599359	0.86069	24	0.0769231	312
chr3	197426943	197819283	392341	chr3	197743921	197744772	ID=chr3.3894	852	0.757042	0.843087	98	0.115023	852
chr3	197426943	197819283	392341	chr3	197744971	197745203	ID=chr3.3895	233	0.618026	0.789831	17	0.0729614	233
chr3	197426943	197819283	392341	chr3	197767160	197767362	ID=chr3.3896	203	0.571429	0.905384	14	0.0689655	203
chr3	197426943	197819283	392341	chr3	197779746	197779978	ID=chr3.3897	233	0.738197	0.790724	24	0.103004	233
chr3	197426943	197819283	392341	chr3	197779989	197780893	ID=chr3.3898	905	0.744751	0.87854	110	0.121547	905
chr3	197426943	197819283	392341	chr3	197806041	197806862	ID=chr3.3899	822	0.755474	0.809738	91	0.110706	822
chr3	197426943	197819283	392341	chr3	197807061	197807288	ID=chr3.3900	228	0.631579	0.772881	17	0.0745614	228
chr3	197426943	197819283	392341	chr3	197816832	197817044	ID=chr3.3901	213	0.788732	0.724901	24	0.112676	213
chr3	200290242	200304709	14468	chr3	200299894	200300699	ID=chr3.4028	806	0.733251	1.04912	113	0.140199	806
chr4	1	5731	5731	chr4	5155	6878	ID=chr4.1	1724	0.770302	1.23884	311	0.180394	577
chr4	629931	630107	177	chr4	629585	630292	ID=chr4.35	708	0.669492	0.7342	54	0.0762712	177
chr4	741648	742485	838	chr4	740960	743086	ID=chr4.67	2127	0.722614	0.879704	214	0.100611	838
chr4	821579	823400	1822	chr4	820814	822751	ID=chr4.82	1938	0.79515	0.841694	248	0.127967	1173
chr4	1235518	1238431	2914	chr4	1238250	1238624	ID=chr4.156	375	0.722667	0.808096	37	0.0986667	182
chr4	1277148	1280824	3677	chr4	1280495	1280702	ID=chr4.161	208	0.548077	1.05091	13	0.0625	208
chr4	1306000	1306302	303	chr4	1305952	1306262	ID=chr4.165	311	0.594855	0.881644	24	0.0771704	263
chr4	1393991	1396501	2511	chr4	1393564	1394346	ID=chr4.179	783	0.678161	0.75116	67	0.0855683	356
chr4	1393991	1396501	2511	chr4	1396233	1396473	ID=chr4.180	241	0.543568	0.651792	8	0.033195	241
chr4	4041902	4042214	313	chr4	4041941	4042247	ID=chr4.393	307	0.586319	0.857651	22	0.0716612	274
chr4	4127025	4152527	25503	chr4	4127058	4127272	ID=chr4.398	215	0.604651	0.823755	16	0.0744186	215
chr4	4127025	4152527	25503	chr4	4145234	4145543	ID=chr4.399	310	0.664516	0.76088	26	0.083871	310
chr4	4127025	4152527	25503	chr4	4145578	4146230	ID=chr4.400	653	0.721286	0.780931	66	0.101072	653
chr4	7965386	7966833	1448	chr4	7965401	7965803	ID=chr4.547	403	0.71464	0.944531	48	0.119107	403
chr4	9192661	9200527	7867	chr4	9194775	9195102	ID=chr4.622	328	0.518293	0.86845	19	0.0579268	328
chr4	9192661	9200527	7867	chr4	9199527	9199854	ID=chr4.623	328	0.521341	0.859112	19	0.0579268	328
chr4	9341012	9343910	2899	chr4	9342082	9342287	ID=chr4.653	206	0.538835	0.869481	13	0.0631068	206
chr4	9368212	9386520	18309	chr4	9370436	9370763	ID=chr4.659	328	0.518293	0.86845	19	0.0579268	328
chr4	9368212	9386520	18309	chr4	9375182	9375509	ID=chr4.660	328	0.521341	0.859112	19	0.0579268	328
chr4	9368212	9386520	18309	chr4	9379928	9380269	ID=chr4.661	342	0.52924	0.840915	20	0.0584795	342
chr4	9368212	9386520	18309	chr4	9384674	9385015	ID=chr4.662	342	0.526316	0.849584	20	0.0584795	342
chr4	9965088	9969951	4864	chr4	9969602	9969929	ID=chr4.684	328	0.594512	0.833016	24	0.0731707	328
chr4	10159682	10159979	298	chr4	10159804	10160118	ID=chr4.690	315	0.565079	1.07806	26	0.0825397	176
chr4	19213436	19213739	304	chr4	19213470	19213732	ID=chr4.834	263	0.619772	0.92323	23	0.0874525	263
chr4	26477768	26478035	268	chr4	26477783	26478062	ID=chr4.938	280	0.575	0.920188	21	0.075	253
chr4	31199995	31200291	297	chr4	31199996	31200306	ID=chr4.1003	311	0.601286	0.8609	24	0.0771704	296
chr4	34506530	34506837	308	chr4	34506630	34506867	ID=chr4.1043	238	0.579832	0.871983	17	0.0714286	208
chr4	54101708	54102052	345	chr4	54101775	54102077	ID=chr4.1349	303	0.59736	0.832418	22	0.0726073	278
chr4	54719356	54719650	295	chr4	54719313	54719555	ID=chr4.1361	243	0.559671	0.91313	17	0.0699588	200
chr4	56869828	56870135	308	chr4	56869845	56870165	ID=chr4.1410	321	0.588785	0.907805	25	0.0778816	291
chr4	57243074	57243380	307	chr4	57243062	57243269	ID=chr4.1416	208	0.596154	0.829126	15	0.0721154	196
chr4	58134122	58134422	301	chr4	58134213	58134416	ID=chr4.1442	204	0.598039	0.948318	17	0.0833333	204
chr4	60784721	60790759	6039	chr4	60784727	60785093	ID=chr4.1499	367	0.591281	0.842602	27	0.0735695	367
chr4	62778256	62781307	3052	chr4	62779107	62779397	ID=chr4.1517	291	0.594502	0.754709	19	0.0652921	291
chr4	65620509	65620836	328	chr4	65620571	65620835	ID=chr4.1550	265	0.618868	0.797832	20	0.0754717	265
chr4	66048014	66048304	291	chr4	66047977	66048210	ID=chr4.1554	234	0.57265	0.75	14	0.0598291	197
chr4	73693365	73693668	304	chr4	73693358	73693562	ID=chr4.1641	205	0.595122	0.901099	16	0.0780488	198
chr4	79950800	79951098	299	chr4	79950839	79951098	ID=chr4.1761	260	0.611538	0.851064	20	0.0769231	260
chr4	79984657	79984966	310	chr4	79984618	79984935	ID=chr4.1762	318	0.591195	0.772917	21	0.0660377	279
chr4	84051924	84052230	307	chr4	84051965	84052271	ID=chr4.1831	307	0.605863	0.863977	24	0.0781759	266
chr4	87358523	87358815	293	chr4	87358518	87358723	ID=chr4.1906	206	0.597087	0.999461	18	0.0873786	201
chr4	90274505	90274744	240	chr4	90274478	90274812	ID=chr4.1974	335	0.680597	0.943662	9	0.0268657	240
chr4	90335917	90336224	308	chr4	90335882	90336183	ID=chr4.1975	302	0.612583	0.829472	23	0.0761589	267
chr4	94046718	94047024	307	chr4	94046753	94047021	ID=chr4.2013	269	0.628253	0.913413	24	0.0892193	269
chr4	95215043	95221078	6036	chr4	95220648	95221065	ID=chr4.2022	418	0.588517	0.857918	31	0.0741627	418
chr4	96068888	96069201	314	chr4	96068878	96069156	ID=chr4.2038	279	0.612903	0.89125	23	0.0824373	269
chr4	96525738	96526038	301	chr4	96525732	96526047	ID=chr4.2045	316	0.575949	0.8884	23	0.0727848	301
chr4	98227613	98227919	307	chr4	98227602	98227815	ID=chr4.2069	214	0.579439	0.857372	15	0.0700935	203
chr4	101032323	101032619	297	chr4	101032411	101032619	ID=chr4.2103	209	0.61244	0.936986	18	0.0861244	209
chr4	113859763	113860109	347	chr4	113859756	113860028	ID=chr4.2325	273	0.611722	0.798246	20	0.0732601	266
chr4	115073583	115073891	309	chr4	115073684	115073891	ID=chr4.2358	208	0.605769	0.955102	18	0.0865385	208
chr4	117900386	117900695	310	chr4	117900429	117900733	ID=chr4.2392	305	0.580328	0.941358	24	0.0786885	267
chr4	122236860	122237176	317	chr4	122236896	122237179	ID=chr4.2449	284	0.616197	0.870933	23	0.0809859	281
chr4	129614090	129614393	304	chr4	129614120	129614413	ID=chr4.2574	294	0.605442	0.898053	24	0.0816327	274
chr4	130721677	130722003	327	chr4	130721620	130721874	ID=chr4.2599	255	0.568627	0.882692	18	0.0705882	198
chr4	133310646	133317689	7044	chr4	133310900	133311132	ID=chr4.2627	233	0.648069	0.861444	21	0.0901288	233
chr4	133310646	133317689	7044	chr4	133311436	133311933	ID=chr4.2628	498	0.688755	0.829661	49	0.0983936	498
chr4	133310646	133317689	7044	chr4	133312101	133312651	ID=chr4.2629	551	0.61343	0.810976	42	0.076225	551
chr4	133310646	133317689	7044	chr4	133313405	133313652	ID=chr4.2630	248	0.66129	0.817378	22	0.0887097	248
chr4	133310646	133317689	7044	chr4	133313947	133314230	ID=chr4.2631	284	0.700704	0.812257	28	0.0985915	284
chr4	133310646	133317689	7044	chr4	133314261	133314490	ID=chr4.2632	230	0.665217	0.723776	18	0.0782609	230
chr4	133310646	133317689	7044	chr4	133314505	133314890	ID=chr4.2633	386	0.621762	0.751861	28	0.0725389	386
chr4	133310646	133317689	7044	chr4	133315848	133316098	ID=chr4.2634	251	0.653386	0.822338	22	0.0876494	251
chr4	133310646	133317689	7044	chr4	133316384	133316943	ID=chr4.2635	560	0.676786	0.780945	50	0.0892857	560
chr4	133310646	133317689	7044	chr4	133317044	133317593	ID=chr4.2636	550	0.614545	0.772011	40	0.0727273	550
chr4	133772079	133775854	3776	chr4	133772175	133772384	ID=chr4.2686	210	0.590476	0.897436	16	0.0761905	210
chr4	136583289	136584813	1525	chr4	136583270	136583488	ID=chr4.2721	219	0.575342	0.953393	17	0.0776256	200
chr4	137384172	137384482	311	chr4	137384272	137384505	ID=chr4.2729	234	0.568376	0.914483	17	0.0726496	211
chr4	146045650	146045965	316	chr4	146045617	146045907	ID=chr4.2879	291	0.594502	0.863968	22	0.0756014	258
chr4	151950525	151950841	317	chr4	151950578	151950835	ID=chr4.2964	258	0.604651	0.862299	20	0.0775194	258
chr4	155557764	155558071	308	chr4	155557754	155557960	ID=chr4.3029	207	0.594203	0.897075	16	0.0772947	197
chr4	165216121	165216419	299	chr4	165216138	165216453	ID=chr4.3180	316	0.579114	0.875663	23	0.0727848	282
chr4	171547219	171547506	288	chr4	171547212	171547412	ID=chr4.3282	201	0.58209	0.9	15	0.0746269	194
chr4	174742341	174742647	307	chr4	174742370	174742662	ID=chr4.3326	293	0.587031	0.848456	21	0.0716724	278
chr4	174847860	174848161	302	chr4	174847881	174848177	ID=chr4.3332	297	0.602694	0.827089	22	0.0740741	281
chr4	176233451	176233765	315	chr4	176233549	176233792	ID=chr4.3377	244	0.565574	0.893966	17	0.0696721	217
chr4	187799494	187799779	286	chr4	187799482	187799772	ID=chr4.3659	291	0.597938	0.89383	23	0.0790378	279
chr4	188602278	188602802	525	chr4	188601987	188602387	ID=chr4.3709	401	0.591022	0.666787	23	0.0573566	110
chr4	188602278	188602802	525	chr4	188602453	188603030	ID=chr4.3710	578	0.602076	0.677132	35	0.0605536	350
chr4	189626872	189627059	188	chr4	189626747	189627164	ID=chr4.3743	418	0.648325	0.72381	16	0.0382775	188
chr4	190027851	190028479	629	chr4	190027760	190028111	ID=chr4.3772	352	0.582386	0.846479	25	0.0710227	261
chr4	190506214	190511008	4795	chr4	190509800	190510112	ID=chr4.3786	313	0.629393	0.842443	26	0.0830671	313
chr4	191001825	191002131	307	chr4	191001919	191002175	ID=chr4.3800	257	0.59144	0.863484	19	0.07393	213
chr4	191755907	191793566	37660	chr4	191756000	191756977	ID=chr4.3895	978	0.732106	0.833427	109	0.111452	978
chr4	191755907	191793566	37660	chr4	191757238	191757521	ID=chr4.3896	284	0.697183	0.673333	23	0.0809859	284
chr4	191755907	191793566	37660	chr4	191757693	191758845	ID=chr4.3897	1153	0.720729	0.848285	127	0.110147	1153
chr4	191755907	191793566	37660	chr4	191758898	191759119	ID=chr4.3898	222	0.752252	0.697339	17	0.0765766	222
chr4	191755907	191793566	37660	chr4	191759298	191760274	ID=chr4.3899	977	0.731832	0.834611	109	0.111566	977
chr4	191755907	191793566	37660	chr4	191760535	191760818	ID=chr4.3900	284	0.697183	0.674793	23	0.0809859	284
chr4	191755907	191793566	37660	chr4	191760990	191762142	ID=chr4.3901	1153	0.720729	0.848285	127	0.110147	1153
chr4	191755907	191793566	37660	chr4	191762195	191762416	ID=chr4.3902	222	0.747748	0.682028	16	0.0720721	222
chr4	191755907	191793566	37660	chr4	191762594	191763570	ID=chr4.3903	977	0.731832	0.834807	109	0.111566	977
chr4	191755907	191793566	37660	chr4	191763831	191764114	ID=chr4.3904	284	0.697183	0.673333	23	0.0809859	284
chr4	191755907	191793566	37660	chr4	191764286	191765438	ID=chr4.3905	1153	0.720729	0.848285	127	0.110147	1153
chr4	191755907	191793566	37660	chr4	191765491	191765713	ID=chr4.3906	223	0.748879	0.70048	17	0.0762332	223
chr4	191755907	191793566	37660	chr4	191765891	191766868	ID=chr4.3907	978	0.732106	0.833427	109	0.111452	978
chr4	191755907	191793566	37660	chr4	191767129	191767412	ID=chr4.3908	284	0.697183	0.674793	23	0.0809859	284
chr4	191755907	191793566	37660	chr4	191767584	191768736	ID=chr4.3909	1153	0.720729	0.848285	127	0.110147	1153
chr4	191755907	191793566	37660	chr4	191768789	191769009	ID=chr4.3910	221	0.751131	0.678955	16	0.0723982	221
chr4	191755907	191793566	37660	chr4	191769187	191770164	ID=chr4.3911	978	0.732106	0.833427	109	0.111452	978
chr4	191755907	191793566	37660	chr4	191770425	191770708	ID=chr4.3912	284	0.697183	0.673333	23	0.0809859	284
chr4	191755907	191793566	37660	chr4	191770880	191772032	ID=chr4.3913	1153	0.720729	0.848285	127	0.110147	1153
chr4	191755907	191793566	37660	chr4	191772085	191772305	ID=chr4.3914	221	0.751131	0.678955	16	0.0723982	221
chr4	191755907	191793566	37660	chr4	191772483	191773460	ID=chr4.3915	978	0.732106	0.833642	109	0.111452	978
chr4	191755907	191793566	37660	chr4	191773721	191774004	ID=chr4.3916	284	0.697183	0.673333	23	0.0809859	284
chr4	191755907	191793566	37660	chr4	191774176	191775329	ID=chr4.3917	1154	0.719237	0.864495	129	0.111785	1154
chr4	191755907	191793566	37660	chr4	191775382	191775602	ID=chr4.3918	221	0.751131	0.678955	16	0.0723982	221
chr4	191755907	191793566	37660	chr4	191775780	191776757	ID=chr4.3919	978	0.732106	0.833427	109	0.111452	978
chr4	191755907	191793566	37660	chr4	191777018	191777301	ID=chr4.3920	284	0.697183	0.673333	23	0.0809859	284
chr4	191755907	191793566	37660	chr4	191777473	191778625	ID=chr4.3921	1153	0.719861	0.85031	127	0.110147	1153
chr4	191755907	191793566	37660	chr4	191778678	191778899	ID=chr4.3922	222	0.747748	0.703055	17	0.0765766	222
chr4	191755907	191793566	37660	chr4	191779076	191780053	ID=chr4.3923	978	0.732106	0.833427	109	0.111452	978
chr4	191755907	191793566	37660	chr4	191780314	191780597	ID=chr4.3924	284	0.697183	0.673333	23	0.0809859	284
chr4	191755907	191793566	37660	chr4	191780769	191781921	ID=chr4.3925	1153	0.720729	0.848285	127	0.110147	1153
chr4	191755907	191793566	37660	chr4	191781974	191782195	ID=chr4.3926	222	0.747748	0.682028	16	0.0720721	222
chr4	191755907	191793566	37660	chr4	191782372	191783349	ID=chr4.3927	978	0.732106	0.833427	109	0.111452	978
chr4	191755907	191793566	37660	chr4	191783610	191783893	ID=chr4.3928	284	0.697183	0.673333	23	0.0809859	284
chr4	191755907	191793566	37660	chr4	191784065	191785217	ID=chr4.3929	1153	0.719861	0.85031	127	0.110147	1153
chr4	191755907	191793566	37660	chr4	191785270	191785491	ID=chr4.3930	222	0.747748	0.703055	17	0.0765766	222
chr4	191755907	191793566	37660	chr4	191785668	191786645	ID=chr4.3931	978	0.732106	0.833427	109	0.111452	978
chr4	191755907	191793566	37660	chr4	191786906	191787189	ID=chr4.3932	284	0.697183	0.674793	23	0.0809859	284
chr4	191755907	191793566	37660	chr4	191787361	191788514	ID=chr4.3933	1154	0.719237	0.864495	129	0.111785	1154
chr4	191755907	191793566	37660	chr4	191788567	191788788	ID=chr4.3934	222	0.747748	0.682028	16	0.0720721	222
chr4	191755907	191793566	37660	chr4	191788965	191789942	ID=chr4.3935	978	0.732106	0.833427	109	0.111452	978
chr4	191755907	191793566	37660	chr4	191790203	191790486	ID=chr4.3936	284	0.697183	0.673333	23	0.0809859	284
chr4	191755907	191793566	37660	chr4	191790658	191791810	ID=chr4.3937	1153	0.720729	0.848285	127	0.110147	1153
chr4	191755907	191793566	37660	chr4	191791863	191792084	ID=chr4.3938	222	0.747748	0.682028	16	0.0720721	222
chr4	191755907	191793566	37660	chr4	191792262	191793239	ID=chr4.3939	978	0.732106	0.833427	109	0.111452	978
chr4	191755907	191793566	37660	chr4	191793500	191793783	ID=chr4.3940	284	0.697183	0.674793	23	0.0809859	67
chr4	191832688	191838926	6239	chr4	191832235	191833133	ID=chr4.3955	899	0.761958	1.16333	149	0.16574	446
chr5	1	5588	5588	chr5	4931	6463	ID=chr5.1	1533	0.799087	1.23224	298	0.19439	658
chr5	415833	419148	3316	chr5	415651	416098	ID=chr5.46	448	0.683036	0.990947	43	0.0959821	266
chr5	415833	419148	3316	chr5	416130	416610	ID=chr5.47	481	0.677755	0.819111	45	0.0935551	481
chr5	534907	536425	1519	chr5	536142	536540	ID=chr5.73	399	0.60401	0.956835	34	0.085213	284
chr5	550445	554022	3578	chr5	550333	551578	ID=chr5.75	1246	0.696629	0.840047	80	0.0642055	1134
chr5	550445	554022	3578	chr5	551601	551845	ID=chr5.76	245	0.657143	0.672384	16	0.0653061	245
chr5	645517	648685	3169	chr5	645975	646220	ID=chr5.87	246	0.593496	0.689076	9	0.0365854	246
chr5	645517	648685	3169	chr5	647979	648260	ID=chr5.88	282	0.609929	0.841432	14	0.0496454	282
chr5	645517	648685	3169	chr5	648271	648718	ID=chr5.89	448	0.600446	0.72531	18	0.0401786	415
chr5	691548	777881	86334	chr5	692519	693884	ID=chr5.98	1366	0.765739	0.874574	175	0.128111	1366
chr5	691548	777881	86334	chr5	776822	777200	ID=chr5.99	379	0.55409	0.763204	22	0.0580475	379
chr5	691548	777881	86334	chr5	777221	777429	ID=chr5.100	209	0.550239	0.763238	12	0.0574163	209
chr5	691548	777881	86334	chr5	777570	777843	ID=chr5.101	274	0.770073	0.722495	29	0.105839	274
chr5	1059708	1059834	127	chr5	1059529	1059879	ID=chr5.125	351	0.723647	0.956078	40	0.11396	127
chr5	1079902	1082721	2820	chr5	1080805	1081018	ID=chr5.130	214	0.663551	0.844269	19	0.088785	214
chr5	1079902	1082721	2820	chr5	1081275	1081645	ID=chr5.131	371	0.633423	0.845911	31	0.083558	371
chr5	1079902	1082721	2820	chr5	1082263	1082842	ID=chr5.132	580	0.706897	0.788946	57	0.0982759	459
chr5	1489474	1490705	1232	chr5	1490511	1490820	ID=chr5.179	310	0.56129	0.90535	22	0.0709677	195
chr5	1594781	1595086	306	chr5	1594736	1595050	ID=chr5.186	315	0.6	0.857143	24	0.0761905	270
chr5	1652920	1653595	676	chr5	1652895	1653189	ID=chr5.190	295	0.616949	0.820932	23	0.0779661	270
chr5	1672002	1675287	3286	chr5	1671733	1672209	ID=chr5.192	477	0.754717	0.898962	49	0.102725	208
chr5	1672002	1675287	3286	chr5	1675035	1675976	ID=chr5.193	942	0.768577	0.742282	102	0.10828	253
chr5	1820603	1824777	4175	chr5	1824724	1824978	ID=chr5.208	255	0.643137	1.64954	17	0.0666667	54
chr5	1948001	1949975	1975	chr5	1949699	1949987	ID=chr5.232	289	0.598616	0.828419	21	0.0726644	277
chr5	4093005	4093314	310	chr5	4093104	4093319	ID=chr5.309	216	0.601852	0.934391	18	0.0833333	211
chr5	6241735	6242035	301	chr5	6241701	6242026	ID=chr5.340	326	0.576687	0.822949	22	0.0674847	292
chr5	7883395	7883693	299	chr5	7883484	7883731	ID=chr5.374	248	0.572581	0.911579	18	0.0725806	210
chr5	10676730	10681428	4699	chr5	10680691	10681624	ID=chr5.421	934	0.62848	2.01452	142	0.152034	738
chr5	11204966	11205275	310	chr5	11205066	11205314	ID=chr5.432	249	0.582329	0.952928	20	0.0803213	210
chr5	16761331	16761626	296	chr5	16761291	16761606	ID=chr5.501	316	0.582278	0.865238	23	0.0727848	276
chr5	17969764	17972995	3232	chr5	17971777	17972062	ID=chr5.536	286	0.608392	0.871951	23	0.0804196	286
chr5	20661387	20661515	129	chr5	20661246	20661554	ID=chr5.569	309	0.482201	1.61139	25	0.0809061	129
chr5	24823590	24823898	309	chr5	24823552	24823859	ID=chr5.630	308	0.584416	0.851684	22	0.0714286	270
chr5	34618783	34656709	37927	chr5	34619721	34619972	ID=chr5.808	252	0.587302	0.728745	15	0.0595238	252
chr5	35189641	35189951	311	chr5	35189735	35189950	ID=chr5.824	216	0.611111	0.964286	19	0.087963	216
chr5	40412696	40413025	330	chr5	40412817	40413050	ID=chr5.930	234	0.598291	0.916512	19	0.0811966	209
chr5	46638667	46638995	329	chr5	46638733	46638939	ID=chr5.1045	207	0.57971	0.761029	13	0.0628019	207
chr5	51619116	51724216	105101	chr5	51719271	51719482	ID=chr5.1049	212	0.603774	0.680998	13	0.0613208	212
chr5	53520274	53520581	308	chr5	53520263	53520472	ID=chr5.1079	210	0.585714	0.910076	16	0.0761905	199
chr5	60980729	60981027	299	chr5	60980701	60980926	ID=chr5.1199	226	0.557522	0.993021	17	0.0752212	198
chr5	64585087	64585396	310	chr5	64585052	64585355	ID=chr5.1243	304	0.585526	0.901961	23	0.0756579	269
chr5	71671788	71783223	111436	chr5	71693520	71693754	ID=chr5.1359	235	0.574468	0.786128	15	0.0638298	235
chr5	71671788	71783223	111436	chr5	71735275	71735497	ID=chr5.1360	223	0.7713	0.808534	26	0.116592	223
chr5	71671788	71783223	111436	chr5	71735549	71735833	ID=chr5.1361	285	0.761404	0.87978	36	0.126316	285
chr5	71671788	71783223	111436	chr5	71782846	71783046	ID=chr5.1362	201	0.577114	0.791818	13	0.0646766	201
chr5	71819378	72070389	251012	chr5	71822691	71822891	ID=chr5.1364	201	0.567164	0.694192	11	0.0547264	201
chr5	71819378	72070389	251012	chr5	71869570	71869886	ID=chr5.1365	317	0.757098	0.913288	41	0.129338	317
chr5	71819378	72070389	251012	chr5	71869935	71870150	ID=chr5.1366	216	0.777778	0.802139	25	0.115741	216
chr5	71819378	72070389	251012	chr5	71911664	71911868	ID=chr5.1367	205	0.556098	0.8463	13	0.0634146	205
chr5	72417029	72449285	32257	chr5	72448449	72448649	ID=chr5.1382	201	0.567164	0.694192	11	0.0547264	201
chr5	72969623	73037896	68274	chr5	73026929	73027129	ID=chr5.1400	201	0.577114	0.727602	12	0.0597015	201
chr5	75638263	75638582	320	chr5	75638380	75638600	ID=chr5.1476	221	0.574661	1.00455	18	0.081448	203
chr5	78366697	78366990	294	chr5	78366649	78366973	ID=chr5.1528	325	0.6	0.899319	26	0.08	277
chr5	78762794	78762896	103	chr5	78762781	78763107	ID=chr5.1545	327	0.584098	0.972571	27	0.0825688	103
chr5	79541415	79541736	322	chr5	79541429	79541775	ID=chr5.1576	347	0.576369	0.911313	26	0.074928	308
chr5	79555379	79555671	293	chr5	79555418	79555690	ID=chr5.1579	273	0.604396	0.98172	24	0.0879121	254
chr5	79598285	79598602	318	chr5	79598267	79598482	ID=chr5.1582	216	0.587963	0.869215	16	0.0740741	198
chr5	80769658	80770938	1281	chr5	80769755	80770003	ID=chr5.1611	249	0.566265	0.977883	19	0.0763052	249
chr5	80769658	80770938	1281	chr5	80770642	80770948	ID=chr5.1612	307	0.596091	0.856917	23	0.0749186	297
chr5	84972769	84973065	297	chr5	84972771	84973105	ID=chr5.1703	335	0.58806	0.910136	26	0.0776119	295
chr5	84986395	84986707	313	chr5	84986499	84986710	ID=chr5.1704	212	0.603774	0.901902	17	0.0801887	209
chr5	98427855	98428677	823	chr5	98428657	98428865	ID=chr5.1916	209	0.564593	0.842742	14	0.0669856	21
chr5	101632679	101636456	3778	chr5	101636183	101636452	ID=chr5.1953	270	0.618519	0.904984	23	0.0851852	270
chr5	102069972	102070266	295	chr5	102069927	102070271	ID=chr5.1958	345	0.573913	0.83729	23	0.0666667	295
chr5	102883827	102884718	892	chr5	102883890	102884148	ID=chr5.1971	259	0.602317	1.92708	45	0.173745	259
chr5	118442985	118443279	295	chr5	118443104	118443481	ID=chr5.2179	378	0.568783	0.85357	26	0.0687831	176
chr5	122781146	122781452	307	chr5	122781108	122781404	ID=chr5.2228	297	0.599327	0.875769	23	0.0774411	259
chr5	125050127	125050443	317	chr5	125050114	125050324	ID=chr5.2269	211	0.592417	0.935576	17	0.0805687	198
chr5	130785146	130785454	309	chr5	130785111	130785430	ID=chr5.2357	320	0.6	0.84442	24	0.075	285
chr5	143889214	143892662	3449	chr5	143889647	143889862	ID=chr5.2890	216	0.680556	0.720534	18	0.0833333	216
chr5	143889214	143892662	3449	chr5	143890063	143890292	ID=chr5.2891	230	0.647826	0.746215	18	0.0782609	230
chr5	144788781	144789069	289	chr5	144788859	144789067	ID=chr5.2913	209	0.598086	0.93108	17	0.0813397	209
chr5	151351086	151356374	5289	chr5	151351186	151351431	ID=chr5.2994	246	0.589431	0.904762	19	0.0772358	246
chr5	155726988	155727309	322	chr5	155727099	155727321	ID=chr5.3089	223	0.596413	0.922759	18	0.0807175	211
chr5	157860058	157872479	12422	chr5	157864833	157865107	ID=chr5.3139	275	0.607273	0.766579	19	0.0690909	275
chr5	158953913	158954226	314	chr5	158953899	158954180	ID=chr5.3149	282	0.606383	0.867207	22	0.0780142	268
chr5	164024885	164025197	313	chr5	164024924	164025191	ID=chr5.3237	268	0.608209	0.861604	21	0.0783582	268
chr5	164971894	164972218	325	chr5	164971847	164972151	ID=chr5.3246	305	0.603279	0.843149	23	0.0754098	258
chr5	166892569	166898685	6117	chr5	166898255	166898667	ID=chr5.3279	413	0.588378	0.84	30	0.0726392	413
chr5	180141421	180141867	447	chr5	180141331	180141915	ID=chr5.3679	585	0.581197	0.820534	20	0.034188	447
chr5	182472654	182476672	4019	chr5	182473766	182473980	ID=chr5.3858	215	0.646512	0.78125	15	0.0697674	215
chr5	182472654	182476672	4019	chr5	182474245	182474470	ID=chr5.3859	226	0.654867	0.70625	15	0.0663717	226
chr5	182783885	182784189	305	chr5	182783841	182784084	ID=chr5.3883	244	0.528689	0.903704	15	0.0614754	200
chr5	182963203	182965320	2118	chr5	182963224	182963719	ID=chr5.3889	496	0.699597	0.991009	60	0.120968	496
chr5	183351729	183358055	6327	chr5	183350857	183352195	ID=chr5.3942	1339	0.768484	1.16151	224	0.167289	467
chr6	1	103812	103812	chr6	4856	5812	ID=chr6.1	957	0.751306	1.09748	147	0.153605	957
chr6	1	103812	103812	chr6	23295	24236	ID=chr6.2	942	0.720807	0.872468	105	0.111465	942
chr6	1	103812	103812	chr6	63219	63823	ID=chr6.3	605	0.753719	0.780495	67	0.110744	605
chr6	1	103812	103812	chr6	74420	75131	ID=chr6.4	712	0.779494	0.88845	96	0.134831	712
chr6	1	103812	103812	chr6	88609	88857	ID=chr6.5	249	0.554217	0.898345	17	0.0682731	249
chr6	1	103812	103812	chr6	101423	101659	ID=chr6.6	237	0.544304	0.799904	14	0.0590717	237
chr6	1283043	1284704	1662	chr6	1282691	1283380	ID=chr6.50	690	0.77971	0.61689	37	0.0536232	338
chr6	1283043	1284704	1662	chr6	1283438	1283657	ID=chr6.51	220	0.704545	0.767353	20	0.0909091	220
chr6	1647145	1648163	1019	chr6	1647488	1647724	ID=chr6.86	237	0.565401	0.796371	15	0.0632911	237
chr6	2145153	2145455	303	chr6	2145131	2145350	ID=chr6.93	220	0.577273	1.00969	18	0.0818182	198
chr6	3324538	3324703	166	chr6	3324096	3324757	ID=chr6.153	662	0.823263	1.10333	52	0.0785498	166
chr6	4223974	4224216	243	chr6	4223816	4224402	ID=chr6.189	587	0.586031	0.695309	35	0.0596252	243
chr6	19132271	19132603	333	chr6	19132329	19132601	ID=chr6.551	273	0.615385	0.789931	20	0.0732601	273
chr6	23193564	23193877	314	chr6	23193668	23193910	ID=chr6.641	243	0.563786	0.897653	17	0.0699588	210
chr6	23268666	23268974	309	chr6	23268708	23269006	ID=chr6.642	299	0.575251	0.936028	23	0.0769231	267
chr6	28165489	28165814	326	chr6	28165541	28165841	ID=chr6.915	301	0.58804	0.86	22	0.0730897	274
chr6	29789611	29793179	3569	chr6	29791905	29792141	ID=chr6.1020	237	0.637131	0.893858	21	0.0886076	237
chr6	29789611	29793179	3569	chr6	29792917	29793128	ID=chr6.1021	212	0.59434	0.817901	15	0.0707547	212
chr6	31243137	31263671	20535	chr6	31244793	31245076	ID=chr6.1117	284	0.714789	0.661619	24	0.084507	284
chr6	32560860	32580674	19815	chr6	32562407	32562933	ID=chr6.1211	527	0.690702	0.956144	58	0.110057	527
chr6	32706635	32706939	305	chr6	32706733	32706949	ID=chr6.1216	217	0.585253	0.935819	17	0.078341	207
chr6	32959014	32962379	3366	chr6	32961994	32962206	ID=chr6.1236	213	0.615023	0.748244	15	0.0704225	213
chr6	34339316	34339625	310	chr6	34339250	34339662	ID=chr6.1327	413	0.585956	0.933174	33	0.0799031	310
chr6	36497059	36497373	315	chr6	36497033	36497337	ID=chr6.1411	305	0.6	0.856532	23	0.0754098	279
chr6	38440525	38443678	3154	chr6	38440638	38440872	ID=chr6.1474	235	0.561702	0.954144	17	0.0723404	235
chr6	39295937	39296249	313	chr6	39295952	39296269	ID=chr6.1490	318	0.584906	0.853641	23	0.072327	298
chr6	43230922	43232127	1206	chr6	43230910	43231188	ID=chr6.1637	279	0.605735	0.836045	21	0.0752688	267
chr6	43230922	43232127	1206	chr6	43231798	43232076	ID=chr6.1638	279	0.605735	0.836045	21	0.0752688	279
chr6	43848079	43848382	304	chr6	43848105	43848383	ID=chr6.1668	279	0.62724	0.848136	23	0.0824373	278
chr6	45220826	45221145	320	chr6	45220783	45221021	ID=chr6.1707	239	0.569038	0.84527	16	0.0669456	196
chr6	51908370	51909820	1451	chr6	51908855	51909185	ID=chr6.1787	331	0.694864	0.650786	26	0.0785498	331
chr6	51992901	51993208	308	chr6	51992898	51993171	ID=chr6.1789	274	0.613139	0.755917	19	0.0693431	271
chr6	52600664	52600999	336	chr6	52600623	52600866	ID=chr6.1802	244	0.57377	0.864167	17	0.0696721	203
chr6	52869552	52869849	298	chr6	52869539	52869750	ID=chr6.1804	212	0.589623	0.995305	18	0.0849057	199
chr6	53232641	53232929	289	chr6	53232651	53232883	ID=chr6.1815	233	0.609442	0.840144	18	0.0772532	233
chr6	53675271	53675541	271	chr6	53675255	53675498	ID=chr6.1827	244	0.594262	0.897406	19	0.0778689	228
chr6	53714647	53714945	299	chr6	53714629	53714909	ID=chr6.1828	281	0.601423	0.874646	22	0.0782918	263
chr6	54780500	54782831	2332	chr6	54782494	54782728	ID=chr6.1842	235	0.548936	0.910412	16	0.0680851	235
chr6	56826745	56829308	2564	chr6	56828892	56829118	ID=chr6.1880	227	0.625551	0.765523	17	0.0748899	227
chr6	57532268	57532568	301	chr6	57532275	57532605	ID=chr6.1895	331	0.583082	0.863291	24	0.0725076	294
chr6	68431184	68431503	320	chr6	68431294	68431498	ID=chr6.1976	205	0.595122	0.952967	17	0.0829268	205
chr6	69487448	69487772	325	chr6	69487498	69487768	ID=chr6.1987	271	0.619926	0.862558	22	0.0811808	271
chr6	81361084	81361385	302	chr6	81361078	81361345	ID=chr6.2172	268	0.623134	0.893333	23	0.0858209	262
chr6	83662870	83664898	2029	chr6	83662834	83663141	ID=chr6.2189	308	0.600649	0.871287	24	0.0779221	272
chr6	86124938	86125259	322	chr6	86124903	86125204	ID=chr6.2238	302	0.592715	0.797335	21	0.0695364	267
chr6	88092821	88092931	111	chr6	88092715	88093022	ID=chr6.2270	308	0.646104	1.12068	36	0.116883	111
chr6	91214947	91215252	306	chr6	91214982	91215262	ID=chr6.2337	281	0.615658	0.914813	24	0.0854093	271
chr6	94912257	94912579	323	chr6	94912305	94912577	ID=chr6.2384	273	0.622711	0.848185	22	0.0805861	273
chr6	99671508	99671807	300	chr6	99671461	99671705	ID=chr6.2452	245	0.579592	0.834335	17	0.0693878	198
chr6	101923419	101923728	310	chr6	101923520	101923744	ID=chr6.2501	225	0.595556	0.918784	18	0.08	209
chr6	104531229	104531544	316	chr6	104531333	104531581	ID=chr6.2528	249	0.566265	0.941597	18	0.0722892	212
chr6	111256261	111256574	314	chr6	111256247	111256524	ID=chr6.2705	278	0.597122	0.780437	19	0.0683453	264
chr6	111416502	111416823	322	chr6	111416455	111416767	ID=chr6.2709	313	0.591054	0.7825	21	0.0670927	266
chr6	114859012	114859316	305	chr6	114859000	114859210	ID=chr6.2776	211	0.587678	0.948942	17	0.0805687	199
chr6	120694611	120694913	303	chr6	120694632	120694909	ID=chr6.2869	278	0.629496	0.951053	26	0.0935252	278
chr6	121769881	121770203	323	chr6	121769876	121770078	ID=chr6.2881	203	0.605911	0.980676	18	0.08867	198
chr6	130212480	130212771	292	chr6	130212438	130212676	ID=chr6.2997	239	0.569038	0.98546	19	0.0794979	197
chr6	132845292	132845604	313	chr6	132845351	132845633	ID=chr6.3026	283	0.60424	0.867373	22	0.0777385	254
chr6	139914970	139919352	4383	chr6	139914988	139915285	ID=chr6.3176	298	0.610738	0.908537	25	0.0838926	298
chr6	141727403	141727701	299	chr6	141727423	141727703	ID=chr6.3208	281	0.622776	0.889241	24	0.0854093	279
chr6	144004801	144005111	311	chr6	144004902	144005131	ID=chr6.3241	230	0.591304	0.924107	18	0.0782609	210
chr6	145329243	145333111	3869	chr6	145332258	145332472	ID=chr6.3271	215	0.67907	0.727444	18	0.0837209	215
chr6	145329243	145333111	3869	chr6	145332610	145332998	ID=chr6.3272	389	0.766067	0.944002	53	0.136247	389
chr6	155005087	155005352	266	chr6	155005091	155005325	ID=chr6.3457	235	0.6	0.866803	18	0.0765957	235
chr6	160744846	160745153	308	chr6	160744943	160745163	ID=chr6.3597	221	0.61086	0.933111	19	0.0859729	211
chr6	165813072	165813376	305	chr6	165813096	165813407	ID=chr6.3682	312	0.583333	0.881898	23	0.0737179	281
chr6	168220838	168222839	2002	chr6	168220198	168221683	ID=chr6.3759	1486	0.720054	0.865916	128	0.0861373	846
chr6	168790639	168791016	378	chr6	168790628	168791288	ID=chr6.3792	661	0.748865	1.03742	83	0.125567	378
chr6	169068666	169068871	206	chr6	169068351	169069072	ID=chr6.3807	722	0.634349	0.954017	65	0.0900277	206
chr6	169598430	169606181	7752	chr6	169598516	169605762	ID=chr6.3839	7247	0.640265	1.19332	696	0.0960397	7247
chr6	170428702	170431028	2327	chr6	170430372	170430813	ID=chr6.3876	442	0.561086	1.03547	36	0.081448	442
chr6	170730912	170734074	3163	chr6	170733985	170734320	ID=chr6.3898	336	0.6875	0.608983	23	0.0684524	90
chr6	170832122	170834943	2822	chr6	170832977	170833196	ID=chr6.3907	220	0.590909	1.47849	5	0.0227273	220
chr6	170927678	170932810	5133	chr6	170931694	170932001	ID=chr6.3918	308	0.623377	0.673077	20	0.0649351	308
chr6	170927678	170932810	5133	chr6	170932205	170932512	ID=chr6.3919	308	0.613636	0.793814	23	0.0746753	308
chr6	171233480	171240736	7257	chr6	171233192	171233552	ID=chr6.3957	361	0.592798	1.06703	31	0.0858726	73
chr6	171233480	171240736	7257	chr6	171236752	171237069	ID=chr6.3958	318	0.745283	0.944646	41	0.128931	318
chr6	171233480	171240736	7257	chr6	171239849	171240058	ID=chr6.3959	210	0.509524	2.01923	3	0.0142857	210
chr6	171539012	171543956	4945	chr6	171538126	171539213	ID=chr6.3980	1088	0.787684	1.16611	193	0.17739	202
chr7	1	8684	8684	chr7	8347	9336	ID=chr7.1	990	0.734343	1.08848	143	0.144444	338
chr7	311162	313889	2728	chr7	312224	312906	ID=chr7.12	683	0.674963	0.933615	69	0.101025	683
chr7	311162	313889	2728	chr7	313042	313281	ID=chr7.13	240	0.658333	0.797872	20	0.0833333	240
chr7	321397	326407	5011	chr7	323734	323964	ID=chr7.15	231	0.692641	0.759036	21	0.0909091	231
chr7	361580	372164	10585	chr7	362854	363134	ID=chr7.26	281	0.686833	0.941119	31	0.11032	281
chr7	361580	372164	10585	chr7	372126	372359	ID=chr7.27	234	0.555556	0.957273	9	0.0384615	39
chr7	448701	454031	5331	chr7	448506	448730	ID=chr7.41	225	0.728889	0.863219	23	0.102222	30
chr7	448701	454031	5331	chr7	452046	452343	ID=chr7.42	298	0.483221	2.46281	23	0.0771812	298
chr7	460814	469277	8464	chr7	463939	464212	ID=chr7.44	274	0.645985	0.709661	20	0.0729927	274
chr7	460814	469277	8464	chr7	464774	466310	ID=chr7.45	1537	0.704619	0.921645	103	0.0670137	1537
chr7	746351	746498	148	chr7	745719	746525	ID=chr7.105	807	0.765799	1.31875	124	0.153656	148
chr7	972905	978876	5972	chr7	972864	973098	ID=chr7.130	235	0.757447	0.687409	22	0.093617	194
chr7	972905	978876	5972	chr7	975627	975948	ID=chr7.131	322	0.57764	0.856383	23	0.0714286	322
chr7	972905	978876	5972	chr7	976190	976565	ID=chr7.132	376	0.734043	0.692782	23	0.0611702	376
chr7	972905	978876	5972	chr7	977841	978062	ID=chr7.133	222	0.59009	0.827972	16	0.0720721	222
chr7	1001349	1001469	121	chr7	999956	1001582	ID=chr7.139	1627	0.696374	1.19332	139	0.0854333	121
chr7	1251560	1251934	375	chr7	1251378	1252129	ID=chr7.188	752	0.691489	0.713021	63	0.0837766	375
chr7	2063826	2065002	1177	chr7	2062470	2064645	ID=chr7.297	2176	0.755055	1.16246	213	0.097886	820
chr7	3043716	3043860	145	chr7	3043584	3043861	ID=chr7.401	278	0.784173	1.0371	18	0.0647482	145
chr7	12382599	12382906	308	chr7	12382592	12382871	ID=chr7.728	280	0.621429	0.862231	23	0.0821429	273
chr7	22903314	22903616	303	chr7	22903407	22903631	ID=chr7.920	225	0.586667	0.898731	17	0.0755556	210
chr7	22957207	22957503	297	chr7	22957163	22957480	ID=chr7.922	318	0.591195	0.833789	23	0.072327	274
chr7	25163907	25166764	2858	chr7	25163877	25164082	ID=chr7.996	206	0.708738	1.0098	26	0.126214	176
chr7	25163907	25166764	2858	chr7	25164226	25164444	ID=chr7.997	219	0.69863	0.789935	21	0.0958904	219
chr7	25163907	25166764	2858	chr7	25165500	25165705	ID=chr7.998	206	0.854369	0.640497	24	0.116505	206
chr7	25163907	25166764	2858	chr7	25166199	25166520	ID=chr7.999	322	0.599379	0.876906	25	0.0776398	322
chr7	38104123	38104428	306	chr7	38104133	38104438	ID=chr7.1328	306	0.591503	0.911392	24	0.0784314	296
chr7	48007786	48008090	305	chr7	48007761	48007984	ID=chr7.1501	224	0.575893	0.945382	17	0.0758929	199
chr7	52314719	52315027	309	chr7	52314716	52314977	ID=chr7.1570	262	0.614504	0.863736	21	0.0801527	259
chr7	54382999	54457372	74374	chr7	54386026	54386236	ID=chr7.1586	211	0.578199	0.851493	15	0.07109	211
chr7	55448533	55448839	307	chr7	55448629	55448839	ID=chr7.1610	211	0.611374	0.93317	18	0.0853081	211
chr7	55489469	55489711	243	chr7	55489250	55489519	ID=chr7.1613	270	0.596296	0.765595	18	0.0666667	51
chr7	55913004	55967383	54380	chr7	55960805	55961059	ID=chr7.1627	255	0.682353	0.880127	26	0.101961	255
chr7	55913004	55967383	54380	chr7	55961067	55961280	ID=chr7.1628	214	0.691589	0.793327	20	0.0934579	214
chr7	55913004	55967383	54380	chr7	55961567	55961797	ID=chr7.1629	231	0.536797	0.849265	14	0.0606061	231
chr7	56591130	56598971	7842	chr7	56594548	56594796	ID=chr7.1658	249	0.694779	0.606795	17	0.0682731	249
chr7	56591130	56598971	7842	chr7	56595947	56596191	ID=chr7.1659	245	0.702041	0.66538	19	0.077551	245
chr7	56591130	56598971	7842	chr7	56598640	56598939	ID=chr7.1660	300	0.696667	0.659782	23	0.0766667	300
chr7	56610624	56688401	77778	chr7	56613451	56613707	ID=chr7.1661	257	0.657588	0.707681	19	0.07393	257
chr7	56610624	56688401	77778	chr7	56621190	56621446	ID=chr7.1662	257	0.657588	0.707681	19	0.07393	257
chr7	56885852	56886167	316	chr7	56885957	56886165	ID=chr7.1668	209	0.61244	0.984871	19	0.0909091	209
chr7	56899394	56905417	6024	chr7	56899404	56899751	ID=chr7.1670	348	0.586207	0.738426	22	0.0632184	348
chr7	57637305	57637615	311	chr7	57637256	57637579	ID=chr7.1684	324	0.583333	0.810184	22	0.0679012	275
chr7	57979322	58168580	189259	chr7	57985114	57985330	ID=chr7.1692	217	0.612903	0.74112	15	0.0691244	217
chr7	57979322	58168580	189259	chr7	57986279	57986540	ID=chr7.1693	262	0.603053	0.756739	18	0.0687023	262
chr7	57979322	58168580	189259	chr7	58079666	58079985	ID=chr7.1694	320	0.5875	0.913764	25	0.078125	320
chr7	57979322	58168580	189259	chr7	58153624	58153824	ID=chr7.1695	201	0.567164	0.820408	13	0.0646766	201
chr7	57979322	58168580	189259	chr7	58154811	58155037	ID=chr7.1696	227	0.585903	0.803066	15	0.0660793	227
chr7	57979322	58168580	189259	chr7	58155348	58155551	ID=chr7.1697	204	0.686275	0.753231	18	0.0882353	204
chr7	57979322	58168580	189259	chr7	58159525	58159792	ID=chr7.1698	268	0.626866	0.809086	21	0.0783582	268
chr7	61037525	61133772	96248	chr7	61133500	61133809	ID=chr7.1724	310	0.587097	0.871532	23	0.0741935	273
chr7	64674201	64713013	38813	chr7	64680121	64680583	ID=chr7.1732	463	0.721382	0.931824	56	0.12095	463
chr7	64674201	64713013	38813	chr7	64684196	64684545	ID=chr7.1733	350	0.631429	0.831213	28	0.08	350
chr7	65082804	65102282	19479	chr7	65097120	65097414	ID=chr7.1742	295	0.688136	0.6971	22	0.0745763	295
chr7	66599349	66600424	1076	chr7	66599305	66599513	ID=chr7.1820	209	0.717703	0.594912	16	0.076555	165
chr7	66857470	67008677	151208	chr7	66857056	66857656	ID=chr7.1828	601	0.712146	0.921073	70	0.116473	187
chr7	66857470	67008677	151208	chr7	66875061	66875360	ID=chr7.1829	300	0.656667	1.12859	33	0.11	300
chr7	66857470	67008677	151208	chr7	66906012	66906216	ID=chr7.1830	205	0.556098	0.651	10	0.0487805	205
chr7	66857470	67008677	151208	chr7	66919901	66920501	ID=chr7.1831	601	0.712146	0.921073	70	0.116473	601
chr7	66857470	67008677	151208	chr7	66937905	66938182	ID=chr7.1832	278	0.651079	1.13039	30	0.107914	278
chr7	66857470	67008677	151208	chr7	66968820	66969024	ID=chr7.1833	205	0.556098	0.651	10	0.0487805	205
chr7	66857470	67008677	151208	chr7	66982709	66983309	ID=chr7.1834	601	0.712146	0.921073	70	0.116473	601
chr7	66857470	67008677	151208	chr7	67000714	67001013	ID=chr7.1835	300	0.656667	1.12859	33	0.11	300
chr7	67528180	67528829	650	chr7	67528553	67528860	ID=chr7.1851	308	0.574675	0.922876	23	0.0746753	277
chr7	68280374	68280687	314	chr7	68280477	68280718	ID=chr7.1892	242	0.570248	0.9274	18	0.0743802	211
chr7	68442549	68442854	306	chr7	68442650	68442929	ID=chr7.1901	280	0.578571	0.856793	20	0.0714286	205
chr7	76205615	76218411	12797	chr7	76215954	76216175	ID=chr7.2102	222	0.599099	0.733019	14	0.0630631	222
chr7	82542880	82543196	317	chr7	82542869	82543151	ID=chr7.2290	283	0.618375	0.833021	22	0.0777385	272
chr7	83742700	83743006	307	chr7	83742736	83743007	ID=chr7.2297	272	0.636029	0.891073	24	0.0882353	271
chr7	84171656	84171956	301	chr7	84171746	84171984	ID=chr7.2313	239	0.552301	1.00233	18	0.0753138	211
chr7	85746985	85747294	310	chr7	85746968	85747248	ID=chr7.2336	281	0.604982	0.791104	20	0.0711744	264
chr7	90122361	90122676	316	chr7	90122467	90122676	ID=chr7.2402	210	0.609524	0.941469	18	0.0857143	210
chr7	92326355	92326648	294	chr7	92326438	92326647	ID=chr7.2436	210	0.609524	0.885417	17	0.0809524	210
chr7	95155056	95161105	6050	chr7	95160717	95161093	ID=chr7.2493	377	0.594164	0.84394	28	0.0742706	377
chr7	96838485	96838777	293	chr7	96838536	96838783	ID=chr7.2518	248	0.604839	0.909091	20	0.0806452	242
chr7	100795491	100795785	295	chr7	100795579	100795785	ID=chr7.2630	207	0.608696	0.842105	16	0.0772947	207
chr7	102395981	102403081	7101	chr7	102395955	102396271	ID=chr7.2760	317	0.507886	0.829119	12	0.0378549	291
chr7	102395981	102403081	7101	chr7	102397961	102398163	ID=chr7.2761	203	0.546798	0.859259	8	0.0394089	203
chr7	102395981	102403081	7101	chr7	102401703	102402019	ID=chr7.2762	317	0.507886	0.829119	12	0.0378549	317
chr7	104214437	104214760	324	chr7	104214423	104214693	ID=chr7.2862	271	0.597786	0.873925	21	0.0774908	257
chr7	104626451	104626773	323	chr7	104626562	104626776	ID=chr7.2869	215	0.595349	0.963885	18	0.0837209	212
chr7	115673768	115674062	295	chr7	115673763	115673968	ID=chr7.3052	206	0.601942	0.985384	18	0.0873786	201
chr7	121820559	121820864	306	chr7	121820597	121820860	ID=chr7.3133	264	0.625	0.90411	23	0.0871212	264
chr7	126982469	126983675	1207	chr7	126983398	126983702	ID=chr7.3210	305	0.586885	0.863578	22	0.0721311	278
chr7	127592029	127592342	314	chr7	127592132	127592370	ID=chr7.3217	239	0.573222	0.927955	18	0.0753138	211
chr7	128379825	128380122	298	chr7	128379838	128380125	ID=chr7.3223	288	0.621528	0.941413	26	0.0902778	285
chr7	129482033	129482356	324	chr7	129482087	129482387	ID=chr7.3250	301	0.604651	0.887796	24	0.0797342	270
chr7	129507724	129507832	109	chr7	129507601	129507859	ID=chr7.3253	259	0.509653	1.09539	18	0.0694981	109
chr7	133531119	133531437	319	chr7	133531170	133531470	ID=chr7.3401	301	0.607973	0.874365	24	0.0797342	268
chr7	138515099	138515402	304	chr7	138515148	138515408	ID=chr7.3474	261	0.628352	0.875973	22	0.0842912	255
chr7	138532252	138532548	297	chr7	138532229	138532449	ID=chr7.3476	221	0.565611	0.969298	17	0.0769231	198
chr7	145498279	145596896	98618	chr7	145502280	145502507	ID=chr7.3651	228	0.592105	0.962667	19	0.0833333	228
chr7	145498279	145596896	98618	chr7	145556709	145556920	ID=chr7.3652	212	0.575472	0.740661	13	0.0613208	212
chr7	145498279	145596896	98618	chr7	145557079	145557423	ID=chr7.3653	345	0.724638	0.806494	36	0.104348	345
chr7	145638452	145741989	103538	chr7	145649903	145650127	ID=chr7.3654	225	0.564444	0.902256	16	0.0711111	225
chr7	145638452	145741989	103538	chr7	145655384	145655595	ID=chr7.3655	212	0.575472	0.740661	13	0.0613208	212
chr7	145638452	145741989	103538	chr7	145655754	145656098	ID=chr7.3656	345	0.724638	0.806494	36	0.104348	345
chr7	149730139	149731477	1339	chr7	149729428	149733202	ID=chr7.3719	3775	0.539338	1.8594	147	0.0389404	1339
chr7	149809617	149814327	4711	chr7	149809541	149809765	ID=chr7.3722	225	0.533333	0.812726	13	0.0577778	149
chr7	154117409	154117657	249	chr7	154117447	154117693	ID=chr7.3956	247	0.562753	0.983033	19	0.0769231	211
chr7	156542282	156544701	2420	chr7	156542235	156542558	ID=chr7.4002	324	0.601852	0.769264	22	0.0679012	277
chr7	157561939	157562280	342	chr7	157560494	157562563	ID=chr7.4076	2070	0.58744	1.22305	162	0.0782609	342
chr7	158849087	158849244	158	chr7	158848474	158849949	ID=chr7.4142	1476	0.699187	1.00242	172	0.116531	158
chr7	159056838	159064083	7246	chr7	159056983	159057282	ID=chr7.4174	300	0.596667	0.674326	18	0.06	300
chr7	159056838	159064083	7246	chr7	159057346	159057724	ID=chr7.4175	379	0.60686	0.7165	25	0.0659631	379
chr7	159056838	159064083	7246	chr7	159057829	159058072	ID=chr7.4176	244	0.614754	0.607397	14	0.057377	244
chr7	159056838	159064083	7246	chr7	159058385	159058618	ID=chr7.4177	234	0.632479	0.69916	16	0.0683761	234
chr7	159056838	159064083	7246	chr7	159061780	159062333	ID=chr7.4178	554	0.702166	1.09453	39	0.0703971	554
chr7	159056838	159064083	7246	chr7	159063670	159063897	ID=chr7.4179	228	0.622807	0.81558	18	0.0789474	228
chr7	159119272	159119892	621	chr7	159118792	159119380	ID=chr7.4192	589	0.743633	1.04526	85	0.144312	109
chr7	159599239	159602432	3194	chr7	159599672	159600004	ID=chr7.4243	333	0.648649	1.15117	37	0.111111	333
chr7	159599239	159602432	3194	chr7	159601949	159602262	ID=chr7.4244	314	0.659236	0.751596	18	0.0573248	314
chr7	159599239	159602432	3194	chr7	159602315	159602529	ID=chr7.4245	215	0.688372	0.815424	15	0.0697674	118
chr7	159705532	159711031	5500	chr7	159708565	159708777	ID=chr7.4254	213	0.694836	0.685795	17	0.0798122	213
chr7	159861196	159861342	147	chr7	159859584	159861484	ID=chr7.4275	1901	0.696476	0.855104	197	0.10363	147
chr7	159887193	159892220	5028	chr7	159889321	159890513	ID=chr7.4276	1193	0.654652	1.06259	132	0.110645	1193
chr7	159887193	159892220	5028	chr7	159890545	159890763	ID=chr7.4277	219	0.579909	0.687598	12	0.0547945	219
chr7	159887193	159892220	5028	chr7	159891001	159891291	ID=chr7.4278	291	0.628866	0.793702	22	0.0756014	291
chr7	159920854	159920970	117	chr7	159920441	159920951	ID=chr7.4282	511	0.735812	0.685036	37	0.072407	98
chr7	159958404	159960148	1745	chr7	159960094	159960358	ID=chr7.4289	265	0.679245	0.704074	21	0.0792453	55
chr7	160179117	160183128	4012	chr7	160181303	160181506	ID=chr7.4301	204	0.558824	0.717391	11	0.0539216	204
chr7	160448248	160450348	2101	chr7	160447636	160449004	ID=chr7.4318	1369	0.791819	0.733164	128	0.0934989	757
chr7	160448248	160450348	2101	chr7	160449010	160449373	ID=chr7.4319	364	0.675824	0.705182	28	0.0769231	364
chr7	160448248	160450348	2101	chr7	160450261	160450482	ID=chr7.4320	222	0.675676	0.85248	12	0.0540541	88
chr7	160648601	160653142	4542	chr7	160648353	160648662	ID=chr7.4338	310	0.545161	0.786137	18	0.0580645	62
chr7	160648601	160653142	4542	chr7	160649250	160649589	ID=chr7.4339	340	0.638235	0.694941	24	0.0705882	340
chr7	160648601	160653142	4542	chr7	160649615	160649937	ID=chr7.4340	323	0.622291	0.723036	22	0.0681115	323
chr7	160814326	160820566	6241	chr7	160813925	160814604	ID=chr7.4344	680	0.742647	1.09015	102	0.15	279
chr8	102296	102490	195	chr8	100691	102788	ID=chr8.10	2098	0.559104	0.976836	160	0.0762631	195
chr8	541240	545283	4044	chr8	540943	541328	ID=chr8.32	386	0.717617	0.756863	33	0.0854922	89
chr8	541240	545283	4044	chr8	544762	545150	ID=chr8.33	389	0.766067	0.753272	29	0.0745501	389
chr8	541240	545283	4044	chr8	545212	545491	ID=chr8.34	280	0.746429	0.758483	19	0.0678571	72
chr8	813047	814489	1443	chr8	812961	813200	ID=chr8.60	240	0.620833	0.606717	14	0.0583333	154
chr8	895172	900639	5468	chr8	895780	896173	ID=chr8.67	394	0.796954	0.969792	55	0.139594	394
chr8	895172	900639	5468	chr8	898855	899109	ID=chr8.68	255	0.607843	1.02616	24	0.0941176	255
chr8	895172	900639	5468	chr8	900501	900946	ID=chr8.69	446	0.612108	0.837694	29	0.0650224	139
chr8	1141498	1148291	6794	chr8	1141327	1141704	ID=chr8.102	378	0.626984	0.800146	29	0.0767196	207
chr8	1141498	1148291	6794	chr8	1147997	1150171	ID=chr8.103	2175	0.652414	0.990256	199	0.0914943	295
chr8	1621726	1622631	906	chr8	1621549	1621806	ID=chr8.152	258	0.647287	0.697769	16	0.0620155	81
chr8	1635430	1636416	987	chr8	1635855	1636062	ID=chr8.154	208	0.677885	0.659122	14	0.0673077	208
chr8	1642667	1643897	1231	chr8	1642920	1643331	ID=chr8.157	412	0.677184	0.7851	31	0.0752427	412
chr8	1642667	1643897	1231	chr8	1643657	1644021	ID=chr8.158	365	0.542466	0.67034	18	0.0493151	241
chr8	1666698	1667767	1070	chr8	1666246	1666989	ID=chr8.161	744	0.622312	0.978727	70	0.094086	292
chr8	2067196	2190481	123286	chr8	2106037	2106237	ID=chr8.186	201	0.587065	0.777679	13	0.0646766	201
chr8	2200046	2250916	50871	chr8	2212008	2212209	ID=chr8.187	202	0.574257	0.799878	13	0.0643564	202
chr8	2271102	2275030	3929	chr8	2274793	2275071	ID=chr8.189	279	0.695341	1.27884	6	0.0215054	238
chr8	4165964	4166259	296	chr8	4165956	4166226	ID=chr8.212	271	0.612546	0.911257	23	0.0848708	263
chr8	6533103	6533409	307	chr8	6533202	6533447	ID=chr8.254	246	0.577236	0.843145	17	0.0691057	208
chr8	7339325	7402047	62723	chr8	7343053	7343271	ID=chr8.283	219	0.538813	0.793478	12	0.0547945	219
chr8	7339325	7402047	62723	chr8	7349760	7349982	ID=chr8.284	223	0.506726	0.916825	13	0.058296	223
chr8	7339325	7402047	62723	chr8	7352899	7353123	ID=chr8.285	225	0.582222	0.843091	16	0.0711111	225
chr8	7339325	7402047	62723	chr8	7369615	7369834	ID=chr8.286	220	0.736364	0.87235	26	0.118182	220
chr8	7339325	7402047	62723	chr8	7369953	7370186	ID=chr8.287	234	0.730769	0.864266	24	0.102564	234
chr8	7339325	7402047	62723	chr8	7375748	7375987	ID=chr8.288	240	0.775	0.861809	31	0.129167	240
chr8	7339325	7402047	62723	chr8	7376024	7376426	ID=chr8.289	403	0.704715	0.857714	41	0.101737	403
chr8	7523348	11410059	3886712	chr8	7535647	7536002	ID=chr8.291	356	0.69382	0.686964	27	0.0758427	356
chr8	7523348	11410059	3886712	chr8	7536490	7537149	ID=chr8.292	660	0.692424	0.818414	64	0.0969697	660
chr8	7523348	11410059	3886712	chr8	7626264	7626728	ID=chr8.293	465	0.664516	0.799706	41	0.088172	465
chr8	7523348	11410059	3886712	chr8	7679336	7679546	ID=chr8.294	211	0.587678	0.715254	13	0.0616114	211
chr8	7523348	11410059	3886712	chr8	7693977	7694714	ID=chr8.295	738	0.715447	0.950404	86	0.116531	738
chr8	7523348	11410059	3886712	chr8	7711960	7712161	ID=chr8.296	202	0.584158	0.762264	13	0.0643564	202
chr8	7523348	11410059	3886712	chr8	7761987	7762292	ID=chr8.297	306	0.588235	0.730769	19	0.0620915	306
chr8	7523348	11410059	3886712	chr8	7779053	7779517	ID=chr8.298	465	0.593548	0.734984	30	0.0645161	465
chr8	7523348	11410059	3886712	chr8	7813610	7813814	ID=chr8.299	205	0.580488	0.815341	14	0.0682927	205
chr8	7523348	11410059	3886712	chr8	8009700	8010583	ID=chr8.300	884	0.719457	0.83146	95	0.107466	884
chr8	7523348	11410059	3886712	chr8	8010624	8010972	ID=chr8.301	349	0.69914	0.821563	35	0.100287	349
chr8	7523348	11410059	3886712	chr8	8011013	8011446	ID=chr8.302	434	0.718894	0.834057	46	0.105991	434
chr8	7523348	11410059	3886712	chr8	8031452	8031844	ID=chr8.303	393	0.717557	0.7917	40	0.101781	393
chr8	7523348	11410059	3886712	chr8	8104498	8104756	ID=chr8.304	259	0.567568	0.771407	16	0.0617761	259
chr8	7523348	11410059	3886712	chr8	8151035	8151377	ID=chr8.305	343	0.571429	0.947917	26	0.0758017	343
chr8	7523348	11410059	3886712	chr8	8199141	8199574	ID=chr8.306	434	0.631336	0.810393	35	0.0806452	434
chr8	7523348	11410059	3886712	chr8	8200687	8200893	ID=chr8.307	207	0.7343	0.761029	21	0.101449	207
chr8	7523348	11410059	3886712	chr8	8200903	8202042	ID=chr8.308	1140	0.781579	0.942206	164	0.14386	1140
chr8	7523348	11410059	3886712	chr8	8271269	8271664	ID=chr8.309	396	0.679293	0.788147	36	0.0909091	396
chr8	7523348	11410059	3886712	chr8	8300862	8301067	ID=chr8.310	206	0.553398	0.702854	11	0.0533981	206
chr8	7523348	11410059	3886712	chr8	8310702	8311051	ID=chr8.311	350	0.665714	1.03581	40	0.114286	350
chr8	7523348	11410059	3886712	chr8	8313561	8313840	ID=chr8.312	280	0.585714	0.845411	20	0.0714286	280
chr8	7523348	11410059	3886712	chr8	8449031	8449262	ID=chr8.313	232	0.487069	0.7314	10	0.0431034	232
chr8	7523348	11410059	3886712	chr8	8456922	8457446	ID=chr8.314	525	0.577143	0.927316	40	0.0761905	525
chr8	7523348	11410059	3886712	chr8	8458521	8458989	ID=chr8.315	469	0.680171	0.866675	47	0.100213	469
chr8	7523348	11410059	3886712	chr8	8459261	8459879	ID=chr8.316	619	0.704362	0.860537	66	0.106624	619
chr8	7523348	11410059	3886712	chr8	8481287	8481571	ID=chr8.317	285	0.547368	0.902049	19	0.0666667	285
chr8	7523348	11410059	3886712	chr8	8497303	8497560	ID=chr8.318	258	0.550388	0.794335	15	0.0581395	258
chr8	7523348	11410059	3886712	chr8	8500736	8500947	ID=chr8.319	212	0.575472	0.644021	11	0.0518868	212
chr8	7523348	11410059	3886712	chr8	8617150	8617351	ID=chr8.320	202	0.524752	0.721429	10	0.0495049	202
chr8	7523348	11410059	3886712	chr8	8663285	8663518	ID=chr8.321	234	0.581197	0.772617	15	0.0641026	234
chr8	7523348	11410059	3886712	chr8	8711568	8711892	ID=chr8.322	325	0.563077	0.776954	20	0.0615385	325
chr8	7523348	11410059	3886712	chr8	8780154	8780359	ID=chr8.323	206	0.548544	0.784762	12	0.0582524	206
chr8	7523348	11410059	3886712	chr8	8782447	8782698	ID=chr8.324	252	0.579365	0.811364	17	0.0674603	252
chr8	7523348	11410059	3886712	chr8	8804618	8804912	ID=chr8.325	295	0.586441	0.796221	20	0.0677966	295
chr8	7523348	11410059	3886712	chr8	8806997	8807257	ID=chr8.326	261	0.59387	0.698795	16	0.0613027	261
chr8	7523348	11410059	3886712	chr8	8834501	8834758	ID=chr8.327	258	0.565891	0.731154	15	0.0581395	258
chr8	7523348	11410059	3886712	chr8	8838941	8839157	ID=chr8.328	217	0.552995	0.73064	12	0.0552995	217
chr8	7523348	11410059	3886712	chr8	8864218	8864554	ID=chr8.329	337	0.676558	0.800278	29	0.0860534	337
chr8	7523348	11410059	3886712	chr8	8874773	8875099	ID=chr8.330	327	0.608563	0.807574	24	0.0733945	327
chr8	7523348	11410059	3886712	chr8	8875590	8875798	ID=chr8.331	209	0.588517	0.830244	15	0.0717703	209
chr8	7523348	11410059	3886712	chr8	8883260	8883547	ID=chr8.332	288	0.5625	0.925337	21	0.0729167	288
chr8	7523348	11410059	3886712	chr8	8942995	8943316	ID=chr8.333	322	0.608696	0.982534	29	0.0900621	322
chr8	7523348	11410059	3886712	chr8	8959771	8959992	ID=chr8.334	222	0.59009	0.677465	13	0.0585586	222
chr8	7523348	11410059	3886712	chr8	8962908	8963122	ID=chr8.335	215	0.67907	0.727444	18	0.0837209	215
chr8	7523348	11410059	3886712	chr8	8963259	8963459	ID=chr8.336	201	0.716418	0.898019	23	0.114428	201
chr8	7523348	11410059	3886712	chr8	8974121	8974427	ID=chr8.337	307	0.599349	0.885577	24	0.0781759	307
chr8	7523348	11410059	3886712	chr8	9045892	9046140	ID=chr8.338	249	0.582329	0.785179	16	0.064257	249
chr8	7523348	11410059	3886712	chr8	9064675	9064994	ID=chr8.339	320	0.5875	0.804112	22	0.06875	320
chr8	7523348	11410059	3886712	chr8	9072760	9072966	ID=chr8.340	207	0.57971	0.699521	12	0.057971	207
chr8	7523348	11410059	3886712	chr8	9078422	9078673	ID=chr8.341	252	0.595238	1.10915	5	0.0198413	252
chr8	7523348	11410059	3886712	chr8	9164081	9164335	ID=chr8.342	255	0.596078	0.801467	18	0.0705882	255
chr8	7523348	11410059	3886712	chr8	9206612	9206847	ID=chr8.343	236	0.622881	0.962194	22	0.0932203	236
chr8	7523348	11410059	3886712	chr8	9210577	9210791	ID=chr8.344	215	0.67907	0.932315	23	0.106977	215
chr8	7523348	11410059	3886712	chr8	9212433	9212695	ID=chr8.345	263	0.593156	1.01442	23	0.0874525	263
chr8	7523348	11410059	3886712	chr8	9212950	9213185	ID=chr8.346	236	0.661017	0.920078	22	0.0932203	236
chr8	7523348	11410059	3886712	chr8	9213471	9214088	ID=chr8.347	618	0.70712	0.881265	68	0.110032	618
chr8	7523348	11410059	3886712	chr8	9214089	9214406	ID=chr8.348	318	0.707547	0.860417	34	0.106918	318
chr8	7523348	11410059	3886712	chr8	9241059	9241373	ID=chr8.349	315	0.68254	0.686813	25	0.0793651	315
chr8	7523348	11410059	3886712	chr8	9257687	9257992	ID=chr8.350	306	0.604575	0.775712	21	0.0686275	306
chr8	7523348	11410059	3886712	chr8	9361738	9362825	ID=chr8.351	1088	0.675551	0.888163	110	0.101103	1088
chr8	7523348	11410059	3886712	chr8	9643459	9643731	ID=chr8.352	273	0.59707	0.951364	23	0.0842491	273
chr8	7523348	11410059	3886712	chr8	9643848	9644051	ID=chr8.353	204	0.666667	0.860759	19	0.0931373	204
chr8	7523348	11410059	3886712	chr8	9733410	9733642	ID=chr8.354	233	0.643777	0.578164	8	0.0343348	233
chr8	7523348	11410059	3886712	chr8	9881327	9881555	ID=chr8.355	229	0.510917	1.06237	9	0.0393013	229
chr8	7523348	11410059	3886712	chr8	9939711	9939999	ID=chr8.356	289	0.532872	1.08851	16	0.0553633	289
chr8	7523348	11410059	3886712	chr8	10034977	10035292	ID=chr8.357	316	0.639241	0.750817	24	0.0759494	316
chr8	7523348	11410059	3886712	chr8	10038308	10039349	ID=chr8.358	1042	0.745681	0.882297	125	0.119962	1042
chr8	7523348	11410059	3886712	chr8	10039352	10039713	ID=chr8.359	362	0.674033	0.7248	29	0.0801105	362
chr8	7523348	11410059	3886712	chr8	10039795	10040133	ID=chr8.360	339	0.640118	0.812445	27	0.079646	339
chr8	7523348	11410059	3886712	chr8	10040978	10041437	ID=chr8.361	460	0.652174	0.717117	35	0.076087	460
chr8	7523348	11410059	3886712	chr8	10041471	10042181	ID=chr8.362	711	0.656821	0.847826	65	0.0914205	711
chr8	7523348	11410059	3886712	chr8	10043462	10043665	ID=chr8.363	204	0.593137	0.672527	12	0.0588235	204
chr8	7523348	11410059	3886712	chr8	10141855	10142111	ID=chr8.364	257	0.618677	0.85401	15	0.0583658	257
chr8	7523348	11410059	3886712	chr8	10147685	10148438	ID=chr8.365	754	0.671088	0.889025	75	0.0994695	754
chr8	7523348	11410059	3886712	chr8	10160187	10160579	ID=chr8.366	393	0.653944	1.01776	28	0.0712468	393
chr8	7523348	11410059	3886712	chr8	10246307	10246725	ID=chr8.367	419	0.589499	0.82643	30	0.071599	419
chr8	7523348	11410059	3886712	chr8	10279440	10279646	ID=chr8.368	207	0.570048	0.721045	12	0.057971	207
chr8	7523348	11410059	3886712	chr8	10324020	10325135	ID=chr8.369	1116	0.72043	0.760557	110	0.0985663	1116
chr8	7523348	11410059	3886712	chr8	10367431	10368145	ID=chr8.370	715	0.728671	0.907334	86	0.12028	715
chr8	7523348	11410059	3886712	chr8	10379764	10379988	ID=chr8.371	225	0.653333	0.640417	15	0.0666667	225
chr8	7523348	11410059	3886712	chr8	10481361	10481582	ID=chr8.372	222	0.536036	0.88547	14	0.0630631	222
chr8	7523348	11410059	3886712	chr8	10508516	10508872	ID=chr8.373	357	0.739496	0.760698	36	0.10084	357
chr8	7523348	11410059	3886712	chr8	10508913	10509921	ID=chr8.374	1009	0.737364	0.809622	111	0.11001	1009
chr8	7523348	11410059	3886712	chr8	10531698	10531985	ID=chr8.375	288	0.559028	0.893023	20	0.0694444	288
chr8	7523348	11410059	3886712	chr8	10592679	10593367	ID=chr8.376	689	0.683599	0.807694	65	0.0943396	689
chr8	7523348	11410059	3886712	chr8	10593377	10593582	ID=chr8.377	206	0.665049	0.710958	16	0.0776699	206
chr8	7523348	11410059	3886712	chr8	10637780	10638000	ID=chr8.378	221	0.60181	0.699683	14	0.0633484	221
chr8	7523348	11410059	3886712	chr8	10648314	10648666	ID=chr8.379	353	0.563739	0.935576	26	0.0736544	353
chr8	7523348	11410059	3886712	chr8	10654640	10654882	ID=chr8.380	243	0.526749	0.830769	14	0.0576132	243
chr8	7523348	11410059	3886712	chr8	10655570	10656373	ID=chr8.381	804	0.7301	0.909778	97	0.120647	804
chr8	7523348	11410059	3886712	chr8	10710875	10711206	ID=chr8.382	332	0.578313	0.908593	25	0.0753012	332
chr8	7523348	11410059	3886712	chr8	10756170	10756410	ID=chr8.383	241	0.518672	0.748447	12	0.0497925	241
chr8	7523348	11410059	3886712	chr8	10775173	10775783	ID=chr8.384	611	0.726678	0.890634	71	0.116203	611
chr8	7523348	11410059	3886712	chr8	10872613	10873301	ID=chr8.385	689	0.696662	0.863698	71	0.103048	689
chr8	7523348	11410059	3886712	chr8	10873307	10873720	ID=chr8.386	414	0.683575	0.865932	41	0.0990338	414
chr8	7523348	11410059	3886712	chr8	10922225	10922494	ID=chr8.387	270	0.62963	0.777273	19	0.0703704	270
chr8	7523348	11410059	3886712	chr8	10987805	10988243	ID=chr8.388	439	0.669704	0.82795	40	0.0911162	439
chr8	7523348	11410059	3886712	chr8	10988657	10989448	ID=chr8.389	792	0.669192	0.861104	76	0.0959596	792
chr8	7523348	11410059	3886712	chr8	10989661	10990141	ID=chr8.390	481	0.642412	0.866921	43	0.0893971	481
chr8	7523348	11410059	3886712	chr8	11001087	11001681	ID=chr8.391	595	0.754622	0.939011	79	0.132773	595
chr8	7523348	11410059	3886712	chr8	11006136	11006500	ID=chr8.392	365	0.709589	0.7401	34	0.0931507	365
chr8	7523348	11410059	3886712	chr8	11008867	11009365	ID=chr8.393	499	0.601202	0.934124	42	0.0841683	499
chr8	7523348	11410059	3886712	chr8	11010824	11011519	ID=chr8.394	696	0.622126	0.793427	53	0.0761494	696
chr8	7523348	11410059	3886712	chr8	11011553	11011948	ID=chr8.395	396	0.570707	0.837931	27	0.0681818	396
chr8	7523348	11410059	3886712	chr8	11012504	11012910	ID=chr8.396	407	0.702703	0.716654	36	0.0884521	407
chr8	7523348	11410059	3886712	chr8	11013110	11013371	ID=chr8.397	262	0.648855	0.692447	19	0.0725191	262
chr8	7523348	11410059	3886712	chr8	11013857	11014099	ID=chr8.398	243	0.592593	0.857143	18	0.0740741	243
chr8	7523348	11410059	3886712	chr8	11016779	11017643	ID=chr8.399	865	0.738728	0.915344	108	0.124855	865
chr8	7523348	11410059	3886712	chr8	11017696	11017965	ID=chr8.400	270	0.688889	0.722093	23	0.0851852	270
chr8	7523348	11410059	3886712	chr8	11017969	11018402	ID=chr8.401	434	0.617512	0.865231	35	0.0806452	434
chr8	7523348	11410059	3886712	chr8	11048187	11048404	ID=chr8.402	218	0.623853	0.774595	16	0.0733945	218
chr8	7523348	11410059	3886712	chr8	11078200	11078429	ID=chr8.403	230	0.747826	0.756579	24	0.104348	230
chr8	7523348	11410059	3886712	chr8	11078523	11078830	ID=chr8.404	308	0.61039	0.736087	21	0.0681818	308
chr8	7523348	11410059	3886712	chr8	11104271	11104537	ID=chr8.405	267	0.520599	0.844937	15	0.0561798	267
chr8	7523348	11410059	3886712	chr8	11110347	11110562	ID=chr8.406	216	0.560185	0.650246	11	0.0509259	216
chr8	7523348	11410059	3886712	chr8	11110736	11111499	ID=chr8.407	764	0.672775	0.775294	67	0.0876963	764
chr8	7523348	11410059	3886712	chr8	11111510	11111885	ID=chr8.408	376	0.662234	0.830669	34	0.0904255	376
chr8	7523348	11410059	3886712	chr8	11116747	11117175	ID=chr8.409	429	0.703963	0.884259	46	0.107226	429
chr8	7523348	11410059	3886712	chr8	11117252	11117564	ID=chr8.410	313	0.571885	0.667796	17	0.0543131	313
chr8	7523348	11410059	3886712	chr8	11147924	11148157	ID=chr8.411	234	0.564103	0.706292	13	0.0555556	234
chr8	7523348	11410059	3886712	chr8	11170463	11170697	ID=chr8.412	235	0.570213	0.693058	13	0.0553191	235
chr8	7523348	11410059	3886712	chr8	11176010	11176877	ID=chr8.413	868	0.75576	0.835489	103	0.118664	868
chr8	7523348	11410059	3886712	chr8	11177499	11177733	ID=chr8.414	235	0.574468	0.777116	15	0.0638298	235
chr8	7523348	11410059	3886712	chr8	11177803	11178074	ID=chr8.415	272	0.588235	0.826087	19	0.0698529	272
chr8	7523348	11410059	3886712	chr8	11210883	11211234	ID=chr8.416	352	0.673295	0.755041	30	0.0852273	352
chr8	7523348	11410059	3886712	chr8	11225304	11225590	ID=chr8.417	287	0.595819	0.724747	18	0.0627178	287
chr8	7523348	11410059	3886712	chr8	11241582	11241798	ID=chr8.418	217	0.516129	0.91	13	0.0599078	217
chr8	7523348	11410059	3886712	chr8	11294807	11295081	ID=chr8.419	275	0.629091	0.728122	19	0.0690909	275
chr8	7523348	11410059	3886712	chr8	11323123	11323507	ID=chr8.420	385	0.701299	0.825127	37	0.0961039	385
chr8	7523348	11410059	3886712	chr8	11323542	11323781	ID=chr8.421	240	0.779167	0.852234	31	0.129167	240
chr8	7523348	11410059	3886712	chr8	11329319	11329617	ID=chr8.422	299	0.722408	0.833333	30	0.100334	299
chr8	7523348	11410059	3886712	chr8	11329652	11329906	ID=chr8.423	255	0.760784	0.92185	34	0.133333	255
chr8	7523348	11410059	3886712	chr8	11377219	11377495	ID=chr8.424	277	0.584838	0.682161	16	0.0577617	277
chr8	7523348	11410059	3886712	chr8	11386886	11387105	ID=chr8.425	220	0.559091	0.764706	13	0.0590909	220
chr8	13187352	13187662	311	chr8	13187452	13187685	ID=chr8.474	234	0.58547	0.919249	18	0.0769231	211
chr8	14611231	14611535	305	chr8	14611197	14611426	ID=chr8.495	230	0.582609	0.899885	17	0.073913	196
chr8	16176365	16176669	305	chr8	16176359	16176625	ID=chr8.521	267	0.621723	0.904551	23	0.0861423	261
chr8	29860195	29860495	301	chr8	29860292	29860510	ID=chr8.858	219	0.579909	0.884848	16	0.0730594	204
chr8	40475979	40476299	321	chr8	40476025	40476333	ID=chr8.1029	309	0.598706	0.851546	23	0.0744337	275
chr8	46960265	46960571	307	chr8	46960248	46960536	ID=chr8.1156	289	0.598616	0.828419	21	0.0726644	272
chr8	52916099	52916398	300	chr8	52916108	52916434	ID=chr8.1243	327	0.577982	0.854853	23	0.0703364	291
chr8	53755965	53762090	6126	chr8	53761665	53762072	ID=chr8.1266	408	0.580882	0.786183	27	0.0661765	408
chr8	54352454	54352755	302	chr8	54352432	54352651	ID=chr8.1274	220	0.581818	0.935936	17	0.0772727	198
chr8	56093851	56100140	6290	chr8	56094079	56094425	ID=chr8.1327	347	0.533141	0.925333	20	0.0576369	347
chr8	56093851	56100140	6290	chr8	56095148	56095413	ID=chr8.1328	266	0.522556	0.826429	15	0.056391	266
chr8	56093851	56100140	6290	chr8	56097290	56097578	ID=chr8.1329	289	0.564014	0.821023	18	0.0622837	289
chr8	56093851	56100140	6290	chr8	56099454	56099884	ID=chr8.1330	431	0.531323	0.890656	23	0.0533643	431
chr8	59201383	59201688	306	chr8	59201478	59201724	ID=chr8.1389	247	0.587045	0.905285	19	0.0769231	211
chr8	61344266	61344579	314	chr8	61344256	61344465	ID=chr8.1423	210	0.6	0.91821	17	0.0809524	200
chr8	64577484	64577951	468	chr8	64577541	64577772	ID=chr8.1480	232	0.633621	0.859259	20	0.0862069	232
chr8	73070528	73070830	303	chr8	73070480	73070786	ID=chr8.1645	307	0.602606	0.872366	24	0.0781759	259
chr8	78757458	78757769	312	chr8	78757409	78757655	ID=chr8.1710	247	0.582996	0.85207	17	0.0688259	198
chr8	84575979	84758029	182051	chr8	84575830	84576046	ID=chr8.1798	217	0.682028	0.713294	18	0.0829493	68
chr8	84575979	84758029	182051	chr8	84576166	84576471	ID=chr8.1799	306	0.591503	0.790017	21	0.0686275	306
chr8	84575979	84758029	182051	chr8	84587196	84587602	ID=chr8.1800	407	0.653563	0.681253	28	0.0687961	407
chr8	84575979	84758029	182051	chr8	84587636	84587952	ID=chr8.1801	317	0.59306	1.00555	28	0.0883281	317
chr8	84575979	84758029	182051	chr8	84588020	84588236	ID=chr8.1802	217	0.682028	0.713294	18	0.0829493	217
chr8	84575979	84758029	182051	chr8	84588356	84588661	ID=chr8.1803	306	0.591503	0.790017	21	0.0686275	306
chr8	84575979	84758029	182051	chr8	84599386	84599792	ID=chr8.1804	407	0.653563	0.681253	28	0.0687961	407
chr8	84575979	84758029	182051	chr8	84599826	84600142	ID=chr8.1805	317	0.59306	1.00555	28	0.0883281	317
chr8	84575979	84758029	182051	chr8	84600210	84600426	ID=chr8.1806	217	0.682028	0.713294	18	0.0829493	217
chr8	84575979	84758029	182051	chr8	84600546	84600851	ID=chr8.1807	306	0.591503	0.790017	21	0.0686275	306
chr8	84575979	84758029	182051	chr8	84611576	84611982	ID=chr8.1808	407	0.653563	0.681253	28	0.0687961	407
chr8	84575979	84758029	182051	chr8	84612016	84612332	ID=chr8.1809	317	0.59306	1.00555	28	0.0883281	317
chr8	84575979	84758029	182051	chr8	84612400	84612616	ID=chr8.1810	217	0.682028	0.713294	18	0.0829493	217
chr8	84575979	84758029	182051	chr8	84612736	84613041	ID=chr8.1811	306	0.591503	0.790017	21	0.0686275	306
chr8	84575979	84758029	182051	chr8	84623766	84624172	ID=chr8.1812	407	0.653563	0.681253	28	0.0687961	407
chr8	84575979	84758029	182051	chr8	84624206	84624522	ID=chr8.1813	317	0.59306	1.00555	28	0.0883281	317
chr8	84575979	84758029	182051	chr8	84624590	84624806	ID=chr8.1814	217	0.682028	0.713294	18	0.0829493	217
chr8	84575979	84758029	182051	chr8	84624926	84625231	ID=chr8.1815	306	0.591503	0.790017	21	0.0686275	306
chr8	84575979	84758029	182051	chr8	84635956	84636362	ID=chr8.1816	407	0.653563	0.681253	28	0.0687961	407
chr8	84575979	84758029	182051	chr8	84636396	84636712	ID=chr8.1817	317	0.59306	1.00555	28	0.0883281	317
chr8	84575979	84758029	182051	chr8	84636780	84636996	ID=chr8.1818	217	0.682028	0.713294	18	0.0829493	217
chr8	84575979	84758029	182051	chr8	84637116	84637421	ID=chr8.1819	306	0.591503	0.790017	21	0.0686275	306
chr8	84575979	84758029	182051	chr8	84648144	84648550	ID=chr8.1820	407	0.653563	0.681253	28	0.0687961	407
chr8	84575979	84758029	182051	chr8	84648584	84648900	ID=chr8.1821	317	0.59306	1.00555	28	0.0883281	317
chr8	84575979	84758029	182051	chr8	84648968	84649184	ID=chr8.1822	217	0.682028	0.713294	18	0.0829493	217
chr8	84575979	84758029	182051	chr8	84649304	84649609	ID=chr8.1823	306	0.591503	0.790017	21	0.0686275	306
chr8	84575979	84758029	182051	chr8	84670779	84671084	ID=chr8.1824	306	0.601307	0.763636	21	0.0686275	306
chr8	84575979	84758029	182051	chr8	84671204	84671420	ID=chr8.1825	217	0.682028	0.715385	18	0.0829493	217
chr8	84575979	84758029	182051	chr8	84671488	84671804	ID=chr8.1826	317	0.586751	0.989594	27	0.0851735	317
chr8	84575979	84758029	182051	chr8	84671838	84672244	ID=chr8.1827	407	0.648649	0.6826	28	0.0687961	407
chr8	84575979	84758029	182051	chr8	84682968	84683273	ID=chr8.1828	306	0.601307	0.762458	21	0.0686275	306
chr8	84575979	84758029	182051	chr8	84683393	84683609	ID=chr8.1829	217	0.682028	0.715385	18	0.0829493	217
chr8	84575979	84758029	182051	chr8	84683677	84683993	ID=chr8.1830	317	0.586751	0.989594	27	0.0851735	317
chr8	84575979	84758029	182051	chr8	84684027	84684433	ID=chr8.1831	407	0.643735	0.693525	28	0.0687961	407
chr8	84575979	84758029	182051	chr8	84689804	84690109	ID=chr8.1832	306	0.601307	0.763636	21	0.0686275	306
chr8	84575979	84758029	182051	chr8	84690229	84690445	ID=chr8.1833	217	0.682028	0.715385	18	0.0829493	217
chr8	84575979	84758029	182051	chr8	84690513	84690829	ID=chr8.1834	317	0.586751	0.989594	27	0.0851735	317
chr8	84575979	84758029	182051	chr8	84690863	84691269	ID=chr8.1835	407	0.648649	0.6826	28	0.0687961	407
chr8	84575979	84758029	182051	chr8	84698144	84698550	ID=chr8.1836	407	0.653563	0.681253	28	0.0687961	407
chr8	84575979	84758029	182051	chr8	84698584	84698900	ID=chr8.1837	317	0.589905	1.01603	28	0.0883281	317
chr8	84575979	84758029	182051	chr8	84698968	84699184	ID=chr8.1838	217	0.682028	0.713294	18	0.0829493	217
chr8	84575979	84758029	182051	chr8	84699304	84699609	ID=chr8.1839	306	0.591503	0.78866	21	0.0686275	306
chr8	84575979	84758029	182051	chr8	84710513	84710740	ID=chr8.1840	228	0.640351	0.659595	15	0.0657895	228
chr8	84575979	84758029	182051	chr8	84710774	84711096	ID=chr8.1841	323	0.588235	1.00255	28	0.0866873	323
chr8	84575979	84758029	182051	chr8	84711158	84711374	ID=chr8.1842	217	0.682028	0.713294	18	0.0829493	217
chr8	84575979	84758029	182051	chr8	84711494	84711799	ID=chr8.1843	306	0.591503	0.78866	21	0.0686275	306
chr8	84575979	84758029	182051	chr8	84722703	84722930	ID=chr8.1844	228	0.640351	0.659595	15	0.0657895	228
chr8	84575979	84758029	182051	chr8	84722964	84723286	ID=chr8.1845	323	0.588235	1.00255	28	0.0866873	323
chr8	84575979	84758029	182051	chr8	84723348	84723564	ID=chr8.1846	217	0.682028	0.713294	18	0.0829493	217
chr8	84575979	84758029	182051	chr8	84723684	84723989	ID=chr8.1847	306	0.591503	0.78866	21	0.0686275	306
chr8	84575979	84758029	182051	chr8	84734530	84735120	ID=chr8.1848	591	0.668359	0.738247	44	0.0744501	591
chr8	84575979	84758029	182051	chr8	84735154	84735455	ID=chr8.1849	302	0.57947	0.987703	25	0.0827815	302
chr8	84575979	84758029	182051	chr8	84735538	84735754	ID=chr8.1850	217	0.682028	0.713294	18	0.0829493	217
chr8	84575979	84758029	182051	chr8	84735874	84736179	ID=chr8.1851	306	0.591503	0.790017	21	0.0686275	306
chr8	84575979	84758029	182051	chr8	84746905	84747311	ID=chr8.1852	407	0.653563	0.681253	28	0.0687961	407
chr8	84575979	84758029	182051	chr8	84747345	84747661	ID=chr8.1853	317	0.59306	1.00555	28	0.0883281	317
chr8	84575979	84758029	182051	chr8	84747729	84747945	ID=chr8.1854	217	0.682028	0.713294	18	0.0829493	217
chr8	84575979	84758029	182051	chr8	84748065	84748370	ID=chr8.1855	306	0.591503	0.790017	21	0.0686275	306
chr8	84779880	84801053	21174	chr8	84783473	84783880	ID=chr8.1864	408	0.654412	0.678788	28	0.0686275	408
chr8	84779880	84801053	21174	chr8	84783914	84784230	ID=chr8.1865	317	0.59306	1.00555	28	0.0883281	317
chr8	84779880	84801053	21174	chr8	84784298	84784514	ID=chr8.1866	217	0.682028	0.713294	18	0.0829493	217
chr8	84779880	84801053	21174	chr8	84784634	84784939	ID=chr8.1867	306	0.591503	0.7875	21	0.0686275	306
chr8	84779880	84801053	21174	chr8	84795660	84796067	ID=chr8.1868	408	0.654412	0.678788	28	0.0686275	408
chr8	84779880	84801053	21174	chr8	84796101	84796417	ID=chr8.1869	317	0.59306	1.00555	28	0.0883281	317
chr8	84779880	84801053	21174	chr8	84796485	84796701	ID=chr8.1870	217	0.682028	0.713294	18	0.0829493	217
chr8	84779880	84801053	21174	chr8	84796821	84797126	ID=chr8.1871	306	0.591503	0.78866	21	0.0686275	306
chr8	84822579	84851182	28604	chr8	84832413	84832640	ID=chr8.1880	228	0.640351	0.659595	15	0.0657895	228
chr8	84822579	84851182	28604	chr8	84832674	84832990	ID=chr8.1881	317	0.59306	1.00555	28	0.0883281	317
chr8	84822579	84851182	28604	chr8	84833058	84833274	ID=chr8.1882	217	0.682028	0.713294	18	0.0829493	217
chr8	84822579	84851182	28604	chr8	84833391	84833699	ID=chr8.1883	309	0.592233	0.81746	22	0.0711974	309
chr8	84822579	84851182	28604	chr8	84844423	84844829	ID=chr8.1884	407	0.653563	0.681253	28	0.0687961	407
chr8	84822579	84851182	28604	chr8	84844863	84845179	ID=chr8.1885	317	0.59306	1.00555	28	0.0883281	317
chr8	84822579	84851182	28604	chr8	84845247	84845463	ID=chr8.1886	217	0.682028	0.713294	18	0.0829493	217
chr8	84822579	84851182	28604	chr8	84845583	84845888	ID=chr8.1887	306	0.591503	0.78866	21	0.0686275	306
chr8	84869187	85221559	352373	chr8	84875815	84876042	ID=chr8.1896	228	0.640351	0.659595	15	0.0657895	228
chr8	84869187	85221559	352373	chr8	84876076	84876392	ID=chr8.1897	317	0.59306	1.00555	28	0.0883281	317
chr8	84869187	85221559	352373	chr8	84876460	84876676	ID=chr8.1898	217	0.682028	0.713294	18	0.0829493	217
chr8	84869187	85221559	352373	chr8	84876796	84877101	ID=chr8.1899	306	0.591503	0.78866	21	0.0686275	306
chr8	84869187	85221559	352373	chr8	84887824	84888230	ID=chr8.1900	407	0.653563	0.681253	28	0.0687961	407
chr8	84869187	85221559	352373	chr8	84888264	84888580	ID=chr8.1901	317	0.59306	1.00555	28	0.0883281	317
chr8	84869187	85221559	352373	chr8	84888648	84888864	ID=chr8.1902	217	0.682028	0.713294	18	0.0829493	217
chr8	84869187	85221559	352373	chr8	84888984	84889289	ID=chr8.1903	306	0.591503	0.790017	21	0.0686275	306
chr8	84869187	85221559	352373	chr8	84900192	84900419	ID=chr8.1904	228	0.640351	0.659595	15	0.0657895	228
chr8	84869187	85221559	352373	chr8	84900453	84900769	ID=chr8.1905	317	0.59306	1.00555	28	0.0883281	317
chr8	84869187	85221559	352373	chr8	84900837	84901053	ID=chr8.1906	217	0.682028	0.713294	18	0.0829493	217
chr8	84869187	85221559	352373	chr8	84901173	84901478	ID=chr8.1907	306	0.591503	0.78866	21	0.0686275	306
chr8	84869187	85221559	352373	chr8	84912381	84912608	ID=chr8.1908	228	0.640351	0.659595	15	0.0657895	228
chr8	84869187	85221559	352373	chr8	84912642	84912958	ID=chr8.1909	317	0.59306	1.00555	28	0.0883281	317
chr8	84869187	85221559	352373	chr8	84913026	84913242	ID=chr8.1910	217	0.682028	0.713294	18	0.0829493	217
chr8	84869187	85221559	352373	chr8	84913362	84913667	ID=chr8.1911	306	0.591503	0.78866	21	0.0686275	306
chr8	84869187	85221559	352373	chr8	84924570	84924797	ID=chr8.1912	228	0.640351	0.659595	15	0.0657895	228
chr8	84869187	85221559	352373	chr8	84924831	84925147	ID=chr8.1913	317	0.59306	1.00555	28	0.0883281	317
chr8	84869187	85221559	352373	chr8	84925215	84925431	ID=chr8.1914	217	0.682028	0.713294	18	0.0829493	217
chr8	84869187	85221559	352373	chr8	84925551	84925856	ID=chr8.1915	306	0.591503	0.790017	21	0.0686275	306
chr8	84869187	85221559	352373	chr8	84936759	84936986	ID=chr8.1916	228	0.640351	0.659595	15	0.0657895	228
chr8	84869187	85221559	352373	chr8	84937020	84937336	ID=chr8.1917	317	0.59306	1.00555	28	0.0883281	317
chr8	84869187	85221559	352373	chr8	84937404	84937620	ID=chr8.1918	217	0.682028	0.713294	18	0.0829493	217
chr8	84869187	85221559	352373	chr8	84937740	84938045	ID=chr8.1919	306	0.591503	0.790017	21	0.0686275	306
chr8	84869187	85221559	352373	chr8	84948587	84949176	ID=chr8.1920	590	0.666102	0.745334	44	0.0745763	590
chr8	84869187	85221559	352373	chr8	84949210	84949526	ID=chr8.1921	317	0.59306	1.00555	28	0.0883281	317
chr8	84869187	85221559	352373	chr8	84949594	84949810	ID=chr8.1922	217	0.682028	0.713294	18	0.0829493	217
chr8	84869187	85221559	352373	chr8	84949930	84950235	ID=chr8.1923	306	0.591503	0.790017	21	0.0686275	306
chr8	84869187	85221559	352373	chr8	84961139	84961366	ID=chr8.1924	228	0.640351	0.659595	15	0.0657895	228
chr8	84869187	85221559	352373	chr8	84961400	84961716	ID=chr8.1925	317	0.59306	1.00555	28	0.0883281	317
chr8	84869187	85221559	352373	chr8	84961784	84962000	ID=chr8.1926	217	0.682028	0.713294	18	0.0829493	217
chr8	84869187	85221559	352373	chr8	84962120	84962425	ID=chr8.1927	306	0.591503	0.790017	21	0.0686275	306
chr8	84869187	85221559	352373	chr8	84972967	84973556	ID=chr8.1928	590	0.666102	0.745334	44	0.0745763	590
chr8	84869187	85221559	352373	chr8	84973590	84973906	ID=chr8.1929	317	0.59306	1.00555	28	0.0883281	317
chr8	84869187	85221559	352373	chr8	84973974	84974190	ID=chr8.1930	217	0.682028	0.713294	18	0.0829493	217
chr8	84869187	85221559	352373	chr8	84974310	84974615	ID=chr8.1931	306	0.591503	0.790017	21	0.0686275	306
chr8	84869187	85221559	352373	chr8	84985157	84985746	ID=chr8.1932	590	0.666102	0.728395	43	0.0728814	590
chr8	84869187	85221559	352373	chr8	84985780	84986016	ID=chr8.1933	237	0.590717	1.02597	21	0.0886076	237
chr8	84869187	85221559	352373	chr8	84986164	84986380	ID=chr8.1934	217	0.682028	0.713294	18	0.0829493	217
chr8	84869187	85221559	352373	chr8	84986500	84986805	ID=chr8.1935	306	0.591503	0.790017	21	0.0686275	306
chr8	84869187	85221559	352373	chr8	85007974	85008279	ID=chr8.1936	306	0.601307	0.762458	21	0.0686275	306
chr8	84869187	85221559	352373	chr8	85008399	85008615	ID=chr8.1937	217	0.677419	0.725753	18	0.0829493	217
chr8	84869187	85221559	352373	chr8	85008683	85009000	ID=chr8.1938	318	0.581761	1.00351	27	0.0849057	318
chr8	84869187	85221559	352373	chr8	85009032	85009439	ID=chr8.1939	408	0.64951	0.68	28	0.0686275	408
chr8	84869187	85221559	352373	chr8	85020162	85020467	ID=chr8.1940	306	0.601307	0.762458	21	0.0686275	306
chr8	84869187	85221559	352373	chr8	85020587	85020803	ID=chr8.1941	217	0.682028	0.715385	18	0.0829493	217
chr8	84869187	85221559	352373	chr8	85020871	85021187	ID=chr8.1942	317	0.586751	0.989594	27	0.0851735	317
chr8	84869187	85221559	352373	chr8	85021221	85021627	ID=chr8.1943	407	0.648649	0.6826	28	0.0687961	407
chr8	84869187	85221559	352373	chr8	85032352	85032657	ID=chr8.1944	306	0.601307	0.762458	21	0.0686275	306
chr8	84869187	85221559	352373	chr8	85032777	85032993	ID=chr8.1945	217	0.682028	0.715385	18	0.0829493	217
chr8	84869187	85221559	352373	chr8	85033061	85033377	ID=chr8.1946	317	0.586751	0.989594	27	0.0851735	317
chr8	84869187	85221559	352373	chr8	85033411	85033817	ID=chr8.1947	407	0.648649	0.6826	28	0.0687961	407
chr8	84869187	85221559	352373	chr8	85044541	85044846	ID=chr8.1948	306	0.601307	0.762458	21	0.0686275	306
chr8	84869187	85221559	352373	chr8	85044966	85045182	ID=chr8.1949	217	0.682028	0.715385	18	0.0829493	217
chr8	84869187	85221559	352373	chr8	85045250	85045566	ID=chr8.1950	317	0.586751	0.989594	27	0.0851735	317
chr8	84869187	85221559	352373	chr8	85045600	85046006	ID=chr8.1951	407	0.648649	0.6826	28	0.0687961	407
chr8	84869187	85221559	352373	chr8	85056730	85057035	ID=chr8.1952	306	0.601307	0.763636	21	0.0686275	306
chr8	84869187	85221559	352373	chr8	85057155	85057371	ID=chr8.1953	217	0.682028	0.715385	18	0.0829493	217
chr8	84869187	85221559	352373	chr8	85057515	85057755	ID=chr8.1954	241	0.580913	1.0405	21	0.0871369	241
chr8	84869187	85221559	352373	chr8	85057789	85058378	ID=chr8.1955	590	0.669492	0.727171	44	0.0745763	590
chr8	84869187	85221559	352373	chr8	85068920	85069225	ID=chr8.1956	306	0.601307	0.762458	21	0.0686275	306
chr8	84869187	85221559	352373	chr8	85069345	85069561	ID=chr8.1957	217	0.677419	0.725753	18	0.0829493	217
chr8	84869187	85221559	352373	chr8	85069629	85069946	ID=chr8.1958	318	0.581761	1.00351	27	0.0849057	318
chr8	84869187	85221559	352373	chr8	85069978	85070385	ID=chr8.1959	408	0.64951	0.68	28	0.0686275	408
chr8	84869187	85221559	352373	chr8	85081108	85081413	ID=chr8.1960	306	0.598039	0.771429	21	0.0686275	306
chr8	84869187	85221559	352373	chr8	85081533	85081749	ID=chr8.1961	217	0.682028	0.715385	18	0.0829493	217
chr8	84869187	85221559	352373	chr8	85081817	85082133	ID=chr8.1962	317	0.583596	0.963301	26	0.0820189	317
chr8	84869187	85221559	352373	chr8	85082166	85082573	ID=chr8.1963	408	0.647059	0.684277	28	0.0686275	408
chr8	84869187	85221559	352373	chr8	85093298	85093603	ID=chr8.1964	306	0.601307	0.762458	21	0.0686275	306
chr8	84869187	85221559	352373	chr8	85093723	85093939	ID=chr8.1965	217	0.682028	0.715385	18	0.0829493	217
chr8	84869187	85221559	352373	chr8	85094007	85094323	ID=chr8.1966	317	0.586751	0.989594	27	0.0851735	317
chr8	84869187	85221559	352373	chr8	85094357	85094763	ID=chr8.1967	407	0.648649	0.6826	28	0.0687961	407
chr8	84869187	85221559	352373	chr8	85101638	85102044	ID=chr8.1968	407	0.653563	0.681253	28	0.0687961	407
chr8	84869187	85221559	352373	chr8	85102078	85102394	ID=chr8.1969	317	0.59306	1.00555	28	0.0883281	317
chr8	84869187	85221559	352373	chr8	85102462	85102678	ID=chr8.1970	217	0.677419	0.723066	18	0.0829493	217
chr8	84869187	85221559	352373	chr8	85102798	85103103	ID=chr8.1971	306	0.591503	0.78866	21	0.0686275	306
chr8	84869187	85221559	352373	chr8	85113825	85114233	ID=chr8.1972	409	0.652812	0.704753	29	0.0709046	409
chr8	84869187	85221559	352373	chr8	85114267	85114583	ID=chr8.1973	317	0.59306	1.00555	28	0.0883281	317
chr8	84869187	85221559	352373	chr8	85114651	85114867	ID=chr8.1974	217	0.682028	0.713294	18	0.0829493	217
chr8	84869187	85221559	352373	chr8	85114987	85115292	ID=chr8.1975	306	0.591503	0.78866	21	0.0686275	306
chr8	84869187	85221559	352373	chr8	85125695	85126285	ID=chr8.1976	591	0.666667	0.724265	43	0.072758	591
chr8	84869187	85221559	352373	chr8	85126319	85126635	ID=chr8.1977	317	0.59306	1.00555	28	0.0883281	317
chr8	84869187	85221559	352373	chr8	85126703	85126919	ID=chr8.1978	217	0.677419	0.723066	18	0.0829493	217
chr8	84869187	85221559	352373	chr8	85127039	85127344	ID=chr8.1979	306	0.591503	0.78866	21	0.0686275	306
chr8	84869187	85221559	352373	chr8	85138247	85138474	ID=chr8.1980	228	0.640351	0.659595	15	0.0657895	228
chr8	84869187	85221559	352373	chr8	85138508	85138824	ID=chr8.1981	317	0.59306	1.00555	28	0.0883281	317
chr8	84869187	85221559	352373	chr8	85138892	85139108	ID=chr8.1982	217	0.682028	0.713294	18	0.0829493	217
chr8	84869187	85221559	352373	chr8	85139228	85139533	ID=chr8.1983	306	0.591503	0.790017	21	0.0686275	306
chr8	84869187	85221559	352373	chr8	85150436	85150663	ID=chr8.1984	228	0.640351	0.659595	15	0.0657895	228
chr8	84869187	85221559	352373	chr8	85150697	85151013	ID=chr8.1985	317	0.59306	1.00555	28	0.0883281	317
chr8	84869187	85221559	352373	chr8	85151081	85151297	ID=chr8.1986	217	0.682028	0.713294	18	0.0829493	217
chr8	84869187	85221559	352373	chr8	85151417	85151722	ID=chr8.1987	306	0.591503	0.790017	21	0.0686275	306
chr8	84869187	85221559	352373	chr8	85162446	85162853	ID=chr8.1988	408	0.651961	0.682927	28	0.0686275	408
chr8	84869187	85221559	352373	chr8	85162887	85163203	ID=chr8.1989	317	0.59306	1.00555	28	0.0883281	317
chr8	84869187	85221559	352373	chr8	85163271	85163487	ID=chr8.1990	217	0.682028	0.713294	18	0.0829493	217
chr8	84869187	85221559	352373	chr8	85163607	85163912	ID=chr8.1991	306	0.591503	0.790017	21	0.0686275	306
chr8	84869187	85221559	352373	chr8	85174816	85175043	ID=chr8.1992	228	0.640351	0.659595	15	0.0657895	228
chr8	84869187	85221559	352373	chr8	85175077	85175393	ID=chr8.1993	317	0.59306	1.00555	28	0.0883281	317
chr8	84869187	85221559	352373	chr8	85175461	85175677	ID=chr8.1994	217	0.682028	0.713294	18	0.0829493	217
chr8	84869187	85221559	352373	chr8	85175797	85176102	ID=chr8.1995	306	0.591503	0.790017	21	0.0686275	306
chr8	84869187	85221559	352373	chr8	85187007	85187234	ID=chr8.1996	228	0.640351	0.659595	15	0.0657895	228
chr8	84869187	85221559	352373	chr8	85187268	85187584	ID=chr8.1997	317	0.59306	1.00555	28	0.0883281	317
chr8	84869187	85221559	352373	chr8	85187652	85187868	ID=chr8.1998	217	0.682028	0.713294	18	0.0829493	217
chr8	84869187	85221559	352373	chr8	85187988	85188293	ID=chr8.1999	306	0.591503	0.790017	21	0.0686275	306
chr8	84869187	85221559	352373	chr8	85198835	85199424	ID=chr8.2000	590	0.666102	0.745334	44	0.0745763	590
chr8	84869187	85221559	352373	chr8	85199458	85199774	ID=chr8.2001	317	0.59306	1.00555	28	0.0883281	317
chr8	84869187	85221559	352373	chr8	85199842	85200058	ID=chr8.2002	217	0.682028	0.713294	18	0.0829493	217
chr8	84869187	85221559	352373	chr8	85200178	85200483	ID=chr8.2003	306	0.591503	0.790017	21	0.0686275	306
chr8	85242464	85313298	70835	chr8	85246030	85246335	ID=chr8.2012	306	0.601307	0.762458	21	0.0686275	306
chr8	85242464	85313298	70835	chr8	85246455	85246671	ID=chr8.2013	217	0.682028	0.715385	18	0.0829493	217
chr8	85242464	85313298	70835	chr8	85246739	85247055	ID=chr8.2014	317	0.586751	0.989594	27	0.0851735	317
chr8	85242464	85313298	70835	chr8	85247089	85247495	ID=chr8.2015	407	0.648649	0.6826	28	0.0687961	407
chr8	85242464	85313298	70835	chr8	85258219	85258524	ID=chr8.2016	306	0.601307	0.762458	21	0.0686275	306
chr8	85242464	85313298	70835	chr8	85258644	85258860	ID=chr8.2017	217	0.682028	0.715385	18	0.0829493	217
chr8	85242464	85313298	70835	chr8	85258928	85259244	ID=chr8.2018	317	0.586751	0.989594	27	0.0851735	317
chr8	85242464	85313298	70835	chr8	85259278	85259684	ID=chr8.2019	407	0.648649	0.6826	28	0.0687961	407
chr8	85242464	85313298	70835	chr8	85270408	85270713	ID=chr8.2020	306	0.598039	0.771429	21	0.0686275	306
chr8	85242464	85313298	70835	chr8	85270833	85271049	ID=chr8.2021	217	0.682028	0.715385	18	0.0829493	217
chr8	85242464	85313298	70835	chr8	85271117	85271433	ID=chr8.2022	317	0.583596	0.963301	26	0.0820189	317
chr8	85242464	85313298	70835	chr8	85271466	85271873	ID=chr8.2023	408	0.647059	0.684277	28	0.0686275	408
chr8	85242464	85313298	70835	chr8	85282598	85282903	ID=chr8.2024	306	0.601307	0.762458	21	0.0686275	306
chr8	85242464	85313298	70835	chr8	85283023	85283239	ID=chr8.2025	217	0.682028	0.715385	18	0.0829493	217
chr8	85242464	85313298	70835	chr8	85283307	85283623	ID=chr8.2026	317	0.586751	0.989594	27	0.0851735	317
chr8	85242464	85313298	70835	chr8	85283657	85284063	ID=chr8.2027	407	0.648649	0.6826	28	0.0687961	407
chr8	85242464	85313298	70835	chr8	85290938	85291344	ID=chr8.2028	407	0.653563	0.681253	28	0.0687961	407
chr8	85242464	85313298	70835	chr8	85291378	85291694	ID=chr8.2029	317	0.59306	1.00555	28	0.0883281	317
chr8	85242464	85313298	70835	chr8	85291762	85291978	ID=chr8.2030	217	0.677419	0.723066	18	0.0829493	217
chr8	85242464	85313298	70835	chr8	85292098	85292403	ID=chr8.2031	306	0.591503	0.78866	21	0.0686275	306
chr8	85242464	85313298	70835	chr8	85303127	85303533	ID=chr8.2032	407	0.653563	0.681253	28	0.0687961	407
chr8	85242464	85313298	70835	chr8	85303567	85303883	ID=chr8.2033	317	0.59306	1.00555	28	0.0883281	317
chr8	85242464	85313298	70835	chr8	85303951	85304167	ID=chr8.2034	217	0.682028	0.713294	18	0.0829493	217
chr8	85242464	85313298	70835	chr8	85304287	85304592	ID=chr8.2035	306	0.591503	0.78866	21	0.0686275	306
chr8	85358671	85563477	204807	chr8	85363796	85364151	ID=chr8.2051	356	0.660112	0.715523	26	0.0730337	356
chr8	85358671	85563477	204807	chr8	85364239	85364555	ID=chr8.2052	317	0.59306	1.00555	28	0.0883281	317
chr8	85358671	85563477	204807	chr8	85365000	85365264	ID=chr8.2053	265	0.592453	0.826765	19	0.0716981	265
chr8	85358671	85563477	204807	chr8	85375803	85376393	ID=chr8.2054	591	0.664975	0.743992	44	0.0744501	591
chr8	85358671	85563477	204807	chr8	85376427	85376662	ID=chr8.2055	236	0.584746	1.05178	21	0.0889831	236
chr8	85358671	85563477	204807	chr8	85377147	85377452	ID=chr8.2056	306	0.591503	0.790017	21	0.0686275	306
chr8	85358671	85563477	204807	chr8	85398621	85398926	ID=chr8.2057	306	0.601307	0.763636	21	0.0686275	306
chr8	85358671	85563477	204807	chr8	85399043	85399262	ID=chr8.2058	220	0.677273	0.716094	18	0.0818182	220
chr8	85358671	85563477	204807	chr8	85399330	85399646	ID=chr8.2059	317	0.586751	0.989594	27	0.0851735	317
chr8	85358671	85563477	204807	chr8	85399733	85400086	ID=chr8.2060	354	0.646893	0.687712	24	0.0677966	354
chr8	85358671	85563477	204807	chr8	85410808	85411113	ID=chr8.2061	306	0.601307	0.762458	21	0.0686275	306
chr8	85358671	85563477	204807	chr8	85411233	85411449	ID=chr8.2062	217	0.682028	0.715385	18	0.0829493	217
chr8	85358671	85563477	204807	chr8	85411598	85411833	ID=chr8.2063	236	0.584746	1.04645	21	0.0889831	236
chr8	85358671	85563477	204807	chr8	85411867	85412457	ID=chr8.2064	591	0.670051	0.723237	44	0.0744501	591
chr8	85358671	85563477	204807	chr8	85422998	85423303	ID=chr8.2065	306	0.598039	0.772727	21	0.0686275	306
chr8	85358671	85563477	204807	chr8	85423783	85424023	ID=chr8.2066	241	0.580913	1.0405	21	0.0871369	241
chr8	85358671	85563477	204807	chr8	85424057	85424447	ID=chr8.2067	391	0.644501	0.709297	28	0.0716113	391
chr8	85358671	85563477	204807	chr8	85431154	85431744	ID=chr8.2068	591	0.668359	0.738247	44	0.0744501	591
chr8	85358671	85563477	204807	chr8	85431778	85432014	ID=chr8.2069	237	0.590717	1.02597	21	0.0886076	237
chr8	85358671	85563477	204807	chr8	85432162	85432378	ID=chr8.2070	217	0.682028	0.713294	18	0.0829493	217
chr8	85358671	85563477	204807	chr8	85432498	85432803	ID=chr8.2071	306	0.591503	0.78866	21	0.0686275	306
chr8	85358671	85563477	204807	chr8	85443343	85443933	ID=chr8.2072	591	0.668359	0.738247	44	0.0744501	591
chr8	85358671	85563477	204807	chr8	85443967	85444283	ID=chr8.2073	317	0.59306	1.00555	28	0.0883281	317
chr8	85358671	85563477	204807	chr8	85444351	85444567	ID=chr8.2074	217	0.677419	0.723066	18	0.0829493	217
chr8	85358671	85563477	204807	chr8	85444687	85444992	ID=chr8.2075	306	0.591503	0.790017	21	0.0686275	306
chr8	85358671	85563477	204807	chr8	85455533	85456123	ID=chr8.2076	591	0.668359	0.738247	44	0.0744501	591
chr8	85358671	85563477	204807	chr8	85456157	85456393	ID=chr8.2077	237	0.590717	1.02597	21	0.0886076	237
chr8	85358671	85563477	204807	chr8	85456541	85456757	ID=chr8.2078	217	0.677419	0.723066	18	0.0829493	217
chr8	85358671	85563477	204807	chr8	85456877	85457182	ID=chr8.2079	306	0.591503	0.790017	21	0.0686275	306
chr8	85358671	85563477	204807	chr8	85467723	85468313	ID=chr8.2080	591	0.668359	0.738247	44	0.0744501	591
chr8	85358671	85563477	204807	chr8	85468347	85468583	ID=chr8.2081	237	0.590717	1.02597	21	0.0886076	237
chr8	85358671	85563477	204807	chr8	85468731	85468947	ID=chr8.2082	217	0.682028	0.713294	18	0.0829493	217
chr8	85358671	85563477	204807	chr8	85469067	85469372	ID=chr8.2083	306	0.591503	0.78866	21	0.0686275	306
chr8	85358671	85563477	204807	chr8	85479913	85480503	ID=chr8.2084	591	0.666667	0.741108	44	0.0744501	591
chr8	85358671	85563477	204807	chr8	85480537	85480773	ID=chr8.2085	237	0.590717	1.02597	21	0.0886076	237
chr8	85358671	85563477	204807	chr8	85480921	85481137	ID=chr8.2086	217	0.682028	0.713294	18	0.0829493	217
chr8	85358671	85563477	204807	chr8	85481257	85481562	ID=chr8.2087	306	0.591503	0.78866	21	0.0686275	306
chr8	85358671	85563477	204807	chr8	85492103	85492693	ID=chr8.2088	591	0.666667	0.741108	44	0.0744501	591
chr8	85358671	85563477	204807	chr8	85492727	85492963	ID=chr8.2089	237	0.590717	1.02597	21	0.0886076	237
chr8	85358671	85563477	204807	chr8	85493111	85493327	ID=chr8.2090	217	0.682028	0.713294	18	0.0829493	217
chr8	85358671	85563477	204807	chr8	85493447	85493752	ID=chr8.2091	306	0.591503	0.78866	21	0.0686275	306
chr8	85358671	85563477	204807	chr8	85504293	85504883	ID=chr8.2092	591	0.666667	0.741108	44	0.0744501	591
chr8	85358671	85563477	204807	chr8	85504917	85505153	ID=chr8.2093	237	0.590717	1.02597	21	0.0886076	237
chr8	85358671	85563477	204807	chr8	85505301	85505517	ID=chr8.2094	217	0.682028	0.713294	18	0.0829493	217
chr8	85358671	85563477	204807	chr8	85505637	85505942	ID=chr8.2095	306	0.591503	0.78866	21	0.0686275	306
chr8	85358671	85563477	204807	chr8	85516483	85517073	ID=chr8.2096	591	0.666667	0.741108	44	0.0744501	591
chr8	85358671	85563477	204807	chr8	85517107	85517423	ID=chr8.2097	317	0.59306	1.00555	28	0.0883281	317
chr8	85358671	85563477	204807	chr8	85517491	85517707	ID=chr8.2098	217	0.682028	0.713294	18	0.0829493	217
chr8	85358671	85563477	204807	chr8	85517827	85518132	ID=chr8.2099	306	0.591503	0.78866	21	0.0686275	306
chr8	85358671	85563477	204807	chr8	85529035	85529262	ID=chr8.2100	228	0.640351	0.659595	15	0.0657895	228
chr8	85358671	85563477	204807	chr8	85529296	85529612	ID=chr8.2101	317	0.59306	1.00555	28	0.0883281	317
chr8	85358671	85563477	204807	chr8	85529680	85529896	ID=chr8.2102	217	0.682028	0.713294	18	0.0829493	217
chr8	85358671	85563477	204807	chr8	85530016	85530321	ID=chr8.2103	306	0.591503	0.790017	21	0.0686275	306
chr8	85358671	85563477	204807	chr8	85540862	85541451	ID=chr8.2104	590	0.666102	0.745334	44	0.0745763	590
chr8	85358671	85563477	204807	chr8	85541485	85541801	ID=chr8.2105	317	0.59306	1.00555	28	0.0883281	317
chr8	85358671	85563477	204807	chr8	85541869	85542085	ID=chr8.2106	217	0.682028	0.713294	18	0.0829493	217
chr8	85358671	85563477	204807	chr8	85542205	85542510	ID=chr8.2107	306	0.591503	0.790017	21	0.0686275	306
chr8	85358671	85563477	204807	chr8	85553051	85553641	ID=chr8.2108	591	0.668359	0.738247	44	0.0744501	591
chr8	85358671	85563477	204807	chr8	85553675	85553911	ID=chr8.2109	237	0.590717	1.02597	21	0.0886076	237
chr8	85358671	85563477	204807	chr8	85554059	85554275	ID=chr8.2110	217	0.677419	0.723066	18	0.0829493	217
chr8	85358671	85563477	204807	chr8	85554395	85554700	ID=chr8.2111	306	0.591503	0.790017	21	0.0686275	306
chr8	85579717	85604904	25188	chr8	85589805	85590211	ID=chr8.2120	407	0.653563	0.681253	28	0.0687961	407
chr8	85579717	85604904	25188	chr8	85590245	85590561	ID=chr8.2121	317	0.59306	1.00555	28	0.0883281	317
chr8	85579717	85604904	25188	chr8	85590629	85590845	ID=chr8.2122	217	0.682028	0.713294	18	0.0829493	217
chr8	85579717	85604904	25188	chr8	85590965	85591270	ID=chr8.2123	306	0.591503	0.78866	21	0.0686275	306
chr8	85579717	85604904	25188	chr8	85601837	85602243	ID=chr8.2124	407	0.653563	0.681253	28	0.0687961	407
chr8	85579717	85604904	25188	chr8	85602277	85602593	ID=chr8.2125	317	0.59306	1.00555	28	0.0883281	317
chr8	85579717	85604904	25188	chr8	85602661	85602877	ID=chr8.2126	217	0.682028	0.713294	18	0.0829493	217
chr8	85579717	85604904	25188	chr8	85602997	85603302	ID=chr8.2127	306	0.591503	0.790017	21	0.0686275	306
chr8	85626912	85761832	134921	chr8	85636710	85636966	ID=chr8.2132	257	0.583658	0.781714	17	0.0661479	257
chr8	85626912	85761832	134921	chr8	85637086	85637302	ID=chr8.2133	217	0.682028	0.715385	18	0.0829493	217
chr8	85626912	85761832	134921	chr8	85637370	85637686	ID=chr8.2134	317	0.586751	0.989594	27	0.0851735	317
chr8	85626912	85761832	134921	chr8	85637720	85638310	ID=chr8.2135	591	0.670051	0.739675	45	0.0761421	591
chr8	85626912	85761832	134921	chr8	85648851	85649156	ID=chr8.2136	306	0.601307	0.763636	21	0.0686275	306
chr8	85626912	85761832	134921	chr8	85649276	85649492	ID=chr8.2137	217	0.682028	0.715385	18	0.0829493	217
chr8	85626912	85761832	134921	chr8	85649555	85649876	ID=chr8.2138	322	0.583851	0.983929	27	0.0838509	322
chr8	85626912	85761832	134921	chr8	85649910	85650316	ID=chr8.2139	407	0.648649	0.6826	28	0.0687961	407
chr8	85626912	85761832	134921	chr8	85661041	85661346	ID=chr8.2140	306	0.601307	0.762458	21	0.0686275	306
chr8	85626912	85761832	134921	chr8	85661466	85661682	ID=chr8.2141	217	0.682028	0.715385	18	0.0829493	217
chr8	85626912	85761832	134921	chr8	85661750	85662066	ID=chr8.2142	317	0.586751	0.989594	27	0.0851735	317
chr8	85626912	85761832	134921	chr8	85662100	85662506	ID=chr8.2143	407	0.648649	0.6826	28	0.0687961	407
chr8	85626912	85761832	134921	chr8	85673231	85673536	ID=chr8.2144	306	0.601307	0.763636	21	0.0686275	306
chr8	85626912	85761832	134921	chr8	85673656	85673872	ID=chr8.2145	217	0.682028	0.715385	18	0.0829493	217
chr8	85626912	85761832	134921	chr8	85673940	85674256	ID=chr8.2146	317	0.586751	0.989594	27	0.0851735	317
chr8	85626912	85761832	134921	chr8	85674290	85674880	ID=chr8.2147	591	0.671743	0.736785	45	0.0761421	591
chr8	85626912	85761832	134921	chr8	85685420	85685724	ID=chr8.2148	305	0.6	0.767801	21	0.0688525	305
chr8	85626912	85761832	134921	chr8	85685845	85686061	ID=chr8.2149	217	0.682028	0.715385	18	0.0829493	217
chr8	85626912	85761832	134921	chr8	85686205	85686445	ID=chr8.2150	241	0.576763	1.05438	21	0.0871369	241
chr8	85626912	85761832	134921	chr8	85686479	85687069	ID=chr8.2151	591	0.671743	0.736785	45	0.0761421	591
chr8	85626912	85761832	134921	chr8	85697610	85697915	ID=chr8.2152	306	0.601307	0.762458	21	0.0686275	306
chr8	85626912	85761832	134921	chr8	85698035	85698251	ID=chr8.2153	217	0.682028	0.715385	18	0.0829493	217
chr8	85626912	85761832	134921	chr8	85698395	85698635	ID=chr8.2154	241	0.580913	1.0405	21	0.0871369	241
chr8	85626912	85761832	134921	chr8	85698669	85699259	ID=chr8.2155	591	0.671743	0.736785	45	0.0761421	591
chr8	85626912	85761832	134921	chr8	85709800	85710105	ID=chr8.2156	306	0.601307	0.763636	21	0.0686275	306
chr8	85626912	85761832	134921	chr8	85710225	85710441	ID=chr8.2157	217	0.682028	0.715385	18	0.0829493	217
chr8	85626912	85761832	134921	chr8	85710509	85710825	ID=chr8.2158	317	0.586751	0.989594	27	0.0851735	317
chr8	85626912	85761832	134921	chr8	85710859	85711453	ID=chr8.2159	595	0.667227	0.741772	45	0.0756303	595
chr8	85626912	85761832	134921	chr8	85721988	85722293	ID=chr8.2160	306	0.601307	0.762458	21	0.0686275	306
chr8	85626912	85761832	134921	chr8	85722413	85722629	ID=chr8.2161	217	0.682028	0.715385	18	0.0829493	217
chr8	85626912	85761832	134921	chr8	85722773	85723013	ID=chr8.2162	241	0.580913	1.0405	21	0.0871369	241
chr8	85626912	85761832	134921	chr8	85723047	85723637	ID=chr8.2163	591	0.670051	0.739675	45	0.0761421	591
chr8	85626912	85761832	134921	chr8	85729610	85730016	ID=chr8.2164	407	0.653563	0.681253	28	0.0687961	407
chr8	85626912	85761832	134921	chr8	85730050	85730366	ID=chr8.2165	317	0.59306	1.00555	28	0.0883281	317
chr8	85626912	85761832	134921	chr8	85730770	85731075	ID=chr8.2166	306	0.591503	0.78866	21	0.0686275	306
chr8	85626912	85761832	134921	chr8	85741802	85742208	ID=chr8.2167	407	0.653563	0.681253	28	0.0687961	407
chr8	85626912	85761832	134921	chr8	85742242	85742558	ID=chr8.2168	317	0.59306	1.00555	28	0.0883281	317
chr8	85626912	85761832	134921	chr8	85742626	85742842	ID=chr8.2169	217	0.682028	0.713294	18	0.0829493	217
chr8	85626912	85761832	134921	chr8	85742962	85743267	ID=chr8.2170	306	0.591503	0.78866	21	0.0686275	306
chr8	85626912	85761832	134921	chr8	85753993	85754399	ID=chr8.2171	407	0.653563	0.681253	28	0.0687961	407
chr8	85626912	85761832	134921	chr8	85754433	85754749	ID=chr8.2172	317	0.59306	1.00555	28	0.0883281	317
chr8	85626912	85761832	134921	chr8	85754817	85755033	ID=chr8.2173	217	0.682028	0.713294	18	0.0829493	217
chr8	85626912	85761832	134921	chr8	85755153	85755458	ID=chr8.2174	306	0.591503	0.78866	21	0.0686275	306
chr8	86018991	86019293	303	chr8	86019031	86019240	ID=chr8.2183	210	0.590476	0.781292	14	0.0666667	210
chr8	91183530	91183862	333	chr8	91183487	91183775	ID=chr8.2248	289	0.598616	0.834571	21	0.0726644	246
chr8	98777289	98778447	1159	chr8	98776693	98777545	ID=chr8.2406	853	0.794842	0.871965	116	0.135991	257
chr8	106458699	106459007	309	chr8	106458667	106458970	ID=chr8.2557	304	0.592105	0.884615	23	0.0756579	272
chr8	106676145	106676457	313	chr8	106676106	106676416	ID=chr8.2560	311	0.578778	0.786943	20	0.0643087	272
chr8	107067865	107070716	2852	chr8	107067853	107068169	ID=chr8.2567	317	0.583596	0.903134	24	0.0757098	305
chr8	109049744	109050057	314	chr8	109049850	109050060	ID=chr8.2589	211	0.616114	0.90666	18	0.0853081	208
chr8	111241946	111245032	3087	chr8	111243491	111243752	ID=chr8.2615	262	0.59542	0.783389	18	0.0687023	262
chr8	113688725	113689015	291	chr8	113688751	113689003	ID=chr8.2641	253	0.608696	0.865253	20	0.0790514	253
chr8	120792058	120792368	311	chr8	120792159	120792363	ID=chr8.2741	205	0.590244	0.803922	14	0.0682927	205
chr8	121096490	121096795	306	chr8	121096485	121096753	ID=chr8.2745	269	0.60223	0.791054	19	0.070632	264
chr8	124172923	124173246	324	chr8	124172871	124173179	ID=chr8.2799	309	0.618123	0.762963	22	0.0711974	257
chr8	125278600	125278896	297	chr8	125278632	125278898	ID=chr8.2817	267	0.606742	0.746273	18	0.0674157	265
chr8	126184594	126184910	317	chr8	126184713	126184946	ID=chr8.2830	234	0.547009	0.979803	17	0.0726496	198
chr8	127697270	127697566	297	chr8	127697223	127697528	ID=chr8.2859	306	0.568627	0.878709	21	0.0686275	259
chr8	128181768	128182066	299	chr8	128181788	128182098	ID=chr8.2871	311	0.588424	0.908471	24	0.0771704	279
chr8	131082253	131082564	312	chr8	131082215	131082496	ID=chr8.2911	282	0.585106	0.936594	22	0.0780142	244
chr8	131882809	131883121	313	chr8	131882906	131883136	ID=chr8.2917	231	0.588745	0.773438	15	0.0649351	216
chr8	134024535	134030578	6044	chr8	134030150	134030570	ID=chr8.2945	421	0.591449	0.843088	31	0.0736342	421
chr8	137236138	137236442	305	chr8	137236229	137236478	ID=chr8.2984	250	0.568	0.907258	18	0.072	214
chr8	143051604	143057671	6068	chr8	143051390	143051690	ID=chr8.3154	301	0.598007	0.724816	18	0.0598007	87
chr8	143051604	143057671	6068	chr8	143052719	143053906	ID=chr8.3155	1188	0.613636	0.869837	97	0.0816498	1188
chr8	143051604	143057671	6068	chr8	143054129	143055295	ID=chr8.3156	1167	0.632391	0.754579	88	0.075407	1167
chr8	143051604	143057671	6068	chr8	143055895	143056138	ID=chr8.3157	244	0.639344	0.7625	19	0.0778689	244
chr8	143051604	143057671	6068	chr8	143056148	143058548	ID=chr8.3158	2401	0.619325	0.795779	183	0.0762182	1524
chr8	143543907	143548860	4954	chr8	143544003	143544666	ID=chr8.3224	664	0.564759	1.31964	65	0.0978916	664
chr8	143543907	143548860	4954	chr8	143546779	143547077	ID=chr8.3225	299	0.588629	0.818842	20	0.0668896	299
chr8	143543907	143548860	4954	chr8	143547105	143547471	ID=chr8.3226	367	0.599455	1.00729	32	0.0871935	367
chr8	143543907	143548860	4954	chr8	143548113	143548428	ID=chr8.3227	316	0.721519	0.736311	30	0.0949367	316
chr9	1	10658	10658	chr9	7259	8254	ID=chr9.1	996	0.76004	1.15789	165	0.165663	996
chr9	1634486	1634797	312	chr9	1634517	1634796	ID=chr9.64	280	0.621429	0.87027	23	0.0821429	280
chr9	6712253	6723097	10845	chr9	6715241	6715565	ID=chr9.187	325	0.593846	0.733398	21	0.0646154	325
chr9	6712253	6723097	10845	chr9	6715788	6716098	ID=chr9.188	311	0.652733	0.908294	30	0.096463	311
chr9	6792201	6792533	333	chr9	6792259	6792538	ID=chr9.195	280	0.617857	0.87619	23	0.0821429	275
chr9	6901479	6901774	296	chr9	6901564	6901798	ID=chr9.202	235	0.578723	0.986958	19	0.0808511	211
chr9	9157674	9157982	309	chr9	9157706	9158015	ID=chr9.223	310	0.580645	0.829934	21	0.0677419	277
chr9	10485506	10485807	302	chr9	10485487	10485779	ID=chr9.240	293	0.617747	0.878122	24	0.0819113	274
chr9	12626612	12626911	300	chr9	12626610	12626872	ID=chr9.255	263	0.627376	0.898277	23	0.0874525	261
chr9	13630680	13630989	310	chr9	13630647	13630938	ID=chr9.266	292	0.606164	0.872208	23	0.0787671	259
chr9	16703061	16703369	309	chr9	16703165	16703396	ID=chr9.330	232	0.551724	0.920635	16	0.0689655	205
chr9	21128909	21129239	331	chr9	21128966	21129243	ID=chr9.432	278	0.607914	0.869986	22	0.0791367	274
chr9	26522109	26522413	305	chr9	26522203	26522415	ID=chr9.515	213	0.605634	0.942015	18	0.084507	211
chr9	30353200	30353504	305	chr9	30353186	30353457	ID=chr9.562	272	0.606618	0.888625	22	0.0808824	258
chr9	37604700	37605015	316	chr9	37604747	37605049	ID=chr9.815	303	0.60396	0.853835	23	0.0759076	269
chr9	38803026	38996813	193788	chr9	38829541	38829830	ID=chr9.858	290	0.603448	0.841245	22	0.0758621	290
chr9	38803026	38996813	193788	chr9	38844740	38844987	ID=chr9.859	248	0.596774	0.798485	17	0.0685484	248
chr9	38803026	38996813	193788	chr9	38855863	38856150	ID=chr9.860	288	0.611111	0.871579	23	0.0798611	288
chr9	38803026	38996813	193788	chr9	38869528	38869837	ID=chr9.861	310	0.596774	0.840405	23	0.0741935	310
chr9	38803026	38996813	193788	chr9	38895878	38896078	ID=chr9.862	201	0.552239	0.598214	9	0.0447761	201
chr9	38803026	38996813	193788	chr9	38924062	38924282	ID=chr9.863	221	0.556561	0.652442	11	0.0497738	221
chr9	38803026	38996813	193788	chr9	38943252	38943535	ID=chr9.864	284	0.588028	0.784074	19	0.0669014	284
chr9	38803026	38996813	193788	chr9	38959848	38960171	ID=chr9.865	324	0.592593	0.785714	22	0.0679012	324
chr9	38803026	38996813	193788	chr9	38961107	38961423	ID=chr9.866	317	0.59306	0.798306	22	0.0694006	317
chr9	38803026	38996813	193788	chr9	38991698	38991979	ID=chr9.867	282	0.620567	0.857256	23	0.0815603	282
chr9	39754030	40033991	279962	chr9	39754021	39754338	ID=chr9.915	318	0.572327	0.935294	24	0.0754717	309
chr9	39754030	40033991	279962	chr9	39807294	39807783	ID=chr9.916	490	0.612245	0.849333	39	0.0795918	490
chr9	39754030	40033991	279962	chr9	39825456	39825757	ID=chr9.917	302	0.629139	0.867716	25	0.0827815	302
chr9	39754030	40033991	279962	chr9	39873087	39873346	ID=chr9.918	260	0.523077	0.84507	15	0.0576923	260
chr9	39754030	40033991	279962	chr9	39884719	39885078	ID=chr9.919	360	0.713889	0.858401	39	0.108333	360
chr9	39754030	40033991	279962	chr9	39885816	39886117	ID=chr9.920	302	0.721854	0.762819	30	0.0993377	302
chr9	39754030	40033991	279962	chr9	39920715	39921390	ID=chr9.921	676	0.683432	0.726033	57	0.0843195	676
chr9	39754030	40033991	279962	chr9	39921462	39921690	ID=chr9.922	229	0.611354	0.715625	15	0.0655022	229
chr9	39754030	40033991	279962	chr9	39925013	39925240	ID=chr9.923	228	0.600877	0.786207	15	0.0657895	228
chr9	39754030	40033991	279962	chr9	39969607	39970102	ID=chr9.924	496	0.614919	0.848644	39	0.078629	496
chr9	39754030	40033991	279962	chr9	40009155	40009362	ID=chr9.925	208	0.600962	0.651017	12	0.0576923	208
chr9	39754030	40033991	279962	chr9	40029283	40029512	ID=chr9.926	230	0.530435	0.748982	12	0.0521739	230
chr9	39754030	40033991	279962	chr9	40031084	40031757	ID=chr9.927	674	0.645401	0.774383	54	0.0801187	674
chr9	39754030	40033991	279962	chr9	40032064	40032398	ID=chr9.928	335	0.635821	0.70962	24	0.0716418	335
chr9	40109131	40925571	816441	chr9	40119122	40119763	ID=chr9.932	642	0.78972	1.26319	119	0.185358	642
chr9	40109131	40925571	816441	chr9	40242811	40243107	ID=chr9.933	297	0.606061	0.895928	24	0.0808081	297
chr9	40109131	40925571	816441	chr9	40258968	40259289	ID=chr9.934	322	0.586957	0.87619	24	0.0745342	322
chr9	40109131	40925571	816441	chr9	40281661	40281863	ID=chr9.935	203	0.576355	0.844326	14	0.0689655	203
chr9	40109131	40925571	816441	chr9	40302770	40303001	ID=chr9.936	232	0.594828	0.84617	17	0.0732759	232
chr9	40109131	40925571	816441	chr9	40321992	40322308	ID=chr9.937	317	0.675079	0.873278	31	0.0977918	317
chr9	40109131	40925571	816441	chr9	40438009	40438730	ID=chr9.938	722	0.6759	0.851076	68	0.0941828	722
chr9	40109131	40925571	816441	chr9	40463418	40463669	ID=chr9.939	252	0.539683	1.70625	13	0.0515873	252
chr9	40109131	40925571	816441	chr9	40474019	40474223	ID=chr9.940	205	0.604878	0.926123	17	0.0829268	205
chr9	40109131	40925571	816441	chr9	40500607	40500858	ID=chr9.941	252	0.583333	0.659933	14	0.0555556	252
chr9	40109131	40925571	816441	chr9	40550363	40550578	ID=chr9.942	216	0.62963	0.612031	13	0.0601852	216
chr9	40109131	40925571	816441	chr9	40552550	40552769	ID=chr9.943	220	0.627273	0.70034	15	0.0681818	220
chr9	40109131	40925571	816441	chr9	40553519	40553831	ID=chr9.944	313	0.677316	0.724537	26	0.0830671	313
chr9	40109131	40925571	816441	chr9	40554267	40554477	ID=chr9.945	211	0.592417	0.816563	15	0.07109	211
chr9	40109131	40925571	816441	chr9	40554788	40555087	ID=chr9.946	300	0.65	0.604198	19	0.0633333	300
chr9	40109131	40925571	816441	chr9	40555485	40555782	ID=chr9.947	298	0.721477	0.85513	33	0.110738	298
chr9	40109131	40925571	816441	chr9	40556132	40556496	ID=chr9.948	365	0.610959	0.851432	29	0.0794521	365
chr9	40109131	40925571	816441	chr9	40563326	40563586	ID=chr9.949	261	0.605364	0.725	17	0.0651341	261
chr9	40109131	40925571	816441	chr9	40598046	40598345	ID=chr9.950	300	0.583333	0.870253	22	0.0733333	300
chr9	40109131	40925571	816441	chr9	40636760	40637001	ID=chr9.951	242	0.566116	0.897861	17	0.0702479	242
chr9	40109131	40925571	816441	chr9	40654848	40655048	ID=chr9.952	201	0.59204	0.801709	14	0.0696517	201
chr9	40109131	40925571	816441	chr9	40665761	40666031	ID=chr9.953	271	0.608856	0.815038	20	0.0738007	271
chr9	40109131	40925571	816441	chr9	40768062	40768351	ID=chr9.954	290	0.613793	0.935243	25	0.0862069	290
chr9	40109131	40925571	816441	chr9	40788072	40788414	ID=chr9.955	343	0.632653	0.900262	30	0.0874636	343
chr9	40109131	40925571	816441	chr9	40819242	40819468	ID=chr9.956	227	0.577093	0.794818	15	0.0660793	227
chr9	40109131	40925571	816441	chr9	40876304	40876871	ID=chr9.957	568	0.630282	0.737279	40	0.0704225	568
chr9	40109131	40925571	816441	chr9	40913255	40913510	ID=chr9.958	256	0.574219	0.81194	17	0.0664062	256
chr9	46102741	46164523	61783	chr9	46116721	46116947	ID=chr9.1008	227	0.647577	0.759197	18	0.0792952	227
chr9	46102741	46164523	61783	chr9	46117385	46117650	ID=chr9.1009	266	0.575188	0.685567	14	0.0526316	266
chr9	46102741	46164523	61783	chr9	46118916	46119224	ID=chr9.1010	309	0.644013	0.689592	22	0.0711974	309
chr9	46102741	46164523	61783	chr9	46119256	46119472	ID=chr9.1011	217	0.626728	0.797967	17	0.078341	217
chr9	46102741	46164523	61783	chr9	46122084	46122294	ID=chr9.1012	211	0.630332	0.958655	20	0.0947867	211
chr9	46102741	46164523	61783	chr9	46123511	46123768	ID=chr9.1013	258	0.635659	0.96283	25	0.0968992	258
chr9	46102741	46164523	61783	chr9	46124775	46125124	ID=chr9.1014	350	0.64	0.84378	30	0.0857143	350
chr9	46102741	46164523	61783	chr9	46126334	46126538	ID=chr9.1015	205	0.629268	0.988428	20	0.097561	205
chr9	46102741	46164523	61783	chr9	46127738	46128020	ID=chr9.1016	283	0.650177	0.937197	28	0.0989399	283
chr9	46102741	46164523	61783	chr9	46129175	46129391	ID=chr9.1017	217	0.640553	1.07871	24	0.110599	217
chr9	46102741	46164523	61783	chr9	46130459	46130859	ID=chr9.1018	401	0.640898	0.902494	37	0.0922693	401
chr9	46102741	46164523	61783	chr9	46131999	46132201	ID=chr9.1019	203	0.635468	1.03521	21	0.103448	203
chr9	46102741	46164523	61783	chr9	46133416	46133635	ID=chr9.1020	220	0.636364	1.0335	23	0.104545	220
chr9	46102741	46164523	61783	chr9	46134837	46135048	ID=chr9.1021	212	0.632075	0.999775	21	0.0990566	212
chr9	46102741	46164523	61783	chr9	46136257	46136468	ID=chr9.1022	212	0.632075	0.999775	21	0.0990566	212
chr9	46102741	46164523	61783	chr9	46137673	46137886	ID=chr9.1023	214	0.626168	1.00672	21	0.0981308	214
chr9	46102741	46164523	61783	chr9	46139095	46139306	ID=chr9.1024	212	0.627358	1.01366	21	0.0990566	212
chr9	46102741	46164523	61783	chr9	46140517	46140728	ID=chr9.1025	212	0.627358	1.01366	21	0.0990566	212
chr9	46102741	46164523	61783	chr9	46141933	46142144	ID=chr9.1026	212	0.636792	1.03049	22	0.103774	212
chr9	46102741	46164523	61783	chr9	46143353	46143566	ID=chr9.1027	214	0.630841	1.04021	22	0.102804	214
chr9	46102741	46164523	61783	chr9	46144769	46144988	ID=chr9.1028	220	0.627273	0.973656	21	0.0954545	220
chr9	46102741	46164523	61783	chr9	46146188	46146407	ID=chr9.1029	220	0.631818	1.00624	22	0.1	220
chr9	46102741	46164523	61783	chr9	46147605	46147816	ID=chr9.1030	212	0.622642	0.932407	19	0.0896226	212
chr9	46102741	46164523	61783	chr9	46149024	46149238	ID=chr9.1031	215	0.627907	0.99757	21	0.0976744	215
chr9	46102741	46164523	61783	chr9	46150441	46150652	ID=chr9.1032	212	0.622642	0.932407	19	0.0896226	212
chr9	46102741	46164523	61783	chr9	46151871	46152071	ID=chr9.1033	201	0.621891	0.927692	18	0.0895522	201
chr9	46102741	46164523	61783	chr9	46153280	46153554	ID=chr9.1034	275	0.643636	0.983146	28	0.101818	275
chr9	46102741	46164523	61783	chr9	46154699	46154904	ID=chr9.1035	206	0.635922	1.01122	21	0.101942	206
chr9	46102741	46164523	61783	chr9	46155338	46155542	ID=chr9.1036	205	0.570732	0.727811	12	0.0585366	205
chr9	46102741	46164523	61783	chr9	46156116	46156347	ID=chr9.1037	232	0.62931	1.00207	23	0.0991379	232
chr9	46102741	46164523	61783	chr9	46157547	46157756	ID=chr9.1038	210	0.619048	0.996205	20	0.0952381	210
chr9	46102741	46164523	61783	chr9	46158953	46159164	ID=chr9.1039	212	0.636792	0.977173	21	0.0990566	212
chr9	46102741	46164523	61783	chr9	46160085	46160340	ID=chr9.1040	256	0.636719	0.733635	19	0.0742188	256
chr9	46102741	46164523	61783	chr9	46160370	46160597	ID=chr9.1041	228	0.627193	0.936986	21	0.0921053	228
chr9	46102741	46164523	61783	chr9	46162878	46163086	ID=chr9.1042	209	0.578947	0.819608	14	0.0669856	209
chr9	46183324	46246432	63109	chr9	46192301	46192583	ID=chr9.1043	283	0.586572	0.748237	18	0.0636042	283
chr9	46183324	46246432	63109	chr9	46204489	46204741	ID=chr9.1044	253	0.565217	0.792793	16	0.0632411	253
chr9	46183324	46246432	63109	chr9	46244873	46245135	ID=chr9.1045	263	0.585551	0.733996	16	0.0608365	263
chr9	46276191	46372062	95872	chr9	46347691	46347892	ID=chr9.1047	202	0.544554	0.869249	13	0.0643564	202
chr9	46276191	46372062	95872	chr9	46368153	46368631	ID=chr9.1048	479	0.622129	0.87952	39	0.0814196	479
chr9	54814719	55313651	498933	chr9	55298432	55298634	ID=chr9.1055	203	0.472906	1.965	13	0.0640394	203
chr9	54814719	55313651	498933	chr9	55304562	55304764	ID=chr9.1056	203	0.472906	1.965	13	0.0640394	203
chr9	59868191	60060959	192769	chr9	59884513	59884717	ID=chr9.1105	205	0.604878	0.864295	16	0.0780488	205
chr9	59868191	60060959	192769	chr9	59895432	59895702	ID=chr9.1106	271	0.612546	0.806548	20	0.0738007	271
chr9	59868191	60060959	192769	chr9	59997795	59998085	ID=chr9.1107	291	0.618557	0.914404	25	0.0859107	291
chr9	59868191	60060959	192769	chr9	60017810	60018178	ID=chr9.1108	369	0.639566	0.925017	34	0.0921409	369
chr9	60460421	60460730	310	chr9	60460376	60460681	ID=chr9.1129	306	0.578431	0.871795	22	0.0718954	261
chr9	61487171	61777973	290803	chr9	61513427	61513742	ID=chr9.1180	316	0.68038	0.891239	32	0.101266	316
chr9	61487171	61777973	290803	chr9	61532753	61532997	ID=chr9.1181	245	0.595918	0.884141	19	0.077551	245
chr9	61487171	61777973	290803	chr9	61553897	61554100	ID=chr9.1182	204	0.583333	0.823529	14	0.0686275	204
chr9	61487171	61777973	290803	chr9	61576449	61576765	ID=chr9.1183	317	0.583596	0.859382	23	0.0725552	317
chr9	61487171	61777973	290803	chr9	61714475	61715774	ID=chr9.1184	1300	0.848462	1.41315	292	0.224615	1300
chr9	61487171	61777973	290803	chr9	61746266	61746495	ID=chr9.1185	230	0.582609	0.828829	16	0.0695652	230
chr9	61487171	61777973	290803	chr9	61746940	61747206	ID=chr9.1186	267	0.588015	0.787095	18	0.0674157	267
chr9	61487171	61777973	290803	chr9	61747677	61747884	ID=chr9.1187	208	0.567308	0.845283	14	0.0673077	208
chr9	61487171	61777973	290803	chr9	61750375	61750577	ID=chr9.1188	203	0.551724	0.712281	11	0.0541872	203
chr9	61487171	61777973	290803	chr9	61776512	61778393	ID=chr9.1189	1882	0.696068	1.2446	254	0.134963	1462
chr9	61897142	62109811	212670	chr9	61909273	61909499	ID=chr9.1193	227	0.599119	0.785467	15	0.0660793	227
chr9	61897142	62109811	212670	chr9	61912820	61913048	ID=chr9.1194	229	0.593886	0.715625	14	0.0611354	229
chr9	61897142	62109811	212670	chr9	61913120	61913766	ID=chr9.1195	647	0.686244	0.739006	56	0.0865533	647
chr9	61897142	62109811	212670	chr9	61936387	61936688	ID=chr9.1196	302	0.715232	0.777816	30	0.0993377	302
chr9	61897142	62109811	212670	chr9	61937352	61937846	ID=chr9.1197	495	0.751515	0.936954	65	0.131313	495
chr9	61897142	62109811	212670	chr9	61949239	61949497	ID=chr9.1198	259	0.509653	0.834138	14	0.0540541	259
chr9	61897142	62109811	212670	chr9	61996836	61997128	ID=chr9.1199	293	0.631399	0.852364	24	0.0819113	293
chr9	61897142	62109811	212670	chr9	62014819	62015281	ID=chr9.1200	463	0.611231	0.855694	37	0.0799136	463
chr9	61897142	62109811	212670	chr9	62077347	62077606	ID=chr9.1201	260	0.519231	0.8	14	0.0538462	260
chr9	61897142	62109811	212670	chr9	62088992	62089368	ID=chr9.1202	377	0.718833	0.889346	43	0.114058	377
chr9	61897142	62109811	212670	chr9	62090080	62090376	ID=chr9.1203	297	0.727273	0.764479	30	0.10101	297
chr9	63077880	63078182	303	chr9	63077969	63078211	ID=chr9.1231	243	0.555556	0.92915	17	0.0699588	214
chr9	64745705	64746007	303	chr9	64745663	64745903	ID=chr9.1266	241	0.568465	0.775418	15	0.0622407	199
chr9	67481788	67482112	325	chr9	67481838	67482121	ID=chr9.1309	284	0.616197	0.868155	23	0.0809859	275
chr9	72881167	72881470	304	chr9	72881155	72881426	ID=chr9.1397	272	0.613971	0.909038	23	0.0845588	260
chr9	74552571	74560187	7617	chr9	74559983	74560193	ID=chr9.1420	211	0.606635	0.805959	15	0.07109	205
chr9	78680735	78681055	321	chr9	78680697	78680932	ID=chr9.1502	236	0.567797	0.963702	18	0.0762712	198
chr9	81229598	81229907	310	chr9	81229558	81229795	ID=chr9.1536	238	0.571429	0.951366	18	0.0756303	198
chr9	82969727	82969835	109	chr9	82969527	82969921	ID=chr9.1589	395	0.592405	1.01519	11	0.0278481	109
chr9	84344749	84345040	292	chr9	84344781	84345026	ID=chr9.1620	246	0.605691	0.808324	18	0.0731707	246
chr9	85566220	85572302	6083	chr9	85571875	85572286	ID=chr9.1640	412	0.589806	0.837398	30	0.0728155	412
[truncated: 3,999 more rows]

## Sheet: T2T-CHM13 density-defined CGI
Table S5 All divergent-sequence-associated CGIs for the T2T-YAO-hp and T2T-CHM13 genomes
Note: O/E, observed CpG/expected CpG; CGcount, the number of CpG sites in this CGI. Table S5 encompasses all divergent-sequence-associated CGI data for two genomes across four distinct categories, distributed over eight sheets within a single Excel workbook. Each sheet is designated as follows: T2T-YAO-hp density-defined CGI; T2T-CHM13 density-defined CGI; T2T-YAO-hp (d = 12 bp), T2T-YAO-hp posit…
Divergent sequence chromosome	Divergent sequence start	Divergent sequence end	Divergent sequence length	CGI chromosome	CGI start	CGI end	CGI ID	CGI length	GC content	O/E ratio	CGcount	CpG density	Overlap length
chr1	568719	569974	1256	chr1	569513	570116	ID=chr1.81	604	0.690397	0.653632	30	0.0496689	462
chr1	965099	965354	256	chr1	965021	965244	ID=chr1.150	224	0.5625	0.911264	16	0.0714286	146
chr1	978346	981407	3062	chr1	978103	978396	ID=chr1.154	294	0.697279	0.723005	22	0.0748299	51
chr1	1414555	1416465	1911	chr1	1414228	1415067	ID=chr1.226	840	0.617857	0.940649	70	0.0833333	513
chr1	1414555	1416465	1911	chr1	1415088	1415613	ID=chr1.227	526	0.642586	0.897866	48	0.0912548	526
chr1	1414555	1416465	1911	chr1	1415883	1416231	ID=chr1.228	349	0.653295	0.727813	27	0.0773639	349
chr1	2665432	2670269	4838	chr1	2667158	2667434	ID=chr1.356	277	0.613718	0.791429	20	0.0722022	277
chr1	5398444	5398713	270	chr1	5398458	5398707	ID=chr1.480	250	0.564	0.870902	17	0.068	250
chr1	6282299	6282590	292	chr1	6282345	6282545	ID=chr1.572	201	0.60199	0.888889	16	0.079602	201
chr1	12670620	12803967	133348	chr1	12740300	12740527	ID=chr1.812	228	0.631579	0.748263	17	0.0745614	228
chr1	12670620	12803967	133348	chr1	12768714	12768933	ID=chr1.813	220	0.672727	0.987352	11	0.05	220
chr1	12670620	12803967	133348	chr1	12768962	12769196	ID=chr1.814	235	0.621277	0.750235	17	0.0723404	235
chr1	16010776	16081424	70649	chr1	16048516	16048764	ID=chr1.943	249	0.53012	0.702068	12	0.0481928	249
chr1	16010776	16081424	70649	chr1	16075116	16075838	ID=chr1.944	723	0.704011	0.894461	78	0.107884	723
chr1	16131623	16158523	26901	chr1	16133833	16134060	ID=chr1.952	228	0.565789	0.808101	14	0.0614035	228
chr1	16131623	16158523	26901	chr1	16139671	16139945	ID=chr1.953	275	0.589091	0.758621	18	0.0654545	275
chr1	16131623	16158523	26901	chr1	16142404	16142868	ID=chr1.954	465	0.670968	0.82197	42	0.0903226	465
chr1	16444228	16467860	23633	chr1	16449239	16449465	ID=chr1.991	227	0.577093	0.878568	16	0.0704846	227
chr1	16444228	16467860	23633	chr1	16452991	16453242	ID=chr1.992	252	0.551587	0.733472	14	0.0555556	252
chr1	16444228	16467860	23633	chr1	16453284	16453621	ID=chr1.993	338	0.659763	0.850349	31	0.091716	338
chr1	16444228	16467860	23633	chr1	16453938	16454415	ID=chr1.994	478	0.625523	0.879071	41	0.0857741	478
chr1	16444228	16467860	23633	chr1	16454614	16454825	ID=chr1.995	212	0.679245	0.803233	15	0.0707547	212
chr1	16444228	16467860	23633	chr1	16463155	16463430	ID=chr1.996	276	0.601449	0.743228	17	0.0615942	276
chr1	16444228	16467860	23633	chr1	16464080	16464291	ID=chr1.997	212	0.603774	0.724786	14	0.0660377	212
chr1	18880564	18883265	2702	chr1	18882715	18882991	ID=chr1.1094	277	0.581227	1.77564	5	0.0180505	277
chr1	23489259	23489575	317	chr1	23489209	23489457	ID=chr1.1273	249	0.590361	0.834326	18	0.0722892	199
chr1	23839509	23839824	316	chr1	23839538	23839841	ID=chr1.1310	304	0.598684	0.856863	23	0.0756579	287
chr1	26000763	26001078	316	chr1	26000865	26001114	ID=chr1.1408	250	0.592	0.942152	20	0.08	214
chr1	28898032	28898292	261	chr1	28897938	28898165	ID=chr1.1624	228	0.561404	0.912913	16	0.0701754	134
chr1	30624328	30628762	4435	chr1	30625597	30625857	ID=chr1.1649	261	0.678161	0.701613	21	0.0804598	261
chr1	43613746	43614040	295	chr1	43613730	43613939	ID=chr1.2172	210	0.609524	0.87931	17	0.0809524	194
chr1	45777657	45777971	315	chr1	45777697	45777993	ID=chr1.2275	297	0.599327	0.913846	24	0.0808081	275
chr1	50443916	50444209	294	chr1	50443977	50444234	ID=chr1.2401	258	0.589147	0.863636	19	0.0736434	233
chr1	51864952	51865265	314	chr1	51864902	51865152	ID=chr1.2427	251	0.59761	0.863167	19	0.0756972	201
chr1	64260381	64262517	2137	chr1	64260699	64260913	ID=chr1.2713	215	0.702326	0.758377	20	0.0930233	215
chr1	64370185	64370493	309	chr1	64370173	64370519	ID=chr1.2721	347	0.556196	0.914964	24	0.0691643	309
chr1	65491201	65491516	316	chr1	65491184	65491463	ID=chr1.2756	280	0.596429	0.856893	21	0.075	263
chr1	65675714	65676032	319	chr1	65675756	65676062	ID=chr1.2760	307	0.615635	0.839754	24	0.0781759	277
chr1	69824840	69825141	302	chr1	69824861	69825138	ID=chr1.2834	278	0.611511	0.821791	21	0.0755396	278
chr1	70180966	70181273	308	chr1	70180952	70181224	ID=chr1.2841	273	0.604396	0.853633	21	0.0769231	259
chr1	79670518	79670795	278	chr1	79670563	79670809	ID=chr1.2970	247	0.595142	0.843643	18	0.0728745	233
chr1	80566193	80566508	316	chr1	80566186	80566394	ID=chr1.2984	209	0.607656	0.857436	16	0.076555	202
chr1	80776641	80782817	6177	chr1	80782398	80782800	ID=chr1.2988	403	0.583127	0.760598	26	0.0645161	403
chr1	80896004	80896304	301	chr1	80896095	80896315	ID=chr1.2990	221	0.59276	0.939537	18	0.081448	210
chr1	83892693	83899384	6692	chr1	83898415	83898947	ID=chr1.3023	533	0.587242	0.851856	39	0.0731707	533
chr1	83892693	83899384	6692	chr1	83899157	83899363	ID=chr1.3024	207	0.550725	0.821429	12	0.057971	207
chr1	91060811	91061116	306	chr1	91060768	91061072	ID=chr1.3180	305	0.590164	0.869916	23	0.0754098	262
chr1	91513372	91513802	431	chr1	91513193	91513511	ID=chr1.3191	319	0.526646	0.815625	18	0.0564263	140
chr1	91513372	91513802	431	chr1	91513699	91513942	ID=chr1.3192	244	0.516393	0.740703	12	0.0491803	104
chr1	91613387	91613684	298	chr1	91613473	91613706	ID=chr1.3193	234	0.57265	0.964286	18	0.0769231	212
chr1	92877855	92878178	324	chr1	92877968	92878179	ID=chr1.3238	212	0.603774	0.893849	17	0.0801887	211
chr1	100376702	100377036	335	chr1	100376693	100376965	ID=chr1.3353	273	0.611722	0.801056	20	0.0732601	264
chr1	100771846	100772152	307	chr1	100771945	100772147	ID=chr1.3362	203	0.610837	0.855863	16	0.0788177	203
chr1	120334137	120334443	307	chr1	120334239	120334479	ID=chr1.3769	241	0.568465	0.796958	15	0.0622407	205
chr1	120415354	120415666	313	chr1	120415344	120415550	ID=chr1.3780	207	0.603865	0.914026	17	0.0821256	197
chr1	120718812	120798009	79198	chr1	120736881	120737268	ID=chr1.3791	388	0.721649	0.931573	46	0.118557	388
chr1	120718812	120798009	79198	chr1	120737310	120737731	ID=chr1.3792	422	0.751185	0.739113	44	0.104265	422
chr1	121159229	121159538	310	chr1	121159188	121159497	ID=chr1.3817	310	0.593548	0.790144	21	0.0677419	269
chr1	143194085	143217597	23513	chr1	143217328	143217624	ID=chr1.3962	297	0.599327	0.878359	23	0.0774411	270
chr1	143739241	144040484	301244	chr1	143742374	143743417	ID=chr1.3999	1044	0.686782	1.19607	133	0.127395	1044
chr1	143739241	144040484	301244	chr1	143752313	143752558	ID=chr1.4000	246	0.654472	0.76779	20	0.0813008	246
chr1	143739241	144040484	301244	chr1	143789240	143789731	ID=chr1.4001	492	0.72561	0.803467	52	0.105691	492
chr1	143739241	144040484	301244	chr1	143789973	143790327	ID=chr1.4002	355	0.628169	0.80538	28	0.0788732	355
chr1	143739241	144040484	301244	chr1	143790455	143790725	ID=chr1.4003	271	0.605166	0.813814	20	0.0738007	271
chr1	143739241	144040484	301244	chr1	143790924	143791143	ID=chr1.4004	220	0.6	0.758272	15	0.0681818	220
chr1	143739241	144040484	301244	chr1	143815470	143815833	ID=chr1.4005	364	0.645604	0.822689	31	0.0851648	364
chr1	143739241	144040484	301244	chr1	143885832	143886782	ID=chr1.4006	951	0.726604	0.77911	93	0.0977918	951
chr1	143739241	144040484	301244	chr1	143906100	143906513	ID=chr1.4007	414	0.628019	0.838906	34	0.0821256	414
chr1	143739241	144040484	301244	chr1	143912808	143914084	ID=chr1.4008	1277	0.793265	1.27543	233	0.182459	1277
chr1	143739241	144040484	301244	chr1	143946902	143947195	ID=chr1.4009	294	0.591837	0.868421	22	0.0748299	294
chr1	143739241	144040484	301244	chr1	144007079	144008880	ID=chr1.4010	1802	0.694784	1.1164	218	0.120977	1802
chr1	143739241	144040484	301244	chr1	144027239	144027488	ID=chr1.4011	250	0.564	0.714577	14	0.056	250
chr1	151343237	151350218	6982	chr1	151344184	151344418	ID=chr1.4453	235	0.625532	0.740363	17	0.0723404	235
chr1	151343237	151350218	6982	chr1	151346302	151346536	ID=chr1.4454	235	0.625532	0.696296	16	0.0680851	235
chr1	151343237	151350218	6982	chr1	151348420	151348654	ID=chr1.4455	235	0.625532	0.696296	16	0.0680851	235
chr1	151343237	151350218	6982	chr1	151349830	151350064	ID=chr1.4456	235	0.629787	0.73008	17	0.0723404	235
chr1	157796697	157797008	312	chr1	157796728	157797011	ID=chr1.4769	284	0.616197	0.868155	23	0.0809859	281
chr1	160102336	160102636	301	chr1	160102298	160102606	ID=chr1.4821	309	0.585761	0.881981	23	0.0744337	271
chr1	160620441	160621227	787	chr1	160620499	160620931	ID=chr1.4893	433	0.612009	0.769403	31	0.0715935	433
chr1	160664747	160717667	52921	chr1	160664804	160665237	ID=chr1.4925	434	0.610599	0.77118	31	0.0714286	434
chr1	160664747	160717667	52921	chr1	160665664	160666410	ID=chr1.4926	747	0.763052	0.950092	100	0.133869	747
chr1	160664747	160717667	52921	chr1	160666490	160667413	ID=chr1.4927	924	0.746753	1.00387	129	0.13961	924
chr1	160664747	160717667	52921	chr1	160667442	160668077	ID=chr1.4928	636	0.665094	0.931778	53	0.0833333	636
chr1	160664747	160717667	52921	chr1	160668082	160668554	ID=chr1.4929	473	0.708245	0.817737	47	0.0993658	473
chr1	160664747	160717667	52921	chr1	160668626	160669269	ID=chr1.4930	644	0.673913	0.886118	64	0.0993789	644
chr1	160664747	160717667	52921	chr1	160672161	160672593	ID=chr1.4931	433	0.614319	0.763147	31	0.0715935	433
chr1	160664747	160717667	52921	chr1	160673020	160673766	ID=chr1.4932	747	0.763052	0.950092	100	0.133869	747
chr1	160664747	160717667	52921	chr1	160673846	160674769	ID=chr1.4933	924	0.745671	1.00694	129	0.13961	924
chr1	160664747	160717667	52921	chr1	160674798	160675433	ID=chr1.4934	636	0.665094	0.931778	53	0.0833333	636
chr1	160664747	160717667	52921	chr1	160675438	160675910	ID=chr1.4935	473	0.708245	0.817737	47	0.0993658	473
chr1	160664747	160717667	52921	chr1	160675982	160676625	ID=chr1.4936	644	0.673913	0.886118	64	0.0993789	644
chr1	160664747	160717667	52921	chr1	160678402	160678717	ID=chr1.4937	316	0.575949	0.842054	22	0.0696203	316
chr1	160664747	160717667	52921	chr1	160679526	160679958	ID=chr1.4938	433	0.614319	0.763147	31	0.0715935	433
chr1	160664747	160717667	52921	chr1	160680385	160681131	ID=chr1.4939	747	0.763052	0.950092	100	0.133869	747
chr1	160664747	160717667	52921	chr1	160681211	160682134	ID=chr1.4940	924	0.745671	1.00694	129	0.13961	924
chr1	160664747	160717667	52921	chr1	160682163	160682798	ID=chr1.4941	636	0.665094	0.931778	53	0.0833333	636
chr1	160664747	160717667	52921	chr1	160682803	160683275	ID=chr1.4942	473	0.708245	0.817737	47	0.0993658	473
chr1	160664747	160717667	52921	chr1	160683347	160683990	ID=chr1.4943	644	0.673913	0.886118	64	0.0993789	644
chr1	160664747	160717667	52921	chr1	160685762	160686077	ID=chr1.4944	316	0.575949	0.842054	22	0.0696203	316
chr1	160664747	160717667	52921	chr1	160686886	160687318	ID=chr1.4945	433	0.614319	0.763147	31	0.0715935	433
chr1	160664747	160717667	52921	chr1	160687745	160688491	ID=chr1.4946	747	0.763052	0.950092	100	0.133869	747
chr1	160664747	160717667	52921	chr1	160688571	160689494	ID=chr1.4947	924	0.745671	1.00694	129	0.13961	924
chr1	160664747	160717667	52921	chr1	160689523	160690158	ID=chr1.4948	636	0.663522	0.934853	53	0.0833333	636
chr1	160664747	160717667	52921	chr1	160690163	160690635	ID=chr1.4949	473	0.708245	0.817737	47	0.0993658	473
chr1	160664747	160717667	52921	chr1	160690707	160691350	ID=chr1.4950	644	0.67236	0.88981	64	0.0993789	644
chr1	160664747	160717667	52921	chr1	160693147	160693462	ID=chr1.4951	316	0.575949	0.842054	22	0.0696203	316
chr1	160664747	160717667	52921	chr1	160694271	160694703	ID=chr1.4952	433	0.612009	0.769403	31	0.0715935	433
chr1	160664747	160717667	52921	chr1	160695130	160695875	ID=chr1.4953	746	0.762735	0.943363	99	0.132708	746
chr1	160664747	160717667	52921	chr1	160695955	160696881	ID=chr1.4954	927	0.746494	1.0016	129	0.139159	927
chr1	160664747	160717667	52921	chr1	160696906	160697542	ID=chr1.4955	637	0.66248	0.936323	53	0.0832025	637
chr1	160664747	160717667	52921	chr1	160697547	160698019	ID=chr1.4956	473	0.708245	0.817737	47	0.0993658	473
chr1	160664747	160717667	52921	chr1	160698091	160698734	ID=chr1.4957	644	0.67236	0.88981	64	0.0993789	644
chr1	160664747	160717667	52921	chr1	160700530	160700845	ID=chr1.4958	316	0.575949	0.842054	22	0.0696203	316
chr1	160664747	160717667	52921	chr1	160701654	160702086	ID=chr1.4959	433	0.612009	0.769403	31	0.0715935	433
chr1	160664747	160717667	52921	chr1	160702513	160703258	ID=chr1.4960	746	0.762735	0.943363	99	0.132708	746
chr1	160664747	160717667	52921	chr1	160703338	160704264	ID=chr1.4961	927	0.746494	1.0016	129	0.139159	927
chr1	160664747	160717667	52921	chr1	160704289	160704925	ID=chr1.4962	637	0.66248	0.936323	53	0.0832025	637
chr1	160664747	160717667	52921	chr1	160704930	160705404	ID=chr1.4963	475	0.703158	0.807823	46	0.0968421	475
chr1	160664747	160717667	52921	chr1	160705524	160706162	ID=chr1.4964	639	0.679186	0.879238	64	0.100156	639
chr1	160664747	160717667	52921	chr1	160707936	160708251	ID=chr1.4965	316	0.575949	0.842054	22	0.0696203	316
chr1	160664747	160717667	52921	chr1	160709060	160709492	ID=chr1.4966	433	0.612009	0.769403	31	0.0715935	433
chr1	160664747	160717667	52921	chr1	160709919	160710664	ID=chr1.4967	746	0.762735	0.943363	99	0.132708	746
chr1	160664747	160717667	52921	chr1	160710744	160711670	ID=chr1.4968	927	0.746494	1.0016	129	0.139159	927
chr1	160664747	160717667	52921	chr1	160711695	160712331	ID=chr1.4969	637	0.66248	0.936323	53	0.0832025	637
chr1	160664747	160717667	52921	chr1	160712336	160712810	ID=chr1.4970	475	0.703158	0.807823	46	0.0968421	475
chr1	160664747	160717667	52921	chr1	160712930	160713568	ID=chr1.4971	639	0.679186	0.879238	64	0.100156	639
chr1	160664747	160717667	52921	chr1	160715342	160715657	ID=chr1.4972	316	0.575949	0.842054	22	0.0696203	316
chr1	160664747	160717667	52921	chr1	160716466	160716898	ID=chr1.4973	433	0.612009	0.769403	31	0.0715935	433
chr1	160664747	160717667	52921	chr1	160717325	160718070	ID=chr1.4974	746	0.762735	0.943363	99	0.132708	343
chr1	161830978	161831274	297	chr1	161831076	161831310	ID=chr1.5028	235	0.565957	0.759464	14	0.0595745	199
chr1	162463640	162463939	300	chr1	162463730	162463963	ID=chr1.5040	234	0.568376	0.972299	18	0.0769231	210
chr1	162689587	162689905	319	chr1	162689536	162689784	ID=chr1.5043	249	0.566265	0.795019	15	0.060241	198
chr1	167825162	167825479	318	chr1	167825171	167825419	ID=chr1.5162	249	0.606426	0.754545	17	0.0682731	249
chr1	168546292	168546591	300	chr1	168546382	168546621	ID=chr1.5174	240	0.575	0.875349	17	0.0708333	210
chr1	169990267	169990567	301	chr1	169990248	169990515	ID=chr1.5194	268	0.608209	0.950355	23	0.0858209	249
chr1	178333814	178334118	305	chr1	178333802	178334008	ID=chr1.5333	207	0.57971	0.990988	17	0.0821256	195
chr1	181661908	181664738	2831	chr1	181661921	181662295	ID=chr1.5421	375	0.645333	0.679348	25	0.0666667	375
chr1	181679764	181680066	303	chr1	181679864	181680096	ID=chr1.5422	233	0.55794	0.903758	16	0.0686695	203
chr1	182342064	182342357	294	chr1	182342089	182342361	ID=chr1.5442	273	0.619048	0.88837	23	0.0842491	269
chr1	184162932	184163240	309	chr1	184162972	184163266	ID=chr1.5483	295	0.59661	0.768229	20	0.0677966	269
chr1	184760884	184761206	323	chr1	184760849	184761150	ID=chr1.5497	302	0.602649	0.770408	21	0.0695364	267
chr1	187815775	187816066	292	chr1	187815795	187816061	ID=chr1.5538	267	0.625468	0.894929	23	0.0861423	267
chr1	188623531	188623835	305	chr1	188623531	188623787	ID=chr1.5549	257	0.618677	0.869082	21	0.0817121	257
chr1	189260130	189260449	320	chr1	189260113	189260326	ID=chr1.5554	214	0.579439	0.971688	17	0.0794393	197
chr1	221035662	221035977	316	chr1	221035710	221035973	ID=chr1.6168	264	0.628788	0.894388	23	0.0871212	264
chr1	226602911	226603424	514	chr1	226603117	226603320	ID=chr1.6338	204	0.593137	0.914286	16	0.0784314	204
chr1	227755275	228014765	259491	chr1	227755340	227755693	ID=chr1.6439	354	0.646893	0.730244	26	0.0734463	354
chr1	227755275	228014765	259491	chr1	227755726	227756320	ID=chr1.6440	595	0.731092	0.771151	61	0.102521	595
chr1	227755275	228014765	259491	chr1	227756374	227756629	ID=chr1.6441	256	0.632812	0.977846	25	0.0976562	256
chr1	227755275	228014765	259491	chr1	227756650	227756941	ID=chr1.6442	292	0.616438	0.818042	20	0.0684932	292
chr1	227755275	228014765	259491	chr1	227756967	227757564	ID=chr1.6443	598	0.725753	0.776808	60	0.100334	598
chr1	227755275	228014765	259491	chr1	227757583	227757947	ID=chr1.6444	365	0.638356	0.754248	27	0.0739726	365
chr1	227755275	228014765	259491	chr1	227757966	227758560	ID=chr1.6445	595	0.729412	0.774475	61	0.102521	595
chr1	227755275	228014765	259491	chr1	227758614	227758869	ID=chr1.6446	256	0.636719	0.966475	25	0.0976562	256
chr1	227755275	228014765	259491	chr1	227758890	227759181	ID=chr1.6447	292	0.616438	0.818042	20	0.0684932	292
chr1	227755275	228014765	259491	chr1	227759207	227759752	ID=chr1.6448	546	0.728938	0.791003	57	0.104396	546
chr1	227755275	228014765	259491	chr1	227759819	227760186	ID=chr1.6449	368	0.63587	0.755015	27	0.0733696	368
chr1	227755275	228014765	259491	chr1	227760205	227760799	ID=chr1.6450	595	0.729412	0.774475	61	0.102521	595
chr1	227755275	228014765	259491	chr1	227760853	227761108	ID=chr1.6451	256	0.636719	0.966475	25	0.0976562	256
chr1	227755275	228014765	259491	chr1	227761129	227761420	ID=chr1.6452	292	0.616438	0.818042	20	0.0684932	292
chr1	227755275	228014765	259491	chr1	227761446	227762045	ID=chr1.6453	600	0.728333	0.782888	61	0.101667	600
chr1	227755275	228014765	259491	chr1	227762059	227762434	ID=chr1.6454	376	0.632979	0.742268	27	0.0718085	376
chr1	227755275	228014765	259491	chr1	227762441	227763039	ID=chr1.6455	599	0.724541	0.779199	61	0.101836	599
chr1	227755275	228014765	259491	chr1	227763098	227763340	ID=chr1.6456	243	0.62963	0.996582	24	0.0987654	243
chr1	227755275	228014765	259491	chr1	227763361	227763652	ID=chr1.6457	292	0.619863	0.844628	21	0.0719178	292
chr1	227755275	228014765	259491	chr1	227763678	227764223	ID=chr1.6458	546	0.728938	0.791003	57	0.104396	546
chr1	227755275	228014765	259491	chr1	227764290	227764657	ID=chr1.6459	368	0.63587	0.755015	27	0.0733696	368
chr1	227755275	228014765	259491	chr1	227764676	227765270	ID=chr1.6460	595	0.731092	0.771151	61	0.102521	595
chr1	227755275	228014765	259491	chr1	227765324	227765579	ID=chr1.6461	256	0.636719	0.966475	25	0.0976562	256
chr1	227755275	228014765	259491	chr1	227765600	227765891	ID=chr1.6462	292	0.616438	0.818042	20	0.0684932	292
chr1	227755275	228014765	259491	chr1	227765917	227766516	ID=chr1.6463	600	0.728333	0.782888	61	0.101667	600
chr1	227755275	228014765	259491	chr1	227766530	227766897	ID=chr1.6464	368	0.63587	0.755015	27	0.0733696	368
chr1	227755275	228014765	259491	chr1	227766916	227767510	ID=chr1.6465	595	0.729412	0.774475	61	0.102521	595
chr1	227755275	228014765	259491	chr1	227767564	227767819	ID=chr1.6466	256	0.632812	0.940024	24	0.09375	256
chr1	227755275	228014765	259491	chr1	227767840	227768131	ID=chr1.6467	292	0.616438	0.818042	20	0.0684932	292
chr1	227755275	228014765	259491	chr1	227768157	227768756	ID=chr1.6468	600	0.728333	0.782888	61	0.101667	600
chr1	227755275	228014765	259491	chr1	227768770	227769145	ID=chr1.6469	376	0.632979	0.742268	27	0.0718085	376
chr1	227755275	228014765	259491	chr1	227769152	227769750	ID=chr1.6470	599	0.72621	0.775841	61	0.101836	599
chr1	227755275	228014765	259491	chr1	227769804	227770059	ID=chr1.6471	256	0.636719	0.966475	25	0.0976562	256
chr1	227755275	228014765	259491	chr1	227770080	227770371	ID=chr1.6472	292	0.616438	0.818042	20	0.0684932	292
chr1	227755275	228014765	259491	chr1	227770397	227770996	ID=chr1.6473	600	0.728333	0.782888	61	0.101667	600
chr1	227755275	228014765	259491	chr1	227771010	227771377	ID=chr1.6474	368	0.63587	0.755015	27	0.0733696	368
chr1	227755275	228014765	259491	chr1	227771396	227771990	ID=chr1.6475	595	0.729412	0.774475	61	0.102521	595
chr1	227755275	228014765	259491	chr1	227772044	227772299	ID=chr1.6476	256	0.636719	0.966475	25	0.0976562	256
chr1	227755275	228014765	259491	chr1	227772320	227772611	ID=chr1.6477	292	0.616438	0.818042	20	0.0684932	292
chr1	227755275	228014765	259491	chr1	227772637	227773236	ID=chr1.6478	600	0.728333	0.782888	61	0.101667	600
chr1	227755275	228014765	259491	chr1	227773256	227773625	ID=chr1.6479	370	0.62973	0.731448	26	0.0702703	370
chr1	227755275	228014765	259491	chr1	227773632	227774230	ID=chr1.6480	599	0.724541	0.779199	61	0.101836	599
chr1	227755275	228014765	259491	chr1	227774289	227774531	ID=chr1.6481	243	0.62963	0.996582	24	0.0987654	243
chr1	227755275	228014765	259491	chr1	227774552	227774842	ID=chr1.6482	291	0.621993	0.841736	21	0.0721649	291
chr1	227755275	228014765	259491	chr1	227774873	227775467	ID=chr1.6483	595	0.72437	0.769374	59	0.0991597	595
chr1	227755275	228014765	259491	chr1	227775612	227775848	ID=chr1.6484	237	0.603376	0.809036	17	0.07173	237
chr1	227755275	228014765	259491	chr1	227775867	227776461	ID=chr1.6485	595	0.727731	0.765077	60	0.10084	595
chr1	227755275	228014765	259491	chr1	227776515	227776770	ID=chr1.6486	256	0.632812	0.977846	25	0.0976562	256
chr1	227755275	228014765	259491	chr1	227776791	227777082	ID=chr1.6487	292	0.616438	0.818042	20	0.0684932	292
chr1	227755275	228014765	259491	chr1	227777108	227777706	ID=chr1.6488	599	0.72621	0.773968	60	0.100167	599
chr1	227755275	228014765	259491	chr1	227777720	227778049	ID=chr1.6489	330	0.666667	0.735912	26	0.0787879	330
chr1	227755275	228014765	259491	chr1	227778116	227778700	ID=chr1.6490	585	0.731624	0.782566	61	0.104274	585
chr1	227755275	228014765	259491	chr1	227778754	227779009	ID=chr1.6491	256	0.632812	0.979192	25	0.0976562	256
chr1	227755275	228014765	259491	chr1	227779030	227779321	ID=chr1.6492	292	0.616438	0.818042	20	0.0684932	292
chr1	227755275	228014765	259491	chr1	227779347	227779946	ID=chr1.6493	600	0.726667	0.787097	61	0.101667	600
chr1	227755275	228014765	259491	chr1	227779960	227780335	ID=chr1.6494	376	0.632979	0.742268	27	0.0718085	376
chr1	227755275	228014765	259491	chr1	227780342	227780940	ID=chr1.6495	599	0.72621	0.788091	62	0.103506	599
chr1	227755275	228014765	259491	chr1	227780994	227781249	ID=chr1.6496	256	0.636719	0.966475	25	0.0976562	256
chr1	227755275	228014765	259491	chr1	227781270	227781561	ID=chr1.6497	292	0.616438	0.818042	20	0.0684932	292
chr1	227755275	228014765	259491	chr1	227781587	227782186	ID=chr1.6498	600	0.726667	0.787097	61	0.101667	600
chr1	227755275	228014765	259491	chr1	227782200	227782575	ID=chr1.6499	376	0.632979	0.742268	27	0.0718085	376
chr1	227755275	228014765	259491	chr1	227782582	227783180	ID=chr1.6500	599	0.72621	0.788091	62	0.103506	599
chr1	227755275	228014765	259491	chr1	227783234	227783489	ID=chr1.6501	256	0.632812	0.940024	24	0.09375	256
chr1	227755275	228014765	259491	chr1	227783510	227783801	ID=chr1.6502	292	0.616438	0.818042	20	0.0684932	292
chr1	227755275	228014765	259491	chr1	227783827	227784426	ID=chr1.6503	600	0.726667	0.787097	61	0.101667	600
chr1	227755275	228014765	259491	chr1	227784440	227784810	ID=chr1.6504	371	0.636119	0.747816	27	0.0727763	371
chr1	227755275	228014765	259491	chr1	227784823	227785420	ID=chr1.6505	598	0.727425	0.787243	62	0.103679	598
chr1	227755275	228014765	259491	chr1	227785474	227785729	ID=chr1.6506	256	0.632812	0.977846	25	0.0976562	256
chr1	227755275	228014765	259491	chr1	227785750	227786041	ID=chr1.6507	292	0.616438	0.818042	20	0.0684932	292
chr1	227755275	228014765	259491	chr1	227786067	227786666	ID=chr1.6508	600	0.726667	0.787097	61	0.101667	600
chr1	227755275	228014765	259491	chr1	227786680	227787050	ID=chr1.6509	371	0.636119	0.747816	27	0.0727763	371
chr1	227755275	228014765	259491	chr1	227787063	227787660	ID=chr1.6510	598	0.727425	0.787243	62	0.103679	598
chr1	227755275	228014765	259491	chr1	227787714	227787969	ID=chr1.6511	256	0.632812	0.977846	25	0.0976562	256
chr1	227755275	228014765	259491	chr1	227787990	227788281	ID=chr1.6512	292	0.616438	0.818042	20	0.0684932	292
chr1	227755275	228014765	259491	chr1	227788307	227788852	ID=chr1.6513	546	0.728938	0.791003	57	0.104396	546
chr1	227755275	228014765	259491	chr1	227788919	227789286	ID=chr1.6514	368	0.63587	0.755015	27	0.0733696	368
chr1	227755275	228014765	259491	chr1	227789305	227789899	ID=chr1.6515	595	0.731092	0.771151	61	0.102521	595
chr1	227755275	228014765	259491	chr1	227789953	227790198	ID=chr1.6516	246	0.638211	0.958442	24	0.097561	246
chr1	227755275	228014765	259491	chr1	227790219	227790510	ID=chr1.6517	292	0.616438	0.818042	20	0.0684932	292
chr1	227755275	228014765	259491	chr1	227790536	227791135	ID=chr1.6518	600	0.726667	0.772135	60	0.1	600
chr1	227755275	228014765	259491	chr1	227791149	227791516	ID=chr1.6519	368	0.63587	0.755015	27	0.0733696	368
chr1	227755275	228014765	259491	chr1	227791535	227792129	ID=chr1.6520	595	0.729412	0.774475	61	0.102521	595
chr1	227755275	228014765	259491	chr1	227792183	227792428	ID=chr1.6521	246	0.642276	0.986051	25	0.101626	246
chr1	227755275	228014765	259491	chr1	227792449	227792740	ID=chr1.6522	292	0.616438	0.818042	20	0.0684932	292
chr1	227755275	228014765	259491	chr1	227792766	227793365	ID=chr1.6523	600	0.728333	0.782888	61	0.101667	600
chr1	227755275	228014765	259491	chr1	227793379	227793746	ID=chr1.6524	368	0.63587	0.755015	27	0.0733696	368
chr1	227755275	228014765	259491	chr1	227793765	227794359	ID=chr1.6525	595	0.729412	0.774475	61	0.102521	595
chr1	227755275	228014765	259491	chr1	227794413	227794668	ID=chr1.6526	256	0.636719	0.966475	25	0.0976562	256
chr1	227755275	228014765	259491	chr1	227794689	227794980	ID=chr1.6527	292	0.616438	0.818042	20	0.0684932	292
chr1	227755275	228014765	259491	chr1	227795006	227795605	ID=chr1.6528	600	0.728333	0.782888	61	0.101667	600
chr1	227755275	228014765	259491	chr1	227795619	227795989	ID=chr1.6529	371	0.636119	0.747816	27	0.0727763	371
chr1	227755275	228014765	259491	chr1	227796002	227796599	ID=chr1.6530	598	0.725753	0.77838	61	0.102007	598
chr1	227755275	228014765	259491	chr1	227796653	227796900	ID=chr1.6531	248	0.637097	0.994068	25	0.100806	248
chr1	227755275	228014765	259491	chr1	227796921	227797209	ID=chr1.6532	289	0.615917	0.823245	20	0.0692042	289
chr1	227755275	228014765	259491	chr1	227797242	227797837	ID=chr1.6533	596	0.724832	0.769537	59	0.0989933	596
chr1	227755275	228014765	259491	chr1	227797851	227798218	ID=chr1.6534	368	0.63587	0.755015	27	0.0733696	368
chr1	227755275	228014765	259491	chr1	227798237	227798831	ID=chr1.6535	595	0.727731	0.765077	60	0.10084	595
chr1	227755275	228014765	259491	chr1	227798885	227799130	ID=chr1.6536	246	0.642276	0.986051	25	0.101626	246
chr1	227755275	228014765	259491	chr1	227799151	227799442	ID=chr1.6537	292	0.616438	0.818042	20	0.0684932	292
chr1	227755275	228014765	259491	chr1	227799468	227800067	ID=chr1.6538	600	0.728333	0.782888	61	0.101667	600
chr1	227755275	228014765	259491	chr1	227800081	227800448	ID=chr1.6539	368	0.63587	0.755015	27	0.0733696	368
chr1	227755275	228014765	259491	chr1	227800467	227801061	ID=chr1.6540	595	0.729412	0.774475	61	0.102521	595
chr1	227755275	228014765	259491	chr1	227801115	227801370	ID=chr1.6541	256	0.636719	0.966475	25	0.0976562	256
chr1	227755275	228014765	259491	chr1	227801391	227801682	ID=chr1.6542	292	0.616438	0.818042	20	0.0684932	292
chr1	227755275	228014765	259491	chr1	227801708	227802307	ID=chr1.6543	600	0.728333	0.782888	61	0.101667	600
chr1	227755275	228014765	259491	chr1	227802321	227802688	ID=chr1.6544	368	0.63587	0.755015	27	0.0733696	368
chr1	227755275	228014765	259491	chr1	227802707	227803301	ID=chr1.6545	595	0.729412	0.774475	61	0.102521	595
chr1	227755275	228014765	259491	chr1	227803355	227803602	ID=chr1.6546	248	0.641129	0.982879	25	0.100806	248
chr1	227755275	228014765	259491	chr1	227803623	227803911	ID=chr1.6547	289	0.615917	0.823245	20	0.0692042	289
chr1	227755275	228014765	259491	chr1	227803944	227804539	ID=chr1.6548	596	0.724832	0.769537	59	0.0989933	596
chr1	227755275	228014765	259491	chr1	227804553	227804928	ID=chr1.6549	376	0.632979	0.742268	27	0.0718085	376
chr1	227755275	228014765	259491	chr1	227804935	227805533	ID=chr1.6550	599	0.724541	0.779199	61	0.101836	599
chr1	227755275	228014765	259491	chr1	227805587	227805834	ID=chr1.6551	248	0.637097	0.994068	25	0.100806	248
chr1	227755275	228014765	259491	chr1	227805855	227806146	ID=chr1.6552	292	0.619863	0.844628	21	0.0719178	292
chr1	227755275	228014765	259491	chr1	227806172	227806770	ID=chr1.6553	599	0.72621	0.773968	60	0.100167	599
chr1	227755275	228014765	259491	chr1	227806784	227807113	ID=chr1.6554	330	0.666667	0.735912	26	0.0787879	330
chr1	227755275	228014765	259491	chr1	227807180	227807764	ID=chr1.6555	585	0.729915	0.773605	60	0.102564	585
chr1	227755275	228014765	259491	chr1	227807818	227808073	ID=chr1.6556	256	0.632812	0.977846	25	0.0976562	256
chr1	227755275	228014765	259491	chr1	227808094	227808385	ID=chr1.6557	292	0.616438	0.818042	20	0.0684932	292
chr1	227755275	228014765	259491	chr1	227808411	227809010	ID=chr1.6558	600	0.726667	0.787097	61	0.101667	600
chr1	227755275	228014765	259491	chr1	227809024	227809353	ID=chr1.6559	330	0.666667	0.733333	26	0.0787879	330
chr1	227755275	228014765	259491	chr1	227809420	227810004	ID=chr1.6560	585	0.728205	0.777013	60	0.102564	585
chr1	227755275	228014765	259491	chr1	227810058	227810303	ID=chr1.6561	246	0.642276	0.986051	25	0.101626	246
chr1	227755275	228014765	259491	chr1	227810324	227810615	ID=chr1.6562	292	0.616438	0.818042	20	0.0684932	292
chr1	227755275	228014765	259491	chr1	227810641	227811239	ID=chr1.6563	599	0.722871	0.782291	60	0.100167	599
chr1	227755275	228014765	259491	chr1	227811253	227811620	ID=chr1.6564	368	0.63587	0.755015	27	0.0733696	368
chr1	227755275	228014765	259491	chr1	227811639	227812233	ID=chr1.6565	595	0.731092	0.783294	62	0.104202	595
chr1	227755275	228014765	259491	chr1	227812287	227812542	ID=chr1.6566	256	0.632812	0.976801	25	0.0976562	256
chr1	227755275	228014765	259491	chr1	227812563	227812854	ID=chr1.6567	292	0.616438	0.818042	20	0.0684932	292
chr1	227755275	228014765	259491	chr1	227812880	227813479	ID=chr1.6568	600	0.728333	0.782888	61	0.101667	600
chr1	227755275	228014765	259491	chr1	227813493	227813859	ID=chr1.6569	367	0.640327	0.747623	27	0.0735695	367
chr1	227755275	228014765	259491	chr1	227813881	227814473	ID=chr1.6570	593	0.733558	0.780661	62	0.104553	593
chr1	227755275	228014765	259491	chr1	227814527	227814774	ID=chr1.6571	248	0.637097	0.994068	25	0.100806	248
chr1	227755275	228014765	259491	chr1	227814795	227815086	ID=chr1.6572	292	0.616438	0.818042	20	0.0684932	292
chr1	227755275	228014765	259491	chr1	227815112	227815711	ID=chr1.6573	600	0.726667	0.773146	60	0.1	600
chr1	227755275	228014765	259491	chr1	227815725	227816092	ID=chr1.6574	368	0.63587	0.755015	27	0.0733696	368
chr1	227755275	228014765	259491	chr1	227816111	227816705	ID=chr1.6575	595	0.731092	0.783294	62	0.104202	595
chr1	227755275	228014765	259491	chr1	227816759	227817006	ID=chr1.6576	248	0.637097	0.994068	25	0.100806	248
chr1	227755275	228014765	259491	chr1	227817027	227817318	ID=chr1.6577	292	0.616438	0.818042	20	0.0684932	292
chr1	227755275	228014765	259491	chr1	227817344	227817942	ID=chr1.6578	599	0.72621	0.77497	60	0.100167	599
chr1	227755275	228014765	259491	chr1	227817956	227818323	ID=chr1.6579	368	0.63587	0.755015	27	0.0733696	368
chr1	227755275	228014765	259491	chr1	227818342	227818936	ID=chr1.6580	595	0.731092	0.783294	62	0.104202	595
chr1	227755275	228014765	259491	chr1	227818990	227819237	ID=chr1.6581	248	0.637097	0.994068	25	0.100806	248
chr1	227755275	228014765	259491	chr1	227819258	227819549	ID=chr1.6582	292	0.616438	0.818042	20	0.0684932	292
chr1	227755275	228014765	259491	chr1	227819575	227820173	ID=chr1.6583	599	0.72621	0.773968	60	0.100167	599
chr1	227755275	228014765	259491	chr1	227820187	227820554	ID=chr1.6584	368	0.633152	0.734869	26	0.0706522	368
chr1	227755275	228014765	259491	chr1	227820573	227821167	ID=chr1.6585	595	0.731092	0.783294	62	0.104202	595
chr1	227755275	228014765	259491	chr1	227821221	227821476	ID=chr1.6586	256	0.636719	0.966475	25	0.0976562	256
chr1	227755275	228014765	259491	chr1	227821497	227821788	ID=chr1.6587	292	0.616438	0.818042	20	0.0684932	292
chr1	227755275	228014765	259491	chr1	227821814	227822412	ID=chr1.6588	599	0.72621	0.773968	60	0.100167	599
chr1	227755275	228014765	259491	chr1	227822426	227822793	ID=chr1.6589	368	0.63587	0.755015	27	0.0733696	368
chr1	227755275	228014765	259491	chr1	227822812	227823406	ID=chr1.6590	595	0.731092	0.783294	62	0.104202	595
chr1	227755275	228014765	259491	chr1	227823460	227823715	ID=chr1.6591	256	0.636719	0.966475	25	0.0976562	256
chr1	227755275	228014765	259491	chr1	227823736	227824027	ID=chr1.6592	292	0.616438	0.818042	20	0.0684932	292
chr1	227755275	228014765	259491	chr1	227824053	227824651	ID=chr1.6593	599	0.72621	0.773968	60	0.100167	599
chr1	227755275	228014765	259491	chr1	227824665	227825032	ID=chr1.6594	368	0.63587	0.755015	27	0.0733696	368
chr1	227755275	228014765	259491	chr1	227825051	227825645	ID=chr1.6595	595	0.731092	0.783294	62	0.104202	595
chr1	227755275	228014765	259491	chr1	227825699	227825954	ID=chr1.6596	256	0.636719	0.966475	25	0.0976562	256
chr1	227755275	228014765	259491	chr1	227825975	227826266	ID=chr1.6597	292	0.616438	0.818042	20	0.0684932	292
chr1	227755275	228014765	259491	chr1	227826292	227826890	ID=chr1.6598	599	0.724541	0.765139	59	0.0984975	599
chr1	227755275	228014765	259491	chr1	227826904	227827271	ID=chr1.6599	368	0.63587	0.755015	27	0.0733696	368
chr1	227755275	228014765	259491	chr1	227827290	227827884	ID=chr1.6600	595	0.731092	0.783294	62	0.104202	595
chr1	227755275	228014765	259491	chr1	227827938	227828193	ID=chr1.6601	256	0.636719	0.966475	25	0.0976562	256
chr1	227755275	228014765	259491	chr1	227828214	227828505	ID=chr1.6602	292	0.616438	0.818042	20	0.0684932	292
chr1	227755275	228014765	259491	chr1	227828536	227829130	ID=chr1.6603	595	0.727731	0.777067	60	0.10084	595
chr1	227755275	228014765	259491	chr1	227829144	227829511	ID=chr1.6604	368	0.63587	0.755015	27	0.0733696	368
chr1	227755275	228014765	259491	chr1	227829530	227830124	ID=chr1.6605	595	0.732773	0.779932	62	0.104202	595
chr1	227755275	228014765	259491	chr1	227830178	227830433	ID=chr1.6606	256	0.636719	0.966475	25	0.0976562	256
chr1	227755275	228014765	259491	chr1	227830454	227830745	ID=chr1.6607	292	0.613014	0.858824	21	0.0719178	292
chr1	227755275	228014765	259491	chr1	227830771	227831369	ID=chr1.6608	599	0.72621	0.773968	60	0.100167	599
chr1	227755275	228014765	259491	chr1	227831383	227831750	ID=chr1.6609	368	0.63587	0.755015	27	0.0733696	368
chr1	227755275	228014765	259491	chr1	227831769	227832363	ID=chr1.6610	595	0.727731	0.765569	60	0.10084	595
chr1	227755275	228014765	259491	chr1	227832417	227832676	ID=chr1.6611	260	0.634615	0.959268	25	0.0961538	260
chr1	227755275	228014765	259491	chr1	227832697	227832988	ID=chr1.6612	292	0.616438	0.818042	20	0.0684932	292
chr1	227755275	228014765	259491	chr1	227833014	227833613	ID=chr1.6613	600	0.726667	0.774194	60	0.1	600
chr1	227755275	228014765	259491	chr1	227833627	227833994	ID=chr1.6614	368	0.63587	0.755015	27	0.0733696	368
chr1	227755275	228014765	259491	chr1	227834013	227834607	ID=chr1.6615	595	0.731092	0.771151	61	0.102521	595
chr1	227755275	228014765	259491	chr1	227834661	227834908	ID=chr1.6616	248	0.637097	0.994068	25	0.100806	248
chr1	227755275	228014765	259491	chr1	227834929	227835220	ID=chr1.6617	292	0.616438	0.818042	20	0.0684932	292
chr1	227755275	228014765	259491	chr1	227835246	227835845	ID=chr1.6618	600	0.726667	0.773146	60	0.1	600
chr1	227755275	228014765	259491	chr1	227835859	227836226	ID=chr1.6619	368	0.63587	0.755015	27	0.0733696	368
chr1	227755275	228014765	259491	chr1	227836245	227836839	ID=chr1.6620	595	0.731092	0.783294	62	0.104202	595
chr1	227755275	228014765	259491	chr1	227836893	227837140	ID=chr1.6621	248	0.637097	0.994068	25	0.100806	248
chr1	227755275	228014765	259491	chr1	227837161	227837452	ID=chr1.6622	292	0.616438	0.818042	20	0.0684932	292
chr1	227755275	228014765	259491	chr1	227837478	227838077	ID=chr1.6623	600	0.728333	0.782888	61	0.101667	600
chr1	227755275	228014765	259491	chr1	227838091	227838466	ID=chr1.6624	376	0.632979	0.742268	27	0.0718085	376
chr1	227755275	228014765	259491	chr1	227838473	227839071	ID=chr1.6625	599	0.72621	0.788091	62	0.103506	599
chr1	227755275	228014765	259491	chr1	227839125	227839378	ID=chr1.6626	254	0.633858	0.981756	25	0.0984252	254
chr1	227755275	228014765	259491	chr1	227839399	227839690	ID=chr1.6627	292	0.616438	0.818042	20	0.0684932	292
chr1	227755275	228014765	259491	chr1	227839716	227840315	ID=chr1.6628	600	0.726667	0.787097	61	0.101667	600
chr1	227755275	228014765	259491	chr1	227840329	227840696	ID=chr1.6629	368	0.63587	0.755015	27	0.0733696	368
chr1	227755275	228014765	259491	chr1	227840715	227841309	ID=chr1.6630	595	0.729412	0.774475	61	0.102521	595
chr1	227755275	228014765	259491	chr1	227841363	227841618	ID=chr1.6631	256	0.636719	0.966475	25	0.0976562	256
chr1	227755275	228014765	259491	chr1	227841639	227841930	ID=chr1.6632	292	0.616438	0.818042	20	0.0684932	292
chr1	227755275	228014765	259491	chr1	227841956	227842553	ID=chr1.6633	598	0.725753	0.776808	60	0.100334	598
chr1	227755275	228014765	259491	chr1	227842572	227842936	ID=chr1.6634	365	0.641096	0.773949	28	0.0767123	365
chr1	227755275	228014765	259491	chr1	227842955	227843549	ID=chr1.6635	595	0.729412	0.774475	61	0.102521	595
chr1	227755275	228014765	259491	chr1	227843603	227843848	ID=chr1.6636	246	0.642276	0.986051	25	0.101626	246
chr1	227755275	228014765	259491	chr1	227843869	227844160	ID=chr1.6637	292	0.616438	0.818042	20	0.0684932	292
chr1	227755275	228014765	259491	chr1	227844186	227844785	ID=chr1.6638	600	0.728333	0.782888	61	0.101667	600
chr1	227755275	228014765	259491	chr1	227844799	227845166	ID=chr1.6639	368	0.63587	0.755015	27	0.0733696	368
chr1	227755275	228014765	259491	chr1	227845185	227845779	ID=chr1.6640	595	0.729412	0.774475	61	0.102521	595
chr1	227755275	228014765	259491	chr1	227845833	227846088	ID=chr1.6641	256	0.636719	0.966475	25	0.0976562	256
chr1	227755275	228014765	259491	chr1	227846109	227846400	ID=chr1.6642	292	0.616438	0.818042	20	0.0684932	292
chr1	227755275	228014765	259491	chr1	227846426	227847025	ID=chr1.6643	600	0.728333	0.782888	61	0.101667	600
chr1	227755275	228014765	259491	chr1	227847039	227847406	ID=chr1.6644	368	0.63587	0.755015	27	0.0733696	368
chr1	227755275	228014765	259491	chr1	227847425	227848019	ID=chr1.6645	595	0.731092	0.783294	62	0.104202	595
chr1	227755275	228014765	259491	chr1	227848078	227848328	ID=chr1.6646	251	0.625498	0.977922	24	0.0956175	251
chr1	227755275	228014765	259491	chr1	227848349	227848640	ID=chr1.6647	292	0.616438	0.818042	20	0.0684932	292
chr1	227755275	228014765	259491	chr1	227848666	227849265	ID=chr1.6648	600	0.726667	0.787097	61	0.101667	600
chr1	227755275	228014765	259491	chr1	227849279	227849646	ID=chr1.6649	368	0.63587	0.755015	27	0.0733696	368
chr1	227755275	228014765	259491	chr1	227849665	227850259	ID=chr1.6650	595	0.731092	0.771151	61	0.102521	595
chr1	227755275	228014765	259491	chr1	227850313	227850568	ID=chr1.6651	256	0.636719	0.966475	25	0.0976562	256
chr1	227755275	228014765	259491	chr1	227850589	227850880	ID=chr1.6652	292	0.616438	0.818042	20	0.0684932	292
chr1	227755275	228014765	259491	chr1	227850906	227851505	ID=chr1.6653	600	0.728333	0.782888	61	0.101667	600
chr1	227755275	228014765	259491	chr1	227851519	227851886	ID=chr1.6654	368	0.63587	0.755015	27	0.0733696	368
chr1	227755275	228014765	259491	chr1	227851905	227852499	ID=chr1.6655	595	0.731092	0.783294	62	0.104202	595
chr1	227755275	228014765	259491	chr1	227852558	227852808	ID=chr1.6656	251	0.625498	0.977922	24	0.0956175	251
chr1	227755275	228014765	259491	chr1	227852829	227853120	ID=chr1.6657	292	0.616438	0.818042	20	0.0684932	292
chr1	227755275	228014765	259491	chr1	227853146	227853745	ID=chr1.6658	600	0.726667	0.787097	61	0.101667	600
chr1	227755275	228014765	259491	chr1	227853759	227854129	ID=chr1.6659	371	0.636119	0.747816	27	0.0727763	371
chr1	227755275	228014765	259491	chr1	227854142	227854739	ID=chr1.6660	598	0.725753	0.79114	62	0.103679	598
chr1	227755275	228014765	259491	chr1	227854793	227855048	ID=chr1.6661	256	0.628906	0.951084	24	0.09375	256
chr1	227755275	228014765	259491	chr1	227855069	227855360	ID=chr1.6662	292	0.616438	0.818042	20	0.0684932	292
chr1	227755275	228014765	259491	chr1	227855386	227855985	ID=chr1.6663	600	0.726667	0.788199	61	0.101667	600
chr1	227755275	228014765	259491	chr1	227855999	227856366	ID=chr1.6664	368	0.63587	0.755015	27	0.0733696	368
chr1	227755275	228014765	259491	chr1	227856385	227856979	ID=chr1.6665	595	0.729412	0.774475	61	0.102521	595
chr1	227755275	228014765	259491	chr1	227857033	227857280	ID=chr1.6666	248	0.637097	0.994068	25	0.100806	248
chr1	227755275	228014765	259491	chr1	227857301	227857591	ID=chr1.6667	291	0.621993	0.841736	21	0.0721649	291
chr1	227755275	228014765	259491	chr1	227857622	227858217	ID=chr1.6668	596	0.72651	0.778373	60	0.100671	596
chr1	227755275	228014765	259491	chr1	227858231	227858584	ID=chr1.6669	354	0.649718	0.752836	27	0.0762712	354
chr1	227755275	228014765	259491	chr1	227858627	227859211	ID=chr1.6670	585	0.731624	0.782566	61	0.104274	585
chr1	227755275	228014765	259491	chr1	227859265	227859520	ID=chr1.6671	256	0.628906	0.990712	25	0.0976562	256
chr1	227755275	228014765	259491	chr1	227859541	227859832	ID=chr1.6672	292	0.616438	0.818042	20	0.0684932	292
chr1	227755275	228014765	259491	chr1	227859858	227860457	ID=chr1.6673	600	0.726667	0.787097	61	0.101667	600
chr1	227755275	228014765	259491	chr1	227860471	227860838	ID=chr1.6674	368	0.63587	0.755015	27	0.0733696	368
chr1	227755275	228014765	259491	chr1	227860857	227861451	ID=chr1.6675	595	0.729412	0.774475	61	0.102521	595
chr1	227755275	228014765	259491	chr1	227861505	227861760	ID=chr1.6676	256	0.636719	0.966475	25	0.0976562	256
chr1	227755275	228014765	259491	chr1	227861781	227862072	ID=chr1.6677	292	0.616438	0.818042	20	0.0684932	292
chr1	227755275	228014765	259491	chr1	227862098	227862697	ID=chr1.6678	600	0.728333	0.782888	61	0.101667	600
chr1	227755275	228014765	259491	chr1	227862711	227863078	ID=chr1.6679	368	0.63587	0.755015	27	0.0733696	368
chr1	227755275	228014765	259491	chr1	227863097	227863691	ID=chr1.6680	595	0.727731	0.765569	60	0.10084	595
chr1	227755275	228014765	259491	chr1	227863745	227864000	ID=chr1.6681	256	0.636719	0.966475	25	0.0976562	256
chr1	227755275	228014765	259491	chr1	227864021	227864312	ID=chr1.6682	292	0.616438	0.818042	20	0.0684932	292
chr1	227755275	228014765	259491	chr1	227864338	227864936	ID=chr1.6683	599	0.72621	0.773968	60	0.100167	599
chr1	227755275	228014765	259491	chr1	227864950	227865279	ID=chr1.6684	330	0.666667	0.735912	26	0.0787879	330
chr1	227755275	228014765	259491	chr1	227865347	227865930	ID=chr1.6685	584	0.731164	0.785154	61	0.104452	584
chr1	227755275	228014765	259491	chr1	227865984	227866239	ID=chr1.6686	256	0.628906	0.990712	25	0.0976562	256
chr1	227755275	228014765	259491	chr1	227866260	227866551	ID=chr1.6687	292	0.616438	0.818042	20	0.0684932	292
chr1	227755275	228014765	259491	chr1	227866577	227867176	ID=chr1.6688	600	0.726667	0.787097	61	0.101667	600
chr1	227755275	228014765	259491	chr1	227867190	227867565	ID=chr1.6689	376	0.632979	0.742268	27	0.0718085	376
chr1	227755275	228014765	259491	chr1	227867572	227868170	ID=chr1.6690	599	0.72621	0.788091	62	0.103506	599
chr1	227755275	228014765	259491	chr1	227868224	227868479	ID=chr1.6691	256	0.636719	0.966475	25	0.0976562	256
chr1	227755275	228014765	259491	chr1	227868500	227868791	ID=chr1.6692	292	0.616438	0.818042	20	0.0684932	292
chr1	227755275	228014765	259491	chr1	227868817	227869416	ID=chr1.6693	600	0.726667	0.787097	61	0.101667	600
chr1	227755275	228014765	259491	chr1	227869430	227869797	ID=chr1.6694	368	0.63587	0.755015	27	0.0733696	368
chr1	227755275	228014765	259491	chr1	227869816	227870410	ID=chr1.6695	595	0.729412	0.774475	61	0.102521	595
chr1	227755275	228014765	259491	chr1	227870464	227870719	ID=chr1.6696	256	0.636719	0.966475	25	0.0976562	256
chr1	227755275	228014765	259491	chr1	227870740	227871031	ID=chr1.6697	292	0.616438	0.818042	20	0.0684932	292
chr1	227755275	228014765	259491	chr1	227871057	227871656	ID=chr1.6698	600	0.728333	0.782888	61	0.101667	600
chr1	227755275	228014765	259491	chr1	227871670	227872037	ID=chr1.6699	368	0.63587	0.755015	27	0.0733696	368
chr1	227755275	228014765	259491	chr1	227872056	227872650	ID=chr1.6700	595	0.729412	0.774475	61	0.102521	595
chr1	227755275	228014765	259491	chr1	227872704	227872959	ID=chr1.6701	256	0.632812	0.977846	25	0.0976562	256
chr1	227755275	228014765	259491	chr1	227872980	227873271	ID=chr1.6702	292	0.616438	0.818042	20	0.0684932	292
chr1	227755275	228014765	259491	chr1	227873302	227873842	ID=chr1.6703	541	0.728281	0.785196	56	0.103512	541
chr1	227755275	228014765	259491	chr1	227873909	227874276	ID=chr1.6704	368	0.63587	0.755015	27	0.0733696	368
chr1	227755275	228014765	259491	chr1	227874295	227874889	ID=chr1.6705	595	0.731092	0.771151	61	0.102521	595
chr1	227755275	228014765	259491	chr1	227874943	227875198	ID=chr1.6706	256	0.628906	0.990712	25	0.0976562	256
chr1	227755275	228014765	259491	chr1	227875219	227875510	ID=chr1.6707	292	0.616438	0.818042	20	0.0684932	292
chr1	227755275	228014765	259491	chr1	227875536	227876135	ID=chr1.6708	600	0.728333	0.782888	61	0.101667	600
chr1	227755275	228014765	259491	chr1	227876149	227876516	ID=chr1.6709	368	0.63587	0.755015	27	0.0733696	368
chr1	227755275	228014765	259491	chr1	227876535	227877129	ID=chr1.6710	595	0.729412	0.774475	61	0.102521	595
chr1	227755275	228014765	259491	chr1	227877183	227877438	ID=chr1.6711	256	0.632812	0.940024	24	0.09375	256
chr1	227755275	228014765	259491	chr1	227877459	227877750	ID=chr1.6712	292	0.616438	0.818042	20	0.0684932	292
chr1	227755275	228014765	259491	chr1	227877776	227878375	ID=chr1.6713	600	0.726667	0.787097	61	0.101667	600
chr1	227755275	228014765	259491	chr1	227878389	227878756	ID=chr1.6714	368	0.63587	0.755015	27	0.0733696	368
chr1	227755275	228014765	259491	chr1	227878775	227879369	ID=chr1.6715	595	0.729412	0.774475	61	0.102521	595
chr1	227755275	228014765	259491	chr1	227879423	227879668	ID=chr1.6716	246	0.642276	0.986051	25	0.101626	246
chr1	227755275	228014765	259491	chr1	227879689	227879980	ID=chr1.6717	292	0.616438	0.818042	20	0.0684932	292
chr1	227755275	228014765	259491	chr1	227880006	227880605	ID=chr1.6718	600	0.728333	0.782888	61	0.101667	600
chr1	227755275	228014765	259491	chr1	227880619	227880986	ID=chr1.6719	368	0.63587	0.755015	27	0.0733696	368
chr1	227755275	228014765	259491	chr1	227881005	227881599	ID=chr1.6720	595	0.727731	0.765077	60	0.10084	595
chr1	227755275	228014765	259491	chr1	227881653	227881908	ID=chr1.6721	256	0.632812	0.977846	25	0.0976562	256
chr1	227755275	228014765	259491	chr1	227881929	227882220	ID=chr1.6722	292	0.616438	0.818042	20	0.0684932	292
chr1	227755275	228014765	259491	chr1	227882251	227882844	ID=chr1.6723	594	0.727273	0.778914	60	0.10101	594
chr1	227755275	228014765	259491	chr1	227882858	227883225	ID=chr1.6724	368	0.63587	0.755015	27	0.0733696	368
chr1	227755275	228014765	259491	chr1	227883244	227883838	ID=chr1.6725	595	0.729412	0.774475	61	0.102521	595
chr1	227755275	228014765	259491	chr1	227883892	227884147	ID=chr1.6726	256	0.632812	0.940024	24	0.09375	256
chr1	227755275	228014765	259491	chr1	227884168	227884459	ID=chr1.6727	292	0.616438	0.818042	20	0.0684932	292
chr1	227755275	228014765	259491	chr1	227884485	227885084	ID=chr1.6728	600	0.728333	0.782888	61	0.101667	600
chr1	227755275	228014765	259491	chr1	227885098	227885465	ID=chr1.6729	368	0.63587	0.755015	27	0.0733696	368
chr1	227755275	228014765	259491	chr1	227885484	227886078	ID=chr1.6730	595	0.729412	0.774475	61	0.102521	595
chr1	227755275	228014765	259491	chr1	227886132	227886379	ID=chr1.6731	248	0.637097	0.994068	25	0.100806	248
chr1	227755275	228014765	259491	chr1	227886400	227886690	ID=chr1.6732	291	0.621993	0.841736	21	0.0721649	291
chr1	227755275	228014765	259491	chr1	227886721	227887315	ID=chr1.6733	595	0.72437	0.781455	60	0.10084	595
chr1	227755275	228014765	259491	chr1	227887329	227887697	ID=chr1.6734	369	0.628726	0.744876	26	0.0704607	369
chr1	227755275	228014765	259491	chr1	227887715	227888309	ID=chr1.6735	595	0.731092	0.783793	62	0.104202	595
chr1	227755275	228014765	259491	chr1	227888363	227888618	ID=chr1.6736	256	0.628906	0.990712	25	0.0976562	256
chr1	227755275	228014765	259491	chr1	227888639	227888930	ID=chr1.6737	292	0.613014	0.832146	20	0.0684932	292
chr1	227755275	228014765	259491	chr1	227888956	227889555	ID=chr1.6738	600	0.726667	0.787097	61	0.101667	600
chr1	227755275	228014765	259491	chr1	227889569	227889936	ID=chr1.6739	368	0.63587	0.755015	27	0.0733696	368
chr1	227755275	228014765	259491	chr1	227889955	227890549	ID=chr1.6740	595	0.729412	0.774475	61	0.102521	595
chr1	227755275	228014765	259491	chr1	227890603	227890858	ID=chr1.6741	256	0.636719	0.966475	25	0.0976562	256
chr1	227755275	228014765	259491	chr1	227890879	227891170	ID=chr1.6742	292	0.616438	0.818042	20	0.0684932	292
chr1	227755275	228014765	259491	chr1	227891196	227891793	ID=chr1.6743	598	0.725753	0.776808	60	0.100334	598
chr1	227755275	228014765	259491	chr1	227891812	227892176	ID=chr1.6744	365	0.641096	0.773949	28	0.0767123	365
chr1	227755275	228014765	259491	chr1	227892195	227892789	ID=chr1.6745	595	0.731092	0.771151	61	0.102521	595
chr1	227755275	228014765	259491	chr1	227892843	227893088	ID=chr1.6746	246	0.642276	0.947368	24	0.097561	246
chr1	227755275	228014765	259491	chr1	227893109	227893400	ID=chr1.6747	292	0.616438	0.818042	20	0.0684932	292
chr1	227755275	228014765	259491	chr1	227893426	227894025	ID=chr1.6748	600	0.728333	0.782888	61	0.101667	600
chr1	227755275	228014765	259491	chr1	227894039	227894392	ID=chr1.6749	354	0.649718	0.752836	27	0.0762712	354
chr1	227755275	228014765	259491	chr1	227894435	227895019	ID=chr1.6750	585	0.731624	0.782566	61	0.104274	585
chr1	227755275	228014765	259491	chr1	227895073	227895328	ID=chr1.6751	256	0.632812	0.977846	25	0.0976562	256
chr1	227755275	228014765	259491	chr1	227895349	227895639	ID=chr1.6752	291	0.621993	0.841736	21	0.0721649	291
chr1	227755275	228014765	259491	chr1	227895670	227896264	ID=chr1.6753	595	0.72437	0.781455	60	0.10084	595
chr1	227755275	228014765	259491	chr1	227896278	227896646	ID=chr1.6754	369	0.628726	0.744876	26	0.0704607	369
chr1	227755275	228014765	259491	chr1	227896664	227897258	ID=chr1.6755	595	0.731092	0.783793	62	0.104202	595
chr1	227755275	228014765	259491	chr1	227897312	227897567	ID=chr1.6756	256	0.628906	0.990712	25	0.0976562	256
chr1	227755275	228014765	259491	chr1	227897588	227897879	ID=chr1.6757	292	0.613014	0.832146	20	0.0684932	292
chr1	227755275	228014765	259491	chr1	227897905	227898504	ID=chr1.6758	600	0.726667	0.787097	61	0.101667	600
chr1	227755275	228014765	259491	chr1	227898518	227898885	ID=chr1.6759	368	0.63587	0.755015	27	0.0733696	368
chr1	227755275	228014765	259491	chr1	227898904	227899498	ID=chr1.6760	595	0.729412	0.774475	61	0.102521	595
chr1	227755275	228014765	259491	chr1	227899552	227899807	ID=chr1.6761	256	0.636719	0.966475	25	0.0976562	256
chr1	227755275	228014765	259491	chr1	227899828	227900119	ID=chr1.6762	292	0.616438	0.818042	20	0.0684932	292
chr1	227755275	228014765	259491	chr1	227900145	227900742	ID=chr1.6763	598	0.725753	0.776808	60	0.100334	598
chr1	227755275	228014765	259491	chr1	227900761	227901125	ID=chr1.6764	365	0.641096	0.773949	28	0.0767123	365
chr1	227755275	228014765	259491	chr1	227901144	227901738	ID=chr1.6765	595	0.731092	0.771151	61	0.102521	595
chr1	227755275	228014765	259491	chr1	227901792	227902037	ID=chr1.6766	246	0.642276	0.986051	25	0.101626	246
chr1	227755275	228014765	259491	chr1	227902058	227902349	ID=chr1.6767	292	0.616438	0.818042	20	0.0684932	292
chr1	227755275	228014765	259491	chr1	227902375	227902974	ID=chr1.6768	600	0.728333	0.782888	61	0.101667	600
chr1	227755275	228014765	259491	chr1	227902988	227903355	ID=chr1.6769	368	0.638587	0.74966	27	0.0733696	368
chr1	227755275	228014765	259491	chr1	227903374	227903968	ID=chr1.6770	595	0.729412	0.774475	61	0.102521	595
chr1	227755275	228014765	259491	chr1	227904022	227904277	ID=chr1.6771	256	0.636719	0.966475	25	0.0976562	256
chr1	227755275	228014765	259491	chr1	227904298	227904589	ID=chr1.6772	292	0.616438	0.818042	20	0.0684932	292
chr1	227755275	228014765	259491	chr1	227904615	227905213	ID=chr1.6773	599	0.72621	0.773968	60	0.100167	599
chr1	227755275	228014765	259491	chr1	227905227	227905594	ID=chr1.6774	368	0.63587	0.755015	27	0.0733696	368
chr1	227755275	228014765	259491	chr1	227905613	227906207	ID=chr1.6775	595	0.731092	0.783294	62	0.104202	595
chr1	227755275	228014765	259491	chr1	227906261	227906516	ID=chr1.6776	256	0.632812	0.940024	24	0.09375	256
chr1	227755275	228014765	259491	chr1	227906537	227906828	ID=chr1.6777	292	0.616438	0.818042	20	0.0684932	292
chr1	227755275	228014765	259491	chr1	227906859	227907453	ID=chr1.6778	595	0.72605	0.767222	59	0.0991597	595
chr1	227755275	228014765	259491	chr1	227907467	227907834	ID=chr1.6779	368	0.63587	0.755015	27	0.0733696	368
chr1	227755275	228014765	259491	chr1	227907853	227908447	ID=chr1.6780	595	0.729412	0.774475	61	0.102521	595
chr1	227755275	228014765	259491	chr1	227908501	227908756	ID=chr1.6781	256	0.636719	0.966475	25	0.0976562	256
chr1	227755275	228014765	259491	chr1	227908777	227909068	ID=chr1.6782	292	0.616438	0.818042	20	0.0684932	292
chr1	227755275	228014765	259491	chr1	227909094	227909692	ID=chr1.6783	599	0.72621	0.773968	60	0.100167	599
chr1	227755275	228014765	259491	chr1	227909706	227910073	ID=chr1.6784	368	0.63587	0.755015	27	0.0733696	368
chr1	227755275	228014765	259491	chr1	227910092	227910686	ID=chr1.6785	595	0.731092	0.783294	62	0.104202	595
chr1	227755275	228014765	259491	chr1	227910740	227910995	ID=chr1.6786	256	0.636719	0.966475	25	0.0976562	256
chr1	227755275	228014765	259491	chr1	227911016	227911307	ID=chr1.6787	292	0.616438	0.818042	20	0.0684932	292
chr1	227755275	228014765	259491	chr1	227911333	227911932	ID=chr1.6788	600	0.728333	0.795722	62	0.103333	600
chr1	227755275	228014765	259491	chr1	227911946	227912313	ID=chr1.6789	368	0.63587	0.755015	27	0.0733696	368
chr1	227755275	228014765	259491	chr1	227912332	227912926	ID=chr1.6790	595	0.727731	0.765569	60	0.10084	595
chr1	227755275	228014765	259491	chr1	227912980	227913235	ID=chr1.6791	256	0.636719	0.966475	25	0.0976562	256
chr1	227755275	228014765	259491	chr1	227913256	227913547	ID=chr1.6792	292	0.616438	0.818042	20	0.0684932	292
chr1	227755275	228014765	259491	chr1	227913573	227914172	ID=chr1.6793	600	0.728333	0.782888	61	0.101667	600
chr1	227755275	228014765	259491	chr1	227914186	227914553	ID=chr1.6794	368	0.63587	0.755015	27	0.0733696	368
chr1	227755275	228014765	259491	chr1	227914572	227915166	ID=chr1.6795	595	0.729412	0.774475	61	0.102521	595
chr1	227755275	228014765	259491	chr1	227915220	227915475	ID=chr1.6796	256	0.636719	0.966475	25	0.0976562	256
chr1	227755275	228014765	259491	chr1	227915496	227915787	ID=chr1.6797	292	0.616438	0.818042	20	0.0684932	292
chr1	227755275	228014765	259491	chr1	227915813	227916412	ID=chr1.6798	600	0.728333	0.782888	61	0.101667	600
chr1	227755275	228014765	259491	chr1	227916426	227916793	ID=chr1.6799	368	0.63587	0.755015	27	0.0733696	368
chr1	227755275	228014765	259491	chr1	227916812	227917406	ID=chr1.6800	595	0.729412	0.774475	61	0.102521	595
chr1	227755275	228014765	259491	chr1	227917460	227917715	ID=chr1.6801	256	0.636719	0.966475	25	0.0976562	256
chr1	227755275	228014765	259491	chr1	227917736	227918027	ID=chr1.6802	292	0.616438	0.818042	20	0.0684932	292
chr1	227755275	228014765	259491	chr1	227918053	227918652	ID=chr1.6803	600	0.728333	0.782888	61	0.101667	600
chr1	227755275	228014765	259491	chr1	227918666	227919033	ID=chr1.6804	368	0.63587	0.755015	27	0.0733696	368
chr1	227755275	228014765	259491	chr1	227919052	227919646	ID=chr1.6805	595	0.731092	0.783793	62	0.104202	595
chr1	227755275	228014765	259491	chr1	227919700	227919955	ID=chr1.6806	256	0.628906	0.990712	25	0.0976562	256
chr1	227755275	228014765	259491	chr1	227919976	227920267	ID=chr1.6807	292	0.613014	0.832146	20	0.0684932	292
chr1	227755275	228014765	259491	chr1	227920293	227920892	ID=chr1.6808	600	0.726667	0.787097	61	0.101667	600
chr1	227755275	228014765	259491	chr1	227920903	227921280	ID=chr1.6809	378	0.62963	0.74868	27	0.0714286	378
chr1	227755275	228014765	259491	chr1	227921287	227921885	ID=chr1.6810	599	0.72621	0.788091	62	0.103506	599
chr1	227755275	228014765	259491	chr1	227921939	227922198	ID=chr1.6811	260	0.630769	0.970294	25	0.0961538	260
chr1	227755275	228014765	259491	chr1	227922219	227922510	ID=chr1.6812	292	0.616438	0.818042	20	0.0684932	292
chr1	227755275	228014765	259491	chr1	227922536	227923135	ID=chr1.6813	600	0.726667	0.787097	61	0.101667	600
chr1	227755275	228014765	259491	chr1	227923149	227923516	ID=chr1.6814	368	0.633152	0.734869	26	0.0706522	368
chr1	227755275	228014765	259491	chr1	227923535	227924129	ID=chr1.6815	595	0.729412	0.774475	61	0.102521	595
chr1	227755275	228014765	259491	chr1	227924183	227924438	ID=chr1.6816	256	0.636719	0.966475	25	0.0976562	256
chr1	227755275	228014765	259491	chr1	227924459	227924750	ID=chr1.6817	292	0.616438	0.818042	20	0.0684932	292
chr1	227755275	228014765	259491	chr1	227924776	227925374	ID=chr1.6818	599	0.72621	0.773968	60	0.100167	599
chr1	227755275	228014765	259491	chr1	227925388	227925755	ID=chr1.6819	368	0.63587	0.755015	27	0.0733696	368
chr1	227755275	228014765	259491	chr1	227925774	227926368	ID=chr1.6820	595	0.731092	0.783294	62	0.104202	595
chr1	227755275	228014765	259491	chr1	227926422	227926677	ID=chr1.6821	256	0.632812	0.977846	25	0.0976562	256
chr1	227755275	228014765	259491	chr1	227926698	227926989	ID=chr1.6822	292	0.616438	0.818042	20	0.0684932	292
chr1	227755275	228014765	259491	chr1	227927020	227927614	ID=chr1.6823	595	0.72605	0.781267	60	0.10084	595
chr1	227755275	228014765	259491	chr1	227927628	227927995	ID=chr1.6824	368	0.63587	0.755015	27	0.0733696	368
chr1	227755275	228014765	259491	chr1	227928014	227928608	ID=chr1.6825	595	0.729412	0.774475	61	0.102521	595
chr1	227755275	228014765	259491	chr1	227928662	227928917	ID=chr1.6826	256	0.636719	0.966475	25	0.0976562	256
chr1	227755275	228014765	259491	chr1	227928938	227929229	ID=chr1.6827	292	0.616438	0.818042	20	0.0684932	292
chr1	227755275	228014765	259491	chr1	227929255	227929853	ID=chr1.6828	599	0.72621	0.773968	60	0.100167	599
chr1	227755275	228014765	259491	chr1	227929867	227930234	ID=chr1.6829	368	0.63587	0.755015	27	0.0733696	368
chr1	227755275	228014765	259491	chr1	227930253	227930847	ID=chr1.6830	595	0.731092	0.783294	62	0.104202	595
chr1	227755275	228014765	259491	chr1	227930901	227931156	ID=chr1.6831	256	0.636719	0.966475	25	0.0976562	256
chr1	227755275	228014765	259491	chr1	227931177	227931468	ID=chr1.6832	292	0.616438	0.818042	20	0.0684932	292
chr1	227755275	228014765	259491	chr1	227931499	227932093	ID=chr1.6833	595	0.727731	0.777067	60	0.10084	595
chr1	227755275	228014765	259491	chr1	227932107	227932474	ID=chr1.6834	368	0.63587	0.755015	27	0.0733696	368
chr1	227755275	228014765	259491	chr1	227932493	227933087	ID=chr1.6835	595	0.732773	0.779932	62	0.104202	595
chr1	227755275	228014765	259491	chr1	227933141	227933388	ID=chr1.6836	248	0.637097	0.994068	25	0.100806	248
chr1	227755275	228014765	259491	chr1	227933409	227933700	ID=chr1.6837	292	0.613014	0.790539	19	0.0650685	292
chr1	227755275	228014765	259491	chr1	227933726	227934324	ID=chr1.6838	599	0.724541	0.764163	59	0.0984975	599
chr1	227755275	228014765	259491	chr1	227934338	227934705	ID=chr1.6839	368	0.63587	0.755015	27	0.0733696	368
chr1	227755275	228014765	259491	chr1	227934724	227935318	ID=chr1.6840	595	0.731092	0.783294	62	0.104202	595
chr1	227755275	228014765	259491	chr1	227935372	227935627	ID=chr1.6841	256	0.636719	0.966475	25	0.0976562	256
chr1	227755275	228014765	259491	chr1	227935648	227935939	ID=chr1.6842	292	0.616438	0.818042	20	0.0684932	292
chr1	227755275	228014765	259491	chr1	227935965	227936563	ID=chr1.6843	599	0.72621	0.773968	60	0.100167	599
chr1	227755275	228014765	259491	chr1	227936577	227936944	ID=chr1.6844	368	0.63587	0.755015	27	0.0733696	368
chr1	227755275	228014765	259491	chr1	227936963	227937557	ID=chr1.6845	595	0.731092	0.783294	62	0.104202	595
chr1	227755275	228014765	259491	chr1	227937611	227937866	ID=chr1.6846	256	0.636719	0.966475	25	0.0976562	256
chr1	227755275	228014765	259491	chr1	227937887	227938178	ID=chr1.6847	292	0.616438	0.818042	20	0.0684932	292
chr1	227755275	228014765	259491	chr1	227938204	227938803	ID=chr1.6848	600	0.728333	0.795722	62	0.103333	600
chr1	227755275	228014765	259491	chr1	227938817	227939184	ID=chr1.6849	368	0.63587	0.755015	27	0.0733696	368
chr1	227755275	228014765	259491	chr1	227939203	227939797	ID=chr1.6850	595	0.727731	0.765077	60	0.10084	595
chr1	227755275	228014765	259491	chr1	227939851	227940106	ID=chr1.6851	256	0.636719	0.966475	25	0.0976562	256
chr1	227755275	228014765	259491	chr1	227940127	227940418	ID=chr1.6852	292	0.616438	0.818042	20	0.0684932	292
chr1	227755275	228014765	259491	chr1	227940444	227941043	ID=chr1.6853	600	0.728333	0.782888	61	0.101667	600
chr1	227755275	228014765	259491	chr1	227941057	227941424	ID=chr1.6854	368	0.63587	0.755015	27	0.0733696	368
chr1	227755275	228014765	259491	chr1	227941443	227942037	ID=chr1.6855	595	0.729412	0.774475	61	0.102521	595
chr1	227755275	228014765	259491	chr1	227942091	227942346	ID=chr1.6856	256	0.636719	0.966475	25	0.0976562	256
chr1	227755275	228014765	259491	chr1	227942367	227942658	ID=chr1.6857	292	0.616438	0.818042	20	0.0684932	292
chr1	227755275	228014765	259491	chr1	227942684	227943283	ID=chr1.6858	600	0.728333	0.782888	61	0.101667	600
chr1	227755275	228014765	259491	chr1	227943297	227943664	ID=chr1.6859	368	0.63587	0.755015	27	0.0733696	368
chr1	227755275	228014765	259491	chr1	227943683	227944277	ID=chr1.6860	595	0.727731	0.765077	60	0.10084	595
chr1	227755275	228014765	259491	chr1	227944331	227944586	ID=chr1.6861	256	0.636719	0.966475	25	0.0976562	256
chr1	227755275	228014765	259491	chr1	227944607	227944898	ID=chr1.6862	292	0.616438	0.818042	20	0.0684932	292
chr1	227755275	228014765	259491	chr1	227944924	227945523	ID=chr1.6863	600	0.728333	0.782888	61	0.101667	600
chr1	227755275	228014765	259491	chr1	227945537	227945904	ID=chr1.6864	368	0.63587	0.755015	27	0.0733696	368
chr1	227755275	228014765	259491	chr1	227945923	227946517	ID=chr1.6865	595	0.727731	0.765077	60	0.10084	595
chr1	227755275	228014765	259491	chr1	227946571	227946826	ID=chr1.6866	256	0.636719	0.966475	25	0.0976562	256
chr1	227755275	228014765	259491	chr1	227946847	227947138	ID=chr1.6867	292	0.616438	0.818042	20	0.0684932	292
chr1	227755275	228014765	259491	chr1	227947164	227947763	ID=chr1.6868	600	0.728333	0.782888	61	0.101667	600
chr1	227755275	228014765	259491	chr1	227947777	227948144	ID=chr1.6869	368	0.63587	0.755015	27	0.0733696	368
chr1	227755275	228014765	259491	chr1	227948163	227948757	ID=chr1.6870	595	0.729412	0.774475	61	0.102521	595
chr1	227755275	228014765	259491	chr1	227948811	227949066	ID=chr1.6871	256	0.636719	0.966475	25	0.0976562	256
chr1	227755275	228014765	259491	chr1	227949087	227949378	ID=chr1.6872	292	0.616438	0.818042	20	0.0684932	292
chr1	227755275	228014765	259491	chr1	227949404	227950003	ID=chr1.6873	600	0.728333	0.782888	61	0.101667	600
chr1	227755275	228014765	259491	chr1	227950017	227950384	ID=chr1.6874	368	0.63587	0.755015	27	0.0733696	368
chr1	227755275	228014765	259491	chr1	227950403	227950997	ID=chr1.6875	595	0.727731	0.765077	60	0.10084	595
chr1	227755275	228014765	259491	chr1	227951051	227951306	ID=chr1.6876	256	0.636719	0.966475	25	0.0976562	256
chr1	227755275	228014765	259491	chr1	227951327	227951618	ID=chr1.6877	292	0.616438	0.818042	20	0.0684932	292
chr1	227755275	228014765	259491	chr1	227951644	227952243	ID=chr1.6878	600	0.728333	0.782888	61	0.101667	600
chr1	227755275	228014765	259491	chr1	227952257	227952624	ID=chr1.6879	368	0.63587	0.755015	27	0.0733696	368
chr1	227755275	228014765	259491	chr1	227952643	227953237	ID=chr1.6880	595	0.729412	0.774475	61	0.102521	595
chr1	227755275	228014765	259491	chr1	227953291	227953546	ID=chr1.6881	256	0.636719	0.966475	25	0.0976562	256
chr1	227755275	228014765	259491	chr1	227953567	227953858	ID=chr1.6882	292	0.616438	0.818042	20	0.0684932	292
chr1	227755275	228014765	259491	chr1	227953884	227954483	ID=chr1.6883	600	0.728333	0.782888	61	0.101667	600
chr1	227755275	228014765	259491	chr1	227954497	227954864	ID=chr1.6884	368	0.63587	0.755015	27	0.0733696	368
chr1	227755275	228014765	259491	chr1	227954883	227955477	ID=chr1.6885	595	0.731092	0.783294	62	0.104202	595
chr1	227755275	228014765	259491	chr1	227955531	227955786	ID=chr1.6886	256	0.636719	0.966475	25	0.0976562	256
chr1	227755275	228014765	259491	chr1	227955805	227956098	ID=chr1.6887	294	0.619048	0.817575	20	0.0680272	294
chr1	227755275	228014765	259491	chr1	227956124	227956723	ID=chr1.6888	600	0.728333	0.782888	61	0.101667	600
chr1	227755275	228014765	259491	chr1	227956737	227957104	ID=chr1.6889	368	0.63587	0.755015	27	0.0733696	368
chr1	227755275	228014765	259491	chr1	227957123	227957717	ID=chr1.6890	595	0.729412	0.774475	61	0.102521	595
chr1	227755275	228014765	259491	chr1	227957771	227958026	ID=chr1.6891	256	0.632812	0.977846	25	0.0976562	256
chr1	227755275	228014765	259491	chr1	227958047	227958338	ID=chr1.6892	292	0.616438	0.818042	20	0.0684932	292
chr1	227755275	228014765	259491	chr1	227958364	227958961	ID=chr1.6893	598	0.725753	0.776808	60	0.100334	598
chr1	227755275	228014765	259491	chr1	227958980	227959344	ID=chr1.6894	365	0.638356	0.754248	27	0.0739726	365
chr1	227755275	228014765	259491	chr1	227959363	227959957	ID=chr1.6895	595	0.729412	0.774475	61	0.102521	595
chr1	227755275	228014765	259491	chr1	227960011	227960266	ID=chr1.6896	256	0.632812	0.977846	25	0.0976562	256
chr1	227755275	228014765	259491	chr1	227960287	227960578	ID=chr1.6897	292	0.616438	0.818042	20	0.0684932	292
chr1	227755275	228014765	259491	chr1	227960604	227961201	ID=chr1.6898	598	0.725753	0.776808	60	0.100334	598
chr1	227755275	228014765	259491	chr1	227961220	227961584	ID=chr1.6899	365	0.638356	0.754248	27	0.0739726	365
chr1	227755275	228014765	259491	chr1	227961603	227962187	ID=chr1.6900	585	0.731624	0.757905	59	0.100855	585
chr1	227755275	228014765	259491	chr1	227962241	227962488	ID=chr1.6901	248	0.637097	0.994068	25	0.100806	248
chr1	227755275	228014765	259491	chr1	227962509	227962800	ID=chr1.6902	292	0.616438	0.818042	20	0.0684932	292
chr1	227755275	228014765	259491	chr1	227962826	227963423	ID=chr1.6903	598	0.727425	0.786571	61	0.102007	598
chr1	227755275	228014765	259491	chr1	227963442	227963806	ID=chr1.6904	365	0.638356	0.754248	27	0.0739726	365
chr1	227755275	228014765	259491	chr1	227963825	227964419	ID=chr1.6905	595	0.729412	0.774475	61	0.102521	595
chr1	227755275	228014765	259491	chr1	227964473	227964720	ID=chr1.6906	248	0.637097	0.994068	25	0.100806	248
chr1	227755275	228014765	259491	chr1	227964741	227965032	ID=chr1.6907	292	0.616438	0.818042	20	0.0684932	292
chr1	227755275	228014765	259491	chr1	227965058	227965655	ID=chr1.6908	598	0.727425	0.786571	61	0.102007	598
chr1	227755275	228014765	259491	chr1	227965674	227966038	ID=chr1.6909	365	0.638356	0.754248	27	0.0739726	365
chr1	227755275	228014765	259491	chr1	227966057	227966651	ID=chr1.6910	595	0.729412	0.774475	61	0.102521	595
chr1	227755275	228014765	259491	chr1	227966705	227966960	ID=chr1.6911	256	0.632812	0.977846	25	0.0976562	256
chr1	227755275	228014765	259491	chr1	227966981	227967272	ID=chr1.6912	292	0.616438	0.818042	20	0.0684932	292
chr1	227755275	228014765	259491	chr1	227967298	227967895	ID=chr1.6913	598	0.725753	0.776808	60	0.100334	598
chr1	227755275	228014765	259491	chr1	227967914	227968278	ID=chr1.6914	365	0.638356	0.754248	27	0.0739726	365
chr1	227755275	228014765	259491	chr1	227968297	227968891	ID=chr1.6915	595	0.729412	0.774475	61	0.102521	595
chr1	227755275	228014765	259491	chr1	227968945	227969200	ID=chr1.6916	256	0.636719	0.966475	25	0.0976562	256
chr1	227755275	228014765	259491	chr1	227969221	227969512	ID=chr1.6917	292	0.616438	0.818042	20	0.0684932	292
chr1	227755275	228014765	259491	chr1	227969538	227970135	ID=chr1.6918	598	0.725753	0.776808	60	0.100334	598
chr1	227755275	228014765	259491	chr1	227970154	227970518	ID=chr1.6919	365	0.638356	0.754248	27	0.0739726	365
chr1	227755275	228014765	259491	chr1	227970537	227971131	ID=chr1.6920	595	0.731092	0.783294	62	0.104202	595
chr1	227755275	228014765	259491	chr1	227971185	227971432	ID=chr1.6921	248	0.637097	0.994068	25	0.100806	248
chr1	227755275	228014765	259491	chr1	227971453	227971744	ID=chr1.6922	292	0.616438	0.818042	20	0.0684932	292
chr1	227755275	228014765	259491	chr1	227971770	227972367	ID=chr1.6923	598	0.727425	0.786571	61	0.102007	598
chr1	227755275	228014765	259491	chr1	227972386	227972750	ID=chr1.6924	365	0.638356	0.754248	27	0.0739726	365
chr1	227755275	228014765	259491	chr1	227972769	227973363	ID=chr1.6925	595	0.731092	0.783294	62	0.104202	595
chr1	227755275	228014765	259491	chr1	227973417	227973670	ID=chr1.6926	254	0.633858	0.980846	25	0.0984252	254
chr1	227755275	228014765	259491	chr1	227973691	227973982	ID=chr1.6927	292	0.616438	0.818042	20	0.0684932	292
chr1	227755275	228014765	259491	chr1	227974008	227974607	ID=chr1.6928	600	0.728333	0.782888	61	0.101667	600
chr1	227755275	228014765	259491	chr1	227974621	227974988	ID=chr1.6929	368	0.63587	0.755015	27	0.0733696	368
chr1	227755275	228014765	259491	chr1	227975007	227975601	ID=chr1.6930	595	0.731092	0.783294	62	0.104202	595
chr1	227755275	228014765	259491	chr1	227975655	227975910	ID=chr1.6931	256	0.632812	0.977846	25	0.0976562	256
chr1	227755275	228014765	259491	chr1	227975931	227976222	ID=chr1.6932	292	0.616438	0.818042	20	0.0684932	292
chr1	227755275	228014765	259491	chr1	227976248	227976845	ID=chr1.6933	598	0.725753	0.776808	60	0.100334	598
chr1	227755275	228014765	259491	chr1	227976864	227977228	ID=chr1.6934	365	0.638356	0.754248	27	0.0739726	365
chr1	227755275	228014765	259491	chr1	227977247	227977841	ID=chr1.6935	595	0.729412	0.774475	61	0.102521	595
chr1	227755275	228014765	259491	chr1	227977895	227978150	ID=chr1.6936	256	0.632812	0.977846	25	0.0976562	256
chr1	227755275	228014765	259491	chr1	227978171	227978462	ID=chr1.6937	292	0.616438	0.818042	20	0.0684932	292
chr1	227755275	228014765	259491	chr1	227978488	227979085	ID=chr1.6938	598	0.725753	0.776808	60	0.100334	598
chr1	227755275	228014765	259491	chr1	227979104	227979468	ID=chr1.6939	365	0.638356	0.754248	27	0.0739726	365
chr1	227755275	228014765	259491	chr1	227979487	227980081	ID=chr1.6940	595	0.729412	0.774475	61	0.102521	595
chr1	227755275	228014765	259491	chr1	227980135	227980390	ID=chr1.6941	256	0.632812	0.977846	25	0.0976562	256
chr1	227755275	228014765	259491	chr1	227980411	227980702	ID=chr1.6942	292	0.616438	0.818042	20	0.0684932	292
chr1	227755275	228014765	259491	chr1	227980728	227981325	ID=chr1.6943	598	0.72408	0.780985	60	0.100334	598
chr1	227755275	228014765	259491	chr1	227981344	227981708	ID=chr1.6944	365	0.638356	0.754248	27	0.0739726	365
chr1	227755275	228014765	259491	chr1	227981727	227982321	ID=chr1.6945	595	0.729412	0.774475	61	0.102521	595
chr1	227755275	228014765	259491	chr1	227982375	227982630	ID=chr1.6946	256	0.632812	0.977846	25	0.0976562	256
chr1	227755275	228014765	259491	chr1	227982651	227982942	ID=chr1.6947	292	0.616438	0.818042	20	0.0684932	292
chr1	227755275	228014765	259491	chr1	227982968	227983565	ID=chr1.6948	598	0.72408	0.780985	60	0.100334	598
chr1	227755275	228014765	259491	chr1	227983584	227983948	ID=chr1.6949	365	0.638356	0.754248	27	0.0739726	365
chr1	227755275	228014765	259491	chr1	227983967	227984561	ID=chr1.6950	595	0.727731	0.765569	60	0.10084	595
chr1	227755275	228014765	259491	chr1	227984615	227984870	ID=chr1.6951	256	0.636719	0.966475	25	0.0976562	256
chr1	227755275	228014765	259491	chr1	227984891	227985182	ID=chr1.6952	292	0.616438	0.818042	20	0.0684932	292
chr1	227755275	228014765	259491	chr1	227985208	227985807	ID=chr1.6953	600	0.728333	0.782888	61	0.101667	600
chr1	227755275	228014765	259491	chr1	227985821	227986188	ID=chr1.6954	368	0.63587	0.755015	27	0.0733696	368
chr1	227755275	228014765	259491	chr1	227986207	227986801	ID=chr1.6955	595	0.729412	0.774475	61	0.102521	595
chr1	227755275	228014765	259491	chr1	227986855	227987110	ID=chr1.6956	256	0.632812	0.977846	25	0.0976562	256
chr1	227755275	228014765	259491	chr1	227987131	227987422	ID=chr1.6957	292	0.616438	0.818042	20	0.0684932	292
chr1	227755275	228014765	259491	chr1	227987448	227988045	ID=chr1.6958	598	0.725753	0.776808	60	0.100334	598
chr1	227755275	228014765	259491	chr1	227988064	227988428	ID=chr1.6959	365	0.638356	0.754248	27	0.0739726	365
chr1	227755275	228014765	259491	chr1	227988447	227989041	ID=chr1.6960	595	0.729412	0.774475	61	0.102521	595
chr1	227755275	228014765	259491	chr1	227989095	227989350	ID=chr1.6961	256	0.632812	0.977846	25	0.0976562	256
chr1	227755275	228014765	259491	chr1	227989371	227989662	ID=chr1.6962	292	0.616438	0.818042	20	0.0684932	292
chr1	227755275	228014765	259491	chr1	227989688	227990285	ID=chr1.6963	598	0.725753	0.776808	60	0.100334	598
chr1	227755275	228014765	259491	chr1	227990304	227990668	ID=chr1.6964	365	0.638356	0.754248	27	0.0739726	365
chr1	227755275	228014765	259491	chr1	227990687	227991281	ID=chr1.6965	595	0.729412	0.774475	61	0.102521	595
chr1	227755275	228014765	259491	chr1	227991335	227991590	ID=chr1.6966	256	0.632812	0.977846	25	0.0976562	256
chr1	227755275	228014765	259491	chr1	227991611	227991902	ID=chr1.6967	292	0.616438	0.818042	20	0.0684932	292
chr1	227755275	228014765	259491	chr1	227991928	227992525	ID=chr1.6968	598	0.72408	0.780985	60	0.100334	598
chr1	227755275	228014765	259491	chr1	227992544	227992908	ID=chr1.6969	365	0.638356	0.754248	27	0.0739726	365
chr1	227755275	228014765	259491	chr1	227992927	227993521	ID=chr1.6970	595	0.729412	0.774475	61	0.102521	595
chr1	227755275	228014765	259491	chr1	227993575	227993830	ID=chr1.6971	256	0.632812	0.977846	25	0.0976562	256
chr1	227755275	228014765	259491	chr1	227993851	227994142	ID=chr1.6972	292	0.616438	0.818042	20	0.0684932	292
chr1	227755275	228014765	259491	chr1	227994168	227994765	ID=chr1.6973	598	0.72408	0.780985	60	0.100334	598
chr1	227755275	228014765	259491	chr1	227994784	227995148	ID=chr1.6974	365	0.638356	0.754248	27	0.0739726	365
chr1	227755275	228014765	259491	chr1	227995167	227995761	ID=chr1.6975	595	0.727731	0.765569	60	0.10084	595
chr1	227755275	228014765	259491	chr1	227995815	227996070	ID=chr1.6976	256	0.636719	0.966475	25	0.0976562	256
chr1	227755275	228014765	259491	chr1	227996091	227996382	ID=chr1.6977	292	0.616438	0.818042	20	0.0684932	292
chr1	227755275	228014765	259491	chr1	227996408	227997005	ID=chr1.6978	598	0.725753	0.776808	60	0.100334	598
chr1	227755275	228014765	259491	chr1	227997024	227997388	ID=chr1.6979	365	0.638356	0.754248	27	0.0739726	365
chr1	227755275	228014765	259491	chr1	227997407	227998001	ID=chr1.6980	595	0.729412	0.774475	61	0.102521	595
chr1	227755275	228014765	259491	chr1	227998055	227998310	ID=chr1.6981	256	0.636719	0.966475	25	0.0976562	256
chr1	227755275	228014765	259491	chr1	227998331	227998622	ID=chr1.6982	292	0.616438	0.818042	20	0.0684932	292
chr1	227755275	228014765	259491	chr1	227998648	227999193	ID=chr1.6983	546	0.728938	0.791003	57	0.104396	546
chr1	227755275	228014765	259491	chr1	227999260	227999627	ID=chr1.6984	368	0.63587	0.755015	27	0.0733696	368
chr1	227755275	228014765	259491	chr1	227999646	228000240	ID=chr1.6985	595	0.729412	0.774475	61	0.102521	595
chr1	227755275	228014765	259491	chr1	228000294	228000549	ID=chr1.6986	256	0.636719	0.966475	25	0.0976562	256
chr1	227755275	228014765	259491	chr1	228000570	228000861	ID=chr1.6987	292	0.616438	0.818042	20	0.0684932	292
chr1	227755275	228014765	259491	chr1	228000887	228001486	ID=chr1.6988	600	0.726667	0.787097	61	0.101667	600
chr1	227755275	228014765	259491	chr1	228001500	228001867	ID=chr1.6989	368	0.63587	0.755015	27	0.0733696	368
chr1	227755275	228014765	259491	chr1	228001886	228002480	ID=chr1.6990	595	0.731092	0.783294	62	0.104202	595
chr1	227755275	228014765	259491	chr1	228002534	228002789	ID=chr1.6991	256	0.632812	0.977846	25	0.0976562	256
chr1	227755275	228014765	259491	chr1	228002810	228003098	ID=chr1.6992	289	0.619377	0.809524	20	0.0692042	289
chr1	227755275	228014765	259491	chr1	228003127	228003723	ID=chr1.6993	597	0.725293	0.791639	61	0.102178	597
chr1	227755275	228014765	259491	chr1	228003741	228004106	ID=chr1.6994	366	0.63388	0.761795	27	0.0737705	366
chr1	227755275	228014765	259491	chr1	228004125	228004719	ID=chr1.6995	595	0.731092	0.783294	62	0.104202	595
chr1	227755275	228014765	259491	chr1	228004773	228005028	ID=chr1.6996	256	0.632812	0.977846	25	0.0976562	256
chr1	227755275	228014765	259491	chr1	228005049	228005337	ID=chr1.6997	289	0.619377	0.809524	20	0.0692042	289
chr1	227755275	228014765	259491	chr1	228005366	228005962	ID=chr1.6998	597	0.725293	0.791639	61	0.102178	597
chr1	227755275	228014765	259491	chr1	228005979	228006346	ID=chr1.6999	368	0.630435	0.765957	27	0.0733696	368
chr1	227755275	228014765	259491	chr1	228006363	228006958	ID=chr1.7000	596	0.729866	0.78511	62	0.104027	596
chr1	227755275	228014765	259491	chr1	228007012	228007267	ID=chr1.7001	256	0.632812	0.977846	25	0.0976562	256
chr1	227755275	228014765	259491	chr1	228007288	228007576	ID=chr1.7002	289	0.619377	0.809524	20	0.0692042	289
chr1	227755275	228014765	259491	chr1	228007605	228008201	ID=chr1.7003	597	0.725293	0.791639	61	0.102178	597
chr1	227755275	228014765	259491	chr1	228008218	228008584	ID=chr1.7004	367	0.632153	0.763876	27	0.0735695	367
chr1	227755275	228014765	259491	chr1	228008603	228009197	ID=chr1.7005	595	0.731092	0.783294	62	0.104202	595
chr1	227755275	228014765	259491	chr1	228009251	228009506	ID=chr1.7006	256	0.632812	0.977846	25	0.0976562	256
chr1	227755275	228014765	259491	chr1	228009527	228009815	ID=chr1.7007	289	0.619377	0.809524	20	0.0692042	289
chr1	227755275	228014765	259491	chr1	228009844	228010440	ID=chr1.7008	597	0.725293	0.791639	61	0.102178	597
chr1	227755275	228014765	259491	chr1	228010457	228010823	ID=chr1.7009	367	0.632153	0.763876	27	0.0735695	367
chr1	227755275	228014765	259491	chr1	228010842	228011436	ID=chr1.7010	595	0.729412	0.774475	61	0.102521	595
chr1	227755275	228014765	259491	chr1	228011490	228011747	ID=chr1.7011	258	0.631783	0.974026	25	0.0968992	258
chr1	227755275	228014765	259491	chr1	228011768	228012056	ID=chr1.7012	289	0.619377	0.809524	20	0.0692042	289
chr1	227755275	228014765	259491	chr1	228012085	228012681	ID=chr1.7013	597	0.725293	0.791639	61	0.102178	597
chr1	227755275	228014765	259491	chr1	228012698	228013064	ID=chr1.7014	367	0.632153	0.763876	27	0.0735695	367
chr1	227755275	228014765	259491	chr1	228013083	228013677	ID=chr1.7015	595	0.731092	0.783294	62	0.104202	595
chr1	227755275	228014765	259491	chr1	228013731	228013988	ID=chr1.7016	258	0.631783	0.974026	25	0.0968992	258
chr1	227755275	228014765	259491	chr1	228014009	228014297	ID=chr1.7017	289	0.619377	0.809524	20	0.0692042	289
chr1	227755275	228014765	259491	chr1	228014326	228014922	ID=chr1.7018	597	0.725293	0.791639	61	0.102178	440
chr1	231837606	231837901	296	chr1	231837567	231837802	ID=chr1.7124	236	0.563559	0.930427	17	0.0720339	197
chr1	233841842	233842160	319	chr1	233841802	233842041	ID=chr1.7162	240	0.558333	0.922034	17	0.0708333	200
chr1	234060390	234060703	314	chr1	234060493	234060710	ID=chr1.7168	218	0.587156	0.977335	18	0.0825688	211
chr1	239384629	239384950	322	chr1	239384599	239384829	ID=chr1.7289	231	0.5671	0.935	17	0.0735931	201
chr1	240608370	240608668	299	chr1	240608460	240608685	ID=chr1.7316	226	0.579646	0.968571	18	0.079646	209
chr1	244209291	244209652	362	chr1	244209389	244209592	ID=chr1.7393	204	0.588235	0.692308	12	0.0588235	204
chr1	246839366	246847366	8001	chr1	246839633	246840220	ID=chr1.7517	588	0.55102	0.910076	40	0.0680272	588
chr1	248383607	248387328	3722	chr1	248383179	248383807	ID=chr1.7561	629	0.734499	1.10723	93	0.147854	201
chr2	860383	868528	8146	chr2	861716	861922	ID=chr2.49	207	0.570048	0.655818	11	0.0531401	207
chr2	860383	868528	8146	chr2	867621	868800	ID=chr2.50	1180	0.642373	1.17965	140	0.118644	908
chr2	1481657	1481927	271	chr2	1481221	1482373	ID=chr2.71	1153	0.61752	0.784722	42	0.0364267	271
chr2	3197773	3199990	2218	chr2	3197877	3199312	ID=chr2.117	1436	0.592618	0.901102	111	0.077298	1436
chr2	3197773	3199990	2218	chr2	3199326	3201231	ID=chr2.118	1906	0.594439	0.860737	142	0.0745016	665
chr2	4740073	4740380	308	chr2	4740170	4740383	ID=chr2.179	214	0.607477	0.977169	19	0.088785	211
chr2	9775515	9775813	299	chr2	9775532	9775843	ID=chr2.269	312	0.583333	0.839017	22	0.0705128	282
chr2	9847024	9847357	334	chr2	9847080	9847395	ID=chr2.271	316	0.591772	0.846494	23	0.0727848	278
chr2	11245991	11246282	292	chr2	11245941	11246184	ID=chr2.338	244	0.54918	0.879279	16	0.0655738	194
chr2	11318979	11319282	304	chr2	11319079	11319285	ID=chr2.340	207	0.584541	0.861543	15	0.0724638	204
chr2	11907784	11911657	3874	chr2	11907463	11907946	ID=chr2.368	484	0.768595	0.887201	28	0.0578512	163
chr2	15054412	15054728	317	chr2	15054401	15054677	ID=chr2.408	277	0.599278	0.780282	19	0.0685921	266
chr2	15410487	15410784	298	chr2	15410441	15410762	ID=chr2.410	322	0.611801	0.915929	27	0.0838509	276
chr2	19581584	19581880	297	chr2	19581586	19581871	ID=chr2.485	286	0.604895	0.92432	24	0.0839161	286
chr2	21607385	21607664	280	chr2	21607343	21607653	ID=chr2.533	311	0.598071	0.941875	26	0.0836013	269
chr2	24411942	24423213	11272	chr2	24414379	24414594	ID=chr2.588	216	0.560185	0.72605	12	0.0555556	216
chr2	27958001	27958327	327	chr2	27957991	27958255	ID=chr2.744	265	0.596226	0.863052	20	0.0754717	255
chr2	31164033	31164331	299	chr2	31164018	31164306	ID=chr2.795	289	0.608997	0.869571	23	0.0795848	274
chr2	32915436	32918458	3023	chr2	32915790	32916008	ID=chr2.845	219	0.652968	0.774156	18	0.0821918	219
chr2	32915436	32918458	3023	chr2	32916159	32916425	ID=chr2.846	267	0.692884	0.688951	22	0.082397	267
chr2	45974055	45974376	322	chr2	45974011	45974319	ID=chr2.1118	309	0.592233	0.832884	22	0.0711974	265
chr2	47096908	47097217	310	chr2	47097009	47097218	ID=chr2.1144	210	0.585714	0.845411	15	0.0714286	209
chr2	54883556	54883856	301	chr2	54883649	54883861	ID=chr2.1291	213	0.610329	0.867098	17	0.0798122	208
chr2	55853323	55853618	296	chr2	55853408	55853620	ID=chr2.1322	213	0.600939	0.954919	18	0.084507	211
chr2	56620008	56620298	291	chr2	56620098	56620298	ID=chr2.1330	201	0.60199	0.840301	15	0.0746269	201
chr2	57112621	57112933	313	chr2	57112628	57112969	ID=chr2.1334	342	0.570175	0.906296	25	0.0730994	306
chr2	62236200	62236384	185	chr2	62236243	62236512	ID=chr2.1441	270	0.618519	0.865637	22	0.0814815	142
chr2	66440621	66440937	317	chr2	66440581	66440817	ID=chr2.1552	237	0.56962	0.840053	16	0.0675105	197
chr2	70581351	70581661	311	chr2	70581450	70581699	ID=chr2.1659	250	0.572	0.923645	18	0.072	212
chr2	72030372	72030677	306	chr2	72030404	72030670	ID=chr2.1706	267	0.602996	0.916667	22	0.082397	267
chr2	74784649	74784989	341	chr2	74784635	74784847	ID=chr2.1828	213	0.558685	0.92128	15	0.0704225	199
chr2	77754685	77754987	303	chr2	77754650	77754882	ID=chr2.1884	233	0.570815	0.907238	17	0.0729614	198
chr2	78835451	78835779	329	chr2	78835567	78835806	ID=chr2.1896	240	0.570833	0.880069	17	0.0708333	213
chr2	84364377	84364703	327	chr2	84364492	84364734	ID=chr2.1973	243	0.580247	0.9086	18	0.0740741	212
chr2	85101746	85102038	293	chr2	85101733	85101989	ID=chr2.1992	257	0.595331	0.840448	19	0.07393	244
chr2	85293906	85294226	321	chr2	85293960	85294263	ID=chr2.2000	304	0.588816	0.917274	24	0.0789474	267
chr2	86547391	86547547	157	chr2	86546837	86547641	ID=chr2.2050	805	0.735404	0.780974	85	0.10559	157
chr2	89415392	89462451	47060	chr2	89421549	89422087	ID=chr2.2115	539	0.67718	1.04611	58	0.107607	539
chr2	89415392	89462451	47060	chr2	89458203	89458416	ID=chr2.2116	214	0.607477	0.722973	14	0.0654206	214
chr2	90935282	90936777	1496	chr2	90933782	90937149	ID=chr2.2148	3368	0.709323	1.23444	474	0.140736	1496
chr2	91665730	91690662	24933	chr2	91663781	91666130	ID=chr2.2152	2350	0.685532	1.17388	294	0.125106	401
chr2	94779315	94830746	51432	chr2	94778712	94779392	ID=chr2.2178	681	0.682819	1.13123	82	0.120411	78
chr2	94779315	94830746	51432	chr2	94812573	94813972	ID=chr2.2179	1400	0.675714	1	156	0.111429	1400
chr2	99595380	99595707	328	chr2	99595342	99595636	ID=chr2.2325	295	0.579661	0.894679	22	0.0745763	257
chr2	101817451	101817773	323	chr2	101817444	101817649	ID=chr2.2379	206	0.606796	0.917715	17	0.0825243	199
chr2	101940079	101940392	314	chr2	101940125	101940431	ID=chr2.2385	307	0.605863	0.895775	25	0.0814332	268
chr2	105670566	105673086	2521	chr2	105672711	105672926	ID=chr2.2459	216	0.615741	0.736029	15	0.0694444	216
chr2	106430518	106430830	313	chr2	106430474	106430713	ID=chr2.2477	240	0.5625	0.899471	17	0.0708333	196
chr2	106927762	106928039	278	chr2	106926764	106930000	ID=chr2.2493	3237	0.742354	0.955227	426	0.131603	278
chr2	107769757	107770012	256	chr2	107769775	107770011	ID=chr2.2505	237	0.611814	0.917538	20	0.0843882	237
chr2	112115676	112115989	314	chr2	112115777	112116018	ID=chr2.2596	242	0.561983	0.810268	15	0.0619835	213
chr2	113775372	113775678	307	chr2	113775331	113775572	ID=chr2.2654	242	0.561983	0.913613	17	0.0702479	201
chr2	116362929	116369082	6154	chr2	116367785	116368003	ID=chr2.2706	219	0.579909	0.774242	14	0.0639269	219
chr2	119215857	119216167	311	chr2	119215848	119216117	ID=chr2.2738	270	0.614815	0.989011	25	0.0925926	261
chr2	123733014	123733323	310	chr2	123733041	123733332	ID=chr2.2852	292	0.60274	0.842713	22	0.0753425	283
chr2	131859868	131859989	122	chr2	131859473	131860345	ID=chr2.3059	873	0.78236	1.01083	135	0.154639	122
chr2	133597017	133597343	327	chr2	133596977	133597274	ID=chr2.3111	298	0.597315	0.838256	22	0.0738255	258
chr2	134142044	134142335	292	chr2	134142127	134142369	ID=chr2.3117	243	0.588477	0.916071	19	0.0781893	209
chr2	137947854	137948151	298	chr2	137947874	137948153	ID=chr2.3178	280	0.625	0.925192	25	0.0892857	278
chr2	143267534	143270775	3242	chr2	143270330	143270544	ID=chr2.3234	215	0.67907	0.727444	18	0.0837209	215
chr2	148169613	148169916	304	chr2	148169578	148169805	ID=chr2.3271	228	0.557018	0.978788	17	0.0745614	193
chr2	150356007	150357879	1873	chr2	150357546	150357764	ID=chr2.3307	219	0.575342	0.844907	15	0.0684932	219
chr2	155487708	155488008	301	chr2	155487721	155488008	ID=chr2.3384	288	0.621528	0.874937	24	0.0833333	288
chr2	157087987	157088290	304	chr2	157088080	157088306	ID=chr2.3411	227	0.581498	0.960056	18	0.0792952	211
chr2	159252154	159258217	6064	chr2	159257832	159258202	ID=chr2.3436	371	0.587601	0.844248	27	0.0727763	371
chr2	165615518	165617566	2049	chr2	165617244	165617479	ID=chr2.3552	236	0.538136	0.768922	13	0.0550847	236
chr2	165919337	165919655	319	chr2	165919338	165919580	ID=chr2.3557	243	0.588477	0.862722	18	0.0740741	243
chr2	169655582	169655883	302	chr2	169655535	169655842	ID=chr2.3599	308	0.581169	0.894444	23	0.0746753	261
chr2	169961935	169962237	303	chr2	169961922	169962133	ID=chr2.3609	212	0.580189	1.02415	18	0.0849057	199
chr2	170162867	170165327	2461	chr2	170163004	170163217	ID=chr2.3619	214	0.640187	0.775693	17	0.0794393	214
chr2	170162867	170165327	2461	chr2	170163418	170163632	ID=chr2.3620	215	0.702326	0.759986	20	0.0930233	215
chr2	173820089	173820398	310	chr2	173820125	173820390	ID=chr2.3725	266	0.605263	0.754253	18	0.0676692	266
chr2	174573848	174576259	2412	chr2	174575863	174576097	ID=chr2.3746	235	0.625532	0.739815	17	0.0723404	235
chr2	175970654	175976691	6038	chr2	175976264	175976683	ID=chr2.3785	420	0.585714	0.86151	31	0.0738095	420
chr2	181390415	181396502	6088	chr2	181390411	181390835	ID=chr2.3909	425	0.583529	0.830078	30	0.0705882	421
chr2	185385517	185385827	311	chr2	185385560	185385838	ID=chr2.3963	279	0.616487	0.873418	23	0.0824373	268
chr2	186833279	186833590	312	chr2	186833270	186833535	ID=chr2.3974	266	0.62406	0.861983	22	0.0827068	257
chr2	194168609	194171915	3307	chr2	194171267	194171499	ID=chr2.4087	233	0.622318	0.709285	16	0.0686695	233
chr2	208081712	208086123	4412	chr2	208083902	208084132	ID=chr2.4398	231	0.632035	0.73705	17	0.0735931	231
chr2	209875910	209876209	300	chr2	209875901	209876113	ID=chr2.4451	213	0.58216	0.841897	15	0.0704225	204
chr2	213190758	213191063	306	chr2	213190709	213190952	ID=chr2.4508	244	0.561475	0.905282	17	0.0696721	195
chr2	214821057	214821375	319	chr2	214821050	214821320	ID=chr2.4531	271	0.627306	0.839245	22	0.0811808	264
chr2	215703057	215703366	310	chr2	215703045	215703322	ID=chr2.4545	278	0.597122	0.86875	21	0.0755396	266
chr2	217831456	217831750	295	chr2	217831469	217831777	ID=chr2.4580	309	0.614887	0.896552	26	0.0841424	282
chr2	217883186	217883481	296	chr2	217883145	217883482	ID=chr2.4581	338	0.576923	0.797512	22	0.0650888	296
chr2	218819731	218820035	305	chr2	218819706	218819939	ID=chr2.4599	234	0.559829	0.835714	15	0.0641026	209
chr2	219334200	219335066	867	chr2	219334277	219334506	ID=chr2.4631	230	0.865217	0.580925	25	0.108696	230
chr2	220556323	220558286	1964	chr2	220557938	220558171	ID=chr2.4722	234	0.538462	1.0148	17	0.0726496	234
chr2	223794045	223794351	307	chr2	223794081	223794345	ID=chr2.4773	265	0.611321	0.817901	20	0.0754717	265
chr2	228847221	228847528	308	chr2	228847197	228847418	ID=chr2.4846	222	0.581081	0.931852	17	0.0765766	198
chr2	231489864	231489995	132	chr2	231489711	231490075	ID=chr2.4893	365	0.517808	1.57716	7	0.0191781	132
chr2	233290439	233290728	290	chr2	233290457	233290672	ID=chr2.4992	216	0.597222	0.93913	18	0.0833333	216
chr2	233392843	233392979	137	chr2	233392536	233392865	ID=chr2.4996	330	0.736364	0.627717	28	0.0848485	23
chr2	240309220	240311552	2333	chr2	240308946	240309316	ID=chr2.5210	371	0.54717	1.0668	26	0.0700809	97
chr2	241370897	241371297	401	chr2	241370534	241371657	ID=chr2.5270	1124	0.562278	0.900453	46	0.0409253	401
chr2	242309208	242320942	11735	chr2	242316733	242316973	ID=chr2.5335	241	0.705394	0.800997	24	0.0995851	241
chr2	242309208	242320942	11735	chr2	242317872	242318112	ID=chr2.5336	241	0.680498	0.756728	21	0.0871369	241
chr2	242367843	242367962	120	chr2	242367803	242368054	ID=chr2.5345	252	0.702381	0.775385	20	0.0793651	120
chr2	242378528	242380643	2116	chr2	242379751	242380300	ID=chr2.5347	550	0.749091	0.703125	27	0.0490909	550
chr2	242512889	242513120	232	chr2	242512060	242513632	ID=chr2.5367	1573	0.648442	0.68613	111	0.0705658	232
chr2	242556128	242557676	1549	chr2	242556870	242558199	ID=chr2.5378	1330	0.756391	1.04531	195	0.146617	807
chr2	242637214	242640262	3049	chr2	242639686	242639971	ID=chr2.5380	286	0.58042	0.756169	18	0.0629371	286
chr2	242684795	242696752	11958	chr2	242692976	242694273	ID=chr2.5381	1298	0.775039	1.2106	234	0.180277	1298
chr3	1	2848	2848	chr3	2607	3541	ID=chr3.1	935	0.805348	1.30911	193	0.206417	242
chr3	179058	184426	5369	chr3	184373	184695	ID=chr3.4	323	0.640867	0.763233	25	0.0773994	54
chr3	4156792	4157097	306	chr3	4156738	4156989	ID=chr3.71	252	0.551587	0.981818	18	0.0714286	198
chr3	6628650	6628966	317	chr3	6628691	6628967	ID=chr3.127	277	0.624549	0.829116	22	0.0794224	276
chr3	7079323	7082644	3322	chr3	7079325	7079665	ID=chr3.135	341	0.583578	0.940449	27	0.0791789	341
chr3	10349104	10349434	331	chr3	10349063	10349363	ID=chr3.232	301	0.604651	0.83966	23	0.076412	260
chr3	29511319	29511634	316	chr3	29511350	29511672	ID=chr3.541	323	0.606811	0.921882	27	0.0835913	285
chr3	31842274	31842585	312	chr3	31842247	31842546	ID=chr3.567	300	0.596667	0.843127	22	0.0733333	273
chr3	36067532	36067835	304	chr3	36067566	36067865	ID=chr3.654	300	0.6	0.939967	25	0.0833333	270
chr3	38590648	38596739	6092	chr3	38590649	38591067	ID=chr3.709	419	0.591885	0.820925	30	0.071599	419
chr3	40214113	40214429	317	chr3	40214162	40214425	ID=chr3.739	264	0.628788	0.855502	22	0.0833333	264
chr3	48237819	48240169	2351	chr3	48237671	48238066	ID=chr3.959	396	0.752525	0.942857	52	0.131313	248
chr3	48237819	48240169	2351	chr3	48238205	48238419	ID=chr3.960	215	0.702326	0.759986	20	0.0930233	215
chr3	48358611	48358924	314	chr3	48358564	48358915	ID=chr3.969	352	0.571023	0.842441	24	0.0681818	305
chr3	49188400	49188708	309	chr3	49188400	49188703	ID=chr3.1030	304	0.575658	0.998161	25	0.0822368	304
chr3	53498947	53499264	318	chr3	53498984	53499263	ID=chr3.1231	280	0.617857	0.879061	23	0.0821429	280
chr3	54049475	54049775	301	chr3	54049505	54049791	ID=chr3.1246	287	0.606272	0.999063	26	0.0905923	271
chr3	55788667	55794731	6065	chr3	55788674	55789087	ID=chr3.1270	414	0.589372	0.836476	30	0.0724638	414
chr3	66149374	66149674	301	chr3	66149467	66149687	ID=chr3.1446	221	0.588235	0.952586	18	0.081448	208
chr3	67488295	67491696	3402	chr3	67488583	67488793	ID=chr3.1467	211	0.696682	0.669216	17	0.0805687	211
chr3	72371091	72371378	288	chr3	72371026	72371263	ID=chr3.1530	238	0.546218	0.903226	16	0.0672269	173
chr3	74247970	74248309	340	chr3	74247952	74248231	ID=chr3.1567	280	0.614286	0.882675	23	0.0821429	262
chr3	80662907	80663025	119	chr3	80662813	80663018	ID=chr3.1682	206	0.470874	2.19149	3	0.0145631	112
chr3	80968998	80969299	302	chr3	80968989	80969271	ID=chr3.1688	283	0.60424	0.830724	21	0.0742049	274
chr3	82618745	82621409	2665	chr3	82618908	82619142	ID=chr3.1712	235	0.621277	0.750235	17	0.0723404	235
chr3	88504958	88505234	277	chr3	88504928	88505173	ID=chr3.1804	246	0.569106	0.9225	18	0.0731707	216
chr3	89333699	89334003	305	chr3	89333694	89333898	ID=chr3.1814	205	0.6	0.949074	17	0.0829268	200
chr3	101359976	101360297	322	chr3	101359971	101360241	ID=chr3.1908	271	0.627306	0.8482	22	0.0811808	266
chr3	101545103	101545905	803	chr3	101545325	101545589	ID=chr3.1914	265	0.837736	0.625	29	0.109434	265
chr3	101868036	101868340	305	chr3	101868131	101868367	ID=chr3.1923	237	0.57384	0.842105	16	0.0675105	210
chr3	102641589	102641850	262	chr3	102641636	102641936	ID=chr3.1930	301	0.584718	0.903432	23	0.076412	215
chr3	103163786	103164082	297	chr3	103163751	103164065	ID=chr3.1941	315	0.6	0.851927	24	0.0761905	280
chr3	104267040	104273093	6054	chr3	104267041	104267458	ID=chr3.1954	418	0.588517	0.804647	29	0.069378	418
chr3	104279444	104279743	300	chr3	104279452	104279698	ID=chr3.1958	247	0.607287	0.76	17	0.0688259	247
chr3	106451387	106451683	297	chr3	106451473	106451683	ID=chr3.1993	211	0.611374	0.93317	18	0.0853081	211
chr3	113989059	113989375	317	chr3	113989057	113989317	ID=chr3.2090	261	0.624521	0.799143	20	0.0766284	259
chr3	126128021	126128315	295	chr3	126128013	126128218	ID=chr3.2297	206	0.597087	0.948537	17	0.0825243	198
chr3	126591956	126597994	6039	chr3	126591950	126592373	ID=chr3.2302	424	0.587264	0.823621	30	0.0707547	418
chr3	142067100	142073140	6041	chr3	142067174	142067516	ID=chr3.2718	343	0.586006	0.816019	24	0.0699708	343
chr3	147715018	147715326	309	chr3	147715087	147715337	ID=chr3.2815	251	0.59761	0.855273	19	0.0756972	240
chr3	154181714	154187780	6067	chr3	154187357	154187760	ID=chr3.2930	404	0.586634	0.834354	29	0.0717822	404
chr3	158467046	158467355	310	chr3	158467029	158467318	ID=chr3.3000	290	0.606897	0.836941	22	0.0758621	273
chr3	161174244	161174568	325	chr3	161174357	161174594	ID=chr3.3064	238	0.567227	0.955397	18	0.0756303	212
chr3	165465334	165465635	302	chr3	165465354	165465645	ID=chr3.3127	292	0.616438	0.872076	24	0.0821918	282
chr3	165569158	165683356	114199	chr3	165618475	165618687	ID=chr3.3128	213	0.521127	0.997324	14	0.0657277	213
chr3	165569158	165683356	114199	chr3	165681261	165681524	ID=chr3.3129	264	0.606061	0.86747	21	0.0795455	264
chr3	177294639	177294974	336	chr3	177294700	177295001	ID=chr3.3312	302	0.596026	0.870535	23	0.0761589	275
chr3	181924767	181925308	542	chr3	181924534	181924802	ID=chr3.3380	269	0.855019	0.651677	32	0.118959	36
chr3	188115089	188115395	307	chr3	188115099	188115399	ID=chr3.3569	301	0.611296	0.870886	24	0.0797342	297
chr3	189470062	189476095	6034	chr3	189470067	189470477	ID=chr3.3615	411	0.586375	0.823249	29	0.0705596	411
chr3	195041285	195041581	297	chr3	195041253	195041546	ID=chr3.3714	294	0.588435	0.914773	23	0.0782313	262
chr3	197590159	197590458	300	chr3	197590261	197590481	ID=chr3.3800	221	0.579186	0.876984	16	0.0723982	198
chr3	198598185	198598367	183	chr3	198597869	198598254	ID=chr3.3857	386	0.593264	1.09163	5	0.0129534	70
chr3	200187342	200191661	4320	chr3	200186246	200192841	ID=chr3.3946	6596	0.586416	1.21332	297	0.0450273	4320
chr4	1	19438	19438	chr4	3332	4888	ID=chr4.1	1557	0.759152	1.21641	268	0.172126	1557
chr4	757502	757659	158	chr4	755658	757841	ID=chr4.67	2184	0.67674	1.10279	233	0.106685	158
chr4	823760	825413	1654	chr4	822997	824898	ID=chr4.81	1902	0.789169	0.8495	243	0.12776	1139
chr4	1236811	1239369	2559	chr4	1239227	1239561	ID=chr4.151	335	0.716418	0.787309	32	0.0955224	143
chr4	1277752	1281343	3592	chr4	1277399	1277959	ID=chr4.155	561	0.691622	0.774785	42	0.0748663	208
chr4	1277752	1281343	3592	chr4	1281305	1281519	ID=chr4.156	215	0.544186	1.02757	13	0.0604651	39
chr4	1425283	1429778	4496	chr4	1425102	1425340	ID=chr4.188	239	0.556485	0.68786	11	0.0460251	58
chr4	3745397	3745536	140	chr4	3745135	3745839	ID=chr4.371	705	0.529078	1.01433	50	0.070922	140
chr4	9257509	9287446	29938	chr4	9257472	9257799	ID=chr4.632	328	0.518293	0.86845	19	0.0579268	291
chr4	9257509	9287446	29938	chr4	9262213	9262540	ID=chr4.633	328	0.521341	0.859112	19	0.0579268	328
chr4	9257509	9287446	29938	chr4	9266958	9267285	ID=chr4.634	328	0.521341	0.859112	19	0.0579268	328
chr4	9257509	9287446	29938	chr4	9271703	9272030	ID=chr4.635	328	0.518293	0.86845	19	0.0579268	328
chr4	9257509	9287446	29938	chr4	9276447	9276774	ID=chr4.636	328	0.518293	0.86845	19	0.0579268	328
chr4	9257509	9287446	29938	chr4	9281192	9281519	ID=chr4.637	328	0.518293	0.86845	19	0.0579268	328
chr4	9257509	9287446	29938	chr4	9285938	9286265	ID=chr4.638	328	0.521341	0.902587	20	0.0609756	328
chr4	9359645	9373207	13563	chr4	9361991	9362196	ID=chr4.654	206	0.538835	0.869481	13	0.0631068	206
chr4	9359645	9373207	13563	chr4	9366737	9366956	ID=chr4.655	220	0.55	0.84153	14	0.0636364	220
chr4	9359645	9373207	13563	chr4	9371483	9371702	ID=chr4.656	220	0.55	0.84153	14	0.0636364	220
chr4	9699684	9702806	3123	chr4	9699634	9699890	ID=chr4.670	257	0.587549	0.767299	17	0.0661479	207
chr4	25477358	25477646	289	chr4	25477346	25477626	ID=chr4.890	281	0.622776	0.893719	24	0.0854093	269
chr4	26192193	26193808	1616	chr4	26192675	26192920	ID=chr4.911	246	0.634146	1.30331	4	0.0162602	246
chr4	28548317	28548629	313	chr4	28548284	28548573	ID=chr4.949	290	0.593103	0.870158	22	0.0758621	257
chr4	28909514	28909858	345	chr4	28909502	28909776	ID=chr4.954	275	0.610909	0.795718	20	0.0727273	263
chr4	36437285	36437599	315	chr4	36437260	36437482	ID=chr4.1044	223	0.578475	0.991111	18	0.0807175	198
chr4	42743407	42743698	292	chr4	42743428	42743695	ID=chr4.1223	268	0.626866	0.922151	24	0.0895522	268
chr4	43365424	43365755	332	chr4	43365382	43365690	ID=chr4.1228	309	0.585761	0.769231	20	0.0647249	267
chr4	60772813	60774189	1377	chr4	60772856	60773057	ID=chr4.1474	202	0.59901	0.837479	15	0.0742574	202
chr4	67013505	67013828	324	chr4	67013560	67013832	ID=chr4.1528	273	0.615385	0.826676	21	0.0769231	269
chr4	67134146	67134437	292	chr4	67134113	67134423	ID=chr4.1531	311	0.604502	0.894501	25	0.0803859	278
chr4	75551006	75551295	290	chr4	75550958	75551214	ID=chr4.1620	257	0.571984	0.810575	17	0.0661479	209
chr4	81579178	81579491	314	chr4	81579172	81579437	ID=chr4.1740	266	0.616541	0.838739	21	0.0789474	260
chr4	81773251	81773562	312	chr4	81773284	81773563	ID=chr4.1741	280	0.617857	0.843836	22	0.0785714	279
chr4	82620384	82620696	313	chr4	82620369	82620653	ID=chr4.1752	285	0.603509	0.82529	21	0.0736842	270
chr4	88972784	88973090	307	chr4	88972811	88973090	ID=chr4.1885	280	0.617857	0.805479	21	0.075	280
chr4	88992902	88993209	308	chr4	88992863	88993166	ID=chr4.1886	304	0.605263	0.851852	23	0.0756579	265
chr4	91933413	91933711	299	chr4	91933396	91933611	ID=chr4.1953	216	0.583333	0.954262	17	0.0787037	199
chr4	92958419	92958726	308	chr4	92958447	92958719	ID=chr4.1968	273	0.604396	0.777195	19	0.0695971	273
chr4	93704228	93704557	330	chr4	93704216	93704490	ID=chr4.1976	275	0.6	0.788798	19	0.0690909	263
chr4	95766175	95768281	2107	chr4	95767913	95768161	ID=chr4.1997	249	0.570281	0.925077	18	0.0722892	249
chr4	100290872	100291194	323	chr4	100290985	100291218	ID=chr4.2053	234	0.58547	0.923684	18	0.0769231	210
chr4	100504325	100504633	309	chr4	100504302	100504517	ID=chr4.2055	216	0.578704	0.84507	15	0.0694444	193
chr4	100527061	100527355	295	chr4	100527146	100527383	ID=chr4.2056	238	0.571429	0.942989	18	0.0756303	210
chr4	100984182	100984486	305	chr4	100984179	100984462	ID=chr4.2063	284	0.623239	0.848312	23	0.0809859	281
chr4	102416798	102417118	321	chr4	102416755	102417064	ID=chr4.2085	310	0.587097	0.828474	22	0.0709677	267
chr4	108897062	108897376	315	chr4	108897031	108897329	ID=chr4.2175	299	0.598662	0.769627	20	0.0668896	268
chr4	115085347	115085661	315	chr4	115085451	115085666	ID=chr4.2301	216	0.597222	0.951076	18	0.0833333	211
chr4	115857170	115857461	292	chr4	115857162	115857369	ID=chr4.2320	208	0.591346	0.957746	17	0.0817308	200
chr4	124191992	124192295	304	chr4	124192085	124192292	ID=chr4.2437	208	0.605769	0.958771	18	0.0865385	208
chr4	127322292	127328602	6311	chr4	127328372	127328580	ID=chr4.2503	209	0.602871	0.802817	15	0.0717703	209
chr4	128040360	128040669	310	chr4	128040459	128040672	ID=chr4.2516	214	0.602804	0.94227	18	0.0841121	211
chr4	128053421	128053725	305	chr4	128053383	128053708	ID=chr4.2517	326	0.579755	0.85711	23	0.0705521	288
chr4	132449129	132451452	2324	chr4	132450097	132450319	ID=chr4.2591	223	0.591928	0.7274	14	0.0627803	223
chr4	135037848	135072268	34421	chr4	135038102	135038349	ID=chr4.2619	248	0.66129	0.850328	23	0.0927419	248
chr4	135037848	135072268	34421	chr4	135038637	135038935	ID=chr4.2620	299	0.705686	0.810005	30	0.100334	299
chr4	135037848	135072268	34421	chr4	135038952	135039188	ID=chr4.2621	237	0.658228	0.761285	19	0.0801688	237
chr4	135037848	135072268	34421	chr4	135039281	135039628	ID=chr4.2622	348	0.600575	0.734986	23	0.066092	348
chr4	135037848	135072268	34421	chr4	135040550	135040807	ID=chr4.2623	258	0.639535	0.875738	23	0.0891473	258
chr4	135037848	135072268	34421	chr4	135041120	135041615	ID=chr4.2624	496	0.681452	0.798963	46	0.0927419	496
chr4	135037848	135072268	34421	chr4	135041768	135042112	ID=chr4.2625	345	0.608696	0.845205	27	0.0782609	345
chr4	135037848	135072268	34421	chr4	135043070	135043302	ID=chr4.2626	233	0.656652	0.836983	21	0.0901288	233
chr4	135037848	135072268	34421	chr4	135043607	135044229	ID=chr4.2627	623	0.683788	0.825731	60	0.0963082	623
chr4	135037848	135072268	34421	chr4	135044255	135044709	ID=chr4.2628	455	0.624176	0.792959	35	0.0769231	455
chr4	135037848	135072268	34421	chr4	135045505	135045812	ID=chr4.2629	308	0.659091	0.867184	29	0.0941558	308
chr4	135037848	135072268	34421	chr4	135046100	135046396	ID=chr4.2630	297	0.69697	0.779381	28	0.0942761	297
chr4	135037848	135072268	34421	chr4	135046963	135047229	ID=chr4.2631	267	0.651685	0.742354	21	0.0786517	267
chr4	135037848	135072268	34421	chr4	135048054	135048306	ID=chr4.2632	253	0.660079	0.871662	24	0.0948617	253
chr4	135037848	135072268	34421	chr4	135048591	135049083	ID=chr4.2633	493	0.687627	0.823726	48	0.0973631	493
chr4	135037848	135072268	34421	chr4	135049251	135049800	ID=chr4.2634	550	0.616364	0.804878	42	0.0763636	550
chr4	135037848	135072268	34421	chr4	135050554	135050801	ID=chr4.2635	248	0.66129	0.850328	23	0.0927419	248
chr4	135037848	135072268	34421	chr4	135051089	135051387	ID=chr4.2636	299	0.705686	0.810005	30	0.100334	299
chr4	135037848	135072268	34421	chr4	135051404	135051640	ID=chr4.2637	237	0.658228	0.761285	19	0.0801688	237
chr4	135037848	135072268	34421	chr4	135051733	135052080	ID=chr4.2638	348	0.600575	0.734986	23	0.066092	348
chr4	135037848	135072268	34421	chr4	135053002	135053259	ID=chr4.2639	258	0.639535	0.875738	23	0.0891473	258
chr4	135037848	135072268	34421	chr4	135053572	135054067	ID=chr4.2640	496	0.681452	0.798963	46	0.0927419	496
chr4	135037848	135072268	34421	chr4	135054220	135054564	ID=chr4.2641	345	0.605797	0.82188	26	0.0753623	345
chr4	135037848	135072268	34421	chr4	135055519	135055751	ID=chr4.2642	233	0.648069	0.859326	21	0.0901288	233
chr4	135037848	135072268	34421	chr4	135056056	135056360	ID=chr4.2643	305	0.711475	0.834188	32	0.104918	305
chr4	135037848	135072268	34421	chr4	135056718	135057267	ID=chr4.2644	550	0.616364	0.824042	43	0.0781818	550
chr4	135037848	135072268	34421	chr4	135058016	135058292	ID=chr4.2645	277	0.65704	0.773931	23	0.0830325	277
chr4	135037848	135072268	34421	chr4	135058553	135058848	ID=chr4.2646	296	0.712838	0.857971	32	0.108108	296
chr4	135037848	135072268	34421	chr4	135058870	135059160	ID=chr4.2647	291	0.659794	0.71715	22	0.0756014	291
chr4	135037848	135072268	34421	chr4	135059194	135059541	ID=chr4.2648	348	0.600575	0.766942	24	0.0689655	348
chr4	135037848	135072268	34421	chr4	135060496	135060720	ID=chr4.2649	225	0.648889	0.846979	20	0.0888889	225
chr4	135037848	135072268	34421	chr4	135060805	135061337	ID=chr4.2650	533	0.673546	0.820258	49	0.0919325	533
chr4	135037848	135072268	34421	chr4	135061690	135062238	ID=chr4.2651	549	0.615665	0.82759	43	0.0783242	549
chr4	135037848	135072268	34421	chr4	135062987	135063263	ID=chr4.2652	277	0.66065	0.798079	24	0.0866426	277
chr4	135037848	135072268	34421	chr4	135063523	135063819	ID=chr4.2653	297	0.703704	0.848728	31	0.104377	297
chr4	135037848	135072268	34421	chr4	135063843	135064131	ID=chr4.2654	289	0.66436	0.709598	22	0.0761246	289
chr4	135037848	135072268	34421	chr4	135064162	135064508	ID=chr4.2655	347	0.599424	0.772542	24	0.0691643	347
chr4	135037848	135072268	34421	chr4	135065463	135065687	ID=chr4.2656	225	0.648889	0.846979	20	0.0888889	225
chr4	135037848	135072268	34421	chr4	135066000	135066489	ID=chr4.2657	490	0.687755	0.811144	47	0.0959184	490
chr4	135037848	135072268	34421	chr4	135066659	135066997	ID=chr4.2658	339	0.613569	0.753962	24	0.0707965	339
chr4	135037848	135072268	34421	chr4	135067959	135068235	ID=chr4.2659	277	0.66426	0.788799	24	0.0866426	277
chr4	135037848	135072268	34421	chr4	135068496	135068791	ID=chr4.2660	296	0.709459	0.865497	32	0.108108	296
chr4	135037848	135072268	34421	chr4	135068815	135069103	ID=chr4.2661	289	0.66782	0.703319	22	0.0761246	289
chr4	135037848	135072268	34421	chr4	135069131	135069475	ID=chr4.2662	345	0.6	0.774411	24	0.0695652	345
chr4	135037848	135072268	34421	chr4	135070430	135070678	ID=chr4.2663	249	0.662651	0.84295	23	0.0923695	249
chr4	135037848	135072268	34421	chr4	135070740	135070945	ID=chr4.2664	206	0.635922	0.784762	16	0.0776699	206
chr4	135037848	135072268	34421	chr4	135070966	135071260	ID=chr4.2665	295	0.708475	0.814617	30	0.101695	295
chr4	135037848	135072268	34421	chr4	135071624	135072104	ID=chr4.2666	481	0.627859	0.823305	39	0.0810811	481
chr4	135516615	135520405	3791	chr4	135520092	135520354	ID=chr4.2703	263	0.604563	0.883963	21	0.0798479	263
chr4	136221658	136221968	311	chr4	136221638	136221915	ID=chr4.2713	278	0.611511	0.86372	22	0.0791367	258
chr4	140345625	140345750	126	chr4	140345478	140345795	ID=chr4.2760	318	0.584906	0.927871	25	0.0786164	126
chr4	146969402	146969712	311	chr4	146969429	146969712	ID=chr4.2891	284	0.626761	0.805986	22	0.0774648	284
chr4	149621820	149627853	6034	chr4	149621821	149622237	ID=chr4.2930	417	0.58753	0.80814	29	0.0695444	417
chr4	150456569	150456880	312	chr4	150456523	150456775	ID=chr4.2944	253	0.549407	0.969349	18	0.0711462	207
chr4	156591207	156591507	301	chr4	156591301	156591514	ID=chr4.3026	214	0.598131	0.893638	17	0.0794393	207
chr4	169763248	169763567	320	chr4	169763358	169763593	ID=chr4.3240	236	0.576271	0.935065	18	0.0762712	210
chr4	173027479	173027776	298	chr4	173027463	173027677	ID=chr4.3288	215	0.576744	0.971299	17	0.0790698	199
chr4	177205341	177207332	1992	chr4	177205320	177205539	ID=chr4.3371	220	0.581818	0.931507	17	0.0772727	199
chr4	180287185	180287486	302	chr4	180287144	180287383	ID=chr4.3426	240	0.566667	0.950913	18	0.075	199
chr4	182293707	182294101	395	chr4	182293583	182293817	ID=chr4.3453	235	0.621277	0.83715	7	0.0297872	111
chr4	182293707	182294101	395	chr4	182293846	182294228	ID=chr4.3454	383	0.655352	1.12317	20	0.0522193	256
chr4	183118922	183119228	307	chr4	183118874	183119191	ID=chr4.3470	318	0.603774	0.90509	26	0.081761	270
chr4	183923954	183924263	310	chr4	183924053	183924259	ID=chr4.3485	207	0.599034	0.985714	18	0.0869565	207
chr4	184411042	184411376	335	chr4	184411103	184411382	ID=chr4.3497	280	0.610714	0.861057	22	0.0785714	274
chr4	185503006	185503263	258	chr4	185502926	185503280	ID=chr4.3521	355	0.55493	1.02899	28	0.0788732	258
chr4	185859219	185859520	302	chr4	185859246	185859524	ID=chr4.3534	279	0.623656	0.93386	25	0.0896057	275
chr4	188400063	188400363	301	chr4	188400084	188400366	ID=chr4.3633	283	0.632509	0.92904	26	0.0918728	280
chr4	190625883	190626205	323	chr4	190625846	190626081	ID=chr4.3752	236	0.550847	1.08205	19	0.0805085	199
chr4	191112563	191112889	327	chr4	191112605	191112921	ID=chr4.3766	317	0.602524	0.906711	26	0.0820189	285
chr4	191981535	191984338	2804	chr4	191984168	191984814	ID=chr4.3809	647	0.554869	0.966074	43	0.0664606	171
chr4	192150214	192150319	106	chr4	192149698	192150611	ID=chr4.3815	914	0.69256	1.17643	99	0.108315	106
chr4	192222800	192227466	4667	chr4	192226779	192227094	ID=chr4.3816	316	0.632911	0.824568	26	0.0822785	316
chr4	193004589	193004803	215	chr4	193003475	193004913	ID=chr4.3837	1439	0.648367	1.30451	159	0.110493	215
chr4	193207216	193207375	160	chr4	193206000	193208519	ID=chr4.3842	2520	0.627381	0.910078	179	0.0710317	160
chr4	193346203	193348733	2531	chr4	193347646	193347864	ID=chr4.3849	219	0.689498	1.0069	4	0.0182648	219
chr4	193346203	193348733	2531	chr4	193347888	193348142	ID=chr4.3850	255	0.705882	0.926599	5	0.0196078	255
chr4	193346203	193348733	2531	chr4	193348146	193348442	ID=chr4.3851	297	0.703704	0.954545	7	0.023569	297
chr4	193346203	193348733	2531	chr4	193348446	193348656	ID=chr4.3852	211	0.706161	0.935284	5	0.0236967	211
chr4	193462255	193519164	56910	chr4	193462348	193463325	ID=chr4.3903	978	0.732106	0.833225	109	0.111452	978
chr4	193462255	193519164	56910	chr4	193463586	193463869	ID=chr4.3904	284	0.697183	0.674793	23	0.0809859	284
chr4	193462255	193519164	56910	chr4	193464041	193465193	ID=chr4.3905	1153	0.720729	0.848285	127	0.110147	1153
chr4	193462255	193519164	56910	chr4	193465246	193465467	ID=chr4.3906	222	0.747748	0.682028	16	0.0720721	222
chr4	193462255	193519164	56910	chr4	193465644	193466621	ID=chr4.3907	978	0.732106	0.833427	109	0.111452	978
chr4	193462255	193519164	56910	chr4	193466882	193467165	ID=chr4.3908	284	0.697183	0.674793	23	0.0809859	284
chr4	193462255	193519164	56910	chr4	193467337	193468497	ID=chr4.3909	1161	0.72093	0.842015	127	0.109388	1161
chr4	193462255	193519164	56910	chr4	193468550	193468770	ID=chr4.3910	221	0.751131	0.699888	17	0.0769231	221
chr4	193462255	193519164	56910	chr4	193468948	193469924	ID=chr4.3911	977	0.731832	0.834807	109	0.111566	977
chr4	193462255	193519164	56910	chr4	193470185	193470468	ID=chr4.3912	284	0.697183	0.674793	23	0.0809859	284
chr4	193462255	193519164	56910	chr4	193470640	193471792	ID=chr4.3913	1153	0.720729	0.848246	127	0.110147	1153
chr4	193462255	193519164	56910	chr4	193471845	193472066	ID=chr4.3914	222	0.747748	0.703055	17	0.0765766	222
chr4	193462255	193519164	56910	chr4	193472244	193473220	ID=chr4.3915	977	0.731832	0.834807	109	0.111566	977
chr4	193462255	193519164	56910	chr4	193473481	193473764	ID=chr4.3916	284	0.697183	0.674793	23	0.0809859	284
chr4	193462255	193519164	56910	chr4	193473936	193475088	ID=chr4.3917	1153	0.720729	0.848285	127	0.110147	1153
chr4	193462255	193519164	56910	chr4	193475141	193475362	ID=chr4.3918	222	0.747748	0.682028	16	0.0720721	222
chr4	193462255	193519164	56910	chr4	193475538	193476032	ID=chr4.3919	495	0.69899	0.894578	54	0.109091	495
chr4	193462255	193519164	56910	chr4	193476049	193476515	ID=chr4.3920	467	0.773019	0.775366	54	0.115632	467
chr4	193462255	193519164	56910	chr4	193476776	193477059	ID=chr4.3921	284	0.697183	0.674793	23	0.0809859	284
chr4	193462255	193519164	56910	chr4	193477231	193478383	ID=chr4.3922	1153	0.720729	0.848285	127	0.110147	1153
chr4	193462255	193519164	56910	chr4	193478436	193478657	ID=chr4.3923	222	0.747748	0.682028	16	0.0720721	222
chr4	193462255	193519164	56910	chr4	193478835	193479334	ID=chr4.3924	500	0.7	0.883046	54	0.108	500
chr4	193462255	193519164	56910	chr4	193479346	193479812	ID=chr4.3925	467	0.773019	0.775748	54	0.115632	467
chr4	193462255	193519164	56910	chr4	193480073	193480356	ID=chr4.3926	284	0.697183	0.673333	23	0.0809859	284
chr4	193462255	193519164	56910	chr4	193480528	193481677	ID=chr4.3927	1150	0.72	0.85891	128	0.111304	1150
chr4	193462255	193519164	56910	chr4	193481730	193481951	ID=chr4.3928	222	0.747748	0.682028	16	0.0720721	222
chr4	193462255	193519164	56910	chr4	193482128	193483105	ID=chr4.3929	978	0.732106	0.833427	109	0.111452	978
chr4	193462255	193519164	56910	chr4	193483366	193483649	ID=chr4.3930	284	0.697183	0.674793	23	0.0809859	284
chr4	193462255	193519164	56910	chr4	193483821	193484973	ID=chr4.3931	1153	0.720729	0.848285	127	0.110147	1153
chr4	193462255	193519164	56910	chr4	193485026	193485248	ID=chr4.3932	223	0.753363	0.674225	16	0.0717489	223
chr4	193462255	193519164	56910	chr4	193485427	193486404	ID=chr4.3933	978	0.731084	0.828203	108	0.110429	978
chr4	193462255	193519164	56910	chr4	193486665	193486948	ID=chr4.3934	284	0.697183	0.673333	23	0.0809859	284
chr4	193462255	193519164	56910	chr4	193487120	193488273	ID=chr4.3935	1154	0.719237	0.86445	129	0.111785	1154
chr4	193462255	193519164	56910	chr4	193488331	193488547	ID=chr4.3936	217	0.746544	0.656118	15	0.0691244	217
chr4	193462255	193519164	56910	chr4	193488725	193489702	ID=chr4.3937	978	0.732106	0.833427	109	0.111452	978
chr4	193462255	193519164	56910	chr4	193489963	193490246	ID=chr4.3938	284	0.697183	0.674793	23	0.0809859	284
chr4	193462255	193519164	56910	chr4	193490418	193491572	ID=chr4.3939	1155	0.720346	0.854413	128	0.110823	1155
chr4	193462255	193519164	56910	chr4	193491627	193491848	ID=chr4.3940	222	0.743243	0.708866	17	0.0765766	222
chr4	193462255	193519164	56910	chr4	193492026	193493002	ID=chr4.3941	977	0.731832	0.834807	109	0.111566	977
chr4	193462255	193519164	56910	chr4	193493263	193493546	ID=chr4.3942	284	0.697183	0.674793	23	0.0809859	284
chr4	193462255	193519164	56910	chr4	193493718	193494874	ID=chr4.3943	1157	0.72083	0.851792	128	0.110631	1157
chr4	193462255	193519164	56910	chr4	193494927	193495148	ID=chr4.3944	222	0.747748	0.682028	16	0.0720721	222
chr4	193462255	193519164	56910	chr4	193495326	193496302	ID=chr4.3945	977	0.731832	0.834611	109	0.111566	977
chr4	193462255	193519164	56910	chr4	193496563	193496846	ID=chr4.3946	284	0.697183	0.674793	23	0.0809859	284
chr4	193462255	193519164	56910	chr4	193497018	193498170	ID=chr4.3947	1153	0.720729	0.848246	127	0.110147	1153
chr4	193462255	193519164	56910	chr4	193498223	193498444	ID=chr4.3948	222	0.747748	0.703055	17	0.0765766	222
chr4	193462255	193519164	56910	chr4	193498623	193499599	ID=chr4.3949	977	0.731832	0.834807	109	0.111566	977
chr4	193462255	193519164	56910	chr4	193499860	193500143	ID=chr4.3950	284	0.697183	0.674793	23	0.0809859	284
chr4	193462255	193519164	56910	chr4	193500315	193501468	ID=chr4.3951	1154	0.719237	0.86445	129	0.111785	1154
chr4	193462255	193519164	56910	chr4	193501521	193501742	ID=chr4.3952	222	0.747748	0.682028	16	0.0720721	222
chr4	193462255	193519164	56910	chr4	193501920	193502897	ID=chr4.3953	978	0.732106	0.833427	109	0.111452	978
chr4	193462255	193519164	56910	chr4	193503158	193503441	ID=chr4.3954	284	0.697183	0.674793	23	0.0809859	284
chr4	193462255	193519164	56910	chr4	193503613	193504528	ID=chr4.3955	916	0.735808	0.85643	106	0.115721	916
chr4	193462255	193519164	56910	chr4	193504540	193504766	ID=chr4.3956	227	0.647577	0.897402	21	0.092511	227
chr4	193462255	193519164	56910	chr4	193504819	193505041	ID=chr4.3957	223	0.744395	0.716771	17	0.0762332	223
chr4	193462255	193519164	56910	chr4	193505216	193506193	ID=chr4.3958	978	0.732106	0.833427	109	0.111452	978
chr4	193462255	193519164	56910	chr4	193506454	193506737	ID=chr4.3959	284	0.697183	0.673333	23	0.0809859	284
chr4	193462255	193519164	56910	chr4	193506909	193507824	ID=chr4.3960	916	0.735808	0.85643	106	0.115721	916
chr4	193462255	193519164	56910	chr4	193507836	193508062	ID=chr4.3961	227	0.647577	0.897402	21	0.092511	227
chr4	193462255	193519164	56910	chr4	193508115	193508336	ID=chr4.3962	222	0.747748	0.713556	17	0.0765766	222
chr4	193462255	193519164	56910	chr4	193508513	193509490	ID=chr4.3963	978	0.732106	0.833225	109	0.111452	978
chr4	193462255	193519164	56910	chr4	193509751	193510034	ID=chr4.3964	284	0.697183	0.673333	23	0.0809859	284
chr4	193462255	193519164	56910	chr4	193510206	193511358	ID=chr4.3965	1153	0.718994	0.852384	127	0.110147	1153
chr4	193462255	193519164	56910	chr4	193511411	193511632	ID=chr4.3966	222	0.747748	0.682028	16	0.0720721	222
chr4	193462255	193519164	56910	chr4	193511810	193512787	ID=chr4.3967	978	0.732106	0.833427	109	0.111452	978
chr4	193462255	193519164	56910	chr4	193513048	193513331	ID=chr4.3968	284	0.697183	0.674793	23	0.0809859	284
chr4	193462255	193519164	56910	chr4	193513503	193514656	ID=chr4.3969	1154	0.719237	0.86445	129	0.111785	1154
chr4	193462255	193519164	56910	chr4	193514709	193514930	ID=chr4.3970	222	0.747748	0.682028	16	0.0720721	222
chr4	193462255	193519164	56910	chr4	193515108	193516085	ID=chr4.3971	978	0.732106	0.833427	109	0.111452	978
chr4	193462255	193519164	56910	chr4	193516346	193516629	ID=chr4.3972	284	0.697183	0.674793	23	0.0809859	284
chr4	193462255	193519164	56910	chr4	193516801	193517954	ID=chr4.3973	1154	0.719237	0.86445	129	0.111785	1154
chr4	193462255	193519164	56910	chr4	193518007	193518228	ID=chr4.3974	222	0.747748	0.682028	16	0.0720721	222
chr4	193462255	193519164	56910	chr4	193518406	193519383	ID=chr4.3975	978	0.732106	0.833427	109	0.111452	759
chr4	193572013	193574945	2933	chr4	193571560	193572313	ID=chr4.4008	754	0.742706	1.10998	114	0.151194	301
chr5	1	2862	2862	chr5	2640	3737	ID=chr5.1	1098	0.774135	1.18594	193	0.175774	223
chr5	200893	203065	2173	chr5	202398	202702	ID=chr5.16	305	0.606557	0.606433	17	0.0557377	305
chr5	200893	203065	2173	chr5	202817	203071	ID=chr5.17	255	0.592157	0.719577	16	0.0627451	249
chr5	384684	385285	602	chr5	384416	385723	ID=chr5.41	1308	0.73318	0.807162	122	0.0932722	602
chr5	415887	419245	3359	chr5	415698	415973	ID=chr5.48	276	0.652174	0.855065	23	0.0833333	87
chr5	415887	419245	3359	chr5	416005	416328	ID=chr5.49	324	0.679012	0.886273	33	0.101852	324
chr5	550729	554691	3963	chr5	550617	551969	ID=chr5.76	1353	0.698448	0.846828	88	0.0650407	1241
chr5	550729	554691	3963	chr5	551992	552236	ID=chr5.77	245	0.657143	0.672384	16	0.0653061	245
chr5	987496	989947	2452	chr5	988099	988312	ID=chr5.128	214	0.663551	0.844269	19	0.088785	214
chr5	987496	989947	2452	chr5	988569	988939	ID=chr5.129	371	0.633423	0.845911	31	0.083558	371
chr5	987496	989947	2452	chr5	989557	989857	ID=chr5.130	301	0.651163	0.816229	26	0.0863787	301
chr5	1076322	1076947	626	chr5	1075982	1077305	ID=chr5.138	1324	0.518127	0.900407	74	0.0558912	626
chr5	1394426	1395481	1056	chr5	1395387	1395596	ID=chr5.177	210	0.57619	0.862069	15	0.0714286	95
chr5	1559138	1560798	1661	chr5	1559245	1559539	ID=chr5.191	295	0.613559	0.830477	23	0.0779661	295
chr5	1579087	1582206	3120	chr5	1578820	1579180	ID=chr5.193	361	0.759003	0.904344	38	0.105263	94
chr5	1579087	1582206	3120	chr5	1582006	1582893	ID=chr5.194	888	0.768018	0.773966	101	0.113739	201
chr5	1727450	1731885	4436	chr5	1727451	1727785	ID=chr5.212	335	0.567164	0.978212	26	0.0776119	335
chr5	2406429	2406541	113	chr5	2406201	2406532	ID=chr5.255	332	0.512048	0.743561	16	0.0481928	104
chr5	5522704	5522994	291	chr5	5522787	5522992	ID=chr5.334	206	0.616505	0.932596	18	0.0873786	206
chr5	10573721	10578025	4305	chr5	10573707	10573996	ID=chr5.424	290	0.613793	0.866684	23	0.0793103	276
chr5	10573721	10578025	4305	chr5	10578001	10578226	ID=chr5.425	226	0.553097	1.83063	22	0.0973451	25
chr5	17712682	17713213	532	chr5	17712679	17712884	ID=chr5.538	206	0.587379	0.976031	17	0.0825243	203
chr5	18572093	18572399	307	chr5	18572110	18572420	ID=chr5.555	311	0.588424	0.865771	23	0.073955	290
chr5	20020628	20020923	296	chr5	20020631	20020950	ID=chr5.568	320	0.565625	0.904844	23	0.071875	293
chr5	24198965	24199274	310	chr5	24198924	24199165	ID=chr5.632	242	0.570248	0.870688	17	0.0702479	201
chr5	32876137	32876454	318	chr5	32876181	32876482	ID=chr5.782	302	0.586093	0.865555	22	0.0728477	274
chr5	33315792	33316092	301	chr5	33315881	33316117	ID=chr5.788	237	0.582278	0.919397	18	0.0759494	212
chr5	34351250	34430035	78786	chr5	34352187	34352438	ID=chr5.807	252	0.587302	0.728745	15	0.0595238	252
chr5	34351250	34430035	78786	chr5	34372638	34372889	ID=chr5.808	252	0.587302	0.728745	15	0.0595238	252
chr5	34351250	34430035	78786	chr5	34393079	34393330	ID=chr5.809	252	0.587302	0.728745	15	0.0595238	252
chr5	34351250	34430035	78786	chr5	34413545	34413796	ID=chr5.810	252	0.587302	0.728745	15	0.0595238	252
chr5	35438085	35438387	303	chr5	35438177	35438384	ID=chr5.837	208	0.605769	0.958771	18	0.0865385	208
chr5	40291499	40297554	6056	chr5	40297126	40297552	ID=chr5.933	427	0.587822	0.842692	31	0.0725995	427
chr5	42881013	42883804	2792	chr5	42880978	42881274	ID=chr5.972	297	0.589226	0.8712	22	0.0740741	262
chr5	52961092	52961426	335	chr5	52961090	52961357	ID=chr5.1085	268	0.615672	0.803117	20	0.0746269	266
chr5	53763718	53764034	317	chr5	53763826	53764061	ID=chr5.1095	236	0.580508	0.923077	18	0.0762712	209
chr5	56397572	56397877	306	chr5	56397566	56397832	ID=chr5.1144	267	0.595506	0.767241	18	0.0674157	261
chr5	57460061	57460355	295	chr5	57460050	57460254	ID=chr5.1169	205	0.590244	0.914158	16	0.0780488	194
chr5	59202566	59208657	6092	chr5	59202556	59202985	ID=chr5.1197	430	0.572093	0.827746	29	0.0674419	420
chr5	62817017	62817328	312	chr5	62816997	62817283	ID=chr5.1238	287	0.595819	0.919615	23	0.0801394	267
chr5	63158760	63159056	297	chr5	63158779	63159060	ID=chr5.1242	282	0.620567	0.894528	24	0.0851064	278
chr5	67095043	67095355	313	chr5	67094998	67095296	ID=chr5.1312	299	0.595318	0.837215	22	0.0735786	254
chr5	70460454	70560565	100112	chr5	70536187	70536409	ID=chr5.1365	223	0.7713	0.808534	26	0.116592	223
chr5	70460454	70560565	100112	chr5	70536461	70536745	ID=chr5.1366	285	0.757895	0.862591	35	0.122807	285
chr5	70460454	70560565	100112	chr5	70560197	70560398	ID=chr5.1367	202	0.584158	0.827627	14	0.0693069	202
chr5	71090381	71130856	40476	chr5	71093501	71093705	ID=chr5.1387	205	0.6	0.884097	16	0.0780488	205
chr5	71090381	71130856	40476	chr5	71126709	71126911	ID=chr5.1388	203	0.591133	0.918552	16	0.0788177	203
chr5	71090381	71130856	40476	chr5	71130065	71130265	ID=chr5.1389	201	0.567164	0.694192	11	0.0547264	201
chr5	71710726	71731193	20468	chr5	71730012	71730244	ID=chr5.1407	233	0.575107	0.792877	15	0.0643777	233
chr5	74834206	74834512	307	chr5	74834302	74834540	ID=chr5.1486	239	0.569038	0.84527	16	0.0669456	211
chr5	76267579	76267877	299	chr5	76267559	76267774	ID=chr5.1523	216	0.583333	0.881633	16	0.0740741	196
chr5	76460572	76460896	325	chr5	76460552	76460836	ID=chr5.1525	285	0.592982	0.846774	21	0.0736842	265
chr5	79066495	79066797	303	chr5	79066599	79066862	ID=chr5.1608	264	0.57197	0.92827	20	0.0757576	199
chr5	81939940	81940255	316	chr5	81939896	81940211	ID=chr5.1676	316	0.585443	0.814433	22	0.0696203	272
chr5	82196965	82197220	256	chr5	82196970	82197209	ID=chr5.1680	240	0.604167	0.882695	19	0.0791667	240
chr5	83346715	83347014	300	chr5	83346674	83346912	ID=chr5.1704	239	0.58159	0.925559	18	0.0753138	198
chr5	89217345	89217657	313	chr5	89217300	89217608	ID=chr5.1798	309	0.582524	0.845943	22	0.0711974	264
chr5	89228468	89228779	312	chr5	89228574	89228807	ID=chr5.1799	234	0.551282	0.982222	17	0.0726496	206
chr5	95064615	95064936	322	chr5	95064566	95064872	ID=chr5.1882	307	0.589577	0.871728	23	0.0749186	258
chr5	95258313	95258615	303	chr5	95258258	95258508	ID=chr5.1888	251	0.545817	0.986032	18	0.0717131	196
chr5	100468584	100473637	5054	chr5	100468678	100468897	ID=chr5.1966	220	0.590909	0.955598	18	0.0818182	220
chr5	101669626	101669938	313	chr5	101669730	101669969	ID=chr5.1981	240	0.575	0.875349	17	0.0708333	209
chr5	104203228	104203540	313	chr5	104203181	104203487	ID=chr5.2016	307	0.596091	0.891794	24	0.0781759	260
chr5	104637128	104637434	307	chr5	104637086	104637393	ID=chr5.2023	308	0.564935	0.880719	21	0.0681818	266
chr5	124374784	124375095	312	chr5	124374886	124375109	ID=chr5.2293	224	0.589286	1	19	0.0848214	210
chr5	125328639	125328954	316	chr5	125328633	125328896	ID=chr5.2303	264	0.625	0.862489	22	0.0833333	258
chr5	126911807	126912119	313	chr5	126911770	126912067	ID=chr5.2319	298	0.604027	0.851323	23	0.0771812	261
chr5	138200236	138206269	6034	chr5	138205838	138206257	ID=chr5.2588	420	0.588095	0.854779	31	0.0738095	420
chr5	140740655	140740970	316	chr5	140740617	140740920	ID=chr5.2721	304	0.582237	0.826729	21	0.0690789	266
chr5	141858704	141859028	325	chr5	141858651	141858968	ID=chr5.2819	318	0.59434	0.802294	22	0.0691824	265
chr5	142605935	142610472	4538	chr5	142607146	142607361	ID=chr5.2905	216	0.680556	0.720534	18	0.0833333	216
chr5	142605935	142610472	4538	chr5	142607562	142607791	ID=chr5.2906	230	0.647826	0.746215	18	0.0782609	230
chr5	144087155	144087452	298	chr5	144087144	144087353	ID=chr5.2933	210	0.585714	1.01887	18	0.0857143	199
chr5	148618306	148618610	305	chr5	148618403	148618606	ID=chr5.2996	204	0.607843	0.860079	16	0.0784314	204
chr5	150903184	150903495	312	chr5	150903214	150903531	ID=chr5.3037	318	0.575472	0.89304	23	0.072327	282
chr5	151703060	151705516	2457	chr5	151704986	151705202	ID=chr5.3062	217	0.682028	0.714469	18	0.0829493	217
chr5	153276856	153281794	4939	chr5	153276841	153277048	ID=chr5.3094	208	0.567308	0.909091	15	0.0721154	193
chr5	161533175	161533488	314	chr5	161533280	161533501	ID=chr5.3241	222	0.563063	0.926448	16	0.0720721	209
chr5	163543329	163543625	297	chr5	163543352	163543625	ID=chr5.3259	274	0.624088	0.913333	24	0.0875912	274
chr5	170485094	170488130	3037	chr5	170487513	170487731	ID=chr5.3361	219	0.652968	0.771127	18	0.0821918	219
chr5	174002801	174003111	311	chr5	174002756	174002998	ID=chr5.3479	243	0.563786	0.897653	17	0.0699588	198
chr5	174086057	174087792	1736	chr5	174086710	174086916	ID=chr5.3480	207	0.599034	0.880149	16	0.0772947	207
chr5	179075540	179076735	1196	chr5	179075411	179076873	ID=chr5.3701	1463	0.61039	0.858835	117	0.0799727	1196
chr5	181170259	181173905	3647	chr5	181170099	181170382	ID=chr5.3878	284	0.676056	1.09946	26	0.0915493	124
chr5	181170259	181173905	3647	chr5	181171280	181171560	ID=chr5.3879	281	0.637011	0.734321	18	0.0640569	281
chr5	181170259	181173905	3647	chr5	181172532	181172937	ID=chr5.3880	406	0.628079	0.681307	23	0.0566502	406
chr5	181658409	181660831	2423	chr5	181660002	181660478	ID=chr5.3910	477	0.69392	0.976744	56	0.1174	477
chr5	181658409	181660831	2423	chr5	181660696	181661018	ID=chr5.3911	323	0.798762	1.10373	14	0.0433437	136
chr5	182043368	182045439	2072	chr5	182042496	182043689	ID=chr5.3962	1194	0.757119	1.13014	189	0.158291	322
chr6	1181193	1183087	1895	chr6	1180759	1181361	ID=chr6.42	603	0.781095	0.620772	35	0.0580431	169
chr6	1181193	1183087	1895	chr6	1181419	1181638	ID=chr6.43	220	0.7	0.741135	19	0.0863636	220
chr6	1545598	1547028	1431	chr6	1545689	1545901	ID=chr6.78	213	0.605634	0.942015	18	0.084507	213
chr6	1545598	1547028	1431	chr6	1546253	1546489	ID=chr6.79	237	0.561181	0.809426	15	0.0632911	237
chr6	2786177	2788772	2596	chr6	2786157	2786534	ID=chr6.109	378	0.740741	0.98238	50	0.132275	358
chr6	2786177	2788772	2596	chr6	2786667	2786881	ID=chr6.110	215	0.702326	0.759986	20	0.0930233	215
chr6	4906224	4908160	1937	chr6	4907070	4907309	ID=chr6.186	240	0.75	0.651932	22	0.0916667	240
chr6	4906224	4908160	1937	chr6	4907763	4908007	ID=chr6.187	245	0.636735	0.724971	18	0.0734694	245
chr6	7979458	7979777	320	chr6	7979568	7979776	ID=chr6.276	209	0.607656	0.95	18	0.0861244	209
chr6	8096774	8097075	302	chr6	8096791	8097098	ID=chr6.282	308	0.607143	0.89203	25	0.0811688	285
chr6	17344167	17344463	297	chr6	17344129	17344362	ID=chr6.502	234	0.57265	0.910714	17	0.0726496	196
chr6	18200349	18200664	316	chr6	18200389	18200688	ID=chr6.537	300	0.603333	0.861638	23	0.0766667	276
chr6	19218005	19219249	1245	chr6	19217994	19218264	ID=chr6.546	271	0.619926	0.898774	23	0.0848708	260
chr6	19636526	19642585	6060	chr6	19636522	19636937	ID=chr6.554	416	0.576923	0.811651	28	0.0673077	412
chr6	20637043	20637340	298	chr6	20637131	20637352	ID=chr6.580	222	0.594595	0.986667	19	0.0855856	210
chr6	25909051	25911133	2083	chr6	25911097	25911303	ID=chr6.696	207	0.545894	1.11714	17	0.0821256	37
chr6	26055859	26056172	314	chr6	26055963	26056169	ID=chr6.722	207	0.599034	0.872727	16	0.0772947	207
chr6	26616743	26631120	14378	chr6	26624483	26624696	ID=chr6.779	214	0.528037	0.861167	12	0.0560748	214
chr6	27141358	27141678	321	chr6	27141318	27141621	ID=chr6.819	304	0.578947	0.882904	22	0.0723684	264
chr6	29239291	29239601	311	chr6	29239254	29239487	ID=chr6.992	234	0.576923	0.884	17	0.0726496	197
chr6	29719284	29722649	3366	chr6	29721704	29721946	ID=chr6.1022	243	0.633745	0.885938	21	0.0864198	243
chr6	29894630	29894946	317	chr6	29894598	29894894	ID=chr6.1035	297	0.582492	0.891892	22	0.0740741	265
chr6	30332785	30335859	3075	chr6	30335654	30335890	ID=chr6.1067	237	0.57384	0.880656	17	0.07173	206
chr6	30651278	30651575	298	chr6	30651232	30651475	ID=chr6.1100	244	0.57377	0.915	18	0.0737705	198
chr6	31173130	31185431	12302	chr6	31173030	31173276	ID=chr6.1123	247	0.546559	0.818604	15	0.0607287	147
chr6	31173130	31185431	12302	chr6	31174513	31174840	ID=chr6.1124	328	0.713415	0.87512	36	0.109756	328
chr6	32486217	32495457	9241	chr6	32487803	32488380	ID=chr6.1218	578	0.686851	0.913656	61	0.105536	578
chr6	32880303	32883876	3574	chr6	32881388	32881588	ID=chr6.1243	201	0.676617	0.655577	15	0.0746269	201
chr6	32880303	32883876	3574	chr6	32881800	32882043	ID=chr6.1244	244	0.606557	0.669471	15	0.0614754	244
chr6	32979497	32980419	923	chr6	32979612	32979844	ID=chr6.1249	233	0.540773	0.779064	13	0.055794	233
chr6	34510383	34510551	169	chr6	34510511	34510824	ID=chr6.1343	314	0.585987	0.782392	21	0.066879	41
chr6	36766561	36769064	2504	chr6	36768134	36768530	ID=chr6.1433	397	0.717884	0.686173	35	0.0881612	397
chr6	36766561	36769064	2504	chr6	36768704	36768937	ID=chr6.1434	234	0.619658	0.804431	18	0.0769231	234
chr6	39906502	39906800	299	chr6	39906469	39906775	ID=chr6.1503	307	0.596091	0.859421	23	0.0749186	274
chr6	51234802	51235127	326	chr6	51234766	51235059	ID=chr6.1780	294	0.598639	0.884615	23	0.0782313	258
chr6	54689499	54692013	2515	chr6	54689458	54689795	ID=chr6.1834	338	0.568047	0.899335	24	0.0710059	297
chr6	54689499	54692013	2515	chr6	54691812	54692026	ID=chr6.1835	215	0.572093	0.878268	15	0.0697674	202
chr6	56679208	56679523	316	chr6	56679174	56679405	ID=chr6.1864	232	0.568966	0.922573	17	0.0732759	198
chr6	61103907	61109378	5472	chr6	61104943	61105238	ID=chr6.1900	296	0.591216	0.745296	19	0.0641892	296
chr6	61207178	61234037	26860	chr6	61207260	61207467	ID=chr6.1901	208	0.605769	0.958771	18	0.0865385	208
chr6	61322113	61325028	2916	chr6	61324701	61324914	ID=chr6.1902	214	0.584112	0.778182	14	0.0654206	214
chr6	62351462	62351749	288	chr6	62351439	62351642	ID=chr6.1908	204	0.588235	0.932571	16	0.0784314	181
chr6	65628698	65628997	300	chr6	65628683	65628895	ID=chr6.1933	213	0.57277	0.936264	16	0.0751174	198
chr6	68228489	68228794	306	chr6	68228519	68228831	ID=chr6.1963	313	0.591054	0.739428	20	0.0638978	276
chr6	68758163	68758474	312	chr6	68758199	68758473	ID=chr6.1969	275	0.618182	0.857426	22	0.08	275
chr6	70110394	70110710	317	chr6	70110381	70110650	ID=chr6.1981	270	0.614815	0.90989	23	0.0851852	257
chr6	73042902	73043209	308	chr6	73042937	73043236	ID=chr6.2017	300	0.593333	0.840015	22	0.0733333	273
chr6	73270966	73277050	6085	chr6	73270974	73271388	ID=chr6.2023	415	0.592771	0.853117	31	0.0746988	415
chr6	74809798	74810097	300	chr6	74809716	74810021	ID=chr6.2084	306	0.584967	0.85999	22	0.0718954	224
chr6	75136290	75136586	297	chr6	75136378	75136621	ID=chr6.2094	244	0.569672	0.926582	18	0.0737705	209
chr6	93309924	93310233	310	chr6	93309962	93310230	ID=chr6.2346	269	0.613383	0.838877	21	0.0780669	269
chr6	95873235	95873554	320	chr6	95873275	95873554	ID=chr6.2384	280	0.621429	0.873457	23	0.0821429	280
chr6	96164136	96164457	322	chr6	96164116	96164402	ID=chr6.2389	287	0.606272	0.85037	22	0.0766551	267
chr6	98230586	98230889	304	chr6	98230625	98230933	ID=chr6.2415	309	0.576052	0.825888	21	0.0679612	265
chr6	102321685	102322018	334	chr6	102321678	102321946	ID=chr6.2495	269	0.609665	0.852808	21	0.0780669	262
chr6	107541821	107542116	296	chr6	107541903	107542107	ID=chr6.2567	205	0.590244	0.914158	16	0.0780488	205
chr6	110959829	110960133	305	chr6	110959891	110960100	ID=chr6.2689	210	0.6	0.806658	15	0.0714286	210
chr6	112152649	112152925	277	chr6	112152591	112152916	ID=chr6.2715	326	0.57362	0.786897	21	0.0644172	268
chr6	116226177	116226492	316	chr6	116226219	116226515	ID=chr6.2779	297	0.59596	0.889917	23	0.0774411	274
chr6	118618650	118618962	313	chr6	118618753	118618979	ID=chr6.2826	227	0.581498	0.964817	18	0.0792952	210
chr6	120282555	120282865	311	chr6	120282512	120282826	ID=chr6.2856	315	0.590476	0.82265	22	0.0698413	272
chr6	121594236	121596177	1942	chr6	121594327	121594550	ID=chr6.2874	224	0.59375	0.930748	18	0.0803571	224
chr6	130191578	130197619	6042	chr6	130191585	130191997	ID=chr6.2987	413	0.581114	0.803949	28	0.0677966	413
chr6	131833019	131833324	306	chr6	131833057	131833352	ID=chr6.3006	296	0.597973	0.771235	20	0.0675676	268
chr6	131986881	131987192	312	chr6	131986833	131987152	ID=chr6.3007	320	0.58125	0.830189	22	0.06875	272
chr6	132147464	132147769	306	chr6	132147422	132147733	ID=chr6.3011	312	0.580128	0.847407	22	0.0705128	270
chr6	133571505	133571814	310	chr6	133571605	133571840	ID=chr6.3025	236	0.588983	0.85398	17	0.0720339	210
chr6	134239281	134239617	337	chr6	134239341	134239621	ID=chr6.3042	281	0.626335	0.890297	24	0.0854093	277
chr6	135684469	135684769	301	chr6	135684464	135684665	ID=chr6.3073	202	0.613861	0.917201	17	0.0841584	197
chr6	137102737	137103038	302	chr6	137102769	137103097	ID=chr6.3095	329	0.607903	0.865877	26	0.0790274	270
chr6	141815407	141815681	275	chr6	141815394	141815639	ID=chr6.3202	246	0.589431	0.868235	18	0.0731707	233
chr6	142189604	142189915	312	chr6	142189634	142189913	ID=chr6.3207	280	0.617857	0.840841	22	0.0785714	280
chr6	143311436	143321049	9614	chr6	143320671	143321035	ID=chr6.3222	365	0.594521	0.838581	27	0.0739726	365
chr6	144822613	144822918	306	chr6	144822612	144822871	ID=chr6.3249	260	0.630769	0.897898	23	0.0884615	259
chr6	150377591	150377871	281	chr6	150377662	150377918	ID=chr6.3331	257	0.552529	0.926683	18	0.0700389	210
chr6	153910177	153913975	3799	chr6	153913758	153913959	ID=chr6.3431	202	0.623762	0.730938	14	0.0693069	202
chr6	160028636	160028954	319	chr6	160028629	160028903	ID=chr6.3563	275	0.6	0.862455	21	0.0763636	268
chr6	168089462	168089765	304	chr6	168089413	168089758	ID=chr6.3743	346	0.575145	0.850123	24	0.0693642	297
chr6	168167454	168167582	129	chr6	168166607	168167605	ID=chr6.3746	999	0.524525	1.21525	60	0.0600601	129
chr6	168678200	168678308	109	chr6	168677951	168678425	ID=chr6.3762	475	0.675789	1.02155	47	0.0989474	109
chr6	168804108	168806142	2035	chr6	168803582	168804826	ID=chr6.3768	1245	0.738956	0.837632	108	0.086747	719
chr6	169375815	169376179	365	chr6	169375845	169376438	ID=chr6.3798	594	0.723906	1.07103	74	0.124579	335
chr6	170185894	170189619	3726	chr6	170186081	170188253	ID=chr6.3842	2173	0.644731	1.25457	228	0.104924	2173
chr6	170195104	170196090	987	chr6	170195034	170195278	ID=chr6.3845	245	0.608163	0.658602	14	0.0571429	175
chr6	170195104	170196090	987	chr6	170195428	170195797	ID=chr6.3846	370	0.586486	0.659537	20	0.0540541	370
chr6	170414044	170417358	3315	chr6	170416406	170416741	ID=chr6.3858	336	0.577381	0.768293	21	0.0625	336
chr6	170991768	170992085	318	chr6	170991734	170992033	ID=chr6.3881	300	0.576667	0.854585	21	0.07	266
chr6	170998448	170998775	328	chr6	170998400	170998645	ID=chr6.3883	246	0.560976	0.939728	18	0.0731707	198
chr6	171014663	171017247	2585	chr6	171016077	171016714	ID=chr6.3885	638	0.554859	1.01836	50	0.0783699	638
chr6	171014663	171017247	2585	chr6	171016936	171017209	ID=chr6.3886	274	0.620438	0.882139	23	0.0839416	274
chr6	171320046	171323284	3239	chr6	171319742	171320199	ID=chr6.3906	458	0.753275	0.914574	59	0.128821	154
chr6	171343375	171344121	747	chr6	171343767	171344261	ID=chr6.3910	495	0.709091	0.755905	45	0.0909091	355
chr6	171422278	171425232	2955	chr6	171423326	171423545	ID=chr6.3917	220	0.590909	1.47849	5	0.0227273	220
chr6	171517022	171522375	5354	chr6	171521129	171521385	ID=chr6.3928	257	0.618677	0.612878	15	0.0583658	257
chr6	171517022	171522375	5354	chr6	171521642	171521944	ID=chr6.3929	303	0.617162	0.799931	23	0.0759076	303
chr6	171605509	171605917	409	chr6	171605019	171606331	ID=chr6.3940	1313	0.814928	0.701699	116	0.0883473	409
chr6	171818137	171824633	6497	chr6	171821296	171822003	ID=chr6.3966	708	0.75565	1.00742	99	0.139831	708
chr6	172122849	172126628	3780	chr6	172121963	172123485	ID=chr6.3987	1523	0.80893	1.22648	298	0.195666	637
chr7	306065	310133	4069	chr7	305876	306841	ID=chr7.13	966	0.727743	1.15014	139	0.143892	777
chr7	306065	310133	4069	chr7	307920	309325	ID=chr7.14	1406	0.657183	0.88685	127	0.0903272	1406
chr7	306065	310133	4069	chr7	309451	309690	ID=chr7.15	240	0.658333	0.797872	20	0.0833333	240
chr7	317626	322748	5123	chr7	320579	320809	ID=chr7.17	231	0.688312	0.731707	20	0.0865801	231
chr7	357987	368603	10617	chr7	360041	360321	ID=chr7.28	281	0.683274	0.890406	29	0.103203	281
chr7	381910	382811	902	chr7	382727	383119	ID=chr7.29	393	0.56743	0.89159	28	0.0712468	85
chr7	446311	450969	4659	chr7	446119	446543	ID=chr7.43	425	0.731765	0.951734	47	0.110588	233
chr7	446311	450969	4659	chr7	449064	449264	ID=chr7.44	201	0.681592	0.696104	16	0.079602	201
chr7	446311	450969	4659	chr7	449869	450093	ID=chr7.45	225	0.484444	2.41935	16	0.0711111	225
chr7	457672	465413	7742	chr7	461062	461327	ID=chr7.48	266	0.639098	0.672	18	0.0676692	266
chr7	457672	465413	7742	chr7	461906	462442	ID=chr7.49	537	0.692737	0.817269	30	0.0558659	537
chr7	966421	971686	5266	chr7	969079	969399	ID=chr7.134	321	0.573209	0.834456	22	0.0685358	321
chr7	966421	971686	5266	chr7	969639	969983	ID=chr7.135	345	0.730435	0.70676	21	0.0608696	345
chr7	966421	971686	5266	chr7	971259	971478	ID=chr7.136	220	0.590909	0.78125	15	0.0681818	220
chr7	3164628	3164930	303	chr7	3164595	3164827	ID=chr7.409	233	0.566524	0.87594	16	0.0686695	200
chr7	7621875	7622156	282	chr7	7621893	7622162	ID=chr7.662	270	0.596296	0.83877	20	0.0740741	264
chr7	18363011	18363314	304	chr7	18363101	18363313	ID=chr7.830	213	0.596244	0.968182	18	0.084507	213
chr7	24378732	24379077	346	chr7	24378798	24379079	ID=chr7.982	282	0.613475	0.88534	23	0.0815603	280
chr7	24776319	24776641	323	chr7	24776433	24776658	ID=chr7.992	226	0.579646	0.968571	18	0.079646	209
chr7	27611120	27611380	261	chr7	27611087	27611337	ID=chr7.1124	251	0.553785	0.904025	17	0.0677291	218
chr7	29283042	29283353	312	chr7	29283142	29283370	ID=chr7.1157	229	0.593886	0.957737	19	0.0829694	212
chr7	29786664	29788351	1688	chr7	29787315	29787601	ID=chr7.1176	287	0.637631	0.729484	21	0.0731707	287
chr7	33503852	33504164	313	chr7	33503897	33504159	ID=chr7.1261	263	0.623574	0.87349	22	0.0836502	263
chr7	38402147	38413061	10915	chr7	38402475	38402697	ID=chr7.1337	223	0.529148	0.640805	10	0.044843	223
chr7	38595464	38595758	295	chr7	38595553	38595766	ID=chr7.1343	214	0.584112	0.953354	17	0.0794393	206
chr7	38876819	38877124	306	chr7	38876780	38877108	ID=chr7.1346	329	0.589666	0.841432	24	0.0729483	290
chr7	39710008	39710308	301	chr7	39710100	39710306	ID=chr7.1353	207	0.599034	0.87619	16	0.0772947	207
chr7	47673371	47673694	324	chr7	47673437	47673696	ID=chr7.1500	260	0.626923	0.952381	24	0.0923077	258
chr7	47793077	47793375	299	chr7	47793166	47793369	ID=chr7.1507	204	0.598039	0.948318	17	0.0833333	204
chr7	49178877	49179171	295	chr7	49178878	49179182	ID=chr7.1537	305	0.590164	0.910901	24	0.0786885	294
chr7	49841284	49847332	6049	chr7	49846902	49847318	ID=chr7.1543	417	0.58753	0.863181	31	0.0743405	417
chr7	52901893	52902196	304	chr7	52901865	52902089	ID=chr7.1589	225	0.568889	1.00074	18	0.08	197
chr7	53290226	53290468	243	chr7	53290216	53290605	ID=chr7.1592	390	0.538462	0.889517	25	0.0641026	243
chr7	55379494	55381937	2444	chr7	55381017	55381283	ID=chr7.1622	267	0.692884	0.688951	22	0.082397	267
chr7	55379494	55381937	2444	chr7	55381434	55381652	ID=chr7.1623	219	0.652968	0.771127	18	0.0821918	219
chr7	56405002	56405304	303	chr7	56404996	56405338	ID=chr7.1669	343	0.559767	0.912639	24	0.0699708	303
chr7	56539500	56576765	37266	chr7	56556203	56556413	ID=chr7.1672	211	0.706161	0.663522	16	0.0758294	211
chr7	57522769	57523074	306	chr7	57522719	57522967	ID=chr7.1692	249	0.566265	0.86423	17	0.0682731	199
chr7	59319924	59333078	13155	chr7	59330745	59331162	ID=chr7.1724	418	0.583732	0.843933	30	0.0717703	418
chr7	60076637	60172615	95979	chr7	60168918	60169217	ID=chr7.1729	300	0.613333	0.755124	21	0.07	300
chr7	64425728	64482095	56368	chr7	64443784	64444168	ID=chr7.1740	385	0.54026	0.711974	20	0.0519481	385
chr7	64425728	64482095	56368	chr7	64464290	64464492	ID=chr7.1741	203	0.541872	0.805556	12	0.0591133	203
chr7	64963941	64973281	9341	chr7	64964582	64964880	ID=chr7.1753	299	0.685619	0.70098	22	0.0735786	299
chr7	66464262	66469523	5262	chr7	66468654	66468967	ID=chr7.1830	314	0.630573	0.73958	23	0.0732484	314
chr7	66464262	66469523	5262	chr7	66469249	66469457	ID=chr7.1831	209	0.717703	0.594912	16	0.076555	209
chr7	66727457	66802665	75209	chr7	66726938	66728326	ID=chr7.1840	1389	0.686105	1.0182	163	0.117351	870
chr7	66727457	66802665	75209	chr7	66759013	66759217	ID=chr7.1841	205	0.556098	0.651	10	0.0487805	205
chr7	66727457	66802665	75209	chr7	66772889	66773511	ID=chr7.1842	623	0.712681	0.938654	74	0.11878	623
chr7	66727457	66802665	75209	chr7	66790914	66791259	ID=chr7.1843	346	0.67341	1.18031	42	0.121387	346
chr7	66727457	66802665	75209	chr7	66799684	66799897	ID=chr7.1844	214	0.836449	0.616792	23	0.107477	214
chr7	66727457	66802665	75209	chr7	66801828	66802042	ID=chr7.1845	215	0.67907	0.727444	18	0.0837209	215
chr7	66727457	66802665	75209	chr7	66802180	66802577	ID=chr7.1846	398	0.761307	0.934521	53	0.133166	398
chr7	74976753	74977094	342	chr7	74976716	74977017	ID=chr7.2056	302	0.60596	0.817019	22	0.0728477	265
chr7	76030411	76041393	10983	chr7	76040143	76040359	ID=chr7.2106	217	0.59447	0.700348	13	0.0599078	217
chr7	79980493	79980797	305	chr7	79980588	79980816	ID=chr7.2253	229	0.58952	0.931736	18	0.0786026	210
chr7	83350660	83350987	328	chr7	83350719	83351016	ID=chr7.2302	298	0.610738	0.834124	23	0.0771812	269
chr7	85371694	85371989	296	chr7	85371779	85372010	ID=chr7.2338	232	0.581897	0.979556	19	0.0818966	211
chr7	94970389	94970710	322	chr7	94970497	94970719	ID=chr7.2493	223	0.578475	0.880988	16	0.0717489	214
chr7	96484070	96484343	274	chr7	96484114	96484318	ID=chr7.2516	205	0.6	0.822193	15	0.0731707	205
chr7	101530671	101530974	304	chr7	101530630	101530868	ID=chr7.2685	239	0.573222	0.886731	17	0.0711297	198
chr7	103867432	103896924	29493	chr7	103878146	103878441	ID=chr7.2856	296	0.550676	1.05846	23	0.0777027	296
chr7	103867432	103896924	29493	chr7	103889732	103890355	ID=chr7.2857	624	0.653846	0.873563	57	0.0913462	624
chr7	103937371	103953508	16138	chr7	103945636	103945844	ID=chr7.2863	209	0.502392	0.774074	10	0.0478469	209
chr7	105861258	105861574	317	chr7	105861234	105861524	ID=chr7.2898	291	0.604811	0.842368	22	0.0756014	267
chr7	106289483	106289791	309	chr7	106289471	106289741	ID=chr7.2904	271	0.608856	0.847379	21	0.0774908	259
chr7	106981588	106981887	300	chr7	106981571	106981855	ID=chr7.2940	285	0.603509	0.861856	22	0.077193	268
chr7	107239142	107239438	297	chr7	107239093	107239435	ID=chr7.2945	343	0.565598	0.925526	25	0.0728863	294
chr7	110235352	110235664	313	chr7	110235328	110235604	ID=chr7.3000	277	0.599278	0.931433	23	0.0830325	253
chr7	112220978	112221288	311	chr7	112220931	112221186	ID=chr7.3012	256	0.539062	0.984615	18	0.0703125	209
chr7	119055680	119056005	326	chr7	119055796	119056001	ID=chr7.3113	206	0.601942	0.93064	17	0.0825243	206
chr7	122964540	122964836	297	chr7	122964533	122964804	ID=chr7.3156	272	0.610294	0.79906	20	0.0735294	265
chr7	124049715	124050027	313	chr7	124049686	124049988	ID=chr7.3179	303	0.594059	0.805035	21	0.0693069	274
chr7	131627014	131627323	310	chr7	131627112	131627358	ID=chr7.3375	247	0.558704	0.943548	18	0.0728745	212
chr7	137993843	137994149	307	chr7	137993940	137994153	ID=chr7.3469	214	0.602804	0.946437	18	0.0841121	210
chr7	140370445	140370747	303	chr7	140370479	140370740	ID=chr7.3512	262	0.599237	0.77668	18	0.0687023	262
chr7	142729815	142730116	302	chr7	142729851	142730119	ID=chr7.3596	269	0.605948	0.826421	20	0.0743494	266
chr7	143107745	143107917	173	chr7	143107660	143107912	ID=chr7.3606	253	0.604743	0.928846	21	0.083004	168
chr7	153067730	153067883	154	chr7	153067586	153068089	ID=chr7.3925	504	0.722222	1.06324	41	0.0813492	154
chr7	153758032	153760613	2582	chr7	153760323	153760552	ID=chr7.3954	230	0.647826	0.87027	21	0.0913043	230
chr7	155632076	155633643	1568	chr7	155632627	155632857	ID=chr7.3987	231	0.5671	0.88	16	0.0692641	231
chr7	156054566	156054862	297	chr7	156054507	156054755	ID=chr7.3992	249	0.550201	0.850192	16	0.064257	190
chr7	156547881	156548286	406	chr7	156547971	156548189	ID=chr7.4011	219	0.849315	0.607981	24	0.109589	219
chr7	157077560	157078880	1321	chr7	157078767	157079222	ID=chr7.4068	456	0.565789	1.14537	8	0.0175439	114
chr7	158837555	158844038	6484	chr7	158837356	158837599	ID=chr7.4170	244	0.614754	0.607397	14	0.057377	45
chr7	158837555	158844038	6484	chr7	158837912	158838145	ID=chr7.4171	234	0.632479	0.69916	16	0.0683761	234
chr7	158837555	158844038	6484	chr7	158841307	158841974	ID=chr7.4172	668	0.708084	1.13369	49	0.0733533	668
chr7	158837555	158844038	6484	chr7	158843311	158843538	ID=chr7.4173	228	0.622807	0.81558	18	0.0789474	228
chr7	158837555	158844038	6484	chr7	158843748	158844078	ID=chr7.4174	331	0.60423	0.83049	25	0.0755287	291
chr7	158899278	158900136	859	chr7	158898791	158899520	ID=chr7.4186	730	0.746575	1.04463	106	0.145205	243
chr7	159370984	159373244	2261	chr7	159371210	159371623	ID=chr7.4229	414	0.65942	1.1129	45	0.108696	414
chr7	159552913	159556545	3633	chr7	159556271	159557017	ID=chr7.4251	747	0.729585	0.830651	51	0.0682731	275
chr7	159565946	159567347	1402	chr7	159564857	159566263	ID=chr7.4252	1407	0.651741	0.787719	82	0.05828	318
chr7	159565946	159567347	1402	chr7	159566354	159566578	ID=chr7.4253	225	0.64	0.675676	11	0.0488889	225
chr7	159565946	159567347	1402	chr7	159566591	159566908	ID=chr7.4254	318	0.654088	0.693661	16	0.0503145	318
chr7	159565946	159567347	1402	chr7	159567081	159567346	ID=chr7.4255	266	0.654135	0.694776	14	0.0526316	266
chr7	159660462	159664711	4250	chr7	159662224	159663054	ID=chr7.4264	831	0.652226	1.05888	91	0.109507	831
chr7	159660462	159664711	4250	chr7	159663193	159663411	ID=chr7.4265	219	0.584475	0.73	13	0.0593607	219
chr7	159660462	159664711	4250	chr7	159663649	159663939	ID=chr7.4266	291	0.62543	0.768003	21	0.0721649	291
chr7	160199086	160200666	1581	chr7	160198492	160199374	ID=chr7.4302	883	0.763307	0.719189	83	0.0939977	289
chr7	160199086	160200666	1581	chr7	160199380	160199743	ID=chr7.4303	364	0.675824	0.705182	28	0.0769231	364
chr7	160327871	160330527	2657	chr7	160326291	160328175	ID=chr7.4316	1885	0.580902	1.13246	179	0.0949602	305
chr7	160398174	160402807	4634	chr7	160398042	160398325	ID=chr7.4324	284	0.542254	0.816506	17	0.0598592	152
chr7	160398174	160402807	4634	chr7	160398939	160399444	ID=chr7.4325	506	0.630435	0.77699	39	0.0770751	506
chr7	160398174	160402807	4634	chr7	160399450	160399805	ID=chr7.4326	356	0.626404	0.699067	24	0.0674157	356
chr7	160564104	160567428	3325	chr7	160563703	160564875	ID=chr7.4331	1173	0.792839	1.10755	204	0.173913	772
chr8	390374	390982	609	chr8	390821	391101	ID=chr8.17	281	0.661922	0.840598	14	0.0498221	162
chr8	771246	771886	641	chr8	771366	772211	ID=chr8.53	846	0.634752	0.768462	40	0.0472813	521
chr8	887189	892915	5727	chr8	888254	888752	ID=chr8.65	499	0.797595	1.05032	75	0.150301	499
chr8	1133464	1139421	5958	chr8	1133293	1133504	ID=chr8.100	212	0.608491	0.829746	16	0.0754717	41
chr8	1610476	1611422	947	chr8	1610527	1610830	ID=chr8.152	304	0.638158	0.786885	21	0.0690789	304
chr8	1630291	1630814	524	chr8	1629931	1630341	ID=chr8.157	411	0.681265	0.829491	33	0.080292	51
chr8	1630291	1630814	524	chr8	1630667	1631031	ID=chr8.158	365	0.542466	0.67034	18	0.0493151	148
chr8	1864439	1867929	3491	chr8	1864333	1864967	ID=chr8.175	635	0.656693	0.912575	60	0.0944882	529
chr8	2028483	2032858	4376	chr8	2027776	2028648	ID=chr8.185	873	0.707904	1.45258	17	0.0194731	166
chr8	2028483	2032858	4376	chr8	2028674	2028960	ID=chr8.186	287	0.696864	1.47179	5	0.0174216	287
chr8	2028483	2032858	4376	chr8	2029322	2030103	ID=chr8.187	782	0.703325	1.34422	12	0.0153453	782
chr8	2054204	2098094	43891	chr8	2097829	2098092	ID=chr8.189	264	0.609848	0.828885	20	0.0757576	264
chr8	2160859	2161163	305	chr8	2160851	2161114	ID=chr8.190	264	0.598485	0.862745	20	0.0757576	256
chr8	2943464	2943773	310	chr8	2943425	2943659	ID=chr8.207	235	0.578723	0.887186	17	0.0723404	196
chr8	4836517	4836778	262	chr8	4836491	4836761	ID=chr8.233	271	0.586716	0.879299	20	0.0738007	245
chr8	5941583	5941884	302	chr8	5941534	5941844	ID=chr8.241	311	0.588424	0.897547	24	0.0771704	262
chr8	6545807	6546040	234	chr8	6545743	6546073	ID=chr8.261	331	0.610272	0.800806	21	0.0634441	234
chr8	7277580	7406490	128911	chr8	7281257	7281489	ID=chr8.290	233	0.545064	0.712902	12	0.0515021	233
chr8	7277580	7406490	128911	chr8	7288908	7289140	ID=chr8.291	233	0.545064	0.712902	12	0.0515021	233
chr8	7277580	7406490	128911	chr8	7296559	7296791	ID=chr8.292	233	0.545064	0.712902	12	0.0515021	233
chr8	7277580	7406490	128911	chr8	7304212	7304444	ID=chr8.293	233	0.545064	0.712902	12	0.0515021	233
chr8	7277580	7406490	128911	chr8	7311866	7312098	ID=chr8.294	233	0.545064	0.712902	12	0.0515021	233
chr8	7277580	7406490	128911	chr8	7319515	7319747	ID=chr8.295	233	0.545064	0.712902	12	0.0515021	233
chr8	7277580	7406490	128911	chr8	7327166	7327398	ID=chr8.296	233	0.545064	0.712902	12	0.0515021	233
chr8	7277580	7406490	128911	chr8	7334817	7335049	ID=chr8.297	233	0.545064	0.712902	12	0.0515021	233
chr8	7277580	7406490	128911	chr8	7342468	7342700	ID=chr8.298	233	0.545064	0.712902	12	0.0515021	233
chr8	7277580	7406490	128911	chr8	7349228	7349450	ID=chr8.299	223	0.506726	0.843632	12	0.0538117	223
chr8	7277580	7406490	128911	chr8	7369032	7369259	ID=chr8.300	228	0.736842	0.840255	26	0.114035	228
chr8	7277580	7406490	128911	chr8	7369380	7369617	ID=chr8.301	238	0.722689	0.885417	25	0.105042	238
chr8	7277580	7406490	128911	chr8	7375181	7375420	ID=chr8.302	240	0.766667	0.824742	29	0.120833	240
chr8	7277580	7406490	128911	chr8	7375457	7375859	ID=chr8.303	403	0.704715	0.857714	41	0.101737	403
chr8	7527803	7617993	90191	chr8	7539469	7539774	ID=chr8.304	306	0.676471	0.70691	23	0.0751634	306
chr8	7527803	7617993	90191	chr8	7540307	7540969	ID=chr8.305	663	0.689291	0.82137	64	0.0965309	663
chr8	7527803	7617993	90191	chr8	7557658	7557883	ID=chr8.306	226	0.522124	0.661399	10	0.0442478	226
chr8	7527803	7617993	90191	chr8	7600313	7600513	ID=chr8.307	201	0.542289	0.603604	8	0.039801	201
chr8	9932962	9933281	320	chr8	9933005	9933312	ID=chr8.389	308	0.603896	0.838046	23	0.0746753	277
chr8	11515270	11647464	132195	chr8	11515258	11515478	ID=chr8.439	221	0.651584	0.793715	16	0.0723982	209
chr8	11515270	11647464	132195	chr8	11515538	11515739	ID=chr8.440	202	0.737624	0.742041	18	0.0891089	202
chr8	11515270	11647464	132195	chr8	11515750	11516158	ID=chr8.441	409	0.687042	0.787404	35	0.0855746	409
chr8	11717346	12621553	904208	chr8	11721459	11721732	ID=chr8.449	274	0.540146	0.730528	14	0.0510949	274
chr8	11717346	12621553	904208	chr8	11729107	11729380	ID=chr8.450	274	0.540146	0.730528	14	0.0510949	274
chr8	11717346	12621553	904208	chr8	11736755	11737028	ID=chr8.451	274	0.540146	0.730528	14	0.0510949	274
chr8	11717346	12621553	904208	chr8	11744403	11744676	ID=chr8.452	274	0.540146	0.730528	14	0.0510949	274
chr8	11717346	12621553	904208	chr8	11752051	11752324	ID=chr8.453	274	0.540146	0.730528	14	0.0510949	274
chr8	11717346	12621553	904208	chr8	11759699	11759972	ID=chr8.454	274	0.540146	0.730528	14	0.0510949	274
chr8	11717346	12621553	904208	chr8	11767347	11767620	ID=chr8.455	274	0.540146	0.730528	14	0.0510949	274
chr8	11717346	12621553	904208	chr8	11782692	11782922	ID=chr8.456	231	0.549784	0.647884	11	0.047619	231
chr8	11717346	12621553	904208	chr8	11785219	11785457	ID=chr8.457	239	0.548117	0.809386	14	0.0585774	239
chr8	11717346	12621553	904208	chr8	11790340	11790572	ID=chr8.458	233	0.545064	0.657179	11	0.0472103	233
chr8	11717346	12621553	904208	chr8	11797939	11798212	ID=chr8.459	274	0.540146	0.730528	14	0.0510949	274
chr8	11717346	12621553	904208	chr8	11805587	11805860	ID=chr8.460	274	0.540146	0.730528	14	0.0510949	274
chr8	11717346	12621553	904208	chr8	11813235	11813508	ID=chr8.461	274	0.540146	0.730528	14	0.0510949	274
chr8	11717346	12621553	904208	chr8	11820883	11821156	ID=chr8.462	274	0.540146	0.730528	14	0.0510949	274
chr8	11717346	12621553	904208	chr8	11828531	11828804	ID=chr8.463	274	0.540146	0.730528	14	0.0510949	274
chr8	11717346	12621553	904208	chr8	11836179	11836452	ID=chr8.464	274	0.540146	0.730528	14	0.0510949	274
chr8	11717346	12621553	904208	chr8	11851524	11851754	ID=chr8.465	231	0.549784	0.647884	11	0.047619	231
chr8	11717346	12621553	904208	chr8	11854051	11854289	ID=chr8.466	239	0.548117	0.809386	14	0.0585774	239
chr8	11717346	12621553	904208	chr8	11859172	11859404	ID=chr8.467	233	0.545064	0.657179	11	0.0472103	233
chr8	11717346	12621553	904208	chr8	11861709	11861932	ID=chr8.468	224	0.540179	0.844058	13	0.0580357	224
chr8	11717346	12621553	904208	chr8	11866815	11867045	ID=chr8.469	231	0.549784	0.647884	11	0.047619	231
chr8	11717346	12621553	904208	chr8	11869347	11869585	ID=chr8.470	239	0.548117	0.809386	14	0.0585774	239
chr8	11717346	12621553	904208	chr8	11874468	11874700	ID=chr8.471	233	0.545064	0.657179	11	0.0472103	233
chr8	11717346	12621553	904208	chr8	11877005	11877228	ID=chr8.472	224	0.540179	0.844058	13	0.0580357	224
chr8	11717346	12621553	904208	chr8	11882110	11882340	ID=chr8.473	231	0.549784	0.647884	11	0.047619	231
chr8	11717346	12621553	904208	chr8	11884696	11884902	ID=chr8.474	207	0.545894	0.873134	13	0.0628019	207
chr8	11717346	12621553	904208	chr8	11889719	11889992	ID=chr8.475	274	0.540146	0.730528	14	0.0510949	274
chr8	11717346	12621553	904208	chr8	11897367	11897640	ID=chr8.476	274	0.540146	0.730528	14	0.0510949	274
chr8	11717346	12621553	904208	chr8	11905015	11905288	ID=chr8.477	274	0.540146	0.730528	14	0.0510949	274
chr8	11717346	12621553	904208	chr8	11912663	11912936	ID=chr8.478	274	0.540146	0.730528	14	0.0510949	274
chr8	11717346	12621553	904208	chr8	11915234	11915471	ID=chr8.479	238	0.542017	0.713287	12	0.0504202	238
chr8	11717346	12621553	904208	chr8	11960929	11961194	ID=chr8.480	266	0.605263	0.66417	16	0.0601504	266
chr8	11717346	12621553	904208	chr8	12058123	12058390	ID=chr8.481	268	0.58209	0.803598	18	0.0671642	268
chr8	11717346	12621553	904208	chr8	12062386	12062596	ID=chr8.482	211	0.606635	0.945953	18	0.0853081	211
chr8	11717346	12621553	904208	chr8	12121072	12121279	ID=chr8.483	208	0.519231	0.713551	10	0.0480769	208
chr8	11717346	12621553	904208	chr8	12155968	12156172	ID=chr8.484	205	0.580488	0.996284	17	0.0829268	205
chr8	11717346	12621553	904208	chr8	12161795	12162019	ID=chr8.485	225	0.515556	0.685349	10	0.0444444	225
chr8	11717346	12621553	904208	chr8	12178633	12179404	ID=chr8.486	772	0.681347	0.791575	70	0.0906736	772
chr8	11717346	12621553	904208	chr8	12179892	12180247	ID=chr8.487	356	0.688202	0.728975	28	0.0786517	356
chr8	11717346	12621553	904208	chr8	12289763	12290103	ID=chr8.488	341	0.565982	0.810501	22	0.0645161	341
chr8	11717346	12621553	904208	chr8	12343633	12344035	ID=chr8.489	403	0.69727	0.88434	41	0.101737	403
chr8	11717346	12621553	904208	chr8	12344071	12344310	ID=chr8.490	240	0.770833	0.872625	31	0.129167	240
chr8	11717346	12621553	904208	chr8	12349864	12350096	ID=chr8.491	233	0.716738	0.88453	24	0.103004	233
chr8	11717346	12621553	904208	chr8	12350209	12350435	ID=chr8.492	227	0.744493	0.890196	28	0.123348	227
chr8	11717346	12621553	904208	chr8	12370040	12370259	ID=chr8.493	220	0.513636	0.827586	12	0.0545455	220
chr8	11717346	12621553	904208	chr8	12376792	12377022	ID=chr8.494	231	0.545455	0.660343	11	0.047619	231
chr8	11717346	12621553	904208	chr8	12379320	12379557	ID=chr8.495	238	0.542017	0.709037	12	0.0504202	238
chr8	11717346	12621553	904208	chr8	12386966	12387203	ID=chr8.496	238	0.542017	0.709037	12	0.0504202	238
chr8	11717346	12621553	904208	chr8	12392041	12392314	ID=chr8.497	274	0.543796	0.718352	14	0.0510949	274
chr8	11717346	12621553	904208	chr8	12422625	12422845	ID=chr8.498	221	0.529412	0.738906	11	0.0497738	221
chr8	11717346	12621553	904208	chr8	12430275	12430495	ID=chr8.499	221	0.529412	0.738906	11	0.0497738	221
chr8	11717346	12621553	904208	chr8	12432846	12433083	ID=chr8.500	238	0.542017	0.709037	12	0.0504202	238
chr8	11717346	12621553	904208	chr8	12437921	12438141	ID=chr8.501	221	0.529412	0.738906	11	0.0497738	221
chr8	11717346	12621553	904208	chr8	12445566	12445786	ID=chr8.502	221	0.529412	0.738906	11	0.0497738	221
chr8	11717346	12621553	904208	chr8	12448137	12448374	ID=chr8.503	238	0.542017	0.709037	12	0.0504202	238
chr8	11717346	12621553	904208	chr8	12453212	12453432	ID=chr8.504	221	0.529412	0.738906	11	0.0497738	221
chr8	11717346	12621553	904208	chr8	12455782	12456020	ID=chr8.505	239	0.539749	0.720965	12	0.0502092	239
chr8	11717346	12621553	904208	chr8	12460911	12461143	ID=chr8.506	233	0.545064	0.657179	11	0.0472103	233
chr8	11717346	12621553	904208	chr8	12598742	12599001	ID=chr8.507	260	0.569231	0.771084	16	0.0615385	260
chr8	11717346	12621553	904208	chr8	12602995	12603205	ID=chr8.508	211	0.606635	0.945953	18	0.0853081	211
chr8	23197088	23197421	334	chr8	23197071	23197356	ID=chr8.726	286	0.622378	0.811662	22	0.0769231	269
chr8	28082377	28082684	308	chr8	28082360	28082662	ID=chr8.865	303	0.620462	0.869191	25	0.0825083	286
chr8	28103916	28104185	270	chr8	28103908	28104157	ID=chr8.866	250	0.608	0.836857	19	0.076	242
chr8	34875475	34875786	312	chr8	34875514	34875796	ID=chr8.984	283	0.600707	0.799322	20	0.0706714	273
chr8	35486822	35487113	292	chr8	35486782	35487019	ID=chr8.993	238	0.584034	0.903797	18	0.0756303	198
chr8	44374932	44502262	127331	chr8	44456665	44456900	ID=chr8.1198	236	0.588983	0.945992	19	0.0805085	236
chr8	44374932	44502262	127331	chr8	44461079	44461314	ID=chr8.1199	236	0.588983	0.945992	19	0.0805085	236
chr8	53668825	53669126	302	chr8	53668811	53669088	ID=chr8.1309	278	0.611511	0.933931	24	0.0863309	264
chr8	57606727	57613016	6290	chr8	57606596	57606861	ID=chr8.1404	266	0.590226	0.649626	15	0.056391	135
chr8	57606727	57613016	6290	chr8	57606954	57607300	ID=chr8.1405	347	0.533141	0.925333	20	0.0576369	347
chr8	57606727	57613016	6290	chr8	57608039	57608289	ID=chr8.1406	251	0.501992	0.760606	12	0.0478088	251
chr8	57606727	57613016	6290	chr8	57610166	57610454	ID=chr8.1407	289	0.564014	0.825714	18	0.0622837	289
chr8	57606727	57613016	6290	chr8	57611977	57612261	ID=chr8.1408	285	0.603509	0.655438	17	0.0596491	285
chr8	57606727	57613016	6290	chr8	57612330	57612682	ID=chr8.1409	353	0.538244	0.926509	21	0.0594901	353
chr8	66087732	66088195	464	chr8	66087861	66088091	ID=chr8.1559	231	0.632035	0.867117	20	0.0865801	231
chr8	68241530	68241848	319	chr8	68241494	68241790	ID=chr8.1617	297	0.59596	0.892941	23	0.0774411	261
chr8	68495974	68496288	315	chr8	68495972	68496240	ID=chr8.1621	269	0.620818	0.825877	21	0.0780669	267
chr8	70453285	70453513	229	chr8	70453259	70453612	ID=chr8.1653	354	0.550847	0.93989	25	0.0706215	229
chr8	71431004	71431324	321	chr8	71431004	71431269	ID=chr8.1679	266	0.612782	0.811966	20	0.075188	266
chr8	71722961	71723277	317	chr8	71722928	71723156	ID=chr8.1682	229	0.563319	0.831719	15	0.0655022	196
chr8	73843304	73843618	315	chr8	73843319	73843614	ID=chr8.1714	296	0.611486	0.915842	25	0.0844595	296
chr8	75394225	75394541	317	chr8	75394268	75394533	ID=chr8.1743	266	0.612782	0.855175	21	0.0789474	266
chr8	75644181	75644490	310	chr8	75644281	75644521	ID=chr8.1749	241	0.572614	0.926923	18	0.0746888	210
chr8	76765549	76765857	309	chr8	76765648	76765878	ID=chr8.1763	231	0.584416	0.921134	18	0.0779221	210
chr8	84093435	84099541	6107	chr8	84093471	84093887	ID=chr8.1850	417	0.58753	0.808896	29	0.0695444	417
chr8	86139566	86336474	196909	chr8	86143492	86143898	ID=chr8.1900	407	0.653563	0.681253	28	0.0687961	407
chr8	86139566	86336474	196909	chr8	86143932	86144248	ID=chr8.1901	317	0.59306	1.00555	28	0.0883281	317
chr8	86139566	86336474	196909	chr8	86144316	86144532	ID=chr8.1902	217	0.682028	0.713294	18	0.0829493	217
chr8	86139566	86336474	196909	chr8	86144652	86144957	ID=chr8.1903	306	0.591503	0.78866	21	0.0686275	306
chr8	86139566	86336474	196909	chr8	86155544	86155950	ID=chr8.1904	407	0.65602	0.677124	28	0.0687961	407
chr8	86139566	86336474	196909	chr8	86155984	86156300	ID=chr8.1905	317	0.59306	1.00555	28	0.0883281	317
chr8	86139566	86336474	196909	chr8	86156368	86156584	ID=chr8.1906	217	0.682028	0.713294	18	0.0829493	217
chr8	86139566	86336474	196909	chr8	86156704	86157010	ID=chr8.1907	307	0.589577	0.792599	21	0.0684039	307
chr8	86139566	86336474	196909	chr8	86167733	86168139	ID=chr8.1908	407	0.653563	0.681253	28	0.0687961	407
chr8	86139566	86336474	196909	chr8	86168173	86168489	ID=chr8.1909	317	0.59306	1.00555	28	0.0883281	317
chr8	86139566	86336474	196909	chr8	86168557	86168773	ID=chr8.1910	217	0.677419	0.723066	18	0.0829493	217
chr8	86139566	86336474	196909	chr8	86168893	86169198	ID=chr8.1911	306	0.591503	0.78866	21	0.0686275	306
chr8	86139566	86336474	196909	chr8	86179922	86180328	ID=chr8.1912	407	0.653563	0.681253	28	0.0687961	407
chr8	86139566	86336474	196909	chr8	86180362	86180678	ID=chr8.1913	317	0.59306	1.00555	28	0.0883281	317
chr8	86139566	86336474	196909	chr8	86180746	86180962	ID=chr8.1914	217	0.682028	0.713294	18	0.0829493	217
chr8	86139566	86336474	196909	chr8	86181082	86181387	ID=chr8.1915	306	0.591503	0.78866	21	0.0686275	306
chr8	86139566	86336474	196909	chr8	86192114	86192520	ID=chr8.1916	407	0.653563	0.681253	28	0.0687961	407
chr8	86139566	86336474	196909	chr8	86192554	86192870	ID=chr8.1917	317	0.59306	1.00555	28	0.0883281	317
chr8	86139566	86336474	196909	chr8	86192938	86193154	ID=chr8.1918	217	0.682028	0.713294	18	0.0829493	217
chr8	86139566	86336474	196909	chr8	86193274	86193579	ID=chr8.1919	306	0.591503	0.78866	21	0.0686275	306
chr8	86139566	86336474	196909	chr8	86204304	86204710	ID=chr8.1920	407	0.653563	0.681253	28	0.0687961	407
chr8	86139566	86336474	196909	chr8	86204744	86205060	ID=chr8.1921	317	0.59306	1.00555	28	0.0883281	317
chr8	86139566	86336474	196909	chr8	86205128	86205344	ID=chr8.1922	217	0.682028	0.713294	18	0.0829493	217
chr8	86139566	86336474	196909	chr8	86205464	86205769	ID=chr8.1923	306	0.591503	0.78866	21	0.0686275	306
chr8	86139566	86336474	196909	chr8	86216494	86216900	ID=chr8.1924	407	0.653563	0.681253	28	0.0687961	407
chr8	86139566	86336474	196909	chr8	86216934	86217250	ID=chr8.1925	317	0.59306	1.00555	28	0.0883281	317
chr8	86139566	86336474	196909	chr8	86217318	86217531	ID=chr8.1926	214	0.682243	0.722837	18	0.0841121	214
chr8	86139566	86336474	196909	chr8	86217654	86217959	ID=chr8.1927	306	0.591503	0.78866	21	0.0686275	306
chr8	86139566	86336474	196909	chr8	86228683	86229089	ID=chr8.1928	407	0.653563	0.681253	28	0.0687961	407
chr8	86139566	86336474	196909	chr8	86229123	86229439	ID=chr8.1929	317	0.59306	1.00555	28	0.0883281	317
chr8	86139566	86336474	196909	chr8	86229507	86229723	ID=chr8.1930	217	0.682028	0.713294	18	0.0829493	217
chr8	86139566	86336474	196909	chr8	86229843	86230148	ID=chr8.1931	306	0.591503	0.790017	21	0.0686275	306
chr8	86139566	86336474	196909	chr8	86240875	86241281	ID=chr8.1932	407	0.653563	0.681253	28	0.0687961	407
chr8	86139566	86336474	196909	chr8	86241315	86241631	ID=chr8.1933	317	0.59306	1.00555	28	0.0883281	317
chr8	86139566	86336474	196909	chr8	86242035	86242340	ID=chr8.1934	306	0.591503	0.78866	21	0.0686275	306
chr8	86139566	86336474	196909	chr8	86253067	86253473	ID=chr8.1935	407	0.653563	0.681253	28	0.0687961	407
chr8	86139566	86336474	196909	chr8	86253507	86253823	ID=chr8.1936	317	0.59306	1.00555	28	0.0883281	317
chr8	86139566	86336474	196909	chr8	86253891	86254107	ID=chr8.1937	217	0.682028	0.713294	18	0.0829493	217
chr8	86139566	86336474	196909	chr8	86254227	86254532	ID=chr8.1938	306	0.591503	0.78866	21	0.0686275	306
chr8	86139566	86336474	196909	chr8	86265255	86265661	ID=chr8.1939	407	0.653563	0.681253	28	0.0687961	407
chr8	86139566	86336474	196909	chr8	86265695	86266011	ID=chr8.1940	317	0.59306	1.00555	28	0.0883281	317
chr8	86139566	86336474	196909	chr8	86266079	86266295	ID=chr8.1941	217	0.682028	0.713294	18	0.0829493	217
chr8	86139566	86336474	196909	chr8	86266415	86266720	ID=chr8.1942	306	0.591503	0.825	22	0.0718954	306
chr8	86139566	86336474	196909	chr8	86277445	86277851	ID=chr8.1943	407	0.651106	0.663427	27	0.0663391	407
chr8	86139566	86336474	196909	chr8	86277885	86278201	ID=chr8.1944	317	0.59306	1.00555	28	0.0883281	317
chr8	86139566	86336474	196909	chr8	86278269	86278482	ID=chr8.1945	214	0.682243	0.722837	18	0.0841121	214
chr8	86139566	86336474	196909	chr8	86278605	86278910	ID=chr8.1946	306	0.591503	0.78866	21	0.0686275	306
chr8	86139566	86336474	196909	chr8	86289634	86290040	ID=chr8.1947	407	0.653563	0.681253	28	0.0687961	407
chr8	86139566	86336474	196909	chr8	86290074	86290390	ID=chr8.1948	317	0.59306	1.00555	28	0.0883281	317
chr8	86139566	86336474	196909	chr8	86290458	86290674	ID=chr8.1949	217	0.682028	0.713294	18	0.0829493	217
chr8	86139566	86336474	196909	chr8	86290794	86291099	ID=chr8.1950	306	0.591503	0.78866	21	0.0686275	306
chr8	86139566	86336474	196909	chr8	86301823	86302229	ID=chr8.1951	407	0.653563	0.681253	28	0.0687961	407
chr8	86139566	86336474	196909	chr8	86302263	86302579	ID=chr8.1952	317	0.59306	1.00555	28	0.0883281	317
chr8	86139566	86336474	196909	chr8	86302647	86302863	ID=chr8.1953	217	0.682028	0.713294	18	0.0829493	217
chr8	86139566	86336474	196909	chr8	86302983	86303288	ID=chr8.1954	306	0.591503	0.78866	21	0.0686275	306
chr8	86139566	86336474	196909	chr8	86314013	86314419	ID=chr8.1955	407	0.653563	0.681253	28	0.0687961	407
chr8	86139566	86336474	196909	chr8	86314453	86314769	ID=chr8.1956	317	0.59306	1.00555	28	0.0883281	317
chr8	86139566	86336474	196909	chr8	86314837	86315053	ID=chr8.1957	217	0.682028	0.713294	18	0.0829493	217
chr8	86139566	86336474	196909	chr8	86315173	86315478	ID=chr8.1958	306	0.591503	0.78866	21	0.0686275	306
chr8	86139566	86336474	196909	chr8	86326205	86326611	ID=chr8.1959	407	0.653563	0.681253	28	0.0687961	407
chr8	86139566	86336474	196909	chr8	86326645	86326961	ID=chr8.1960	317	0.59306	1.00555	28	0.0883281	317
chr8	86139566	86336474	196909	chr8	86327029	86327245	ID=chr8.1961	217	0.682028	0.713294	18	0.0829493	217
chr8	86139566	86336474	196909	chr8	86327365	86327670	ID=chr8.1962	306	0.591503	0.78866	21	0.0686275	306
chr8	86403123	86443703	40581	chr8	86412872	86413177	ID=chr8.1983	306	0.601307	0.763636	21	0.0686275	306
chr8	86403123	86443703	40581	chr8	86413297	86413513	ID=chr8.1984	217	0.682028	0.715385	18	0.0829493	217
chr8	86403123	86443703	40581	chr8	86413581	86413897	ID=chr8.1985	317	0.586751	0.989594	27	0.0851735	317
chr8	86403123	86443703	40581	chr8	86413931	86414337	ID=chr8.1986	407	0.648649	0.6826	28	0.0687961	407
chr8	86403123	86443703	40581	chr8	86425062	86425367	ID=chr8.1987	306	0.601307	0.762458	21	0.0686275	306
chr8	86403123	86443703	40581	chr8	86425487	86425703	ID=chr8.1988	217	0.682028	0.715385	18	0.0829493	217
chr8	86403123	86443703	40581	chr8	86425771	86426087	ID=chr8.1989	317	0.586751	0.989594	27	0.0851735	317
chr8	86403123	86443703	40581	chr8	86426121	86426527	ID=chr8.1990	407	0.648649	0.6826	28	0.0687961	407
chr8	86403123	86443703	40581	chr8	86437252	86437557	ID=chr8.1991	306	0.601307	0.762458	21	0.0686275	306
chr8	86403123	86443703	40581	chr8	86437677	86437893	ID=chr8.1992	217	0.682028	0.715385	18	0.0829493	217
chr8	86403123	86443703	40581	chr8	86437961	86438277	ID=chr8.1993	317	0.586751	0.989594	27	0.0851735	317
chr8	86403123	86443703	40581	chr8	86438311	86438717	ID=chr8.1994	407	0.648649	0.6826	28	0.0687961	407
chr8	86475374	86516785	41412	chr8	86486011	86486317	ID=chr8.2007	307	0.596091	0.77395	21	0.0684039	307
chr8	86475374	86516785	41412	chr8	86486437	86486653	ID=chr8.2008	217	0.682028	0.715385	18	0.0829493	217
chr8	86475374	86516785	41412	chr8	86486721	86487037	ID=chr8.2009	317	0.586751	0.989594	27	0.0851735	317
chr8	86475374	86516785	41412	chr8	86487071	86487477	ID=chr8.2010	407	0.648649	0.6826	28	0.0687961	407
chr8	86475374	86516785	41412	chr8	86498204	86498509	ID=chr8.2011	306	0.601307	0.763636	21	0.0686275	306
chr8	86475374	86516785	41412	chr8	86498629	86498845	ID=chr8.2012	217	0.682028	0.715385	18	0.0829493	217
chr8	86475374	86516785	41412	chr8	86498913	86499229	ID=chr8.2013	317	0.586751	0.989594	27	0.0851735	317
chr8	86475374	86516785	41412	chr8	86499263	86499669	ID=chr8.2014	407	0.648649	0.6826	28	0.0687961	407
chr8	86475374	86516785	41412	chr8	86510393	86510698	ID=chr8.2015	306	0.601307	0.763636	21	0.0686275	306
chr8	86475374	86516785	41412	chr8	86510818	86511034	ID=chr8.2016	217	0.682028	0.715385	18	0.0829493	217
chr8	86475374	86516785	41412	chr8	86511102	86511418	ID=chr8.2017	317	0.586751	0.989594	27	0.0851735	317
chr8	86475374	86516785	41412	chr8	86511452	86511858	ID=chr8.2018	407	0.648649	0.6826	28	0.0687961	407
chr8	86557839	86648949	91111	chr8	86567496	86567904	ID=chr8.2035	409	0.652812	0.704753	29	0.0709046	409
chr8	86557839	86648949	91111	chr8	86567938	86568254	ID=chr8.2036	317	0.59306	1.00555	28	0.0883281	317
chr8	86557839	86648949	91111	chr8	86568322	86568538	ID=chr8.2037	217	0.682028	0.713294	18	0.0829493	217
chr8	86557839	86648949	91111	chr8	86568658	86568963	ID=chr8.2038	306	0.591503	0.790017	21	0.0686275	306
chr8	86557839	86648949	91111	chr8	86579689	86580097	ID=chr8.2039	409	0.652812	0.704753	29	0.0709046	409
chr8	86557839	86648949	91111	chr8	86580131	86580447	ID=chr8.2040	317	0.59306	1.00555	28	0.0883281	317
chr8	86557839	86648949	91111	chr8	86580515	86580731	ID=chr8.2041	217	0.682028	0.713294	18	0.0829493	217
chr8	86557839	86648949	91111	chr8	86580851	86581156	ID=chr8.2042	306	0.591503	0.790017	21	0.0686275	306
chr8	86557839	86648949	91111	chr8	86595357	86595662	ID=chr8.2043	306	0.601307	0.762458	21	0.0686275	306
chr8	86557839	86648949	91111	chr8	86595782	86595998	ID=chr8.2044	217	0.682028	0.715385	18	0.0829493	217
chr8	86557839	86648949	91111	chr8	86596066	86596382	ID=chr8.2045	317	0.586751	0.989594	27	0.0851735	317
chr8	86557839	86648949	91111	chr8	86596416	86596822	ID=chr8.2046	407	0.648649	0.6826	28	0.0687961	407
chr8	86557839	86648949	91111	chr8	86607551	86607856	ID=chr8.2047	306	0.601307	0.762458	21	0.0686275	306
chr8	86557839	86648949	91111	chr8	86607976	86608192	ID=chr8.2048	217	0.682028	0.715385	18	0.0829493	217
chr8	86557839	86648949	91111	chr8	86608260	86608576	ID=chr8.2049	317	0.586751	0.989594	27	0.0851735	317
chr8	86557839	86648949	91111	chr8	86608610	86609016	ID=chr8.2050	407	0.648649	0.6826	28	0.0687961	407
chr8	86557839	86648949	91111	chr8	86619741	86620046	ID=chr8.2051	306	0.601307	0.762458	21	0.0686275	306
chr8	86557839	86648949	91111	chr8	86620166	86620382	ID=chr8.2052	217	0.682028	0.715385	18	0.0829493	217
chr8	86557839	86648949	91111	chr8	86620450	86620766	ID=chr8.2053	317	0.586751	0.989594	27	0.0851735	317
chr8	86557839	86648949	91111	chr8	86620800	86621206	ID=chr8.2054	407	0.648649	0.6826	28	0.0687961	407
chr8	86557839	86648949	91111	chr8	86631931	86632236	ID=chr8.2055	306	0.601307	0.762458	21	0.0686275	306
chr8	86557839	86648949	91111	chr8	86632356	86632572	ID=chr8.2056	217	0.682028	0.715385	18	0.0829493	217
chr8	86557839	86648949	91111	chr8	86632640	86632956	ID=chr8.2057	317	0.586751	0.989594	27	0.0851735	317
chr8	86557839	86648949	91111	chr8	86632990	86633396	ID=chr8.2058	407	0.648649	0.6826	28	0.0687961	407
chr8	86557839	86648949	91111	chr8	86644121	86644426	ID=chr8.2059	306	0.601307	0.762458	21	0.0686275	306
chr8	86557839	86648949	91111	chr8	86644546	86644762	ID=chr8.2060	217	0.682028	0.715385	18	0.0829493	217
chr8	86557839	86648949	91111	chr8	86644830	86645146	ID=chr8.2061	317	0.586751	0.989594	27	0.0851735	317
chr8	86557839	86648949	91111	chr8	86645180	86645586	ID=chr8.2062	407	0.648649	0.6826	28	0.0687961	407
chr8	86710425	86917949	207525	chr8	86713419	86713825	ID=chr8.2083	407	0.653563	0.681253	28	0.0687961	407
chr8	86710425	86917949	207525	chr8	86713859	86714175	ID=chr8.2084	317	0.59306	1.00555	28	0.0883281	317
chr8	86710425	86917949	207525	chr8	86714243	86714459	ID=chr8.2085	217	0.682028	0.713294	18	0.0829493	217
chr8	86710425	86917949	207525	chr8	86714579	86714884	ID=chr8.2086	306	0.591503	0.78866	21	0.0686275	306
chr8	86710425	86917949	207525	chr8	86725471	86725877	ID=chr8.2087	407	0.653563	0.681253	28	0.0687961	407
chr8	86710425	86917949	207525	chr8	86725911	86726227	ID=chr8.2088	317	0.59306	1.00555	28	0.0883281	317
chr8	86710425	86917949	207525	chr8	86726295	86726511	ID=chr8.2089	217	0.682028	0.713294	18	0.0829493	217
chr8	86710425	86917949	207525	chr8	86726631	86726936	ID=chr8.2090	306	0.591503	0.78866	21	0.0686275	306
chr8	86710425	86917949	207525	chr8	86737660	86738066	ID=chr8.2091	407	0.651106	0.663427	27	0.0663391	407
chr8	86710425	86917949	207525	chr8	86738100	86738416	ID=chr8.2092	317	0.59306	1.00555	28	0.0883281	317
chr8	86710425	86917949	207525	chr8	86738484	86738700	ID=chr8.2093	217	0.682028	0.713294	18	0.0829493	217
chr8	86710425	86917949	207525	chr8	86738820	86739125	ID=chr8.2094	306	0.591503	0.78866	21	0.0686275	306
chr8	86710425	86917949	207525	chr8	86749852	86750258	ID=chr8.2095	407	0.653563	0.681253	28	0.0687961	407
chr8	86710425	86917949	207525	chr8	86750292	86750608	ID=chr8.2096	317	0.59306	1.00555	28	0.0883281	317
chr8	86710425	86917949	207525	chr8	86750680	86750892	ID=chr8.2097	213	0.676056	0.698495	17	0.0798122	213
chr8	86710425	86917949	207525	chr8	86751012	86751317	ID=chr8.2098	306	0.591503	0.78866	21	0.0686275	306
chr8	86710425	86917949	207525	chr8	86762045	86762451	ID=chr8.2099	407	0.653563	0.681253	28	0.0687961	407
chr8	86710425	86917949	207525	chr8	86762485	86762801	ID=chr8.2100	317	0.59306	1.00555	28	0.0883281	317
chr8	86710425	86917949	207525	chr8	86762869	86763085	ID=chr8.2101	217	0.682028	0.713294	18	0.0829493	217
chr8	86710425	86917949	207525	chr8	86763205	86763510	ID=chr8.2102	306	0.591503	0.78866	21	0.0686275	306
chr8	86710425	86917949	207525	chr8	86774239	86774645	ID=chr8.2103	407	0.653563	0.681253	28	0.0687961	407
chr8	86710425	86917949	207525	chr8	86774679	86774995	ID=chr8.2104	317	0.59306	1.00555	28	0.0883281	317
chr8	86710425	86917949	207525	chr8	86775063	86775279	ID=chr8.2105	217	0.682028	0.713294	18	0.0829493	217
chr8	86710425	86917949	207525	chr8	86775399	86775704	ID=chr8.2106	306	0.591503	0.78866	21	0.0686275	306
chr8	86710425	86917949	207525	chr8	86786433	86786839	ID=chr8.2107	407	0.653563	0.681253	28	0.0687961	407
chr8	86710425	86917949	207525	chr8	86786873	86787189	ID=chr8.2108	317	0.59306	1.00555	28	0.0883281	317
chr8	86710425	86917949	207525	chr8	86787257	86787473	ID=chr8.2109	217	0.682028	0.713294	18	0.0829493	217
chr8	86710425	86917949	207525	chr8	86787593	86787898	ID=chr8.2110	306	0.591503	0.78866	21	0.0686275	306
chr8	86710425	86917949	207525	chr8	86798625	86799031	ID=chr8.2111	407	0.653563	0.681253	28	0.0687961	407
chr8	86710425	86917949	207525	chr8	86799065	86799381	ID=chr8.2112	317	0.59306	1.00555	28	0.0883281	317
chr8	86710425	86917949	207525	chr8	86799453	86799665	ID=chr8.2113	213	0.676056	0.698495	17	0.0798122	213
chr8	86710425	86917949	207525	chr8	86799785	86800090	ID=chr8.2114	306	0.591503	0.78866	21	0.0686275	306
chr8	86710425	86917949	207525	chr8	86810811	86811219	ID=chr8.2115	409	0.652812	0.704753	29	0.0709046	409
chr8	86710425	86917949	207525	chr8	86811253	86811569	ID=chr8.2116	317	0.59306	1.00498	28	0.0883281	317
chr8	86710425	86917949	207525	chr8	86811637	86811853	ID=chr8.2117	217	0.682028	0.713294	18	0.0829493	217
chr8	86710425	86917949	207525	chr8	86811973	86812278	ID=chr8.2118	306	0.591503	0.78866	21	0.0686275	306
chr8	86710425	86917949	207525	chr8	86822865	86823271	ID=chr8.2119	407	0.653563	0.681253	28	0.0687961	407
chr8	86710425	86917949	207525	chr8	86823305	86823621	ID=chr8.2120	317	0.59306	1.00555	28	0.0883281	317
chr8	86710425	86917949	207525	chr8	86823689	86823905	ID=chr8.2121	217	0.682028	0.713294	18	0.0829493	217
chr8	86710425	86917949	207525	chr8	86824025	86824330	ID=chr8.2122	306	0.591503	0.78866	21	0.0686275	306
chr8	86710425	86917949	207525	chr8	86835054	86835460	ID=chr8.2123	407	0.653563	0.681253	28	0.0687961	407
chr8	86710425	86917949	207525	chr8	86835494	86835810	ID=chr8.2124	317	0.59306	1.00555	28	0.0883281	317
chr8	86710425	86917949	207525	chr8	86835878	86836094	ID=chr8.2125	217	0.682028	0.713294	18	0.0829493	217
chr8	86710425	86917949	207525	chr8	86836214	86836519	ID=chr8.2126	306	0.591503	0.78866	21	0.0686275	306
chr8	86710425	86917949	207525	chr8	86847106	86847512	ID=chr8.2127	407	0.653563	0.681253	28	0.0687961	407
chr8	86710425	86917949	207525	chr8	86847546	86847862	ID=chr8.2128	317	0.59306	1.00555	28	0.0883281	317
chr8	86710425	86917949	207525	chr8	86847930	86848146	ID=chr8.2129	217	0.682028	0.713294	18	0.0829493	217
chr8	86710425	86917949	207525	chr8	86848266	86848571	ID=chr8.2130	306	0.591503	0.825	22	0.0718954	306
chr8	86710425	86917949	207525	chr8	86859293	86859701	ID=chr8.2131	409	0.652812	0.704753	29	0.0709046	409
chr8	86710425	86917949	207525	chr8	86859735	86860051	ID=chr8.2132	317	0.59306	1.00498	28	0.0883281	317
chr8	86710425	86917949	207525	chr8	86860119	86860335	ID=chr8.2133	217	0.682028	0.713294	18	0.0829493	217
chr8	86710425	86917949	207525	chr8	86860455	86860760	ID=chr8.2134	306	0.591503	0.78866	21	0.0686275	306
chr8	86710425	86917949	207525	chr8	86871347	86871753	ID=chr8.2135	407	0.653563	0.681253	28	0.0687961	407
chr8	86710425	86917949	207525	chr8	86871787	86872103	ID=chr8.2136	317	0.59306	1.00555	28	0.0883281	317
chr8	86710425	86917949	207525	chr8	86872171	86872387	ID=chr8.2137	217	0.682028	0.713294	18	0.0829493	217
chr8	86710425	86917949	207525	chr8	86872507	86872812	ID=chr8.2138	306	0.591503	0.78866	21	0.0686275	306
chr8	86710425	86917949	207525	chr8	86883536	86883942	ID=chr8.2139	407	0.653563	0.681253	28	0.0687961	407
chr8	86710425	86917949	207525	chr8	86883976	86884292	ID=chr8.2140	317	0.59306	1.00555	28	0.0883281	317
chr8	86710425	86917949	207525	chr8	86884360	86884576	ID=chr8.2141	217	0.682028	0.713294	18	0.0829493	217
chr8	86710425	86917949	207525	chr8	86884696	86885001	ID=chr8.2142	306	0.591503	0.78866	21	0.0686275	306
chr8	86710425	86917949	207525	chr8	86895588	86895994	ID=chr8.2143	407	0.653563	0.681253	28	0.0687961	407
chr8	86710425	86917949	207525	chr8	86896028	86896344	ID=chr8.2144	317	0.59306	1.00555	28	0.0883281	317
chr8	86710425	86917949	207525	chr8	86896412	86896628	ID=chr8.2145	217	0.682028	0.713294	18	0.0829493	217
chr8	86710425	86917949	207525	chr8	86896748	86897053	ID=chr8.2146	306	0.591503	0.790017	21	0.0686275	306
chr8	86710425	86917949	207525	chr8	86907641	86908047	ID=chr8.2147	407	0.653563	0.681253	28	0.0687961	407
chr8	86710425	86917949	207525	chr8	86908081	86908397	ID=chr8.2148	317	0.59306	1.00555	28	0.0883281	317
chr8	86710425	86917949	207525	chr8	86908465	86908681	ID=chr8.2149	217	0.682028	0.713294	18	0.0829493	217
chr8	86710425	86917949	207525	chr8	86908801	86909106	ID=chr8.2150	306	0.591503	0.825	22	0.0718954	306
chr8	91180628	91180938	311	chr8	91180669	91180936	ID=chr8.2212	268	0.626866	0.881579	23	0.0858209	268
chr8	92265583	92265889	307	chr8	92265621	92265899	ID=chr8.2227	279	0.612903	0.888781	23	0.0824373	269
chr8	96184972	96185288	317	chr8	96185016	96185326	ID=chr8.2306	311	0.598071	0.833197	23	0.073955	273
chr8	96896649	96896953	305	chr8	96896645	96896907	ID=chr8.2322	263	0.627376	0.861525	22	0.0836502	259
chr8	98896714	98897032	319	chr8	98896674	98896910	ID=chr8.2364	237	0.556962	0.877778	16	0.0675105	197
chr8	99950955	99951722	768	chr8	99950359	99951131	ID=chr8.2389	773	0.773609	0.867789	100	0.129366	177
chr8	106296690	106297002	313	chr8	106296677	106296955	ID=chr8.2523	279	0.602151	0.810222	20	0.0716846	266
chr8	109846443	109846755	313	chr8	109846488	109846753	ID=chr8.2560	266	0.62782	0.888986	23	0.0864662	266
chr8	113020677	113021014	338	chr8	113020662	113020940	ID=chr8.2599	279	0.602151	0.842294	21	0.0752688	264
chr8	113338623	113338949	327	chr8	113338675	113338955	ID=chr8.2601	281	0.608541	0.864132	22	0.0782918	275
chr8	130383874	130384137	264	chr8	130383824	130384088	ID=chr8.2851	265	0.581132	0.854404	19	0.0716981	215
chr8	131021391	131021702	312	chr8	131021424	131021703	ID=chr8.2856	280	0.621429	0.835481	22	0.0785714	279
chr8	139431427	139431725	299	chr8	139431413	139431626	ID=chr8.2955	214	0.570093	0.945595	16	0.0747664	200
chr8	144701233	144708312	7080	chr8	144702681	144702934	ID=chr8.3184	254	0.720472	0.749631	24	0.0944882	254
chr8	144701233	144708312	7080	chr8	144703504	144704167	ID=chr8.3185	664	0.564759	1.31964	65	0.0978916	664
chr8	144701233	144708312	7080	chr8	144706280	144706578	ID=chr8.3186	299	0.588629	0.818842	20	0.0668896	299
chr8	144701233	144708312	7080	chr8	144706606	144706884	ID=chr8.3187	279	0.587814	0.953846	22	0.078853	279
chr8	144701233	144708312	7080	chr8	144707530	144707845	ID=chr8.3188	316	0.721519	0.735112	30	0.0949367	316
chr8	144767735	144781947	14213	chr8	144767665	144767924	ID=chr8.3202	260	0.573077	0.911776	19	0.0730769	190
chr8	144767735	144781947	14213	chr8	144768232	144768547	ID=chr8.3203	316	0.582278	0.716211	19	0.0601266	316
chr8	144767735	144781947	14213	chr8	144775734	144775995	ID=chr8.3204	262	0.522901	0.837953	15	0.0572519	262
chr8	144767735	144781947	14213	chr8	144778069	144778276	ID=chr8.3205	208	0.625	0.752896	15	0.0721154	208
chr8	145683898	145684018	121	chr8	145683336	145684046	ID=chr8.3378	711	0.7173	1.09126	61	0.0857947	121
chr8	146203152	146206012	2861	chr8	146205635	146205865	ID=chr8.3444	231	0.627706	0.705882	16	0.0692641	231
chr9	1	7525	7525	chr9	3763	3971	ID=chr9.1	209	0.550239	0.581633	9	0.0430622	209
chr9	1	7525	7525	chr9	3996	5121	ID=chr9.2	1126	0.790409	1.1944	208	0.184725	1126
chr9	397193	400727	3535	chr9	397780	398020	ID=chr9.18	241	0.684647	1.49689	4	0.0165975	241
chr9	849417	849736	320	chr9	849461	849761	ID=chr9.39	301	0.594684	0.843137	22	0.0730897	276
chr9	4241390	4241670	281	chr9	4241378	4241629	ID=chr9.119	252	0.595238	0.813486	18	0.0714286	240
chr9	9961601	9961916	316	chr9	9961576	9961796	ID=chr9.237	221	0.570136	0.808889	14	0.0633484	196
chr9	10837454	10837780	327	chr9	10837513	10837805	ID=chr9.249	293	0.604096	0.794756	21	0.0716724	268
chr9	10942750	10943064	315	chr9	10942855	10943069	ID=chr9.250	215	0.595349	0.914665	17	0.0790698	210
chr9	17887316	17887626	311	chr9	17887351	17887648	ID=chr9.374	298	0.587248	0.797431	20	0.0671141	276
chr9	21275811	21276117	307	chr9	21275776	21276007	ID=chr9.438	232	0.564655	0.825036	15	0.0646552	197
chr9	22303001	22303316	316	chr9	22303106	22303342	ID=chr9.465	237	0.586498	0.954025	19	0.0801688	211
chr9	23081007	23081316	310	chr9	23081002	23081204	ID=chr9.475	203	0.600985	0.99918	18	0.08867	198
chr9	23368807	23383696	14890	chr9	23369548	23369764	ID=chr9.478	217	0.571429	0.803704	14	0.0645161	217
chr9	28973893	28974208	316	chr9	28973884	28974151	ID=chr9.554	268	0.608209	0.858974	21	0.0783582	259
chr9	30750008	30750306	299	chr9	30749997	30750208	ID=chr9.571	212	0.580189	0.918743	16	0.0754717	201
chr9	33143222	33149163	5942	chr9	33148405	33148626	ID=chr9.610	222	0.702703	0.732794	20	0.0900901	222
chr9	33143222	33149163	5942	chr9	33148813	33149136	ID=chr9.611	324	0.666667	0.783217	28	0.0864198	324
chr9	36331310	36331615	306	chr9	36331324	36331645	ID=chr9.771	322	0.593168	0.893452	25	0.0776398	292
chr9	38349665	38349980	316	chr9	38349595	38349923	ID=chr9.845	329	0.595745	0.796191	23	0.0699088	259
chr9	38815884	38997776	181893	chr9	38815835	38816084	ID=chr9.867	250	0.568	0.961344	19	0.076	201
chr9	38815884	38997776	181893	chr9	38842697	38842986	ID=chr9.868	290	0.603448	0.879483	23	0.0793103	290
chr9	38815884	38997776	181893	chr9	38857903	38858239	ID=chr9.869	337	0.602374	0.83251	25	0.074184	337
chr9	38815884	38997776	181893	chr9	38869006	38869292	ID=chr9.870	287	0.61324	0.868553	23	0.0801394	287
chr9	38815884	38997776	181893	chr9	38882683	38882990	ID=chr9.871	308	0.597403	0.845044	23	0.0746753	308
chr9	38815884	38997776	181893	chr9	38897673	38897873	ID=chr9.872	201	0.552239	0.598214	9	0.0447761	201
chr9	38815884	38997776	181893	chr9	38925918	38926138	ID=chr9.873	221	0.556561	0.652442	11	0.0497738	221
chr9	38815884	38997776	181893	chr9	38945102	38945383	ID=chr9.874	282	0.588652	0.787015	19	0.0673759	282
chr9	38815884	38997776	181893	chr9	38961692	38962015	ID=chr9.875	324	0.592593	0.785714	22	0.0679012	324
chr9	38815884	38997776	181893	chr9	38962947	38963259	ID=chr9.876	313	0.597444	0.759709	21	0.0670927	313
chr9	38815884	38997776	181893	chr9	38988477	38988689	ID=chr9.877	213	0.539906	0.713025	11	0.0516432	213
chr9	38815884	38997776	181893	chr9	38993544	38993830	ID=chr9.878	287	0.620209	0.840143	23	0.0801394	287
chr9	40580337	40629546	49210	chr9	40598370	40598600	ID=chr9.952	231	0.584416	0.821333	16	0.0692641	231
chr9	40580337	40629546	49210	chr9	40628542	40629797	ID=chr9.953	1256	0.697452	1.20914	165	0.131369	1005
chr9	40852491	41412886	560396	chr9	40860211	40860513	ID=chr9.965	303	0.627063	0.84313	24	0.0792079	303
chr9	40852491	41412886	560396	chr9	40878180	40878513	ID=chr9.966	334	0.60479	0.884378	27	0.0808383	334
chr9	40852491	41412886	560396	chr9	40904470	40904735	ID=chr9.967	266	0.620301	0.747191	19	0.0714286	266
chr9	40852491	41412886	560396	chr9	40936161	40936474	ID=chr9.968	314	0.563694	0.853924	21	0.066879	314
chr9	40852491	41412886	560396	chr9	40973331	40973568	ID=chr9.969	238	0.571429	0.939474	18	0.0756303	238
chr9	40852491	41412886	560396	chr9	40975115	40975359	ID=chr9.970	245	0.579592	0.932492	19	0.077551	245
chr9	40852491	41412886	560396	chr9	41022599	41022807	ID=chr9.971	209	0.593301	0.826087	15	0.0717703	209
chr9	40852491	41412886	560396	chr9	41040582	41040813	ID=chr9.972	232	0.547414	0.933602	16	0.0689655	232
chr9	40852491	41412886	560396	chr9	41043059	41043297	ID=chr9.973	239	0.661088	0.884331	23	0.0962343	239
chr9	40852491	41412886	560396	chr9	41069710	41069939	ID=chr9.974	230	0.613043	0.721326	14	0.0608696	230
chr9	40852491	41412886	560396	chr9	41082305	41082582	ID=chr9.975	278	0.607914	0.7563	19	0.0683453	278
chr9	40852491	41412886	560396	chr9	41100357	41100659	ID=chr9.976	303	0.59736	0.797368	21	0.0693069	303
chr9	40852491	41412886	560396	chr9	41101740	41101942	ID=chr9.977	203	0.586207	0.751852	13	0.0640394	203
chr9	40852491	41412886	560396	chr9	41116595	41116852	ID=chr9.978	258	0.600775	0.737143	17	0.0658915	258
chr9	40852491	41412886	560396	chr9	41118220	41118421	ID=chr9.979	202	0.554455	0.651613	10	0.0495049	202
[truncated: 6,922 more rows]

## Sheet: T2T-YAO-hp (d = 12 bp)
Table S5 All divergent-sequence-associated CGIs for the T2T-YAO-hp and T2T-CHM13 genomes
[truncated: 11,274 more rows]

[truncated: 5 more sheets: T2T-CHM13 (d = 12 bp), T2T-YAO-hp (d = 25 bp), T2T-CHM13 (d = 25 bp), T2T-YAO-hp (d = 50 bp), T2T-CHM13 (d = 50 bp)]
